# Supplementary material for: A high-resolution N-glycoproteome landscape of aging mouse ovary
Source: Redox Biol. 2025 Mar 7;81:103584. doi: 10.1016/j.redox.2025.103584 (PMC11938160; doi:10.1016/j.redox.2025.103584)
Supplement: Multimedia component 1 [file mmc1.xlsx]

## Sheet: Table S1
Table S1. Summary of global proteins, glycoproteins, and phosphoproteins identified in mouse ovaries.
Proteins	Glycoproteins		Phosphoproteins
	Peptide FDR<1%	Glycopeptide FDR<1%
O08638	Q8BHT6	Q91ZX7	P61027
Q6ZWQ0	Q6A051	P19137	Q8CGP2
Q9QXS1	Q8K389	Q60675	Q5SX40
P16546	P70232	Q3V3R4	Q8BFZ3
Q8VDD5	Q61009	Q61001	Q8R5I6
Q9JHU4	Q3TVI8	Q8VHD8	Q8VE97
Q8BTM8	Q810U4	B2RXS4	P43274
Q62261	Q9QWR8	Q07113	P05214
P26039	Q9CR89	P02468	P84244
Q61879	Q61555	Q8R4Y4	Q8BGZ7
Q9QXZ0	Q9Z2A9	Q8C6K9	Q64525
Q80X90	P17047	Q80YX1	Q6Q477
P63038	P01865	P97927	Q52KI8
Q05793	Q61738	A6H584	P70333
Q68FD5	Q8BFR4	Q64449	Q61245
Q60847	Q9CZR2	P57716	P01901
P14873	Q80X19	P09470	P07901
Q8VHX6	Q3V3R4	O89001	P43276
Q61554	Q8R4Y4	Q9JJX6	P68404
Q91ZX7	P57716	P41233	P14733
E9Q7G0	Q9D8U4	P11438	P60710
F6ZDS4	Q3U962	P05555	Q6PFR5
P24549	P04441	Q8C129	P62737
Q80YX1	Q61001	P17047	P05132
P57780	P08101	P97449	P02301
P11276	Q8BY89	P28665	P68433
Q7TPR4	Q3V1M1	Q4PZA2	Q69ZA1
P19096	Q9CQF9	Q3UHK6	Q9CQ19
P07724	Q99KF1	Q9QZC2	Q61029
Q64727	Q9D666	O08532	P26231
Q9JKF1	Q60675	O70362	Q9Z2K1
Q60597	P14429	Q3V1M1	O35927
Q69ZN7	Q08857	Q9JKR6	O08638
Q9ERU9	Q8C7X2	P21995	D3YXK2
P08113	Q9EQU3	P08113	Q569Z6
Q99PV0	Q91ZX7	Q3UU35	Q8C2Q3
P38647	Q61549	P09055	Q9WV02
P63017	O35451	A6H6E2	Q8C9S4
P11499	G5E897	Q8CFG0	Q61781
Q71LX4	O70423	A2ASS6	Q7TQK0
Q64511	Q9WV54	Q61554	Q922J3
P27773	Q9WVH9	P16406	A0A338P6K9
A2AX52	Q8BHJ6	P97797	A1L3P4
P01027	P18293	Q9QY81	A2A432
Q01853	P19137	Q62469	A2A4P0
Q6P4T2	Q8BZ64	Q8BKG3	A2A5R2
E9Q555	P02468	P42703	A2A6A1
P11531	Q6PB60	O88307	A2A6T1
P20152	P06909	Q6R5N8	A2A791
P02468	P97449	Q923L3	A2A7S8
P20029	P08113	Q02788	A2A863
P14733	Q64481	Q99K41	A2A8Z1
Q8VDN2	Q8CDM4	P43406	A2A9C3
Q8CGC7	P05555	P11276	A2AAE1
Q8BMS1	Q6DYE8	Q61576	A2AAJ9
Q9CW03	Q02788	P06909	A2AF47
P48678	Q07113	Q9R0B6	A2AF53
P34914	P29416	Q9Z0F8	A2AG58
Q6PDQ2	Q8CG19	Q9CZR2	A2AH22
Q8CGK3	Q01237	O08852	A2AHC3
P14824	Q04857	P10852	A2AHJ4
P39447	Q8C6K9	Q9Z2A9	A2AI08
E9PVA8	Q9Z247	A2AX52	A2AIV2
Q99PL5	P09242	O35114	A2AJ88
Q921I1	Q0PMG2	Q61838	A2AJI0
P07901	Q9R1Q9	Q810U4	A2AJT4
Q61316	A2AED3	P15208	A2AKB9
Q6P5E4	Q60604	Q5FWI3	A2AL36
P62737	P06800	P02469	A2ALU4
P14211	Q9D136	Q62470	A2AN08
Q99NB9	Q8BP47	Q9Z2G6	A2ANX9
Q05920	Q8K4Q7	Q01279	A2APB8
O55143	Q8CIF4	Q2PZL6	A2APV2
Q8R081	Q62313	Q3UQ28	A2AQ07
Q99KI0	Q3TDQ1	A2ARA8	A2AQ19
Q9CU62	Q8BLF1	O09159	A2AQ25
O88844	Q6GQT9	P70669	A2AR02
P52480	Q8K0E8	Q05909	A2ASQ1
Q61941	A2AG58	O70472	A2ASS6
Q8BL66	Q9R013	P60882	A2AUM9
Q8VDJ3	Q8BSY0	Q9EQU3	A2AWA9
Q8CAQ8	Q9Z1M0	Q61207	A2AWL7
Q9D0E1	P51885	Q05793	A2BH40
Q61595	P28654	O35161	A2CG63
Q8CIE6	P28665	Q8BFR4	A2RSY1
P08003	A6H584	G5E8Q8	A2TJV2
O70133	Q8BNA6	Q61009	A3KGV1
P40142	Q61207	Q61292	A4Q9E5
Q9JKR6	P01899	Q61646	A6H5X4
P27546	Q80YX1	P70699	A6H5Z3
P68372	P07759	Q06770	A6H619
Q8BWT1	Q91YQ5	P24063	A6H8H2
P11103	Q99JR5	Q8BJD1	A6PWY4
P16858	Q62059	Q61129	A6X8Z5
Q02053	Q9Z0L0	Q61555	A6X919
P99024	P58682	Q91X72	B1AUE5
Q6PDN3	P39061	P28654	B1AVH7
Q60675	P11438	P11835	B1AVZ0
Q6PB66	Q3UQ28	P14231	B1AWL2
Q61001	P56476	Q99P91	B1AY10
Q64331	Q61292	P24638	B1AY13
A2AN08	Q8BQC8	P05622	B1AZA5
Q61768	Q9D3U0	P15116	B1AZI6
P02469	Q3TCJ8	P15209	B1AZP2
A6H584	Q8BW94	P11247	B2B9E1
P80314	P53762	Q00560	B2RQC6
P56480	Q3UHD3	Q62230	B2RQE8
P58252	Q80TY5	Q9DBB9	B2RR83
P19137	P11032	Q61490	B2RRD7
Q61838	Q9ET22	Q08481	B2RRE7
P09103	Q61838	Q08857	B2RUP2
P11881	Q6NV83	P28828	B2RUR8
O70318	P55284	P58682	B2RWS6
P60710	Q9Z0M5	P41234	B2RX14
Q91VW5	Q9D8B7	Q8CIF4	B2RY04
P06801	Q8BI06	B2RPV6	B2RY50
Q8CC88	P50429	A6X935	B2RY56
Q60932	A6H6E2	P13597	B5TVM2
Q69ZZ9	Q61003	P23953	B9EHT4
P97927	Q8VBZ3	Q8K4Q8	C0HKD9
Q7TMY8	Q8K202	O88783	D3YXG0
P26041	Q9Z277	B8JK39	D3YXK1
P31001	Q6A039	Q07797	D3YZP9
Q9QZ82	Q8K2I4	Q9R0B9	D3Z2X2
Q70FJ1	Q60847	Q91V24	D3Z6Q9
Q91V92	Q9D5R4	Q60751	E0CYV9
Q8K023	Q9WVL4	Q80ZA4	E1U8D0
P09411	B2RRF6	Q69ZN6	E2JF22
Q7TMM9	Q3UHK8	Q9WU60	E9PV87
Q99PU5	O70362	Q8BGT0	E9PVD3
P06909	Q99K41	Q2VLH6	E9PVX6
Q8VEK3	Q9JJX6	Q8R121	E9PYH6
P06795	Q920P3	P11688	E9PYL2
Q61598	Q80X71	P35329	E9PZJ8
P24815	Q8K0E3	Q61508	E9PZM4
P09405	P11276	Q9JHP7	E9Q0S6
Q61292	Q569L8	Q61739	E9Q137
Q9CWF2	Q9D1H9	Q9R1S3	E9Q1P8
Q9EPU0	Q7M722	Q8CG19	E9Q2Z1
A2AGT5	Q60677	Q9CQF9	E9Q309
P05064	P17183	Q3TDQ1	E9Q394
P80318	Q8CGQ8	P70665	E9Q3L2
Q8K2B3	A0A338P6K9	Q8CJH3	E9Q4F7
P17225	Q5XJV7	O35598	E9Q4N7
Q04857	Q9JHG2	Q6ZQA6	E9Q557
P27659	Q921I1	Q3UHH8	E9Q5C9
Q8VDM4	Q03963	Q99JP7	E9Q5F9
P68134	A2BFL2	O88531	E9Q5K9
P23116	A1YIY0	O89023	E9Q6D6
P17156	Q8R2K4	Q9Z1N6	E9Q6J5
Q921M3	Q8BQ86	Q9DBX3	E9Q6P5
E9Q0S6	Q8BXQ2	Q9Z0L0	E9Q6W4
P80316	P70699	Q69ZQ1	E9Q743
Q3U0V1	Q8CHB8	P08101	E9Q784
Q5SWU9	Q1PSW8	P01831	E9Q7D5
Q8K310	Q9Z0Z4	Q8BYB9	E9Q7E2
E9PVX6	Q05793	Q8BJ83	E9Q7F2
Q91ZU6	Q9Z321	Q9WV54	E9Q7G0
Q3UQ44	P70120	P50429	E9Q7X6
Q03265	P16675	P97300	E9Q8D0
Q60864	Q99246	Q8BY89	E9Q8G5
Q9CZS1	Q8R4U0	Q8BM96	E9Q942
P08775	F8VPN2	Q8BXA5	E9Q956
Q9D6F9	Q6NZN0	Q9Z1M0	E9QAT4
Q62188	Q8R3E3	Q66JQ7	F6XLV1
Q9EQ20	P55086	E9Q876	F6ZDS4
Q8BI84	Q61983	A0A140LI88	F8VPQ2
P28665	Q02858	Q60847	F8VPU2
Q62009	P01831	P17439	F8VPZ3
P10493	Q9JLQ2	P51885	F8VPZ9
Q00PI9	Q3TDX8	P56528	F8VQB6
Q8K411	Q91YH5	Q06890	G3X9J0
P82198	A2AH22	O08677	G3X9K3
P35564	P52592	P32261	G3X9Z4
Q70IV5	P06339	Q8R2Y2	G5E829
Q78PY7	Q8C1B1	P58242	G5E869
Q9JIK5	P35569	P06683	G5E870
P47738	Q5M6W3	Q6DYE8	G5E8P0
Q9JIF7	Q69Z66	P10761	G5E8P1
P26231	Q61646	P09242	O08539
Q7TPV4	Q8CAF4	P55065	O08547
Q99JY0	Q80V62	Q9JHE3	O08550
P13020	Q80X76	Q19LI2	O08553
P50544	P10852	P12804	O08579
P68369	P52430	P97798	O08582
Q80X19	P11835	P08607	O08648
Q922J3	Q04887	Q7TT36	O08664
Q8QZT1	Q8CIS0	A3KFM7	O08715
P17182	Q8C0N1	Q8BI84	O08784
Q921H8	Q8C5R2	Q8BHC9	O08796
P97807	Q149S1	Q01965	O08856
Q02788	P06797	Q9R0E2	O08900
Q9WTQ5	Q8VDG6	O35448	O09000
P51660	Q91V93	Q8VEB4	O09044
O88738	Q06770	Q8K482	O09106
O08788	Q91WP6	Q8BGQ4	O09126
Q9DBG3	Q61581	Q8VCI0	O35099
Q9EP71	Q9Z1N6	F8VPN2	O35126
Q8BTI8	Q80YV2	P01872	O35134
Q91ZA3	Q61147	Q8BKU8	O35144
P70398	Q91WC3	P35441	O35216
Q3U1J4	P70665	P01029	O35245
O88322	P15116	Q61543	O35295
Q6PDG5	O08759	Q61468	O35326
Q3TXS7	Q9DB72	P19221	O35344
P63158	Q32KG4	A0A0B4J1G0	O35379
O08553	P28653	P06800	O35381
Q64514	P11680	Q64695	O35454
Q8BX70	Q19LI2	P01899	O35465
Q62318	Q8CHG7	Q61830	O35491
Q9WTI7	B1AWN4	Q03734	O35492
P19324	Q8BJD1	P20239	O35516
Q9Z1X4	Q9DBB9	Q8R0I0	O35551
P58871	Q6PDM4	P26262	O35601
Q8K4Z5	Q5SW25	Q9WV91	O35609
P29341	E9Q9K5	P97313	O35613
Q6GQT9	Q9QYS2	Q8C753	O35615
Q61687	Q9D411	O88738	O35682
Q6PFD9	Q4V9Z5	O35451	O35685
Q91YQ5	Q8BH47	A2ARV4	O35691
Q61696	Q9QYE5	Q6GYP7	O35730
P70399	O55112	Q64455	O35841
Q8BGQ7	P43406	Q04857	O35887
Q61147	O88786	P31809	O35892
Q8CJ40	P55292	Q8VCS0	O35914
Q8VHY0	Q99MV7	P97333	O35954
P11983	Q07797	Q3UUQ7	O35984
Q99MR8	Q9JJY8	Q9Z247	O54689
Q8C6K9	Q9DBD2	Q3UTY6	O54724
Q61543	P70388	Q9Z0L8	O54774
Q9DCV7	Q8C4P0	Q69ZK6	O54781
Q9QX47	Q8K4Q8	Q9Z0K8	O54786
P21447	Q99P91	Q9Z0M6	O54824
Q6URW6	Q9Z0X1	O70309	O54825
P21981	Q8BWZ3	Q8R5M8	O54826
Q569Z5	B2RRD7	E9Q414	O54916
Q61464	Q6P9P0	Q02858	O54931
Q4VA53	A0A5F8MPU3	Q8VE98	O54940
Q61233	Q3U3E2	P97321	O54957
P68373	Q62073	Q9WVB4	O54972
Q7TT50	Q920V1	B0V2N1	O54988
O88342	Q00560	Q91VC4	O55003
Q8K4L3	P08046	Q9JHJ8	O55022
P17879	Q8K0B3	Q62059	O55028
Q61555	Q99NH0	O35604	O55033
P58771	Q99J21	Q4LFA9	O55098
Q6ZWR6	Q3UMB9	Q9Z0M5	O55106
P11679	Q9CW03	Q6P9J9	O55111
Q9JMH9	E9Q956	Q8BGQ6	O55135
O55131	Q3U7R1	Q62181	O55143
P54869	P12672	O55026	O55201
P21619	Q60575	Q9JK53	O55230
Q64487	Q5DTH5	Q8C850	O70133
Q6PGL7	Q9Z1P5	P61622	O70145
P70336	Q9EQQ9	O54991	O70146
P58281	A2A5R2	Q3UDW8	O70174
P42932	E9Q309	Q99NH0	O70194
Q6PIC6	Q5DW34	Q61738	O70251
Q8BHN3	Q91ZV7	Q8C341	O70255
Q91VR5	P97329	Q9R1Q9	O70279
Q6PDI5	Q80TZ3	P12265	O70305
Q9Z2I0	E9Q5G3	Q6KCD5	O70310
O88569	P23818	Q9R1M5	O70311
O55029	P29477	Q91Y47	O70318
B2RQC6	Q2KHK3	Q91ZV8	O70374
Q91VD9	Q3UDK1	P08508	O70405
Q6P5D8	Q9ERC8	E9PVD3	O70435
Q6A068	P97402	P55284	O70439
Q62383	Q9R078	E9PVX6	O70456
O08810	Q9Z329	Q00547	O70469
P97449	P97929	A2AQP0	O70475
Q91ZW3	Q8VEB4	Q6GQT9	O70480
F6XLV1	P18893	Q9R013	O70496
Q9DBR7	Q8BMJ2	O70423	O70548
Q8BFR5	Q9QXL1	G5E897	O70551
P10126	P49935	Q8BH52	O70572
Q8VIJ6	A2AUC9	Q8BHT6	O88196
P26043	P21440	P28653	O88207
O88492	O70310	P01897	O88271
Q5SUR0	Q9JKR6	P48441	O88273
Q6A0A9	O35639	Q61809	O88286
Q922D8	O88856	Q80X50	O88327
O35945	P41233	Q8CJ12	O88329
G5E829	P33896	Q3V1T4	O88343
Q01320	P28652	Q03311	O88351
Q9EQK5	Q9D5V2	Q66K08	O88379
Q7TMK9	Q8K297	P29788	O88447
P30416	Q9CTN5	Q9WVL3	O88448
Q9Z2I9	Q9CRB9	P19324	O88455
Q9JIX8	Q9DBB1	P63038	O88456
P43406	Q61830	Q99PJ0	O88466
Q9QZQ8	Q922K9	P46978	O88470
P05214	Q8BHZ0	Q8R180	O88485
P05202	Q3U0M1	P26618	O88491
Q920B9	Q61508	P98064	O88502
Q6ZQ38	Q8BXR5	P48356	O88508
Q61191	Q76I79	P03953	O88532
P13864	Q8VD04	P51569	O88543
Q00897	Q80Y61	Q91YH5	O88554
Q61699	Q8CGM2	Q6ZPY5	O88569
Q8CI94	P16406	P13595	O88574
Q6NZJ6	Q9JI18	Q8K209	O88587
Q922F4	Q80V26	Q8BZ64	O88622
Q61584	Q6GYP7	Q5F226	O88665
P60843	Q8BKD6	P18242	O88705
P15508	Q9D8S3	P35438	O88735
P17426	P70407	A2AWT3	O88738
Q60902	Q8C129	Q5U462	O88792
Q3UHK6	Q9WVJ3	Q62190	O88874
Q62167	B2RPV6	P24668	O88890
Q9QZQ1	Q61554	Q9D1H9	O88895
Q9Z315	P70669	Q9DBD0	O88898
Q6Q477	Q8VHY0	O89020	O88939
Q3TEA8	Q60803	P97370	O88990
P30999	Q6XJV4	P49182	O89001
Q05D44	Q06890	P18572	O89026
Q6ZQ08	P97952	P06802	O89032
P55937	Q99MQ4	Q9JHJ3	O89033
Q9Z277	A2AGL3	P55772	O89053
Q6PIE5	Q8BTJ4	Q80X19	O89086
P46735	Q66K08	Q5RJI4	O89090
Q8BMK4	Q9Z2G9	P08071	O89100
Q9CQN1	B8JK39	Q8BG07	P00375
Q9R269	Q8K4L3	Q01339	P01590
Q8BSQ9	Q61092	P18181	P01644
Q9WU78	Q64691	P35846	P01671
Q8BIJ6	Q3UGF1	A2A699	P01899
P46935	B2RY04	P70180	P02088
P26443	Q8C419	Q9Z0Z4	P02463
P32020	Q9JJN2	C0HKG5	P02535
Q8CGN5	P70389	O35405	P04104
Q91VI7	P32261	Q9QUN7	P04627
Q9Z0X1	O88307	Q61789	P04919
P19001	Q3UMQ8	Q8BMB0	P05064
Q9ERD7	Q9JLC8	Q61702	P05213
Q8BFW7	Q9JHJ3	Q8R3C1	P05627
P05784	P01901	Q8R143	P05784
Q8VDP4	P02469	Q3UP23	P06240
Q6A026	Q8CIF6	Q61391	P06537
B2RXS4	Q9Z2L6	P16675	P06728
P68368	B1AZA5	Q9D2L1	P06798
Q9Z2I8	Q8BHN0	Q9CYD3	P06800
Q8JZQ9	Q8CDN9	Q9CZ42	P07724
Q99MD9	Q810U3	P98063	P07744
Q00896	Q61410	Q6P6J9	P08113
P80315	Q69Z23	Q3TCN2	P08121
Q8CJF7	O88531	Q8R2R1	P08122
P07758	P58242	Q00493	P08775
Q9CQF9	Q4PZA2	A2AJQ3	P09103
P28653	Q6A058	Q6NVG7	P09405
P50247	Q01339	Q6GQT6	P09450
P06745	Q8VCS0	Q8VBZ3	P09470
O55201	P12804	Q62010	P09838
P07356	Q9CZ16	Q9WVJ3	P0CL69
P12970	Q9JHH6	P04441	P0DOV1
Q8CCK0	P17439	P26049	P0DP43
Q9Z1Q9	Q8C0P0	Q99MB3	P10126
P97434	Q9Z2I0	Q8BHP7	P10404
Q07113	Q80W68	Q3TDN0	P10711
P50580	Q2KN98	Q9D136	P10922
Q3UPL0	Q9JLI3	O35245	P11031
Q3TLH4	Q811U4	Q61810	P11087
Q6P5F9	O70152	P01902	P11247
Q91W50	Q61026	Q9R0E1	P11276
P22599	P58252	Q69ZF7	P11438
Q99LF4	P81270	Q9JIS8	P11499
Q64521	Q8BLU0	Q9CZT5	P11679
P24270	Q61704	Q3UVY5	P11835
Q99MN9	Q8C739	Q9Z103	P11881
Q8K0E8	Q80T79	Q5H8C4	P12367
Q921M4	Q8C0D4	Q61626	P13405
Q3TKT4	Q640N1	O35600	P13634
O08749	Q8CCI5	Q03350	P13808
P08032	Q6PIE5	Q3UHC0	P13864
O88685	Q6PHU5	A2AED3	P14142
P17710	Q99MY8	P07759	P14152
Q3THK7	Q3UYI5	Q91WP6	P14220
P20918	O70311	Q8BXN9	P14602
Q8JZQ2	Q08481	Q6HA09	P14685
Q8BX02	Q8BXZ1	Q60590	P14869
Q921G7	P97927	O09117	P14873
Q8BH64	Q8CFI7	Q9QZF2	P15066
Q61033	Q2VLH6	Q62192	P15089
Q3UW53	O89017	Q9QWR8	P15261
P51174	Q9R0H2	Q07968	P15331
Q9JLN9	Q4LFA9	Q62179	P15379
Q6DFW4	Q9JK91	A1L314	P15508
Q9ESZ8	Q9R0Z9	Q9ESB3	P15702
P17427	Q64695	Q06806	P15864
Q62059	Q8CDG3	P07758	P15920
Q9D8E6	Q9D659	Q9R069	P15975
Q9QYR6	P06804	Q9CRA0	P16014
Q9ESD7	P09055	Q8BTI8	P16054
Q80UG5	Q8CJF8	P83741	P16254
Q8CFI7	Q8K2C7	Q9CQ88	P16406
P49312	P10404	P16301	P16546
Q6A4J8	P98203	Q05685	P16858
P02088	Q8BG07	Q6PCM1	P16951
Q99KE1	O88676	Q3U8K7	P17012
O35643	Q8R2Q8	Q7TPH6	P17095
Q9CR16	P35846	Q80VP8	P17141
P48725	Q8BKI2	Q5SSE9	P17225
Q6DIC0	Q921T2	Q00993	P17426
Q8BSY0	Q684R7	Q2QI47	P17742
Q8BG05	P20239	Q04887	P18052
Q04750	P01139	Q9WTI7	P18608
Q99JF8	P09926	Q8BK64	P18911
Q8R0Y6	F7A4A7	A2A5R2	P19001
P97496	P35378	Q80XN0	P19426
Q9D6Z1	P97300	Q8CDM1	P19973
Q8BKC5	B1AUH1	Q9JJF9	P20152
Q9CPY7	Q8BKX1	Q80TS8	P20334
P40124	Q9ESB3	A3KGW5	P20444
P97742	Q8R2E9	Q61147	P21447
Q64737	P14231	Q8K2B0	P21619
Q99L45	P19324	Q9JKF6	P21958
Q60710	Q61029	Q8BM88	P22646
Q9Z204	P28828	P58681	P22682
P09055	Q8K482	Q7TN16	P23198
Q3URD3	Q924W7	Q8K2W3	P23242
Q9CSH3	Q9Z2G6	Q8K299	P23249
Q9Z1Z0	Q64449	Q8BXQ2	P23298
Q3UMF0	P08121	Q6ZPR1	P23336
Q9D1A2	G5E8K5	P18872	P23611
P17563	Q8BWY2	Q9R053	P23772
Q61656	Q8CHE4	Q8VCG4	P23818
Q8BMJ2	Q9CYA0	P01901	P23949
P21614	Q9R0E1	Q8BLK3	P23950
Q3TZZ7	Q9WUU7	P01881	P24063
Q7TPH6	Q8K2B0	P82349	P24161
P97479	P61622	Q61072	P24452
Q8K284	Q6PB93	Q8K297	P24547
P70168	Q9D504	O35632	P24788
Q60930	Q9QZ09	Q99JR5	P24815
P06728	O89023	Q7TSK7	P25206
Q91YE8	Q8VHI3	Q684R7	P25425
Q91WJ8	Q69AB2	Q8JZZ7	P25444
Q9Z0R4	P31316	Q62217	P25446
Q3U7R1	P80205	Q8BVZ5	P25976
Q99P88	Q9Z1F6	Q2EMV9	P26011
P10107	Q91X78	Q6DIB5	P26039
O35286	A2A6A1	Q3UG20	P26041
P32067	Q7TT36	Q64487	P26043
O70194	Q3UHE1	Q91Y74	P26151
Q8CIB5	P24638	P31996	P26323
P31324	Q8BS35	Q8BK62	P26369
Q9Z2D6	Q61093	Q91XA2	P26618
Q5H8C4	Q08509	Q9CUU3	P26645
Q9DB77	O08530	P20664	P26687
Q80X50	Q09324	Q9JLC8	P27546
Q80YR5	P26928	Q65Z40	P27641
P62196	Q04999	A2AEY4	P27661
Q9Z329	P20934	Q8K4B0	P27699
Q60854	P25976	Q91VN0	P27870
E9PV24	Q91YE2	Q6ZQ93	P28028
P35441	Q6ZPI0	A6PWD2	P28033
P17742	D3YXK2	Q9EQH2	P28352
E9Q557	Q9JKF1	P22725	P28574
Q91YH5	Q8BK67	Q9QUN9	P28654
Q9WU42	P32067	P70206	P28661
P68040	A2ARV4	Q9ER80	P28667
Q02819	P83741	Q2MV57	P28738
B2RY56	Q69ZT9	Q9CTN5	P28867
E9Q3L2	Q3UYG8	Q925U4	P29533
Q9D0I9	Q61553	P97500	P29699
Q99MR6	Q8K3J5	Q80YC5	P29788
Q8R1A4	Q8BK62	Q6PHU5	P30415
Q9ERK4	Q811B1	O35664	P30987
Q02248	Q80WJ6	Q64726	P30999
P42208	Q8JZM8	Q91YE5	P31001
Q810B6	A0A0B4J1N3	P33587	P31324
P61922	P97797	Q8C167	P33174
P60122	Q9EPK6	O09126	P33215
Q8BK67	Q61129	Q8VHI3	P33609
P27046	A0A0B4J1G0	P59509	P33611
P35700	Q0V8T8	E9PVB5	P34022
Q8BH59	P51910	P20152	P34152
Q569Z6	Q5H8C4	Q8BG19	P34914
Q9QZE5	O08852	P18293	P35123
P62259	Q9CYG7	Q922F4	P35283
O54988	B1AVY7	Q62028	P35486
Q99KC8	P12960	Q9EPQ8	P35487
P68254	Q99MJ9	Q6P2L7	P35564
Q8K010	Q8BKU8	Q7TN73	P35569
Q8C8U0	Q8C341	Q9JHH6	P35585
P10852	Q8R3H7	Q69Z61	P35601
Q9DBJ1	Q60751	Q9Z100	P35689
P54071	Q9D2Z1	Q6GU68	P35821
Q8R1B4	Q8BX90	B2RY04	P35831
P70388	Q3UXL4	Q4U2R1	P35922
A2BH40	Q3USW5	P98154	P35979
Q9WTM5	Q99M80	Q9D168	P36552
Q04447	Q6XBJ3	P14429	P36916
P70335	Q61391	Q8R4U0	P37217
P28271	Q91VC4	Q8K2I4	P37913
P62192	P50446	Q64735	P39053
P61979	Q8R180	Q9JI59	P39054
Q60668	Q5EBG8	Q9R0Z9	P39061
D3YXK2	Q3UG20	Q8R366	P39447
Q3UJB9	Q8R2Y2	Q3UYG1	P39688
Q9Z0Z4	Q61702	Q7TPD3	P40201
Q1HFZ0	P24668	Q58A65	P41155
Q5XJY5	Q69ZK6	Q64511	P41183
Q61425	Q8CCH2	Q8K385	P41233
P24527	Q05685	P11609	P41234
Q8CHG3	O08677	Q61115	P41971
P51432	O08532	Q8BFW6	P42128
Q8K019	Q8BXA5	P22727	P42208
Q8BKG3	Q0P5X1	Q01705	P42567
G5E870	A2AAE1	Q8BRH0	P43275
Q6NS46	P15208	O08808	P43346
Q8BRF7	P50427	Q8VHE6	P45481
Q99KP6	P03987	Q6P1E8	P45700
Q8CGF7	Q61268	O70458	P46062
Q91W90	Q8BI99	Q80TS3	P46414
Q80X82	Q8C850	Q9D8B7	P46467
P41216	P01851	Q9QY33	P46638
Q61578	Q3V1T4	Q4U4S6	P46656
Q9QUR6	Q80T14	Q80VA5	P46935
Q9CZR2	Q9D486	P08884	P46938
P20239	A2RSQ0	Q6A026	P47713
P28660	Q61576	O88829	P47856
O35887	Q8BG19	Q9CY50	P47878
Q3UTJ2	Q9QUP4	Q9D6X6	P47930
Q8C9B9	Q80TS3	O88572	P47955
Q9JLI8	P15089	Q8R2U2	P48036
Q8VCW8	Q60805	Q9ES52	P48193
P58774	Q62010	Q6A009	P48377
Q501J6	Q3V0A6	P19070	P48453
Q60931	Q9ER41	Q8K2Y0	P48678
P48036	Q61739	Q61602	P48725
Q9WVK4	Q75N73	A2AG06	P49182
Q8BU30	A3KFM7	Q8C804	P49312
Q91YR7	E9Q6J5	Q8BSY0	P49452
A2ASQ1	Q9QZF2	Q8C5R2	P49586
Q99P72	O35114	Q62073	P49710
Q9CWJ9	B2RXS4	Q75N73	P49717
Q8BRT1	Q7TPV4	Q9DBV4	P49769
Q9R1C7	Q8BVZ5	O08795	P50136
Q8CG48	Q9DBU5	Q62005	P50446
Q80U72	Q9R069	Q61687	P50580
Q9DBG6	P11627	Q8BI67	P51150
P51859	Q80UM3	E9Q5F9	P51450
P37040	Q9CRA0	Q3UPW2	P51612
Q61550	Q3TZZ7	E9Q6J5	P51830
Q8BJ71	O35245	Q9WVK5	P51859
P56960	Q8VCF1	P11627	P51954
Q99LC5	Q5FWI3	E9Q7E2	P52479
Q8BJD1	Q70FJ1	Q8VDR9	P52483
P15864	Q8BHW5	Q99MW1	P52734
P01029	Q9JHE3	Q63886	P52927
P42225	Q8K4D3	Q60767	P53349
Q8CH18	P17182	Q9D7J6	P53564
A6X935	Q9R0S3	A2AQ25	P53569
P25206	Q5SSH7	Q9Z1Q9	P53784
P28654	Q9D8U7	Q6NY15	P53986
Q9EQP2	Q5SQM0	Q9D6F4	P54071
P62814	O88668	F6VAN0	P54103
P53564	Q6P1D5	P17125	P54227
P26645	P53564	Q8R2E9	P54254
P16332	Q9Z0U1	O88676	P54276
Q9CZ13	Q52KR2	P27106	P54310
P16125	Q8VDI9	E9PZ36	P54726
Q8VCM7	Q9Z103	Q80TN7	P54728
P21107	P09631	Q9WTZ2	P54731
P27612	Q62181	Q91V87	P55194
Q8BUR4	O70496	Q8C145	P55200
Q810A7	A2A9T0	P41731	P55258
P46460	Q8VEJ9	Q8CHE4	P55288
Q8VDD9	O54998	Q8R1A4	P55302
Q45VK7	Q9QZ05	Q60805	P56212
Q5SYD0	O35598	P16092	P56677
P50396	P58660	B2RU80	P56812
P63037	P13595	Q9Z222	P57016
Q61739	Q9QXN5	Q9JME2	P57776
E9PZJ8	Q8VHN7	A2AJK6	P58058
P26040	P01910	Q61464	P58334
P46471	Q99PL5	Q80T14	P58404
Q921F4	Q8BG02	Q6NZP1	P58462
Q62230	P11881	Q9Z329	P58463
Q76MZ3	A1L314	Q80WG5	P58501
E9Q394	Q61543	O35657	P58742
P70227	Q9DBX3	Q811B3	P58802
Q8C854	B9EJA2	Q9Z1P5	P58871
P97855	P97469	P70663	P59016
O35685	Q3TYA6	Q3V0T4	P59017
E9Q6J5	Q765H6	Q3UMG5	P59110
Q9ESX5	Q8CJ26	B9EJ80	P59222
O54774	Q8CH19	P20934	P59281
P54775	Q8BKX6	C0HKD8	P59325
P48722	Q9Z1Q2	Q9JKF1	P59438
O35737	Q99KN9	A2AAE1	P59672
Q9CZW5	P52293	Q8VHN7	P59759
G5E8K5	Q9EP72	B9EJA2	P59808
Q9Z110	O70309	Q99PL5	P59997
P80317	Q9Z0L8	Q8K0B3	P60335
P08249	P18242	Q9Z218	P60843
P43274	O70472	Q8BGT8	P60904
Q11011	O08742	Q8JZM8	P61014
P47754	A2ARZ3	Q9EQS9	P61022
Q9Z1F9	Q3UDW8	Q99PV0	P61264
Q8K3V4	Q9D2L1	B2RRF6	P61406
Q6PB44	P46978	Q06180	P61620
P39054	Q5DU28	Q8BLY3	P61979
P18654	Q925D8	Q9R098	P61982
P35486	Q8R1F6	Q04592	P62046
P60335	P10493	P22599	P62071
P52825	A2AQP0	C0HKD9	P62259
Q8C129	P35441	C0HKG6	P62264
Q99104	B2RQE8	G3X9K3	P62317
O08532	Q6PD26	P01882	P62482
P80313	O88329	P14430	P62484
P62960	Q8BK64	Q00896	P62500
Q8BG32	P48026	P01896	P62751
Q8C1B7	Q80ZA4	Q00897	P62754
Q9Z1M8	Q8K2I9	P06797	P62806
P62983	P55065	Q62086	P62821
Q5SSZ5	Q99MR8	O70258	P62889
P29758	Q6PE84	Q9ESY9	P62908
Q61937	Q8K3V7	P98086	P62960
Q9ERG0	Q6PB75	Q8HWB0	P62962
P26369	P63038	P01865	P62984
Q8K1R3	Q99PP2	Q80UG2	P62996
Q99K41	Q6P3Y9	Q3UMW8	P63017
Q6P542	Q8BHA3	Q9Z0J0	P63094
Q9D379	Q8BLN6	Q8VCM8	P63101
Q64378	P11260	E2JF22	P63276
Q58A65	P70188	Q99M71	P67778
P08071	Q9Z0J4	P21956	P68134
Q68FL6	P70302	Q64151	P68181
Q8C1A5	Q9R0B9	Q8BG58	P68254
Q9DCN2	Q8CB77	Q60715	P68372
Q9Z103	Q6R5N8	Q99KF1	P68373
Q8K1M6	Q60766	O88668	P70121
Q811D0	G5E8Q8	P01895	P70170
Q9JLJ2	Q9D067	P97290	P70178
Q922B2	Q5SUV2	Q8BH97	P70193
Q8CGY8	G3X8U3	Q9D304	P70207
P25976	Q8R1V4	Q8C165	P70213
O54724	Q62470	Q8BXZ1	P70227
Q62077	Q3UHK6	Q05186	P70255
Q7TT37	P06802	Q8N7N5	P70257
Q61029	O09159	O55222	P70268
Q3UQ28	Q61527	O70404	P70288
Q61263	Q8BLX7	Q8BYH0	P70302
Q8R0G9	Q6NVF0	Q571F8	P70303
Q62417	Q9D956	Q6PGE7	P70315
P47962	C0HKD8	O08579	P70335
Q8BH95	Q6PJN8	Q3ULZ2	P70338
P17751	Q2MV57	Q9Z0F6	P70339
Q62165	O35405	Q9D720	P70351
Q9DBF1	P42932	A6H8H2	P70392
Q8C0I1	Q8BG48	Q3U0X8	P70398
Q9D0R2	P97313	O35326	P70399
Q8BMF4	Q8K1X4	Q6QI06	P70429
P15626	P10761	O55003	P70441
Q9CY58	Q8BGQ4	Q8K2Q7	P70445
Q00612	Q8C147	O35075	P70452
Q61553	O88967	Q80XQ2	P70459
Q9CQ62	P01895	Q8CFJ7	P70460
O08784	Q91X72	Q3U2A8	P70658
Q9WUB3	P51576	P56716	P70662
P51885	Q9D541	Q08288	P70663
Q99KQ4	Q3UYG1	Q922H9	P70670
Q8BHD7	P42703	Q9WVE8	P70671
Q8VDC1	Q9QY81	Q9WVL6	P70698
Q9D0K2	Q69ZN6	Q6PFX2	P70699
Q8BY87	Q9JHJ8	Q3UHZ5	P70704
O35691	A2AX52	Q9D3U0	P80315
P97310	Q8BMD6	Q3TZW0	P81122
O08529	P18572	Q5SWP3	P81183
P24547	P21844	Q9D979	P81270
Q3V3R4	E9PVX6	Q6Y7W8	P83093
Q80U93	P09470	Q61234	P83510
P20108	Q9WUU9	Q8BZ47	P83741
Q99K51	Q99NE5	Q80V26	P83917
Q0VGY8	Q63912	P70274	P84104
Q9EQH3	Q3UHH8	P70389	P97287
Q5SW19	P97821	Q07456	P97302
P14148	Q9DCG2	Q61581	P97303
D3YYU8	Q62087	Q9ET30	P97305
Q91ZJ5	Q9WTI7	P52430	P97310
Q8C7X2	P97820	Q8K0E8	P97311
P97371	Q923X1	Q9CZ16	P97314
Q91VC3	Q8R121	Q9D3L0	P97315
Q64213	Q8CFG0	Q99MQ4	P97347
Q7TMB8	Q9D415	Q921I1	P97350
P50516	Q3UU35	Q8R2Q8	P97351
Q8R4H2	Q9QUN7	O89017	P97360
P10649	Q9ESL4	Q8K389	P97377
P06151	Q8BUZ3	O88856	P97379
P70333	Q6DI86	P50446	P97393
Q91YW3	Q9WVI9	P10404	P97433
Q61830	O88783	Q62009	P97434
P47753	P15306	Q8VHY0	P97440
Q8C0C7	Q61735	Q91ZJ9	P97452
Q8BFZ9	Q61495	P04925	P97480
O08677	Q8VCC9	Q8BWY2	P97484
Q921U8	P08071	Q9Z1J2	P97492
P19157	P21995	D3Z3C6	P97496
Q9QUJ7	Q60936	Q9QYY8	P97767
P55096	Q6HA09	P97357	P97789
P70372	Q8BHC9	P14685	P97801
Q9JLQ0	O89001	P62281	P97820
Q80YV3	Q8R366	Q76I79	P97822
Q91ZV0	Q8C165	B2RRD7	P97825
Q9EPE9	Q8BTI8	Q8BHN3	P97855
P35550	A2AKX3	Q8R0F3	P97863
Q60520	Q6KAQ7	Q2HXL6	P97868
Q9QXX4	Q9QZC2	Q9WUZ9	P98078
Q8BJW6	Q9ET30	P15089	P98191
Q9CQH7	P35601	P21844	P98203
Q9JL35	Q63961	Q9CPW5	P99027
P63101	Q9R0G7	P70207	Q00558
Q99JY9	Q9Z1T2	Q9QZ15	Q00651
Q6PGB8	P97333	Q9DBZ1	Q00899
O55106	Q8BXJ9	P04230	Q00PI9
P48962	Q9JM52	Q924Z4	Q01147
P18242	Q3UH68	Q571E4	Q01149
Q80TH2	Q9Z0K8	Q9WTS6	Q01320
Q6ZWX6	P18181	Q8K2C7	Q01853
Q3UEB3	Q6PGD0	P03987	Q01965
P05063	Q6X893	P01592	Q02013
P23953	A2ARA8	Q9R0A1	Q02111
Q8BGC0	A3KFU9	P01851	Q02242
Q9DAW6	Q8R464	Q8VCA6	Q02248
Q8VD75	O89091	Q99MR3	Q02257
P98078	P31996	Q80V42	Q02357
Q8CGB3	Q8BIQ8	Q64430	Q02525
Q64152	P07758	Q91XD7	Q02614
P42567	Q9Z222	Q8VEM1	Q02780
P51125	O35161	Q99PD7	Q02788
Q8CG19	Q3UVK0	Q04750	Q02819
Q99K48	Q61072	Q91X84	Q02858
Q61702	Q8BYI9	B2RQE8	Q03147
Q99K01	Q640P2	Q68FE2	Q03265
Q9JLV5	Q8C145	Q640P2	Q03267
O35226	O88643	Q8BZN6	Q03347
Q9D0F9	Q62179	Q0V8T8	Q04690
Q8BMD8	Q8BH35	Q9D8U4	Q04692
P16406	O88322	Q8BJE2	Q04735
D3Z7P3	Q9D3R9	Q8CAL5	Q04744
Q9Z1Z2	Q499E5	Q810U3	Q04750
Q3UJD6	F8VPQ2	G3X912	Q05512
P14206	Q9JHP7	Q99246	Q05793
Q09XV5	Q91YU8	Q61056	Q05909
Q922R8	P56695	Q8K2I9	Q05AH6
Q8VDM6	O09117	Q3V1N9	Q05CL8
Q7TSC1	Q08501	Q8CDJ8	Q05D44
Q9D554	A2ASS6	A2AVA0	Q06335
O88544	Q9R045	Q68ED3	Q06649
P51150	P28798	Q91WT8	Q06831
Q9R0B9	Q9DBH5	Q91YE2	Q07113
Q99020	O35657	Q8VHR0	Q07174
Q9CZU3	Q9R0A1	Q921R4	Q08122
Q9D819	Q6PDJ1	O70311	Q08369
Q63918	Q80YV3	Q3UFY8	Q08460
Q61171	P62259	Q8BG32	Q08639
P55302	P11942	Q9DAU9	Q08943
Q9CXW3	P22724	P56203	Q08ED0
E9PVD3	Q8BRK9	Q3UHD3	Q09XV5
P49717	P16092	A0A5F8MPU3	Q0GNC1
Q99NH0	P29788	Q8CDM4	Q0GUM3
A2A432	Q9CRC8	Q9JJN2	Q0KL01
Q8R050	Q7TPS5	Q9EPE9	Q0P557
P97311	Q0KL01	P97378	Q0P5V9
Q9R0H0	Q8K2V6	Q8CG48	Q0P678
Q8CC35	Q91WP0	Q80X76	Q0VBL3
Q01405	Q9D8H7	Q640N1	Q0VF58
P0DP27	Q8CIQ7	P16294	Q0VGB7
Q9DBL1	Q8R2V5	Q61735	Q0VGY8
P0DOV2	Q05909	P32507	Q148V7
Q99KG3	P51942	Q9DC11	Q148V8
Q69Z99	Q504N7	Q91VF6	Q14AX6
Q2TPA8	Q3U3R4	Q8C0Z1	Q14C51
Q640N1	P70424	O09043	Q14DQ1
Q6PE01	O35448	Q9QXC1	Q1EG27
Q9D7B6	Q923B6	O35887	Q1HFZ0
Q8BJS4	P10810	Q8BLY1	Q2KN98
Q9DCX2	Q62469	Q6P5F7	Q2NL51
Q9R1P4	P06683	Q00941	Q2TBE6
Q8JZN5	Q9CY50	P54761	Q32M07
Q08091	Q8VCG4	Q99MB1	Q3B7Z2
Q9CZ44	P18337	Q71MR7	Q3KNJ2
Q9D172	Q62011	A3KFX0	Q3T9M1
Q9WTX6	Q9JK53	Q9R0L9	Q3TBD2
Q8C7R4	P97792	Q5SPL2	Q3TC46
Q6KCD5	P08607	A2AG58	Q3TC93
Q9R0I7	Q7TN73	Q8BG30	Q3TD16
Q8CIN4	Q9QXC1	A2AQ19	Q3TDQ1
Q9D5V6	P55302	Q9QXL2	Q3TEA8
Q8C8R3	A6X935	Q3UMB9	Q3TGW2
Q8BML9	Q8BXN9	Q68FM6	Q3THG9
Q9CXY6	Q91ZW2	Q04999	Q3THK3
Q9WV92	Q91Y47	Q9CQF4	Q3THK7
P62874	Q70KF4	Q9Z1L5	Q3TIR3
Q69ZR2	Q8BGN6	Q8K375	Q3TIX9
Q6ZQ58	Q01279	Q03963	Q3TJM4
Q91YT0	Q9D7J6	Q0KL01	Q3TKT4
Q99MN1	Q62230	Q68FD5	Q3TLH4
O35350	Q6GU68	O09009	Q3TMW1
Q99MI1	E9Q612	Q2YFS2	Q3TNU4
O35639	Q2YFS2	Q9Z180	Q3TQF0
Q3U319	Q80WV3	Q9EPL8	Q3TQI7
Q9D0F3	Q99N28	Q8BGN6	Q3TSG4
Q9D666	P26262	Q3UYI5	Q3TUF7
Q6P1F6	P04186	Q8K126	Q3TVI4
P97315	Q5I2A0	O88398	Q3TVI8
P99027	Q62192	Q9WVM6	Q3TWW8
Q9WVL3	Q6Q473	Q3V0C1	Q3TXS7
Q922V4	Q3UDR8	Q9QY14	Q3TYA6
Q9WV55	Q61361	Q9D0W5	Q3TYS2
Q9R0P9	Q9DC11	P97855	Q3TZZ7
P45952	P97370	Q8CEC0	Q3U0J8
P81117	Q8R5M8	Q6ZWQ0	Q3U0S6
P37804	Q6P1I3	Q64429	Q3U0V1
Q8VE37	Q62217	Q8BPN8	Q3U108
Q61990	Q3UTY6	Q9DBR4	Q3U132
Q9Z1R2	Q6VVW5	Q8K386	Q3U1F9
Q62448	Q71MR7	Q80YR5	Q3U1J1
P51881	Q64455	O70146	Q3U1T9
Q99PU8	Q5XFZ0	Q91YQ1	Q3U1Y4
P51655	Q00547	P48026	Q3U1Z5
P31230	Q8K0S0	Q3TMH2	Q3U214
Q9CPV4	Q8CIM1	P48193	Q3U2S4
Q5DTM8	Q8R3C1	Q6NXW6	Q3U2V3
Q6P4S8	Q9R1B9	Q9D3S3	Q3U308
P14576	P56528	P52332	Q3U3C9
P57776	A2AHL1	P06803	Q3U5C7
Q91WQ3	Q9Z0J1	Q505B7	Q3U6K5
Q8BH04	P59808	O35495	Q3U821
P70404	P99026	Q8BMI4	Q3U8K7
Q6P9Q6	Q8K299	Q8R3S6	Q3U962
Q9Z0U1	O54907	Q8K285	Q3U9G9
Q07417	Q6NVD0	Q8BZ97	Q3UBG2
Q9Z1J3	Q61490	Q3UZZ4	Q3UCQ1
P60670	Q9R0E2	P21658	Q3UDK1
Q65Z40	Q8CBY3	Q52KB6	Q3UDW8
Q8R2Y2	Q9CWJ3	P33173	Q3UE17
P05201	Q5NBX1	Q78T81	Q3UE31
Q9JJ28	P97481	Q5PRE5	Q3UFK8
P62984	Q5DTT4	Q8QZR3	Q3UFY0
P23249	O35595	Q9EPK6	Q3UG20
Q8VEM8	Q6ZQ08	Q9ER38	Q3UGS4
Q9JHR7	Q920Q2	Q3TYD4	Q3UH06
Q6PGC1	Q99MD6	P70302	Q3UH68
P53995	Q99JP7	P97464	Q3UHC0
Q60714	Q99NI3	Q9Z175	Q3UHC7
Q9Z1T1	Q0VBL6	P49300	Q3UHF7
Q9WV32	A2A559	Q8BH34	Q3UHH1
Q9JI91	O54790	Q9ES34	Q3UHI4
P14685	Q9CQ56	Q3SXG2	Q3UHJ0
O35857	Q5SSE9	P09581	Q3UHK8
Q505F5	Q64151	Q8BVE8	Q3UHQ6
Q921T2	O08808	F6ZDS4	Q3UHX0
Q80XI3	O89103	P08121	Q3UHX2
Q61335	Q07409	Q99MZ6	Q3UIA2
P18760	Q8BG30	Q6P6J0	Q3UIL6
E9Q8Q6	Q9QY33	P30999	Q3UJB9
Q9WUX5	O89020	Q8JZQ5	Q3UJU9
Q9CZN7	P05622	Q62383	Q3UJV1
Q9R1M5	O54991	Q9JIH2	Q3UL36
E9QAT4	P26151	P16297	Q3UM45
P63005	P09581	Q9R0H2	Q3UMF0
P46061	Q91VA1	Q9D9X6	Q3UMG5
Q8CJ19	Q8BU25	Q8R3H7	Q3UMU9
P42230	Q8K4B0	Q9DCG2	Q3UND0
O70589	Q3UPR9	O88322	Q3UPF5
P12382	Q8BYH0	Q91VF5	Q3UPH7
D0QMC3	Q8VCI0	P04919	Q3UPL0
Q8R0W0	Q9ER58	O89103	Q3UQ44
Q6IRU2	Q6PFX2	Q6S5C2	Q3UQN2
Q8BSE0	O54890	Q3TYA6	Q3UQU0
P13595	Q99KC8	Q63961	Q3UR32
Q8BIK4	Q922H9	Q8CDU6	Q3UR70
Q921X9	Q9JI59	B2RRE4	Q3USB7
Q91V41	Q9JJH7	P28359	Q3USH5
Q8BGH2	Q80WQ6	Q9D311	Q3UTJ2
Q9D8W5	O88987	Q6P902	Q3UU67
P47857	P98086	Q8K5B1	Q3UU96
Q6NZR5	P33175	Q8BSS9	Q3UVG3
Q8VDF2	Q9JHC9	P21237	Q3UVR3
Q6EDY6	Q78JE5	Q08274	Q3UW53
O88291	Q9ES34	P10076	Q3UXZ9
P56399	Q2QI47	Q6TCG2	Q3UYC0
P28666	Q8C042	Q8BLI4	Q3UYV9
Q4KMM3	Q8BYB9	Q5FW85	Q3UZ01
P07759	O54819	Q8R242	Q3UZ39
Q9JHJ0	Q61595	Q8VCT4	Q3UZA1
Q60598	Q9QXZ0	Q9WV55	Q3UZZ4
P59325	Q61234	P97946	Q3V079
Q925B0	O08967	O35607	Q3V1V3
Q3TCH7	Q6ZQ82	Q5RKR3	Q3V300
O54931	Q99MQ1	Q8CG14	Q3V3A7
Q9QYE6	O55003	P21803	Q3V3Q7
Q3ULD5	B9EJ80	Q62448	Q3V3V9
Q9JHI5	Q6TL19	Q810I2	Q45VK7
Q9DBR1	Q3UV55	Q8R4D5	Q497V5
Q9DB05	P48540	Q8R1F6	Q497V6
P97868	Q9CXB8	Q6PGL7	Q499D0
Q91WK2	Q8R502	Q5U431	Q4ACU6
Q93092	Q62028	A2AU72	Q4FJU9
Q60605	Q8C3X8	A2ALU4	Q4FK66
Q99KJ8	Unknown	Q8JZZ0	Q4G0F8
Q91WG2	P22725	Q8K0V2	Q4QQM4
P47757	Q78PY7	Q91YK0	Q4QRL3
A2AQ25	P17141	P04370	Q4QY64
Q9JIF0	Q60590	Q91V04	Q4U2R1
Q7TQH0	P49300	Q925D8	Q4V9W2
P53395	Q60674	Q6ZQ08	Q4VA36
Q99LX0	Q9WV55	Q8CFH6	Q4VA53
Q9CWK8	Q91Z49	P80560	Q4VAA2
Q925I1	Q6NSU3	Q9CQ70	Q4VC17
Q9QZD9	Q99JP0	P28740	Q501J7
Q6ZPY7	O08602	Q8R050	Q505F5
Q9Z1N5	P01881	Q8BH60	Q52KB6
Q00898	O54972	A2AVR2	Q52KE7
P49718	Q3UMW8	P19973	Q569Z5
Q6NV83	Q9EQT6	Q9ES81	Q56A08
G3X9K3	Q9R1S3	Q8K0B2	Q571C7
Q922Q8	Q8VC26	Q8K4I7	Q571G4
P41233	Q99M71	Q5STE3	Q571I4
P43276	P26040	Q3TEW6	Q58A65
Q80TP3	Q80W00	Q04997	Q5BL07
Q9Z2X1	Q62210	P82347	Q5BLK4
O88487	P35438	P10810	Q5BU09
P32921	Q3UU94	P07309	Q5DTL9
Q9ES28	Q9WVJ9	Q8R464	Q5DTM8
Q922U1	P16546	P29533	Q5DTT3
Q9D8N0	Q6P9P8	Q7TQK5	Q5DTX6
Q9QYB1	Q61493	Q66JZ4	Q5DU05
Q7TQK5	P60330	Q5SW25	Q5DU09
P97351	Q9JKF6	Q8K2L8	Q5DU25
Q6ZPJ3	Q80YC5	A2A6A1	Q5DU28
Q9R190	B2RRE4	Q8BXR5	Q5DW34
Q3B7Z2	Q8BJS4	Q9Z138	Q5EG47
O08663	P56974	Q8C437	Q5F2E7
Q9JMA1	Q8R422	Q3UPL6	Q5F2E8
O35098	Q4VA61	Q8JZS7	Q5FW85
Q9QXS6	P07141	Q2EG98	Q5FWI2
Q9EPU4	Q80VA5	Q3UE31	Q5FWK3
Q91X72	P47239	A7XV14	Q5GH66
Q9DB20	O35403	A2AHJ4	Q5HZG4
Q64133	Q8BN82	Q9JHG2	Q5HZI1
Q8CJG1	P01592	P17182	Q5I012
B1AZI6	P08508	Q9WTS4	Q5NCR9
Q9D051	Q8R2R1	A0A0M3U1B0	Q5PSV9
Q64512	Q07968	P50711	Q5SDA5
Q01768	Q3UMG5	A2RSQ0	Q5SPL2
P42232	P52801	Q9R059	Q5SSE9
Q9WUA2	Q5DTW7	Q9R1X5	Q5SSI6
P16015	Q6PCN3	Q62388	Q5SSZ5
P62918	Q3URE8	Q9Z2I4	Q5SU73
Q60737	P49182	Q8K298	Q5SUF2
O70423	A2AFS3	Q80X71	Q5SUR0
Q8VHE0	O35594	Q9DAW9	Q5SV85
Q9D154	Q0VBL1	P50172	Q5SVQ0
Q80UM3	P23611	Q62356	Q5SW75
Q9D662	P82347	Q9DBY4	Q5SWD9
Q64012	P82349	P05213	Q5SWU9
Q9EP69	Q91Y74	Q923D3	Q5U3K5
P00329	Q61214	P68372	Q5U4C3
Q9CW46	Q8C547	Q6P5F6	Q5U5M8
Q6ZQ88	Q8BKY8	Q8BY46	Q5U5Q9
P48758	Q3TCH7	Q925Q5	Q5UAK0
Q08943	Q9EPS3	P12032	Q5XF89
P0DOV1	P35918	Q3UVK0	Q5XG69
Q9ET01	P33587	O35608	Q5XG73
O08759	P27106	Q6NSU3	Q5XJE5
Q7TSV4	P48999	Q8CFC7	Q5XJV7
Q99L13	Q8CJH3	P28652	Q5XKE0
P14152	Q8R143	O35464	Q5XPT3
Q8R146	P49452	P46097	Q5Y5T2
Q9EPL9	Q9QXH4	Q9Z2U2	Q60520
O54941	P97360	Q62210	Q60591
Q8BHG1	Q9ERV1	Q8CFZ4	Q60592
Q9JK53	O09126	Q8BL06	Q60596
Q9D2G2	Q9Z1X2	Q6P542	Q60598
Q62148	Q7TPD3	Q8CJ19	Q60611
Q921F2	P97290	Q9DBL9	Q60664
Q62018	Q921W8	O35350	Q60668
Q9JJZ2	Q8BM72	P70335	Q60677
Q8CDN6	Q8C2E7	Q8VCC9	Q60698
P62806	P01898	Q99N28	Q60710
P70403	Q5SW75	P01910	Q60722
Q00519	P48377	P28843	Q60767
O88736	Q8BM88	Q0P5X1	Q60769
Q3V3R1	Q8VCW4	Q9ES89	Q60774
Q6AW69	Q6PHS9	Q8BKT2	Q60775
P97393	P70274	O88329	Q60790
P43247	P29755	Q8C8R3	Q60823
Q61655	P97328	Q60936	Q60838
Q8CHH9	Q922J3	Q80UU1	Q60846
Q9DBH5	A2AQ19	Q3UEN2	Q60847
O70400	Q64726	Q8CJF8	Q60848
P16627	Q9WU42	Q8BKX6	Q60855
Q6P5H2	Q8CDK3	P58854	Q60864
Q80WJ7	Q9ERU9	Q5SUV2	Q60875
Q02257	O70445	P11477	Q60876
Q9DC48	Q8K209	Q8R4E9	Q60902
Q9CZU6	Q9CU62	Q9CXI3	Q60929
O35459	P98064	Q9R158	Q60931
P70296	E9PVB5	Q9Z1Q2	Q60932
P10630	W8DXL4	O88974	Q60949
Q9ET54	Q9JKP7	Q61098	Q60952
P62880	Q6KCD5	Q8VCD3	Q60953
Q8R016	Q8BH24	P59764	Q60960
Q8BMA6	P15209	O54983	Q60974
Q8CJG0	Q6DFV1	Q8K0G5	Q60980
P67778	O35566	Q920L1	Q61026
Q9EQU5	P19070	Q8BKK4	Q61033
P50136	Q91VX2	Q9JM52	Q61036
Q9DCD0	Q65Z40	Q3TC33	Q61037
Q9EQH2	B2RU80	Q8K284	Q61038
Q80UM7	Q62101	Q3V0Y1	Q61062
Q8R4Y4	Q6P6L0	Q8CB77	Q61070
Q01149	E9Q3T6	D3Z5L9	Q61083
Q9WV80	Q8C2K5	Q3U487	Q61084
Q9Z0N1	P27040	Q63805	Q61091
Q02357	P06537	Q8BYW9	Q61097
Q9JHS4	Q8VHQ9	Q64277	Q61103
P43883	P11688	Q9JM99	Q61122
Q8CHT0	Q05769	Q52KR2	Q61124
P97429	Q6P6J9	Q8CFX1	Q61127
Q3UM45	Q6A026	Q3TDN2	Q61136
P61222	Q6P2L7	P35822	Q61142
Q9CSN1	Q8VI24	Q2WF71	Q61143
P83741	Q9QZS7	O08542	Q61144
O35490	Q06335	P49290	Q61151
O35638	P47750	Q8R2Q6	Q61165
Q64429	O08692	Q01887	Q61169
O35855	P03953	Q9Z1X2	Q61183
P09528	Q6ZPJ0	P31428	Q61191
P24369	Q99MB1	Q5U458	Q61216
Q60865	P59672	A2ARZ3	Q61224
Q9R0L6	Q9EPL9	Q58Y74	Q61233
Q99NH2	P55772	A2A9T0	Q61235
P36552	Q91XT4	Q9CT10	Q61282
O35218	Q9CQD8	Q7TQQ0	Q61286
Q9JHW2	Q62356	O55196	Q61301
Q9ESW4	Q5QR91	P27870	Q61316
Q8K4B0	Q91WG4	Q920E3	Q61337
O88447	P51569	Q3UW12	Q61409
Q0VBL3	P24369	Q8C8J0	Q61414
Q9QYB5	Q8BKG3	Q8VDI7	Q61458
Q8K370	Q8C6S9	Q8CJ78	Q61462
Q8CFQ3	P23953	Q8BU25	Q61464
P60229	Q9Z218	Q8VC03	Q61508
Q5XG71	Q62009	Q924X7	Q61532
P62334	Q7TSG2	Q922Q4	Q61543
Q3UHJ0	Q9D7N9	Q62443	Q61550
Q9Z2U0	Q05186	O70585	Q61554
P11087	Q3UFY8	Q9JJ26	Q61584
Q80U35	P46097	Q3V125	Q61586
Q8BH74	Q9EQH2	Q91WL8	Q61595
Q9QY81	Q04519	Q9R1W3	Q61624
Q8K0D5	Q80XN0	Q3TYV2	Q61644
P26638	Q62351	Q80WQ6	Q61646
Q8R3B1	Q923Y8	Q62313	Q61666
Q8R0X7	Q5S003	Q6DFX2	Q61686
P23475	Q9Z268	P50608	Q61687
A2A8L5	P61327	P51910	Q61696
P35235	Q8R1M0	Q9QX15	Q61699
Q9CZ42	P19221	O08912	Q61703
Q9QYC0	Q6PG95	P21614	Q61818
Q9WVJ2	Q810Y8	Q3TYX2	Q61823
Q8BKX6	Q920E3	Q60680	Q61827
P10605	Q8BGT8	P10493	Q61879
O08795	Q8K443	P27090	Q61937
Q8CGB6	Q62383	Q8BKD6	Q61941
Q8BZH4	P70206	Q9R1E0	Q61990
P59242	Q8VCD3	Q0VAV2	Q62000
P56959	Q8BX17	Q3U0M1	Q62018
Q99JB2	Q9JLB9	Q8BG02	Q62036
Q9ESE1	Q8BH52	Q9JJ80	Q62048
Q9DCD2	Q9CQE7	Q7TN60	Q62053
Q6A065	Q8CIV2	Q9JIM3	Q62059
Q99KK7	Q7TMD7	Q67FY2	Q62073
P28867	O55026	Q8K4K6	Q62074
Q61703	Q64735	Q9DAJ2	Q62077
P16045	O35326	Q8CHG7	Q62087
Q9WUA3	P60882	Q9QUN3	Q62093
Q9CPR4	Q4U4S6	Q9JLB4	Q62130
Q8VH51	P50571	Q61107	Q62148
Q9CX86	Q9WVG5	Q9WTX8	Q62167
Q9DBY8	P32507	O08759	Q62172
Q03173	O88792	Q9CQ48	Q62176
Q9ER72	P46694	Q921T2	Q62187
Q64010	Q8BHR2	Q9CQ56	Q62188
Q60875	Q66JZ4	Q99J21	Q62219
Q9JIH2	Q99LJ0	Q920V1	Q62245
Q6NXI6	Q9DAI6	Q3U284	Q62261
Q9JKY5	Q9JLB2	Q99LY2	Q62273
P62702	P35123	Q06335	Q62311
P97313	P07309	P97821	Q62313
Q99KV1	Q91XA2	Q9CQ49	Q62318
Q61207	Q8K182	Q6XJV4	Q62376
Q91YM2	P28843	P50427	Q62383
Q5SNZ0	Q60613	Q3UFY0	Q62393
P07742	Q6AXC6	Q9ER74	Q62417
Q8R550	Q8C456	Q922B9	Q62422
Q60649	Q9CQ70	Q5I043	Q62433
P54823	Q9DBU0	Q80X89	Q62441
Q91VM9	Q66JV4	P13405	Q62445
P35922	Q8BMN4	P51880	Q62446
P45376	Q64700	Q7M6U3	Q62448
P10854	Q8BGT0	Q8R1M0	Q62504
P14869	O88343	Q6PG95	Q63918
O09159	Q640L5	Q8BN82	Q64010
Q8QZY1	P27656	O08792	Q64012
Q8CGP2	Q9JJN5	Q8R502	Q64092
O08917	E9Q557	A2AWR3	Q640M1
Q9CQA3	Q71KU9	Q8BRE0	Q640N1
Q6PR54	Q1HKZ5	Q80UF4	Q640N2
Q9WVR4	Q8BWW9	Q8BZ05	Q640N3
P54822	E9Q7X6	Q811F1	Q64127
Q60715	P97798	Q8C1A3	Q64131
Q99NB1	Q8K449	Q8BH05	Q64152
Q8K2C7	Q9EQG7	O88799	Q64213
Q8BWF0	Q01965	P26928	Q64314
Q8C2Q3	Q9CXF4	Q61268	Q64318
O35379	A4Q9E5	P06336	Q64337
P52431	Q3UH99	Q91XE7	Q64436
Q8VD04	P11798	P33896	Q64446
Q9R0P5	B7ZCC9	Q8CE46	Q64449
Q8R1Q8	Q5KU39	Q8C092	Q64511
Q9JLV1	Q80XH2	Q8K3M5	Q64512
O08709	Q9CW79	Q9JI11	Q64518
P62908	Q810B9	Q6A025	Q64700
Q91WD5	Q60636	A7M7C7	Q64705
Q8BP47	Q8CG47	Q9WU79	Q64707
E9Q4N7	Q8C3K6	Q61086	Q64727
Q3TDD9	Q3UP23	Q99KQ4	Q65CL1
O35074	Q7TPS0	Q61315	Q65Z40
Q91YI0	P17225	Q8BIG4	Q66JW3
P53994	Q8R370	Q9QYS2	Q66JY2
Q8C3J5	P04919	Q9D2Z1	Q66T02
Q8CG47	Q32NZ6	Q8K4Q0	Q68ED7
P53026	Q6PAR5	Q9JIC3	Q68FD5
Q6R891	Q9R0G8	P06240	Q68FD7
Q9R1T2	Q791V5	O08736	Q68FE2
Q922P9	Q80TN7	Q02496	Q68FE6
Q9ESU6	P54761	P11881	Q68FE7
Q60634	Q99LJ1	P28798	Q68FE8
O88448	Q8BZX4	Q9Z2E9	Q68FF6
Q9Z0W3	P05532	P56542	Q68FG3
O88532	O08738	Q9DBH5	Q68FH0
Q8CH25	Q5EBP3	P58022	Q69Z38
P27641	Q8C8R3	Q8BHE5	Q69Z66
Q06890	P48356	Q8R1J9	Q69ZC8
P62082	Q9WTZ2	O08538	Q69ZF3
P52332	Q80W65	P51830	Q69ZF7
Q00623	Q569Z6	P50992	Q69ZH9
Q80TV8	Q9JIC3	O54998	Q69ZJ7
O09106	Q7TQH7	Q8VCW4	Q69ZK6
Q3TJD7	P13405	Q80Z24	Q69ZN7
P28352	P63013	Q80XC6	Q69ZQ2
Q9DBS5	Q5RJH3	Q80WC9	Q69ZR2
P23780	Q3UHC0	Q8BG48	Q69ZR9
O08528	Q9Z100	P06342	Q69ZU8
Q8BH97	P35436	Q9Z1K7	Q69ZX6
Q8VE73	Q3TA59	Q8BVY0	Q69ZX8
P08752	A9Z1V5	P43117	Q69ZZ6
P97789	O88196	Q7TMB8	Q6A026
Q91VE0	Q8BGZ4	P21271	Q6A065
Q9QXE7	Q64692	Q80WG7	Q6A068
Q9CZD3	Q7TS55	Q8BZ81	Q6A085
Q9D0L8	Q99MR3	F8VPZ9	Q6A0A2
P61161	Q80YY7	Q8C267	Q6A0D4
Q8K3G9	P01872	Q91VY6	Q6A4J8
Q8C570	Q91WJ7	O70460	Q6AW69
Q6P549	P60755	Q5G865	Q6B966
Q8K327	Q06194	Q8K0L2	Q6DFV3
Q8R317	P39038	Q5EBG8	Q6DFW4
Q6NWW9	P17125	Q810J1	Q6DIC0
Q8BG81	A2A4P0	P08730	Q6DID3
Q8BVI4	P61809	Q9WVG5	Q6DID5
Q9D1Q6	Q3TYU2	Q9QUP5	Q6DVA0
Q9D8U8	Q80TP3	P52795	Q6EJB6
O70305	P97433	Q9CR89	Q6GQT6
Q99KW3	Q8K2Z2	O88393	Q6GYP7
Q9CQ19	Q6ZPR4	P11859	Q6IE82
P42859	Q80UZ0	O35566	Q6IFZ6
P35278	Q8C052	P15920	Q6IQX8
O88990	P15620	P15306	Q6IRU2
O35551	Q8VE98	Q0P678	Q6J1H4
F8VPK0	P63216	T1NXB5	Q6KAU7
Q6PHZ2	O88513	P12246	Q6KCD5
Q62465	A1L3T7	O70326	Q6NS46
Q9JKB1	Q80X50	Q8VBW6	Q6NS82
O55222	Q8CDM1	O35386	Q6NV66
Q924C1	Q9CYD3	Q8BKE6	Q6NV83
P42669	P16294	P04401	Q6NVE8
Q9ERA6	Q9QUR8	Q0VBL1	Q6NVF4
Q8BXZ1	Q8VBW6	Q6VGS5	Q6NVF9
Q99M87	Q8BIA3	Q8R1V4	Q6NWW9
P23242	Q3TLR7	Q78JE5	Q6NXI6
Q9D020	Q5U405	D3Z423	Q6NXJ0
Q8CDG3	Q99K95	O35409	Q6NXK2
Q8K363	Q3UPC7	Q9JLB2	Q6NXY1
Q8VEE4	Q8C0Q3	Q9D8S3	Q6NZC7
P55264	Q68FD5	Q68FD7	Q6NZE7
P68510	O70133	Q9D3W1	Q6NZF1
A2A690	O55222	Q9D7K5	Q6NZJ6
Q9QY06	O35231	P04443	Q6NZK5
Q9DBG5	Q9JJ59	P12710	Q6NZN0
Q6NZC7	Q80V42	Q8C5L7	Q6NZQ6
Q5PSV9	Q8C0C0	O55017	Q6NZR5
O35129	P01902	P29755	Q6P1D7
P42227	P51954	Q6P560	Q6P1G0
Q9D3E6	Q6A009	Q8BLF1	Q6P1G2
Q91Z53	P01029	Q62087	Q6P2K6
P61202	P10605	Q8R2G4	Q6P2L6
P30681	D0QMC3	Q8VDI9	Q6P2L7
Q8VHR5	P97303	O88643	Q6P3B9
Q8BGD9	Q9D1D4	B1AZA5	Q6P3Y5
P47791	A7XV14	Q8CBW3	Q6P4S8
A2AWA9	Q5F226	P70227	Q6P4T2
Q9DBC3	Q64676	Q8VI56	Q6P542
Q9EPK7	O89019	Q91X78	Q6P5B0
Q9WV54	Q91VF6	P39876	Q6P5D8
Q62000	A2RSJ4	Q8BQ86	Q6P5E8
Q8BMQ2	Q8BLR5	Q8C9W3	Q6P5F6
Q8CI11	Q80TE7	Q8BS35	Q6P5G6
B2RX14	Q80XJ2	Q9CSN1	Q6P5H2
Q8K1N2	O35516	Q8C0W1	Q6P6J9
Q6ZQI3	O35134	Q9QZ05	Q6P6L0
Q3TDN2	Q8CFW1	Q9Z1F6	Q6P7W2
Q9DC61	Q9WTV7	Q8BHN1	Q6P8I4
Q9WTP7	Q8K2A7	Q62417	Q6P9J9
Q8N7N5	Q8CID3	Q8BLN6	Q6P9L6
Q9R1T4	Q9Z125	P26323	Q6P9N1
Q8BWW9	Q9R158	Q8C561	Q6P9P0
Q9QY76	O55111	Q60611	Q6P9P6
P63242	A2AG06	Q61282	Q6P9Q4
Q9WVE8	Q640M6	Q8BZT2	Q6P9R1
Q62504	O35604	Q9D2I5	Q6P9R2
Q6PCM2	P53995	Q5M8M2	Q6P9R4
Q9JHL1	O08547	Q8CDP0	Q6PA06
P47740	Q9DCV7	P53798	Q6PAJ1
Q6P5D4	Q8BQN6	Q3UHE1	Q6PAL7
P54276	Q9D424	E9Q8Q6	Q6PAL8
P34152	Q3TLH4	P26048	Q6PAM1
Q3THE2	Q9R0B6	P97820	Q6PAR5
P01872	Q4JIM5	Q8R370	Q6PCL9
P15116	Q6S5C2	Q9D2J7	Q6PCM2
Q9D7N9	Q6DFV6	Q80U70	Q6PCP5
Q99L47	Q3UUQ7	O88491	Q6PD03
Q9Z2N8	Q5BKQ4	Q80ZU5	Q6PD21
P63276	P50608	B1ARD8	Q6PD29
Q6IR34	Q8BHK2	Q3TYG6	Q6PDG5
P18653	Q9JME2	P17141	Q6PDG8
Q61753	Q8BHC0	Q69ZM6	Q6PDJ1
P35123	Q3UHK3	P55302	Q6PDK2
P11352	P20664	P01878	Q6PDM1
Q8BMP6	Q5FW85	O89051	Q6PDM2
Q8K3H0	Q99NF3	P37889	Q6PDN3
Q9D024	Q8JZZ7	Q9WUU7	Q6PDQ2
Q9D6R2	Q8VEK0	Q812F8	Q6PDY0
B0V2N1	Q9R155	P29699	Q6PDZ2
Q9D952	O54827	O88441	Q6PEE3
P47856	Q3U8K7	Q9DBU0	Q6PEM6
P99029	Q61818	Q80T21	Q6PFD9
Q8BK64	Q8CH25	Q9D2H9	Q6PFY9
P28658	Q9D2Y5	B1AXH1	Q6PGA0
Q9JI10	Q8R1Q0	Q8R088	Q6PGF7
Q62469	Q9JHJ0	Q9CZ52	Q6PGG2
O08756	Q7TQK5	Q2UY11	Q6PGL7
Q62446	P70193	Q91V88	Q6PHN1
Q8K0U4	P52795	Q9D771	Q6PHU5
Q9Z2W0	Q91WR3	P0C090	Q6PHZ2
Q6NZN0	Q8CI59	Q6ZWR4	Q6PHZ5
Q62036	Q9JMH9	G5E8K5	Q6PIJ4
Q8BWM0	Q4KWH5	Q07563	Q6PR54
Q8CI51	O70451	Q8BMC1	Q6Q6R3
Q8BFY9	P35329	Q4KUS2	Q6Q783
Q6PAR5	Q5STE3	Q68EF4	Q6QI06
P08122	P0C6F1	Q9Z280	Q6R891
A2A863	Q8BLY3	Q61559	Q6S5J6
Q9R0X4	Q6ZPY5	Q924Y0	Q6UQ17
Q8CCJ3	Q80TE4	Q3UV74	Q6URW6
Q8CHI8	Q2PFD7	Q08460	Q6VN19
Q8QZS1	P17156	Q5U405	Q6VNB8
P10711	Q9EQS9	Q3UW68	Q6WQJ1
Q8JZK9	Q6W049	Q60991	Q6WVG3
Q99LC3	Q2WF71	P10711	Q6Y5D8
Q6B966	Q8BYI8	P29416	Q6Y685
Q05186	P55144	Q9ET22	Q6Y7W8
Q8R3C6	E9PZJ8	Q9D666	Q6ZPG2
P70288	P62702	Q3U962	Q6ZPJ0
Q9WTP6	O88700	Q3TVI8	Q6ZPJ3
P70290	Q7TPH6	Q91YQ5	Q6ZPL9
O08807	Q3URU2	Q61549	Q6ZPQ6
P53810	P12032	Q8C7X2	Q6ZPS6
Q9QYJ0	Q8CBD1	P70232	Q6ZPY7
Q61510	Q00493	Q64481	Q6ZPZ3
Q8BTS4	Q60841	O70310	Q6ZQ03
Q99KN9	P27046	Q6A051	Q6ZQ58
Q8BP92	Q3TCN2	Q60604	Q6ZQ88
Q8R326	G3X9X1	Q8BHJ6	Q6ZQ93
Q3UKJ7	Q61468	Q8CIF6	Q6ZQA6
Q61235	Q6P9J5	Q61704	Q6ZQB6
Q61102	Q9JL56	P11680	Q6ZQH8
P62821	Q9Z2W9	Q8BTJ4	Q6ZQJ5
P12265	P41588	Q9CW03	Q6ZQK5
O08599	Q8BIG4	P18893	Q6ZQL4
P61205	Q6NZQ2	Q8CGM2	Q6ZWQ0
Q9Z0R6	Q5BKS4	P70388	Q6ZWR6
P83917	Q6P5F7	Q9QXL1	Q70IV5
Q922D4	Q01514	Q80Y61	Q71FD5
B8JK39	Q8CGN4	B1AWN4	Q71RI9
Q5SRX1	Q8VD37	Q9JJY8	Q76I79
Q9D824	Q91YJ3	Q149S1	Q76KJ5
Q61166	Q8VG06	Q61983	Q76LS9
Q91YE6	P54763	Q1PSW8	Q76N33
Q9D0M3	O88398	Q3TCJ8	Q78PG9
O88967	O70480	Q8BYU6	Q78ZA7
Q3UZ39	Q7TPQ3	Q8BLV3	Q7JJ13
Q8BMG7	P40201	Q8BJS4	Q7SIG6
P24788	Q8CG46	P11087	Q7TMI3
Q9ES00	Q9D1Y9	Q61592	Q7TMY8
Q9QXK3	Q60715	Q9CQY5	Q7TN02
Q7M6Y3	P35951	Q8C172	Q7TN29
E9Q634	Q9WU02	Q9R0G6	Q7TN58
Q8K224	P70180	O70570	Q7TN98
Q2KN98	Q9CRB5	Q8BTV1	Q7TNE3
Q9QXY6	P40749	Q91WU0	Q7TNF8
Q9CZR8	Q8VD31	Q7TMR0	Q7TNF9
Q9Z0H8	Q9QZD8	P55288	Q7TNV0
Q9CQW2	Q60755	P10605	Q7TPD0
Q91WM1	Q99MV1	Q8BI06	Q7TPE5
Q9QWR8	P11247	Q60716	Q7TPH6
Q3UPF5	P39053	Q3TAS6	Q7TPM1
Q923D5	Q5U458	Q9WTR5	Q7TPN9
Q07235	Q91W36	O09164	Q7TPQ3
Q9Z2G6	P49003	Q9Z2L6	Q7TPV4
P70206	O54830	O08543	Q7TPW1
O88508	Q9D3P1	Q62452	Q7TQ95
Q8BVY0	Q922H2	Q925I7	Q7TQD2
Q8R2U0	Q9DBX7	Q9WU40	Q7TQF2
P63330	Q6RUT8	Q3MI99	Q7TQG1
Q8BWY3	Q80WG7	Q3TJD7	Q7TQH0
P22315	Q8VDU5	P70158	Q7TS63
P15532	Q52KB6	Q71B07	Q7TSC1
Q9D287	O35632	O08859	Q7TSG1
Q91YP2	Q9Z0M6	O89032	Q7TSG2
Q3UMU9	P29452	Q80VP0	Q7TSH2
Q91VR2	P97412	Q8VD98	Q7TSH3
Q60972	E9Q7E2	O54943	Q7TSH8
P70441	P58459	Q69ZU6	Q7TSI1
D3YZP9	Q8BJ71	P99026	Q7TSI3
Q9QYR9	P70697	Q9D8T2	Q7TSK7
Q8CGP0	P68500	Q6PD26	Q7TT00
O35841	Q8R0I0	Q9WUA3	Q7TT18
P04186	P63101	P35173	Q7TT28
Q99JI4	Q6ZQ06	Q8BIX9	Q7TT50
Q8BH69	E9PY61	Q60928	Q80SY5
Q6NZF1	P15920	A2RTF1	Q80T14
Q9DBE8	Q3UVX5	Q3U3T8	Q80T85
Q9QX15	Q03734	Q99JY6	Q80TA6
Q02566	P15379	Q9R100	Q80TG1
Q923T9	Q61115	Q9JJF6	Q80TH2
Q9QZM0	Q8BWP8	O55098	Q80TI0
O70251	Q8CJ91	P47791	Q80TJ7
P23506	O08912	O88967	Q80TM9
Q80SU7	P13597	Q6NS65	Q80TP3
P55288	Q9CQ88	O35927	Q80TQ5
Q61136	E9Q3L2	Q9JJT0	Q80TS5
P35601	Q62005	Q3ULA2	Q80TT8
Q9R0E1	P0CW70	E9QAU8	Q80TV8
P43275	Q3ULZ2	P0C5E4	Q80TY0
Q8K1N1	P29533	Q9DAI6	Q80TZ9
Q9CQQ7	Q9D2F7	Q673U1	Q80U30
Q99KD5	P01897	D3YXG0	Q80U49
Q9QYA2	Q7TQB9	Q9D952	Q80U58
Q3UDE2	O88632	P52825	Q80U62
Q7TPD0	Q80TH2	Q8R3P7	Q80U70
Q9D1G1	P16301	P39061	Q80U72
Q9D5V5	Q6B966	O88792	Q80U87
O35382	Q80TZ9	Q8R422	Q80U93
O70310	Q9D0M2	Q9EPR5	Q80UG5
Q3TIV5	Q00993	O35206	Q80UM3
Q8C2E7	Q9DBR0	Q8VEK0	Q80UU2
Q9DBR0	P26443	Q9ERU9	Q80UU9
Q9R0E2	Q5M8M2	O54907	Q80UV9
Q01339	Q8R4Y8	Q9JJK2	Q80UZ2
P55012	E9PZM4	O88513	Q80V23
Q60974	Q80YT7	E9Q2M9	Q80V24
Q99M51	Q8C753	Q9CXF7	Q80VA0
E9Q5F9	Q920S2	Q99ML2	Q80VP1
Q8VCT4	P11214	Q6ZWR6	Q80VW7
Q6PDH0	Q9EP52	Q6S5J6	Q80W00
O54879	Q8BVV7	O08530	Q80W14
Q6ZPE2	Q7TN98	P03921	Q80W47
Q9Z0P4	Q61190	O88351	Q80W85
Q9DCS3	P20152	Q8CFW1	Q80WC1
Q64337	P35564	Q3UEG6	Q80WJ7
Q91VX2	Q8BZZ3	Q9WU02	Q80WM9
Q9CQV8	Q8VFC9	Q8C119	Q80WQ6
Q8K2T8	Q3TDN2	Q32NZ6	Q80WQ8
Q8C547	Q61768	Q99PE8	Q80X19
P54729	Q9ES81	Q9JJN0	Q80X41
P84104	Q3UNN8	Q9D8N1	Q80X50
Q9CVB6	E9Q876	P97807	Q80X73
Q9Z2H5	Q8BSF4	P59111	Q80X80
Q6PAV2	P16858	P17919	Q80X82
Q8R361	Q923L3	Q91Z40	Q80X90
Q9JMH6	Q9CZT5	O88736	Q80XC3
Q9D1D4	P21956	Q8K1Z0	Q80XE1
Q9WTX8	Q8VHJ7	Q6NVD9	Q80XI3
Q9JLV6	Q99ME3	P08043	Q80XJ3
Q9CXT8	C6KI89	Q8R4D1	Q80XK6
Q8BT60	Q9WVH6	Q8CGR7	Q80XL6
Q6P9J9	G3X9R7	Q9DA08	Q80XP8
Q9CX34	Q8K190	Q32Q92	Q80XQ2
P62715	Q148V7	Q8BYK6	Q80XS6
P70699	P24604	Q9CYA0	Q80XU3
P97452	Q2EG98	Q8K1G2	Q80Y44
Q61823	Q3UWA6	Q9DAX2	Q80Y81
Q3UMT1	Q8CD54	Q9Z0E8	Q80Y84
Q8R3N6	Q62261	Q61139	Q80YA3
P40201	O55196	P22437	Q80YR5
P23198	Q6NZG4	P27046	Q80YR6
Q61074	Q80XH4	Q02242	Q80YR7
Q8R151	Q920L1	O35082	Q80YR9
Q9CT10	G3UYX5	O70283	Q80YS6
Q60953	B2RY71	Q924N4	Q80YV2
P32507	P03991	Q8BMN4	Q80YV3
Q8BFZ3	Q3UND0	Q9D2L5	Q80YW5
Q99ME9	P20662	Q9Z0M9	Q80YX1
A2AT37	Q8C170	P33267	Q80Z25
Q99LB7	P08680	Q04888	Q80Z37
P22892	Q91YE5	Q5VCS6	Q80ZW2
Q9DCM2	E9QA28	Q7TQG1	Q80ZX8
Q7TNC4	Q69ZB0	Q3UUY6	Q810A7
Q6ZPZ3	Q7M6Z4	Q9QYJ1	Q810V0
P42125	E9PVD3	Q6PIX9	Q811D0
B1AY13	P21460	Q04859	Q811L6
Q8VDP3	Q9D937	Q9CWN7	Q811M1
P54310	Q6NVG7	Q3UPY5	Q8BFU3
Q64524	Q9D8N1	Q9R0T8	Q8BFU7
Q5SSH7	Q7TQF2	Q9QUS4	Q8BFY7
Q6P9Q4	Q9WUT3	Q91ZR1	Q8BFY9
E9PZM4	Q91Z92	A2ADU8	Q8BG05
Q6PDL0	Q8R0Z2	P0DP43	Q8BG09
O08539	Q3UYC0	Q922Y0	Q8BG15
Q99MQ4	Q810V0	Q9JL19	Q8BG30
Q8R4X3	Q9JHU4	Q8VEL2	Q8BG32
Q9R112	Q66JQ7	E9QMW4	Q8BG41
O08746	Q91ZB0	Q99LM2	Q8BG55
Q9DBS1	Q3UF25	Q9WVT6	Q8BG67
Q6NVF9	Q80VP8	Q91WP0	Q8BG81
O70475	Q9JJ66	Q8CJ69	Q8BGB2
Q9WUM4	Q80UL9	Q9JJN5	Q8BGC0
Q920Q6	Q9QYK4	P09926	Q8BGD4
P62242	Q9Z0L4	P21180	Q8BGD8
Q6ZQH8	P22605	Q8BXG3	Q8BGD9
Q9D2V7	Q8K394	Q3UYK3	Q8BGE6
Q60973	Q8BH34	Q3UFJ6	Q8BGH4
P13439	Q8R088	Q9DBB4	Q8BGI4
Q99JR8	Q923I7	Q8CIZ8	Q8BGR5
Q9D1P4	O54803	B2RQA1	Q8BGS3
Q91W89	Q64429	Q45VK7	Q8BGT0
Q99JX7	O88393	Q9R0M0	Q8BGT6
Q8BRH0	Q9D1H6	Q6P1D7	Q8BGU5
Q6P1H6	Q3UFJ6	Q791V5	Q8BGV8
Q80X41	Q14B70	Q8VEM9	Q8BH07
P12367	Q64511	P52793	Q8BH50
Q8R2M2	Q9JJF9	Q62120	Q8BH64
Q8VE97	Q80U16	O70481	Q8BH65
Q9D6J6	O70410	Q3V0B4	Q8BHD7
F8VPU2	P51906	Q80Y24	Q8BHG1
O70252	Q69Z38	Q8R4H4	Q8BHG9
Q8BSL7	A0A0M3U1B0	Q9CXA2	Q8BHI7
P26618	Q9R1K6	Q06194	Q8BHJ9
P32261	Q8CBX9	Q8BPG6	Q8BHK9
O35598	O88466	Q96DY5	Q8BHL8
Q8K2F0	Q91Y57	Q9JJR9	Q8BHS6
P84091	Q3U3W5	Q8BIE6	Q8BHX3
Q8K4P0	Q8C159	Q5F259	Q8BHZ4
Q8CAY6	Q8BZ47	Q3UVX5	Q8BI55
Q8C0D5	Q8R4V4	Q3TNL8	Q8BI84
Q920E5	Q05421	D3Z2R5	Q8BIA3
P11835	P05480	O08547	Q8BIA4
Q3UV70	Q61602	Q61477	Q8BIG2
Q80TM9	Q5I043	Q9CR23	Q8BIG4
Q91VU7	O35904	Q8BWQ1	Q8BIK4
Q61210	Q3U0X8	Q61143	Q8BIQ5
Q9D832	F8VQB6	Q9D5T0	Q8BIV3
Q61881	P23249	Q3U9G9	Q8BIY1
Q99J77	Q64213	Q8C6S9	Q8BIY3
Q64518	Q6ZQE4	P05532	Q8BIZ6
P62751	Q66GT5	Q4VA61	Q8BJ05
P25799	Q76K27	Q9D2F7	Q8BJ37
O88491	F8VQ03	Q9Z1T6	Q8BJ71
P70302	P41731	P49615	Q8BJA3
P06800	Q8R322	Q8CG47	Q8BJF9
P16110	Q6PCM1	A2AFE9	Q8BJQ2
Q5SQX6	Q9D753	Q80YA9	Q8BJS4
Q8BG67	Q61703	O70228	Q8BJU0
Q8K4G1	Q8K012	Q9R0L6	Q8BK03
Q9EPR5	Q9D787	Q91VA3	Q8BK08
P35585	D3Z3K2	Q8BXR9	Q8BK30
Q9CRB9	O35310	O55176	Q8BK35
Q3U9G9	Q80TF6	Q9QXT9	Q8BK63
Q64105	Q8BG51	Q8CGC4	Q8BKC5
P17918	Q3U487	Q05910	Q8BKC8
Q8BW75	P41234	Q8BP47	Q8BKI2
Q640M1	Q5SWY8	Q9D478	Q8BKT3
Q7TNV0	Q99M73	P57780	Q8BKT7
Q9JIG7	Q3U6N9	Q80TF6	Q8BKX1
Q3UHK3	Q9WVQ0	O08648	Q8BKX6
Q8BHC4	O70481	Q9D8U7	Q8BL06
O35381	P61315	Q8C2L6	Q8BL74
Q9R069	Q64362	Q99N48	Q8BL97
Q01279	P0DP43	Q9Z1G3	Q8BLB7
Q9WUM5	B9EJ57	Q8C255	Q8BLG0
Q9JII6	Q91ZU9	Q9DCY0	Q8BLH7
P09470	Q8C9J3	A1A547	Q8BLK9
Q6P8X1	Q9DBD0	Q9DB52	Q8BLR5
Q8BLN5	P03995	Q9CPU9	Q8BLX7
Q9CXR1	A0A140LI88	Q80SU6	Q8BM55
Q3UU96	Q61810	Q8BND5	Q8BM75
O88545	P35822	Q8C310	Q8BMB0
Q62376	Q925I1	P70387	Q8BMC3
Q9DCL9	P12265	P01898	Q8BMF8
Q80V03	Q9ER39	Q9WVH9	Q8BMI0
P70271	P35295	Q6PDJ1	Q8BMK4
Q9QXK7	Q9DBS1	Q8BLQ9	Q8BMQ2
Q9CYA6	Q9WU60	Q3TWN3	Q8BMQ3
Q9CPW4	B1B1A0	O70401	Q8BMS9
Q8BKI2	Q9D6F4	Q69ZT1	Q8BN58
Q8K0Q5	Q3UH53	Q66X22	Q8BNW9
O35658	Q9R0M0	Q8BZJ8	Q8BP27
Q8BH61	P97794	O70306	Q8BP67
Q8K1X1	Q6J756	Q9R0Q6	Q8BP78
Q9CYH2	Q3TYR5	Q8CGT6	Q8BP92
Q03734	P20722	Q8C8T7	Q8BPN8
Q8VCT3	Q9Z1D7	P29621	Q8BPU7
Q64449	Q6P5F6	Q99NF3	Q8BQ30
Q8CEC6	Q8BGQ6	P11370	Q8BQ33
P63085	Q9QYB5	Q8R4Y0	Q8BQR4
Q99JI6	P0C673	B1AUS7	Q8BQS4
Q6VNB8	P47739	Q8C0D4	Q8BR07
P18052	E9Q5F9	Q3UH68	Q8BR65
B9EJ86	Q9WVK5	Q9QY01	Q8BRB7
P61164	P22777	A3KGB4	Q8BRK8
Q9R1P0	Q99KU0	Q8CGN4	Q8BRN9
Q80SW1	Q8BLY1	Q9D3P1	Q8BRT1
P34022	P43688	Q9JL15	Q8BRU6
Q8K2Z4	Q8BLK3	Q9JHI9	Q8BSE0
A2ADY9	E9Q414	Q9ESL4	Q8BSL4
Q4VAA2	Q9DBV4	Q66JW3	Q8BSM5
Q05CL8	Q3U9G9	Q80TE7	Q8BSM7
Q9WVA4	P05784	P47810	Q8BSN5
Q99MJ9	P0CB42	Q9R045	Q8BSP2
A6H6E2	Q9QYC7	Q6PGD0	Q8BSQ9
P47199	E9Q1U1	P35918	Q8BSY0
Q61576	Q60611	Q61495	Q8BTG3
Q91XV3	Q61464	Q8BRU6	Q8BTI8
Q07133	Q8BW70	Q9Z2B5	Q8BTM8
Q8BRN9	P35347	Q9R1V7	Q8BTV2
P97386	Q9Z0M9	Q05895	Q8BTW9
O35250	Q67FY2	Q9JJS0	Q8BTY2
Q3UJU9	P28359	Q8BKI2	Q8BU03
P97390	Q5PRE5	Q8BXJ9	Q8BU14
Q8R5H1	Q9D2C9	Q63912	Q8BUH8
Q62418	Q8CCJ3	Q80WJ6	Q8BUL6
Q6PIP5	Q91WD0	O88735	Q8BUR3
P23492	Q8CI95	O54732	Q8BV49
Q8VBZ3	Q5DP50	Q80TR1	Q8BVA4
Q8BP48	Q6RT24	Q8BIK4	Q8BVE8
Q99PT1	Q9R244	Q6NXJ0	Q8BVF2
Q64435	Q01887	Q99MT7	Q8BVK9
Q9DAW9	Q06180	Q8BI73	Q8BVL3
Q9DC51	Q99L88	Q8K2F3	Q8BVN4
Q9R1Z8	Q9WUX5	Q3UDK1	Q8BVR6
P97384	Q62190	Q810B3	Q8BVY0
Q61035	Q8R1Z4	Q9ESJ0	Q8BW10
Q8CHC4	Q80TR1	Q6DFV1	Q8BW72
Q2TBE6	Q9R1E0	P13864	Q8BWF0
Q9Z148	P21237	P14576	Q8BWJ4
Q9Z130	Q3UTH8	Q8BTM8	Q8BWT1
P57784	Q8BLG0	Q32KG4	Q8BWU1
Q69ZS7	P31428	Q8BUB6	Q8BWW4
Q6GSS7	Q9R0L9	Q8CCH2	Q8BWW9
Q9DBN5	O35690	Q6PFD6	Q8BX02
Q9DC69	P30999	P01867	Q8BX09
Q91X20	Q6NXK5	Q9D6Y7	Q8BX17
Q8R3G1	Q61526	P63006	Q8BXA1
Q91VM5	A2A9C3	Q6P6L0	Q8BXB6
Q9WV02	Q9CQT1	Q8BR76	Q8BXJ2
O35864	Q8BLI0	P61315	Q8BXN9
Q9DBE9	Q6PGE7	Q91XQ0	Q8BXQ8
Q9Z1G4	A2AUY4	Q4VAA2	Q8BY35
P15105	Q91ZE5	Q68FE8	Q8BY87
Q62010	Q6NXH3	Q765H6	Q8BYC6
P62830	P28660	Q8BGE5	Q8BYH7
Q8BHJ5	Q8R080	Q9D620	Q8BYH8
Q3UMY5	P35550	Q80XP9	Q8BYI8
Q9WVB3	A4Q9F6	Q3UV48	Q8BYM7
O09012	Q3MI99	Q8BX90	Q8BYR5
Q8CIM8	P97399	P60330	Q8BZ03
Q8CCF0	A2A8L5	Q9JJG0	Q8BZ21
P11688	Q9Z0F8	Q6A039	Q8BZ32
Q91WU5	Q3V1H1	Q80UV9	Q8BZ47
Q3TVI8	Q61626	A7L9Z8	Q8BZ60
Q91Z83	Q50H33	Q80WJ7	Q8BZF8
Q9CQ65	A2AUU0	Q9ER69	Q8BZH4
Q9R0A0	P35969	Q9Z2G1	Q8BZN6
Q9QYS9	Q8K595	Q61846	Q8BZQ7
P47911	Q9Z2U2	Q7TMX5	Q8BZR9
Q9Z321	Q6P9S1	P01027	Q8C033
Q9ESJ0	P21658	Q9ESC8	Q8C052
Q9EQ06	P08884	Q8CE13	Q8C079
Q8CFX1	Q9JIL2	Q3U821	Q8C0D4
P62827	P11087	Q8BRT1	Q8C0D7
Q60759	Q9DAZ9	Q8R079	Q8C0E3
P62962	Q7TQI8	Q91WE6	Q8C0G2
Q9CQE8	Q99L13	Q924X6	Q8C0L0
Q8CGP5	Q91ZV8	P06339	Q8C0M0
Q8VHK9	Q8R3P7	P56391	Q8C0Q2
Q9JKC8	Q60819	Q6PIX5	Q8C0T5
P18872	Q6DFV8	P18581	Q8C0V9
P48193	P21271	Q8K3Z9	Q8C129
O55137	D3Z4R1	B1AS29	Q8C142
Q91Z67	Q9CQY8	Q769J6	Q8C156
Q9Z1D1	Q03142	P52801	Q8C170
Q6P1B1	O88735	Q5S003	Q8C180
Q8CEC0	Q61831	Q80UY1	Q8C1B1
P97333	A2AQ25	Q8BU00	Q8C1D8
Q99KF1	Q2EMV9	Q9D937	Q8C1Z8
Q3U5Q7	Q91YE8	Q9WV18	Q8C2B3
Q08509	Q9QZW0	Q4VC17	Q8C2K1
Q3UYV9	P98156	Q5DTT3	Q8C2K5
Q62189	Q8CGF6	Q3UND0	Q8C3J5
Q80YD1	Q7TSG3	Q99L60	Q8C3W1
Q4U2R1	Q8K400	Q9R111	Q8C4J0
O08583	Q9EPE9	Q5DU09	Q8C4J7
Q9Z2U1	Q3TMW1	O09047	Q8C4M7
Q8BX17	Q8R0F6	Q61771	Q8C4Q9
P18293	Q8VI78	Q3UJV1	Q8C503
Q8C052	Q811D2	Q8BY87	Q8C5D8
Q497V5	Q61136	Q8BXX2	Q8C5L3
Q8BZF8	Q9CZ15	D3YU32	Q8C5L6
P00920	P58681	O70410	Q8C5N3
P53811	P49025	P10637	Q8C6G8
Q61686	P52793	Q9WTP5	Q8C6K9
Q920A5	Q3UW12	O08583	Q8C6M1
Q69Z37	A2ALU4	Q62463	Q8C708
P99026	Q3UVY5	Q3U095	Q8C796
Q8R164	A0A1B0GSN8	Q8VEG0	Q8C7E9
Q9WUR2	Q61483	P06876	Q8C7V3
Q9R0K7	Q921M3	Q9Z2T6	Q8C8R3
O70503	A2AJK6	Q99MV5	Q8C8U0
P10761	Q8K382	Q3UWW6	Q8C9B9
Q8BH86	Q8CFE4	Q8BSM7	Q8C9X6
Q8BPU7	Q9R1M5	Q9QYE5	Q8CAA7
Q62393	Q9D0W5	Q8CDG3	Q8CAQ8
Q9Z108	P03911	Q8K4K1	Q8CB62
A3KMP2	Q6ZPU9	Q91Z92	Q8CB77
Q91WN1	O55203	Q61730	Q8CBC4
Q149F3	Q7TMY7	E9Q7X6	Q8CBW3
Q8VDW0	Q9Z0I7	P07214	Q8CBY3
Q80W21	Q3TY92	Q62507	Q8CC12
P70698	Q99M28	Q8K4H1	Q8CC27
Q9QYI3	P30416	P25206	Q8CC35
P62843	Q9D7G0	P97368	Q8CCF0
Q8CJH3	Q6ZPY7	Q6NSW3	Q8CCI5
Q61142	Q2PZL6	Q9D479	Q8CCJ3
Q91W39	Q9CXK9	P16546	Q8CCJ9
E9Q912	Q68SA9	G3X8U3	Q8CCP0
Q9DBC7	P07750	Q8R322	Q8CCS6
Q60749	Q63805	G3UW36	Q8CCT4
Q99L04	Q8K2C9	Q8JZM0	Q8CDA1
Q8BKE6	Q80U49	Q91Z69	Q8CDG3
P29391	Q6P9J9	P70375	Q8CDM1
Q63844	Q8CCF0	Q8BSF4	Q8CEE0
Q9CYR6	P11609	Q9EP75	Q8CF60
Q99KH8	Q04207	Q9CR33	Q8CFC7
Q60952	Q62277	O08742	Q8CFE3
O09111	Q80WC1	Q61029	Q8CFE4
Q80U78	P21447	Q8BLX7	Q8CFI0
Q8R086	Q99PV0	P22724	Q8CFJ9
Q9CZ30	P97466	Q6X893	Q8CFK2
Q9CSU0	Q8BGN3	Q8BK67	Q8CFT2
P70303	P21614	Q9ER41	Q8CG19
Q3ULF4	Q8CAL5	Q9Z1T2	Q8CG76
Q3UQN2	Q9JI11	Q6PJN8	Q8CGA3
Q9R0Y5	Q8CHY3	P09631	Q8CGB6
Q3TC72	A2AVA0	Q99M80	Q8CGC6
Q61129	Q8VI51	P01139	Q8CGE9
P56695	Q8R151	Q9Z0U1	Q8CGN4
Q9CZX8	Q3UVV9	O89091	Q8CGN5
Q8BWZ3	Q3U2K0	Q8K1X4	Q8CGS6
Q61194	Q8R242	Q99KN9	Q8CGV2
Q8BHB4	Q7TNR9	B1AUH1	Q8CH02
P62835	Q6QNU9	Q69ZT9	Q8CH18
Q9CR62	Q6P549	Q8BKX1	Q8CH25
Q9JHU9	Q91VF5	Q6PB75	Q8CH77
Q9Z0S1	Q8BVT6	Q6ZPI0	Q8CHG3
Q5BLK4	Q8VDR9	P32067	Q8CHG7
Q8VDR9	Q9CWG9	Q6P1D5	Q8CHI8
Q7TQK1	Q9WVB4	Q811B1	Q8CHK4
Q7TSQ8	Q02566	P53564	Q8CHP6
Q9JIY5	P48754	P18337	Q8CHQ0
Q8K212	Q9Z1S8	Q8BMD6	Q8CHU3
Q6ZWV3	Q3UIW5	Q8BH35	Q8CHW4
Q8CHY6	Q9QXL8	P97792	Q8CHY6
Q07797	Q7TMR0	P11942	Q8CI08
Q9JKB3	Q68FD9	P70424	Q8CI11
A2APV2	P70408	P62259	Q8CI12
Q61164	Q9D2L6	Q8BI99	Q8CI51
O54890	Q96DY5	Q9DBU5	Q8CI71
O70566	Q8C0R0	Q61553	Q8CI75
Q9EPL8	Q6NV66	Q504N7	Q8CI95
P46664	P59481	F7A4A7	Q8CIB6
Q9CQD1	O88427	Q8K4D3	Q8CIE6
Q8VEH3	Q8R3Y5	P31316	Q8CIF6
Q8JZX4	Q8VDQ1	Q9R0G7	Q8CIN4
Q9CR68	Q9R1I1	P70188	Q8CIW6
Q3TC93	Q9QY48	Q69AB2	Q8CJ40
Q920Q8	P29319	Q9ER58	Q8CJ53
Q78IK4	P23359	Q04519	Q8CJ61
Q8BUK6	Q6A078	Q9CQD8	Q8CJF7
O70209	Q9WTU3	Q62351	Q8JZP9
Q8K2Q9	Q6Q899	Q9QXH4	Q8JZQ9
Q8C4J7	Q80UG8	O54819	Q8JZX4
Q61301	Q3TEW6	O08602	Q8K012
Q91Z31	Q9D823	O54890	Q8K019
E9Q1P8	P56716	Q8CIV2	Q8K039
Q63850	Q8CGI1	Q6PHS9	Q8K0B2
O54833	Q6VV64	P11032	Q8K0F1
Q5SV85	E9PYK3	Q8VC26	Q8K0L9
O35134	Q5SQF8	Q8BM72	Q8K0Q5
E9Q5C9	Q6PFY8	A2AFS3	Q8K0T0
Q61771	P61021	A2A559	Q8K0V4
O08739	O70291	Q8C3X8	Q8K124
Q9CWU5	P04104	P59808	Q8K136
Q8K4G5	Q8BZ81	Q6VVW5	Q8K1A6
P40336	P97321	Q07409	Q8K1H7
Q52KI8	Q99KE8	Q5XFZ0	Q8K1J5
Q9WU40	O35887	Q80TY5	Q8K1K4
Q64324	P53569	Q5SW75	Q8K1L5
P97820	Q8K4K1	Q6P9P8	Q8K1N2
Q99LE6	Q99NH2	Q8C042	Q8K1R7
Q8BU33	P43006	P23611	Q8K1Y2
P19221	Q61789	Q3UV55	Q8K1Z0
P21956	O09164	Q9CWJ3	Q8K201
P25444	Q8BMC0	Q80YV3	Q8K207
Q9EQG9	Q80U87	P97481	Q8K274
P97798	Q6NZL8	P07141	Q8K284
Q99LD8	Q03311	P50571	Q8K285
Q6PDK2	Q8BW10	Q8K3J5	Q8K296
Q8BKS9	Q8BXX2	Q61214	Q8K2A7
O08547	Q925U4	Q8CBY3	Q8K2C9
Q80VD1	Q9CX83	O88987	Q8K2D3
Q8JZM7	Q0VF58	Q8C547	Q8K2F0
O89079	Q8BHD4	Q8K0S0	Q8K2F8
Q60676	Q00941	Q5DTT4	Q8K2H1
Q8CGE8	P31809	Q99MQ1	Q8K2J0
Q02780	O08579	P27656	Q8K2K6
Q9JK81	Q8K4T1	Q8K182	Q8K2L8
P62889	B2RWS6	Q8BHN0	Q8K2P7
Q99JX4	Q6S7F2	Q3UPR9	Q8K2T8
Q9D7N3	Q6DIB5	Q6NVD0	Q8K2W6
A2A5R2	P04202	Q80W68	Q8K2W9
Q9JLT4	Q9DB52	Q9EPS3	Q8K2Y0
Q8K1J6	Q8R0S2	O08692	Q8K2Y3
P06802	Q9CZ96	Q8BH24	Q8K2Y9
O55022	E2JF22	Q8BHR2	Q8K310
Q9CYI4	Q14BI7	Q9R1B9	Q8K327
Q8VD65	Q9DC22	Q6P1I3	Q8K330
Q9QZH3	Q61730	Q9CXB8	Q8K352
Q3UU35	Q3TYX2	Q8BRK9	Q8K382
O09044	Q9Z1J2	Q7TMD7	Q8K386
Q921C5	Q7TNF8	Q7TSG2	Q8K394
G5E8V9	Q8CIR4	Q921W8	Q8K3G5
Q62087	Q6A025	P97328	Q8K3I9
Q5DTX6	Q80UG2	P27040	Q8K3J5
Q8CGP7	Q9JM76	Q8VI24	Q8K3W3
Q6A028	Q9D0B1	Q9WU42	Q8K3X4
P01869	Q8BM96	Q8BX17	Q8K3Z9
P20060	Q5SUS0	Q9Z0J1	Q8K400
Q3THS6	Q8C3X4	Q9JHC9	Q8K4B0
P39053	Q8BYH8	Q91XT4	Q8K4E0
Q80ZX8	Q8BTS4	Q9JJH7	Q8K4G5
Q9JLM9	O35491	Q923Y8	Q8K4I3
Q9CXW2	Q3UUG6	P49452	Q8K4J6
Q3URQ0	Q8R3C6	Q8VD31	Q8K4L3
P28656	P50462	Q8BYI8	Q8K4P0
Q8K4I3	P48441	Q7TQH7	Q8K4Q0
Q5DW34	Q8VC60	Q8CID3	Q8K4R9
Q4PZA2	Q924N4	Q3TA59	Q8K4Z5
Q9EPN1	P70298	Q9Z125	Q8K5B2
Q99KY4	Q9QUS4	Q9JL56	Q8N7N5
P37913	Q6ZQA6	Q3USW5	Q8QZS3
Q922Q4	Q80XQ2	Q9QUR8	Q8QZT2
Q924A2	Q61062	Q99LJ1	Q8R081
Q3UVK0	Q8CFZ4	Q9R0S3	Q8R0A0
Q8BWQ6	Q922P8	Q60841	Q8R0A2
Q8K3X4	P24063	Q8C1B1	Q8R0A7
G5E8P1	O88738	Q8C0Q3	Q8R0G9
P50431	Q80T21	P39038	Q8R0L9
Q9CW79	Q8K1N1	Q8BQN6	Q8R0S2
Q3U2A8	Q8C863	Q60636	Q8R0T2
P05622	Q91VE0	Q9R155	Q8R0W0
Q8C147	P97350	P35436	Q8R138
P51557	Q6PAL8	Q8BGZ4	Q8R149
Q9WTK5	O89026	P55144	Q8R1A4
P59016	Q8BYU6	Q64676	Q8R1B4
P97379	Q62086	O08738	Q8R1C6
O35114	Q8VCM8	Q8BIA3	Q8R1D1
P09242	Q9CQX5	P97433	Q8R1F6
Q9JJU8	P22727	Q6DFV6	Q8R1G6
Q9DCW4	O88829	O88700	Q8R1N0
P61290	Q9D8C2	P17225	Q8R1Q8
Q9CS42	Q6VN19	Q7TPS0	Q8R2M2
Q8CG76	Q69ZQ1	Q9CW79	Q8R2Q0
Q9WVA3	Q3UH93	P62702	Q8R2R3
P29699	Q8BW41	Q8C0C0	Q8R326
O35206	Q04997	Q61818	Q8R344
Q8CHR6	O35945	O35134	Q8R361
Q6ZPF4	Q6DVA0	Q5BKQ4	Q8R3B1
Q9JI11	Q9R098	Q810B9	Q8R3B7
Q9CQM9	Q91ZJ9	P63216	Q8R3C0
Q05816	Q5DU09	Q5EBP3	Q8R3C6
Q99M31	Q24JP4	Q80XH2	Q8R3I2
Q7JJ13	Q3URK1	P11798	Q8R3N6
P51410	Q8R4I7	Q640M6	Q8R3Q0
O70311	Q8R3W7	Q80UZ0	Q8R3Q2
O88543	Q8C0N2	Q9JJ59	Q8R3S6
P31750	P97864	Q80XJ2	Q8R3Y8
P63323	Q8VDN2	Q3TYU2	Q8R409
Q60967	Q9CQC3	O35516	Q8R411
Q91YR1	Q5FWH7	Q8BHC0	Q8R422
P62754	O88572	Q5I2A0	Q8R4H2
Q61183	Q8CIC2	P70193	Q8R4R6
P01837	P54276	Q8CJ91	Q8R502
Q5U458	Q9DAF8	Q8K449	Q8R516
Q9D281	Q7TNV0	Q3UH99	Q8R550
Q9DC23	O35685	Q8BHK2	Q8R574
Q9D0M1	Q8K0B2	Q80TE4	Q8R5A3
Q9D0L7	Q6NXW6	Q8CI59	Q8R5C8
Q9JLB0	Q80UY2	Q7TPS5	Q8R5F7
O88958	Q8CJ78	Q99K95	Q8VBT0
Q6PD26	Q4VAC9	P54763	Q8VBT9
Q8BVE3	Q8CEZ1	O89019	Q8VBW5
Q9CXI5	Q08460	Q9D3R9	Q8VBX6
P31428	Q9WTS5	P70697	Q8VBY2
Q61103	Q91WD2	Q8R1Q0	Q8VBZ3
Q5FWK3	Q811B3	Q9CRB5	Q8VC03
Q3TIX9	Q7TQI7	Q01514	Q8VC26
Q99LP6	Q61879	P68500	Q8VCE2
P59764	Q6ZPF3	Q6ZPR4	Q8VCE9
Q64430	Q9DC37	A2A4P0	Q8VDC1
Q62419	Q9WV91	Q9JLB9	Q8VDD5
P06684	Q9QXN0	P15620	Q8VDD9
P70460	Q03526	O70133	Q8VDF2
P70318	Q60767	A2RSJ4	Q8VDF3
Q9D787	Q9Z138	Q569Z6	Q8VDG3
A6X8Z5	Q149C2	Q2KHK3	Q8VDJ3
P54103	Q04690	Q3UPC7	Q8VDM1
Q8C3F2	Q5U464	Q9D7N9	Q8VDM4
Q9QYG0	Q80X86	Q9EP52	Q8VDM6
Q8BKZ9	Q91Z69	Q6ZQE4	Q8VDP3
Q9Z1Q5	Q8K1N4	Q9WVH6	Q8VDP4
P21550	Q9EPK7	Q8CD54	Q8VDQ8
Q9DAR7	Q8C3M9	P11214	Q8VDQ9
Q0P678	P40645	P63013	Q8VDY9
P61965	E9Q286	P16858	Q8VDZ4
A2A8Z1	A3KFX0	Q61190	Q8VE19
Q9D7G0	Q5RI75	P21460	Q8VE37
Q4LDD4	O35664	P24604	Q8VE65
P39061	Q64512	Q9DBR0	Q8VE92
Q60575	Q9JHE6	Q80XH4	Q8VE96
Q8BH57	O09043	Q80TZ9	Q8VED5
Q3UH06	A2AT37	Q9JJ66	Q8VEE4
Q8BYU6	O55134	Q9JHU4	Q8VEF1
Q3UMC0	Q76KF0	Q66GT5	Q8VEJ9
Q99LB2	Q04592	P35601	Q8VEK3
Q68FF6	E9Q4N7	Q3UNN8	Q8VEL2
Q9Z1T2	P27090	Q91ZB0	Q8VH51
P49586	Q64430	E9PZM4	Q8VHD8
O54984	Q9DBZ1	Q80U16	Q8VHK1
Q99KK9	P49429	O54803	Q8VHR0
Q60739	Q812A2	Q6B966	Q8VHR5
Q8K0L9	Q9R216	Q8BVV7	Q8VHX6
Q8VCA8	Q9JL99	Q71KU9	Q8VI36
Q80TI0	Q9DBQ7	Q61703	Q8VI59
Q9D4H1	Q8K4S1	Q9R1K6	Q8VI64
Q3UH93	Q3V0T4	Q3UWA6	Q8VID5
Q07076	Q91VN0	Q69ZB0	Q8VIG1
Q61187	A2A690	A2AGL3	Q8VIG3
Q8JZN7	Q8BJ83	Q810V0	Q91V09
Q99K28	Q920F6	Q8R4Y8	Q91V36
P48024	Q91XD7	Q7TQB9	Q91V92
O08808	O35214	P35564	Q91V98
Q61036	Q7TNI7	Q9WVQ0	Q91VA1
Q8VEH8	Q3TC33	Q3U3W5	Q91VJ2
P04919	Q9DCG6	D3Z3K2	Q91VK1
P61982	Q3UYK3	O88632	Q91VM5
P70122	E9Q555	Q62011	Q91VN6
Q04690	D3Z0R2	Q9QYC7	Q91VS7
Q9Z2A9	Q8C6L5	Q99KU0	Q91VU1
Q80Y81	D3Z6P0	Q6ZPY7	Q91VU7
P46978	P97807	Q9ER39	Q91VW9
Q99PP7	Q6ZQH8	Q6ZPU9	Q91VY5
Q9DBD0	Q9JIS8	Q9Z1S8	Q91VY6
Q68FL4	O70342	Q3TY92	Q91W39
Q3TCN2	Q9JHJ5	Q8K2C9	Q91W59
Q8BZR9	Q8BHI7	P55292	Q91W67
Q64674	Q8VD46	B1B1A0	Q91W69
Q9WUM3	Q9JID9	Q811D2	Q91W86
Q9WV27	P21180	Q925I1	Q91W98
Q6Y685	Q9D9X6	Q99M28	Q91WB4
Q5SVR0	B0V2N1	Q9JIL2	Q91WK0
Q91YD3	Q5DTJ9	P20722	Q91WL8
A2AQ19	Q3UHD6	Q9DAZ9	Q91WM3
P08121	Q8K4I7	Q9QZW0	Q91WT4
Q5BL07	Q2TV84	Q9CQT1	Q91X51
Q4ACU6	Q3TNL8	P35295	Q91X88
Q80WQ2	Q3TEA8	Q9CWG9	Q91XA2
P21300	Q8BYR2	Q9Z0I7	Q91XC8
P47941	Q6NS59	P08046	Q91XU0
Q60751	O08638	P22777	Q91XV3
Q6ZPQ6	Q5SS90	P0C673	Q91Y97
Q9CQC6	Q6PFD6	Q6NV66	Q91YD3
Q8R4N0	Q3UHX0	Q99L88	Q91YD9
P15089	Q8BH97	Q9D2C9	Q91YE5
Q8BXA1	P51880	P98156	Q91YE7
Q8BYK6	Q9JHI9	Q8K382	Q91YE8
Q9WVB4	Q3U821	Q8BW70	Q91YK2
Q8C050	Q4ZJM7	Q9DBS1	Q91YL2
O54734	Q9JJK2	Q921M3	Q91YL3
P84084	Q03719	Q9QYB5	Q91YM2
Q61586	Q14B62	P0CB42	Q91YU3
Q8CGZ0	P59024	Q9D7G0	Q91YU6
Q8BYJ6	Q8R3G9	Q8R0F6	Q91YU8
Q99J47	Q8R3S6	O35690	Q91Z31
Q05BC3	Q8R0F3	Q9QY48	Q91Z67
E1U8D0	O54863	Q8VI51	Q91Z96
Q9WTU0	Q5SSG4	E9Q1U1	Q91ZD4
Q8K1E0	P58404	Q8K400	Q91ZP3
P57759	B2RY50	Q3TMW1	Q91ZR3
Q9CWL8	Q14B71	Q8VDQ1	Q91ZV0
Q9QUM9	Q8K385	P03911	Q91ZV8
P56546	Q99JX7	Q8K595	Q91ZW3
Q9WVG5	P19973	Q8BMC0	Q91ZX7
Q91VN6	E9PZ36	Q9D2L6	Q920B9
Q8CGC6	Q61614	Q61526	Q920Q2
Q66JS6	Q6ZPR1	Q8CGF6	Q920Q8
Q71RI9	Q9CWV1	P35969	Q921C3
Q8BJY1	Q70E20	Q8CI95	Q921C5
P45481	Q9D8E6	Q6NXK5	Q921F2
Q62219	P70670	Q8BVT6	Q921F4
E9Q236	Q91WQ3	Q7TQI8	Q921I6
Q9R1J0	Q3URD3	P61021	Q921N6
Q9WV60	Q01097	Q3UIW5	Q921R4
Q6R0H7	Q5BLK4	Q3UTH8	Q921R7
P83887	Q69Z89	Q60819	Q921T2
P52196	Q8BYZ7	Q91ZE5	Q922B9
Q4FZC9	Q8C167	Q8CCJ3	Q922D4
Q8C5W3	Q62468	P35550	Q922F4
Q8BUV3	Q810C0	Q80U49	Q922H1
A2A4P0	Q9WV30	Q6DVA0	Q922K7
Q0GNC1	Q9QX47	O89026	Q922M5
Q7TSG2	O88199	Q8BW41	Q922P9
P97447	Q8K284	Q8VC60	Q922Q2
P61750	P35173	P04202	Q922R5
P62317	Q80TS8	Q9CQX5	Q922R8
Q8K2C9	Q9JKK8	P48540	Q922S4
Q3UNZ8	Q61329	Q9D8C2	Q922U1
Q80UJ7	Q8R092	Q9CX83	Q922U2
Q62311	F2YMG0	Q80W00	Q922Y1
Q8K2L8	Q8CE13	Q9JM76	Q923B1
Q2HXL6	Q8K0T7	P97350	Q923D5
C0HKD9	Q8VDL9	A2AHL1	Q923T9
Q8BFR4	Q9WU40	Q61062	Q923W1
Q8BZ98	O08582	P70298	Q924A0
Q8VBT9	Q69ZN7	Q8C3X4	Q924A2
Q8R5C5	Q62443	Q91VE0	Q924H7
Q9JHW4	Q6DIB4	Q6VN19	Q924K8
P50518	Q6PCQ0	P26040	Q924N4
Q9JI75	P57725	Q8BTS4	Q924T3
Q8BHL5	P59270	Q8K4T1	Q924W7
Q8BH79	Q9DBT4	P08680	Q93092
Q80TL7	Q8R0G9	Q8BYH8	Q99104
P28474	Q64GA5	Q8BGN3	Q99J09
Q99LI7	P97789	Q9D0B1	Q99J27
A2ALU4	Q69Z26	Q8K1N1	Q99J36
Q99MU3	Q8R2N2	Q8R3C6	Q99J45
P45377	O35464	Q0VF58	Q99J77
Q9R099	Q9CQW3	Q8BHD4	Q99J95
Q61789	Q80WC9	Q6P5E4	Q99JB8
O88286	Q9Z1T6	P59481	Q99JF8
Q3THK3	Q50L41	Q8BHI7	Q99JP6
[truncated: 7,036 more rows]
