# Supplementary material for: A high-resolution N-glycoproteome landscape of aging mouse ovary
Source: Redox Biol. 2025 Mar 7;81:103584. doi: 10.1016/j.redox.2025.103584 (PMC11938160; doi:10.1016/j.redox.2025.103584)
Supplement: Multimedia component 3 [file mmc3.xlsx]

## Sheet: Table S3 Cellular localization
Table S3. List of ovarian glycoproteins enriched in different subcellular components.
Peptide FDR<1%											Glycopeptide FDR<1%
Extracellular matrix	Extracellular space	Plasma membrane	Mitochondrion	Endoplasmic reticulum membrane	Nucleus	Golgi apparatus	Cytoskeleton	Cytosol	Endosome	Lysosome	Extracellular matrix	Extracellular space	Plasma membrane	Mitochondrion	Endoplasmic reticulum membrane	Nucleus	Golgi apparatus	Cytoskeleton	Cytosol	Endosome	Lysosome
P70232	P70232	Q61009	Q8BY89	Q8BHT6	Q3TVI8	Q8K389	Q8K389	Q3TVI8	P17047	Q9QWR8	Q61508	Q61508	O35598	Q8BY89	Q9R1S3	Q91ZX7	Q91ZX7	Q91ZX7	Q8BH52	Q07113	P06797
Q61555	Q61555	P17047	P09242	Q9CR89	Q9CR89	Q9CR89	Q3TVI8	A2AH22	P04441	P17047	Q8CG19	P06797	Q8HWB0	P63038	Q6GQT9	Q8BH52	O70258	O70258	A6H8H2	Q8HWB0	Q07113
Q80X19	Q80X19	Q6DYE8	A2AG58	P04441	Q9D666	P04441	P08101	Q9Z0X1	Q9EQU3	Q8BFR4	Q02788	Q8CG19	P09055	Q571F8	Q3TDQ1	Q69ZQ1	Q07113	P08101	Q06890	P09055	Q9CQF9
Q3U962	Q3U962	P11438	Q9D3U0	Q99KF1	Q91ZX7	Q99KF1	Q91ZX7	Q62073	Q07113	P04441	Q99K41	Q02788	E2JF22	O55003	Q8HWB0	Q80X50	O35598	Q9D304	Q07456	P41233	Q9R013
Q61001	Q61001	P56476	A2AH22	Q8C7X2	O35451	Q08857	Q8BZ64	Q3U7R1	Q62313	Q9CQF9	P11276	Q99K41	P11438	Q8CFJ7	Q8BH52	A2ASS6	Q8HWB0	Q8BZ64	O88307	P11438	Q9JJX6
Q60675	Q60675	P17183	Q91WC3	Q9EQU3	Q6PB60	Q91ZX7	Q60604	P29477	P58682	Q9EQU3	P02468	P11276	Q8C129	Q3U2A8	Q8BHT6	Q8N7N5	Q8BH52	P56716	Q0KL01	O70404	Q9ESY9
Q9WVH9	Q9WVH9	P10852	Q9Z0X1	O35451	Q8BQC8	Q07113	Q3TCJ8	O70310	P11438	Q9WV54	A6H6E2	P02468	Q61009	Q9D3U0	Q8VCM8	Q8BYH0	Q8CFG0	Q9WVE8	P97855	O35075	Q61207
P19137	P19137	Q8CHG7	Q60575	Q64481	Q9D3U0	Q62313	Q8BW94	Q8BKD6	Q80TY5	Q07113	P28653	A6H6E2	O70404	Q06890	E2JF22	O08579	Q99KF1	Q3UHZ5	Q8BK64	Q80XQ2	P70665
P02468	P02468	Q99J21	Q9CRB9	Q01237	P53762	Q80TY5	Q3UHD3	Q06890	Q6A039	P29416	Q05793	P28653	O08852	Q07456	Q69ZQ1	Q9Z0F6	Q8R180	Q61234	P48026	Q9WVE8	Q3UMW8
Q02788	Q02788	Q80TZ3	Q8BKD6	Q9R1Q9	Q6NV83	Q8BQ86	Q569L8	O88307	Q80X71	Q9R013	Q60675	Q05793	P35438	P09242	Q8BG58	Q9D720	P26618	Q8K389	Q8VCT4	P17047	Q9Z0J0
Q8CG19	Q8CG19	P21440	Q60803	Q3TDQ1	Q8BI06	Q8R3E3	Q8CHB8	Q61553	Q8R3E3	Q61207	Q3V1T4	Q60675	P10852	Q9JHE3	Q99KF1	Q6ZPY5	Q3ULZ2	Q9QYY8	Q8R1F6	Q8R2Q8	P48441
Q04857	Q04857	Q80Y61	Q06890	Q6GQT9	Q8K202	Q8C1B1	Q8R3E3	Q80UM3	Q8CHG7	P11438	Q66K08	Q3V1T4	Q07456	C0HKG5	Q9D304	O35326	O08852	Q76I79	Q8JZS7	Q8BG07	O88531
Q8C6K9	Q8C6K9	Q8C129	Q6A058	Q8BSY0	Q9Z277	Q9DBD2	Q02858	Q8R1F6	B1AWN4	Q80TY5	Q9R0B6	Q66K08	P17047	Q9CZ42	Q8BXZ1	Q66JQ7	E9Q876	Q3UHD3	Q9DBL9	P35846	O89023
P09242	P09242	Q8VHY0	Q9Z2I0	Q91YQ5	B2RRF6	Q920V1	A2AH22	Q8BK64	Q9DBD2	Q9ET22	Q80YX1	P29788	Q6DYE8	Q68FE2	Q8BXA5	Q8K2Q7	Q5F226	Q61543	P59764	Q99P91	Q99M71
P51885	Q8CIF4	Q8K4L3	Q811U4	Q3UQ28	Q5XJV7	A2A5R2	Q8C1B1	P48026	Q99P91	Q9Z0M5	P97927	Q9R0B6	Q8VHY0	Q5H8C4	P46978	Q08288	Q9WVL6	P83741	Q8C167	P15208	Q8BFR4
P28654	P51885	B2RY04	Q5H8C4	Q80TY5	Q03963	P97329	Q8C0N1	P16092	Q99J21	P50429	Q61554	Q80YX1	O35245	Q3UFY8	Q8R180	Q922H9	Q80V26	Q9QXL2	Q8BKD6	O35405	P11438
A6H584	P28654	O88307	Q9CYG7	Q8BI06	Q8R2K4	P97402	Q149S1	Q0KL01	Q3UMB9	Q8K2I4	Q60847	P97927	Q64430	A2AG58	O08852	Q9WVL6	Q8R2Q8	Q0KL01	Q9JIM3	Q9QYY8	Q9WV54
Q80YX1	A6H584	Q8CIF6	A2AAE1	Q8BXQ2	Q8CHB8	O88856	P12672	O08967	A2A5R2	Q9JJX6	A6H584	Q61554	O88307	Q9CQF4	Q91YH5	Q6PFX2	Q8K389	Q7TPH6	P06240	P04441	P50429
Q62059	Q80YX1	Q9Z2L6	Q9JHE3	Q91YH5	P70120	Q3U0M1	Q60575	Q9CXB8	P23818	Q80X71	P51885	E9Q876	Q2QI47	Q8K126	Q9WVL6	Q9D3U0	O88856	Q68FD5	Q91VY6	Q01279	O70404
P39061	Q62059	Q6PHU5	Q99MR8	Q91WC3	F8VPN2	Q80V26	A2A5R2	P48999	P41233	P70699	Q61292	P18242	P97855	Q6ZWQ0	Q06890	A0A140LI88	Q9JHE3	O88398	Q68FD7	P15209	P51569
Q3UQ28	P39061	P09055	P63038	B1AWN4	Q8R3E3	Q9D8S3	E9Q309	Q8C2E7	P33896	P16675	Q9D1H9	Q60847	Q9JJF9	Q64429	Q07456	A2AWT3	Q5RJI4	Q6ZWQ0	Q8BHN1	Q64430	P18242
Q61292	Q3UQ28	O08530	Q60766	Q4V9Z5	A2AH22	Q9WVJ3	P97329	Q8BH52	Q61830	P10852	Q07456	A6H584	P31809	Q80XN0	Q9CZ16	Q5SWP3	Q8BG07	Q8C753	Q6A009	Q68FE2	P24668
A6H6E2	Q61292	O08852	Q61527	Q8BH47	Q69Z66	O88307	E9Q5G3	Q5KU39	Q8VD04	P06797	Q8C6K9	P51885	Q9WV55	Q3UZZ4	P18572	Q8BZ47	Q62009	O70146	Q8CDP0	Q5H8C4	P17439
Q60847	A6H6E2	Q75N73	O88967	Q9DBD2	Q80V62	Q6PHU5	P97929	Q7TPS0	Q60803	P70665	A2AX52	Q61292	P21803	P97333	Q8BG07	Q06890	O35405	A2A5R2	P0C090	O88307	P10852
Q99K41	Q60847	Q3TZZ7	Q6DI86	Q3U7R1	Q04887	Q8CDG3	Q9QXL1	Q8C052	O88307	B1AWN4	Q99MQ4	Q9D1H9	Q8R5M8	Q66JZ4	C0HKG5	Q07456	Q9QUN7	Q91YQ1	Q6ZWR4	Q9QZF2	P70699
P11276	Q99K41	O35245	Q9WVI9	P23818	Q80YV2	Q8BG07	A2AUC9	Q6A009	Q6PHU5	Q9DBD2	Q61555	P70389	P17182	Q8C8R3	O35405	P55065	P04925	P48193	Q3TVI8	Q61830	P17047
Q9D1H9	P11276	P17182	Q60936	Q9Z329	O08759	Q8R2Q8	P28652	A2RSJ4	P09055	Q99J21	P28654	Q07456	Q9WTS4	Q60936	Q9QYY8	Q8BG07	Q8BHN3	O88738	O70310	Q99MB1	Q9JHJ3
Q05793	Q9D1H9	O35598	P97333	A2AUC9	O55112	Q6PB93	Q76I79	Q9Z125	Q8BG07	Q8VEB4	P19137	O08677	Q91VN0	Q920L1	Q9QY81	Q3UHK6	P98063	Q52KB6	Q62073	Q9R0L9	O89017
P28653	Q05793	Q8VHN7	Q6X893	Q9D8S3	Q99MV7	Q9QZ09	Q8CGM2	E9PZJ8	Q8R2Q8	P49935	P09242	Q8C6K9	Q9R1X5	D3Z5L9	Q8BI84	Q8BMB0	Q8BHC9	P33173	Q91WU0	Q3UMB9	O35114
Q07797	P52430	Q60766	Q9D8H7	Q06890	P70388	Q8VHI3	Q8K4L3	Q01514	P35846	P33896	Q80X19	P32261	P97321	Q5U458	Q8R2R1	Q8R143	Q6GQT6	P70302	Q9D8T2	Q9DBR4	P15208
Q61508	P06797	Q8BG48	Q0VBL6	O88307	Q9Z0X1	Q69AB2	Q3UGF1	P16858	P01139	Q9WVJ3	Q62009	P52430	O35350	Q922Q4	Q9CPW5	Q9QYY8	Q9WVJ3	F6ZDS4	P97807	A2A5R2	P24638
Q61554	P28653	Q8C147	O55003	Q9Z2L6	B2RRD7	Q09324	Q69Z23	Q62261	Q924W7	Q9JHJ3	P02469	A2AX52	Q6PHU5	Q91WL8	Q6GQT6	P97357	P04441	Q99MZ6	Q8BYK6	O88738	C0HKG5
Q99MQ4	Q07797	P51576	Q8BKY8	Q9CZ16	Q6P9P0	Q811B1	Q8C0P0	F8VQB6	O08530	Q8CIF6	Q61789	Q99MQ4	Q8C8R3	Q8BKD6	Q9DBZ1	P62281	Q01279	P82349	O70481	Q9JJF9	O35405
Q66K08	Q61508	O35657	P06537	Q8BLU0	P08046	Q5H8C4	Q2KN98	O70481	A2ARV4	O88531	Q9CYD3	Q61129	E9PVB5	Q9JIM3	Q9R0E2	B2RRD7	O35245	Q9WV55	Q8BXR9	Q6R5N8	Q91ZJ9
Q61092	Q61554	Q7TPS5	Q8VHQ9	Q6PHU5	Q99NH0	O08852	Q8C739	Q8CCJ3	Q5H8C4	P17439	P98063	Q61555	Q2WF71	Q9WU79	Q924Z4	A3KFM7	Q64430	A2ALU4	A3KGB4	P58682	P16675
P02469	Q99MQ4	Q8R2V5	Q3UFY8	Q8BXZ1	Q9CW03	Q8BKU8	Q8BKX1	Q811D2	B1AVY7	Q6PHU5	Q61001	P28654	B2RY04	Q9D7K5	Q9Z2G6	Q9QY81	Q68FE2	Q91YK0	Q9JL15	P58681	Q9D2L1
Q8BLU0	Q66K08	Q62011	Q80XN0	Q8BG07	Q5DTH5	Q8R3H7	Q924W7	P30416	P15208	O89017	Q61810	P19137	Q8CHG7	O88441	P04441	Q01279	Q3V1N9	P28740	P16092	P41234	Q3TCN2
P97927	Q61092	Q8R5M8	Q66JZ4	O88676	Q9EQQ9	Q8BX90	G5E8K5	Q8CHY3	Q75N73	G5E8K5	Q9R0E1	P09242	Q9JLB4	Q6ZWR4	Q01279	Q04750	Q5H8C4	Q3UG20	Q6NXJ0	A2ARV4	Q9WVJ3
Q684R7	P70389	Q2QI47	Q791V5	Q8R2E9	E9Q309	Q8R180	Q6ZPI0	Q6P549	Q9QZF2	Q9WUU7	Q8K482	Q80X19	Q99J21	Q9D8T2	O35245	Q91X84	Q8BKU8	P82347	Q7TMX5	Q6PGL7	Q571E4
Q8K482	P32261	Q9WV55	Q8C8R3	Q9Z2G6	Q5DW34	Q8C850	Q8BK67	Q8R0S2	Q8VEJ9	O89023	Q3UQ28	Q62009	Q922B9	P47791	Q9R0E1	Q8BZN6	Q8BXN9	Q02858	Q80UY1	P31996	P04441
P08121	P02469	P35438	Q9QZD8	Q9R0E1	E9Q5G3	Q9QUP4	P83741	P97864	Q6R5N8	P24638	P35441	P02469	Q02496	O88967	Q8BGQ4	G3X912	Q61543	A2AEY4	P10637	Q91XA2	O35448
Q9R0E1	Q8BLU0	P35918	Q5U458	Q9QZ09	P97929	O35245	Q61553	Q8K4S1	Q60766	Q5H8C4	Q91VF6	Q61789	Q8BG48	P52825	Q3UQ28	Q9Z103	O88307	Q8K4B0	Q8K4H1	Q7TQK5	P05622
Q9Z1F6	P97927	Q922J3	Q922H2	Q91X78	Q9CRB9	Q8VCF1	B1AVY7	E9Q555	Q6NVF0	P24668	Q8BLY1	Q9CYD3	O88572	P03921	Q68FE2	Q8K2I9	Q61468	Q9WTS4	Q61553	Q9R1X5	Q8VEB4
Q3V1T4	Q684R7	E9PVB5	P26443	Q8BS35	Q922K9	Q70FJ1	Q3UXL4	Q8C6L5	O35405	P15208	P08121	P98063	Q62417	Q3UEG6	Q5H8C4	A2AVA0	O35887	Q62388	Q9CXB8	Q80X71	P11247
Q9R0S3	Q8K482	Q8BHR2	P35564	Q61093	Q6GYP7	Q9JHE3	Q3UG20	P97807	P31996	Q75N73	Q04857	Q61001	Q9ES52	P97807	O35600	Q68ED3	Q08857	Q8K298	Q9Z125	Q91V24	Q8VCI0
P10493	P08121	Q6PAR5	Q8BSF4	Q80WJ6	Q06890	O35598	Q80UM3	Q3UHD6	P70424	O35114	O88322	Q61810	O89051	Q8K1Z0	Q921R4	Q91WT8	Q9WV91	P97321	Q7TPS0	Q923D3	Q5H8C4
P35441	Q9R0E1	Q8C8R3	Q920L1	Q5H8C4	Q9Z2G9	Q61543	Q70FJ1	Q8C167	Q923B6	Q8K4D3	Q91VF5	Q9R0E1	Q07563	Q04888	Q9EPE9	Q91YE2	Q0KL01	P05213	Q01514	Q6PHU5	Q9QWR8
Q6P3Y9	Q9Z1F6	O35231	P08680	O08852	Q64691	Q765H6	Q5SQM0	Q50L41	P55302	O70496	Q07797	Q8K482	Q4KUS2	Q6PIX9	O88307	Q9DAU9	O09009	P68372	A2RSJ4	O35604	A1L314
Q8BLX7	Q61129	Q8BLR5	Q64429	Q8C341	Q8C419	Q8R1F6	Q8VEJ9	Q9R210	Q01279	A1L314	Q5FW85	Q3UQ28	Q8CIF6	Q9R1M5	O35887	Q9JJN2	Q9DBR4	Q2MV57	P16858	Q8C8R3	Q9R0L9
A2AX52	O08677	Q8BHC0	Q9D1H6	Q8R180	Q9JJN2	Q60766	Q61543	Q8BHN1	Q6ZQ82	Q9Z0L8	Q684R7	Q8CAL5	Q80Y61	Q791V5	Q99MB1	F8VPN2	A2A5R2	P28652	Q811D2	Q62313	Q9JJF9
Q8VCC9	Q3V1T4	O70451	Q05421	Q8BXA5	O88307	Q6NVF0	P70302	Q5BL07	Q8BJS4	P18242	Q3UTY6	P35441	Q75N73	Q9D5T0	Q9WV91	Q8CG48	Q91YQ1	Q8CJ19	Q8CCJ3	Q8K4K6	Q3TYD4
Q9Z1T2	Q9QZF2	Q2PFD7	P05480	A2AAE1	Q3UMQ8	O35405	Q9D067	Q99LU0	A2AFS3	Q3UDW8	P97321	Q91VF6	Q9Z2L6	Q8K2F3	Q8BGN6	Q640N1	O88738	P70335	P97864	Q8CHG7	Q8BM88
Q8BYI9	Q9R0S3	Q2WF71	Q66GT5	P50427	Q9JLC8	Q69ZN6	Q2MV57	P61406	P35918	Q9D2L1	P22725	Q9QZF2	O08530	Q9D6Y7	Q80VP8	O88307	P97464	Q8C8R3	Q8C6L5	Q9JLB4	P58681
O88322	Q9Z0L8	E9Q3L2	Q8BG51	Q8C850	Q8C0P0	Q8CFG0	P42932	E9QAT4	Q8C2E7	Q60766	Q8VCC9	Q8BLY1	Q9D8N1	Q9Z2G1	Q64429	Q8BTI8	Q8R3H7	P58854	E9PZJ8	Q99J21	P41234
P22724	P18242	Q920S2	B9EJ57	Q8BG19	Q61026	Q9QUN7	Q3UH68	Q80U58	Q8VCW4	O09159	Q62059	Q3UZZ4	Q6NVD9	P56391	Q3TYD4	P83741	Q6S5C2	Q8C167	E9Q555	Q8BRE0	O09159
P51942	P10493	P24604	Q925I1	Q9ER41	P58252	Q8BHC9	O88643	Q07456	Q8BH24	O35405	P59509	P21658	Q8R4D1	Q8JZM0	P70302	Q5SPL2	Q8BLI4	E9PVB5	Q8K4S1	P33896	Q8R242
Q9JK53	P35441	Q3UWA6	A2AUU0	Q3TZZ7	P81270	Q9Z222	Q0KL01	Q91VJ1	P15209	P97821	O55196	Q9Z175	Q8VEL2	Q8BSF4	P97464	Q8BG30	P21803	P20152	Q9R210	P11609	Q9Z0L8
Q61361	Q6P3Y9	Q8C170	Q99L13	O35245	Q640N1	Q9DBH5	Q00547	A6H8H2	Q99MB1	Q6PGD0	Q9JK53	Q8CIF4	P49615	Q6X893	O35451	A2AQ19	Q8R1F6	Q922F4	E9QAT4	Q8VCW4	P28740
Q3UTY6	Q8BLX7	Q9D8N1	Q61831	Q8VCF1	Q8CCI5	Q8BRK9	Q8CIM1	P97855	Q91XA2	P31996	P50608	P08121	Q8BXR9	A2AAE1	P58681	Q6PCM1	Q8BH60	Q8VC03	P61406	Q91VY6	Q8K0B2
Q3UPR9	A2AX52	Q8R0Z2	Q9R1M5	Q6P1D5	Q6PHU5	P16092	Q9CWJ3	Q8BGL3	Q5KU39	P28798	P10493	Q8JZQ5	Q9CPU9	Q66GT5	Q8K2W3	Q03963	Q91Y74	Q9JJ26	Q91VJ1	P15920	P31996
Q9ER58	Q62087	Q3UF25	P03911	Q8VDI9	Q99MY8	Q0KL01	Q5NBX1	P70398	Q6PAR5	O35657	P27090	Q04857	P35918	P35564	Q8BXQ2	Q3U8K7	P10810	Q4U2R1	Q3U7R1	P55302	Q80X71
P22725	Q8VCC9	Q80UL9	P30416	Q99PL5	Q8CFI7	Q923B6	O08808	Q91Z67	Q8C8R3	O35448	P58022	O88322	O35657	Q925I1	P23953	Q0KL01	Q91XA2	Q9JIM3	Q8R3N6	O89051	Q6PHU5
Q9WVJ9	Q9Z1T2	Q9JJF9	Q8R151	P11881	Q9JK91	P10810	Q8K4B0	Q8CI19	Q80W65	Q70KF4	P22727	Q91VF5	Q9WV18	P03911	Q9D311	Q7TPH6	Q9R1X5	Q9DAJ2	Q8CHY3	Q9EQU3	O35604
Q62009	Q8BYI9	Q91ZU9	Q9CX83	Q9EP72	Q8CDG3	Q7TN73	P33175	Q6IQX7	Q80UZ0	Q6P1I3	Q9QUP5	Q07797	P10637	Q9CX83	Q8BLI4	Q9Z180	Q91V24	Q9WTX8	P48999	Q9Z280	Q8C8R3
Q80XH2	O88322	Q06180	Q7TNF8	Q3UDW8	P98203	P55302	Q9QXZ0	Q8JZS7	Q9JJ59	P05622	O88393	Q5FW85	Q8BSM7	Q8C3X4	Q9R0B9	Q9EPL8	Q923D3	Q9CQ48	P36993	Q61559	Q9Z0M5
P17125	P22724	Q8K400	Q8C3X4	P46978	Q8BG07	Q8BXN9	Q61234	Q8CDP0	A2RSJ4	Q8VCI0	P39876	Q684R7	Q8VHN7	P08680	Q3UUQ7	Q3V0C1	P70335	Q80UF4	Q8BM47	B1AWN4	Q8BGT0
Q9CYD3	P29788	Q811D2	Q8K1N1	Q6PD26	Q921T2	Q01279	Q6ZQ82	Q8BK35	O35604	Q3UMW8	Q8C9W3	Q3UTY6	Q8BHR2	Q8K1N1	Q9WV55	Q9QY14	Q69ZN6	Q61315		Q8BLV3	Q91WL8
Q91VF6	P51942	Q8CFE4	Q80X86	P70302	Q61029	Q80WV3	Q9CXB8	Q8VCT4	Q8BHC0	Q99M71	Q9Z1F6	Q9Z0L8	Q8BHC0	Q80X86	Q91V04	Q9D0W5	Q6PHU5	Q9Z1K7		Q8BJS4	Q9JLB4
Q9R0B6	Q9JK53	P21447	P97807	Q9R0B9	Q8CHE4	Q3UDR8	Q9WV55	Q641K1	Q9D2Y5	Q8BN82	Q61282	Q9Z0M6	Q7TPS5	Q9WUF3	Q8K0B2	P97855	P33587	Q80WG7		Q75N73	Q99J21
P50608	Q61361	Q6P549	Q3URD3	Q8R1V4	P31316	A2A559	P26040	P59764	Q7TQK5	A2AFS3	P37889	P22725	P24604	Q61102	Q8JZS7	Q04887	Q8K0G5	O08808		Q9EPR5	P97821
Q5FW85	Q3UTY6	P97321	Q8R092	O35405	P80205	Q9QXZ0	P16546	Q8CDK2	Q8CI59	Q8BM88	Q80T21	Q8VCC9	Q3UWA6	Q8BG51	Q91VN0	Q9WTI7	Q8C167	Q8VHE6		E9Q2M9	Q8BN82
Q60841	Q3UPR9	P31809	Q50L41	Q8BG48	P25976	O54972	P82347	Q9DBL9	P35951	Q8VCW4	Q2UY11	Q62059	Q62011	Q8BKC8	P50172	Q8CEC0	Q8VHI3	Q6P1E8		O08530	A2AWR3
P58459	Q9ER58	E2JF22	Q9D172	Q8BGQ4	Q91YE2	A2AFS3	P82349	Q8K1M6	Q6RUT8	P51569	Q91V88	P59509	Q811D2	Q811T9	Q9EQH2	P97313	Q91WL8	Q9D3W1		Q9D8N1	Q8K2I4
O55196	P22725	Q3UUG6	C0HKG5	Q9QY81	Q6ZPI0	Q91Y74	Q5SW75	Q9JIM3	P15920	Q04519	Q07563	O55196	Q06180	Q9D8B6	Q3UVK0	Q6ZWQ0	Q62313	O88643		Q8R4D1	P33896
O88393	Q9WVJ9	Q8C863	Q5HZI1	Q8BMD6	D3YXK2	Q9EPS3	Q922J3	P06240	Q148V7	Q9DBU0	Q3U962	Q9JK53	Q8K400	C0HKG6	Q925U4	Q80YR5	Q7TN73	Q8CBW3		Q9DAX2	Q58A65
Q8R4V4	P07141	Q5FWH7	Q5NBU8	P18572	Q9JKF1	P33587	Q8CDK3	Q8BXR9	Q9D8N1	Q8BGT0	P70232	P50608	Q8K4S1	Q8C0T1	Q6PHU5	P48193	O08912	Q62417		Q91ZR1	Q8K4Q0
Q61810	Q62009	O88572	Q9WUF3	Q9WVI9	Q8BK67	Q8BH24	E9PVB5	Q91VY6	Q3UFJ6	Q5KU39	P11087	P10493	Q3UUG6	Q8JZN7	Q9ES89	Q6NXW6	Q3U0M1	Q9ES52		Q3UFJ6	P28798
Q8BLY1	Q04519	Q03526	Q9CQF4	A3KFU9	P32067	Q62101	P06537	Q9QXK3	Q9JJF9	Q99LJ1	Q9R0G6	P27090	P21440	Q8VC19	Q9CXI3	P06803	Q61107	Q9D2I5		Q96DY5	P56542
Q8BLI0	Q8BHR2	Q64430	P07901	Q3UVK0	P83741	Q91XT4	Q8C6S9	Q9QXG2	P51906	Q8C8R3	D3YXG0	P58022	Q9EPN1	Q9Z306	Q8VCD3	O35495	Q8C850	E9Q8Q6		Q5F259	P11609
P97399	Q9JJN5	Q8K4S1	Q8VCF0	P56695	Q3UYG8	Q62009	Q7TSG2	Q6VNB8	P41731	Q80W65	P39061	P22727	Q91ZU6		Q920L1	Q8CDM1	Q920V1	Q80ZU5		Q9CR23	Q8VCW4
P11087	Q80XH2	Q91VN0	Q07456	P16092	Q8K3J5	Q5S003	Q5S003	Q68FD7	P41234	Q9JJ59	O35206	Q9QUP5	Q8BM47		Q8BG19	Q8BMI4	Q9DBH5	Q69ZM6		Q9Z1T6	Q68FD7
Q91ZV8	Q06194	Q2TV84	Q9DBT9	Q3U3R4	Q99MJ9	Q8BH52	Q99LJ0	Q6ZWR4	P35347	P10605	O70283	O88393	P62812		Q9Z1X2	Q8BZ97	Q9Z1K7	Q6ZWR4		O70228	Q3UDW8
Q68SA9	P17125	Q69ZN7	Q8CFJ7	Q9CY50	Q6XBJ3	Q9CQE7	Q6AXC6	Q09M05	Q8CI95	O35604	Q8CIZ8	Q62087	Q925P2		Q9R1W3	Q78T81	Q9CR89	G5E8K5		Q8BXR9	Q9EQU3
Q91VF5	Q9CYD3	O88456	Q9DC29	Q8BGN6	Q3UG20	Q9JLB2	Q8C456	Q5SXA9	Q9R0L9	Q8BHC0	P17125	P39876			Q80WQ6	Q9Z175	Q9JLB2	Q8C804		Q9CPU9	Q9WUU7
P97321	P10605	O70404	Q571F8	Q01279	Q69ZK6	Q91XA2	Q640L5	Q7TSS2	P35969	Q3TCN2	Q91ZV8	Q8C9W3			Q7TN60	O35451	Q9D8S3	Q3TVI8		P41731	Q9DBU0
Q61789	Q91VF6	Q07456	Q3U2A8	Q9R0E2	Q8BI99	Q5KU39	Q8BWW9	A2AWA9	Q8K595	P35951	Q9WVH9	Q9Z1F6			Q9CQ56	Q8BVE8	O88829	Q60604		P35918	G5E8K5
Q0VF58	Q9R0B6	Q8HWB0	Q91VR2	A2A559	Q9D486	Q9CW79	A4Q9E5	Q9CY64	Q03142	P11247	Q811B3	Q61282			Q8C850	F6ZDS4	Q8BQ86	Q8CGM2		Q9D620	P29416
P04202	P50608	Q9DC29	Q68FE2	Q9CQ56	Q9ER41	Q9WTZ2	Q8C8R3	P0C090	Q9QZW0	Q61768	P70663	P37889			Q99LY2	P30999	P55302	Q9QXL1		Q6A039	Q9ET22
Q80T21	Q5FW85	Q9ES52	Q6ZWQ0	Q80WQ6	A3KFM7	Q80W65	Q80UZ0	Q9D8T2	P58681	Q9JJF9	Q4VC17	Q80T21			P50427	Q62383	O89051	Q149S1		P01139	Q8CIF6
P22727	Q60841	P97855	Q8C196	Q61595	Q7TPV4	O88196	Q8C052	P10637	Q8CFE4	P41731	P07214	Q2UY11			Q8R502	Q9JIH2	Q812F8	Q3TCJ8		P70424	B1AWN4
Q811B3	Q9Z0M6	P21803	Q921G7	B9EJ80	Q8BVZ5	Q64692	Q3TLR7	Q91WU0	P11609	P41234	Q8BLX7	Q91V88			P11881	Q6GYP7	Q8R088	Q3TJD7		A2AFS3	P12265
P27090	P58459	Q9WTS4	Q3UZZ4	Q8R502	Q9DBU5	Q80UZ0	Q68FD5	Q6NXJ0	Q96DY5	P12265	P22724	Q07563			Q9Z2E9	Q3TYA6	Q9Z280	Q3U3T8		Q80TY5	Q7TMR0
Q4ZJM7	P11214	Q9R1X5	Q07417	Q8C3X8	Q80UM3	Q9D1D4	O70133	Q9WVH4	P61021	Q9R0L9	Q9Z1T2	Q3U962			P58022	B2RRE4	Q8BLV3	Q9D952		Q8BH24	P10605
Q70E20	E9Q876	Q91ZU6	Q5SYL3	Q9WV55	Q9D8U7	Q5F226	O35231	Q3THK7	Q80U87	A2A9C3	Q9ER58	P70232			Q8VCW4	P28359	O09164	Q9JJK2		Q80UZ0	Q75N73
D3YXG0	O55196	O35350	Q9D0L7	Q9R1S3	P53564	Q8CID3	P51954	Q8BFZ4	Q80XQ2	Q8K595	Q3UPR9	P11087			Q8BG48	Q08274	Q673U1	Q6ZWR6		Q9JJ59	Q80VP0
O70138	Q8R0Z2	Q9R0Q1	Q9Z131	Q8R2R1	Q9Z0U1	Q9Z125	O89019	Q8BYK6	O88738	P58681	Q9R0S3	Q9R0G6			Q8BRH0	P10076	Q9WVK5	Q6S5J6		Q8BHC0	Q9CR23
Q07456	O88393	Q9JLB4	P47738	A2AFS3	Q9Z103	O08547	Q9D424	A3KGB4	Q8C863	P11609	Q60841	P10605			Q9CR89	Q9WV55	Q8VEK0	Q6NVD9		Q8CI59	Q9CPU9
P41245	Q8R4V4	Q8K442	Q8K126	P35918	P09631	Q6S5C2	Q4JIM5	Q9JL15	Q80UY2	Q8R242	Q80XH2	O09164			Q8R1V4	Q8BVZ5	Q9D8N1	Q8K1G2		A2RSJ4	P41731
P98063	Q61810	Q922B9	Q9CQA6	Q9Z1X2	P97469	Q9JME2	Q99NF3	O55057	Q04592	Q9CWG9	P04202	D3YXG0			Q9D8S3	Q2EMV9	Q8R4D1	Q04859		Q9QZW0	Q6PGD0
Q8CIZ8	Q8BLY1	P14142	Q9CZ42	Q8VCW4	Q3TYA6	Q8VEK0	Q9JHJ0	Q8BHT7	Q64430	Q7TMR0	Q0VF58	P39061			Q8VDI9	Q8K0V2	Q61139	Q922Y0		Q8K595	Q80WG5
Q8R5M2	Q8BLI0	Q8BXR9	Q8R033	W8DXL4	Q8CJ26	Q9JMH9	Q9JMH9	Q2KHK6	Q3UHD6	Q9QY48	Q61361	O35206			P70227	P04370	P27046	A2AQ25		P35969	O35657
Q30D77	P97399	Q8CI52	Q6IQX7	Q05769	Q8CH19	Q8BYI8	P0C6F1	P14211	Q01097	P48441	Q8BLI0	O70283			Q91X78	Q6ZQ08	Q9QYJ1	Q99LM2		Q8CI95	Q8K4D3
P83503	P21658	Q02248	Q8BKC8	Q6ZPJ0	Q8BKX6	P27046	P17156	P36993	Q9Z1T6	Q91ZJ9	P41245	Q9JJN5			Q9CY50	Q69ZK6	Q9R1M5	Q8BXG3		P61021	Q04519
Q8K4G1	P11087	Q9EPQ2	Q61102	Q99MB1	P52293	Q61468	Q8BYI8	Q7TMX5	Q61559	Q8K0B2	O70138	Q8CIZ8			Q8BS35	Q9CQ70	Q8BXG3	Q6NY15		Q04592	A2AFS3
Q9JI33	Q60819	Q02496	Q641K1	Q91XT4	Q8K2I9	Q01514	Q7TPH6	Q80UY1	O70404	Q80UY2	P22726	Q06194			O88572	Q3UG20	Q45VK7	Q45VK7		Q6ZQ82	Q80TY5
P59509	Q68SA9	Q07563	Q3UN04	P23953	P55065	O70480	O88398	Q3U2P1	Q99LU0	Q9DC37	Q01149	P17125			P53798	Q8K2L8	F6VAN0	Q8BIE6		Q8VEJ9	Q6P1I3
P70663	Q8CAL5	Q62417	Q91YP0	Q9EQH2	Q6PB75	P35951	Q80WG7	Q8K4H1	Q9EQW7	Q01097		Q9WVH9			Q3UDW8	Q9CUU3	O08547	Q8C6S9		Q810B6	Q99LJ1
Q7TQ62	Q91VF5	Q4KUS2	D3Z5L9	Q8VCD3	Q99PP2	Q8VD31	Q52KB6	O55029	Q8HWB0	Q9DBT4		Q811B3			O89051	Q9JLC8	O70228	Q9R0L6		P11610	Q9JJ59
P39876	Q61789	O89051	Q8R4U6	Q8BH52	P11260	Q8BWP8	Q6ZQ06	Q68FF6	Q9QYY8	Q9R210		P70663			Q9EQU3	Q65Z40	Q91VA3	E9PZ36			Q8BHC0
O70283	O09164	P10637	Q91WL8	Q9CQE7	Q8CB77	O08912	Q8R4Y8	Q8BG67	Q9DC29	C0HKG5		Q4VC17			Q9Z280	Q8K4B0	E9PZ36	Q9D478			Q9CWG9
Q61282	Q0VF58	Q9EPN1	Q922Q4	Q8CIV2	Q9D067	Q3ULZ2	Q80YT7	Q8R3N6	Q9WVE8	O70404		P07214			Q60991	Q9WTS4	Q9WTZ2	P57780			Q9QY48
Q9QUP5	P04202	Q5DU31	Q8K1M6	Q9WTZ2	Q3UHK6	Q80YT7	Q8C753	Q8BM47	Q6P9Q6	Q9ESY9		Q62507			Q8BSY0	A0A0M3U1B0	Q8BND5	Q80TF6			Q8K595
P58022	Q80T21	Q8R4D1	Q9JIM3	Q80UZ0	Q61527	Q920S2	Q8BVV7	P24549	O35075	Q9DC29		Q8BLX7			Q91YQ5	Q9R059	P16092	Q9DCY0			Q9R210
Q8VHI5	P22727	Q6NVD9	Q9WU79	Q9JJ59	C0HKD8	E9Q876	P20152	Q3TR54	Q8BWF2	Q9D1M0		P22724			Q8C7X2	Q62388	Q9Z222	Q9R0Q6			Q9DC26
Q07563	P97864	Q8VEL2	Q3KNM2	Q9D1D4	Q8BG48	Q148V7	Q61768	Q60817	Q91YJ2	Q9Z0J0		Q9Z1T2			Q64481	Q8K298	Q9JME2	Q99NF3			Q9DBT4
Q8C9W3	Q5FWH7	B2RSH2	P03921	Q64676	P97313	Q80XH4	P16858	Q64331	Q68FE2	Q3TYD4		Q9ER58			B1AWN4	Q8BY46	Q8BUB6	Q3UH68			C0HKG6
Q2UY11	Q811B3	P42682	Q8K1Z0	Q9Z125	Q9QY81	Q9D8N1	P24604	Q9QX11	Q80TL7	Q8BWF2		Q04519			Q8BYU6	Q8CFC7	P61315	O88735			P11610
Q91V88	P27090	Q8VEN2	Q9JK42	O08547	E9PVX6	Q91Z92	Q62261		Q9DBR4	Q80VP0		P07141			Q9CQY5	P97500	Q765H6	Q8BTM8
P48614	Q4ZJM7	P49615	P97742	Q3UUQ7	Q9WUU9	Q8R088	Q69ZB0		Q9Z2D1	Q8K245		Q3UPR9			Q8C341	Q9Z2U2	Q8BX90	Q6PFD6
P37889	Q70E20	Q9CPU9	Q9D7K5	O54827	Q9WTI7	Q76K27	Q7M6Z4		Q8K245	Q571E4		Q8BHR2			Q9R1Q9	Q62210	A7L9Z8	Q8BR76
P59511	D3YXG0	P62812	O88441	Q8VD31	Q9ESL4	O35310	Q9JHU4		Q80U44	Q9CR23		Q9R0S3			Q8C172	Q6P542	Q8BRT1	Q91XQ0
O35206	O70138	P61022	Q6ZWR4	P35564	Q8BUZ3	P61315	Q9JJ66		F7BWT7	P28740		Q60841			Q8BTV1	Q8CJ19	Q6PIX5	Q9JJG0
Q9R0G6	Q07456	Q9ESF1	Q8R3K3	Q8K190	Q9WVI9	Q8C9J3	Q80U16		O88839	P12023		Q80XH2			Q8BI06	Q6PHU5	Q5S003	Q8BRT1
O08999	P41245	Q9WV18	Q9D8T2	Q3UWA6	Q61495	P35295	Q69Z38		Q6PDI5	O88448		P11214			Q3TAS6	Q8BKT2	Q8CDG3	Q5S003
P50404	P98063	O54916	Q8K2T4	Q920L1	Q8BTI8	Q9WVK5	P05480		Q9CR23	Q3TD49		Q60819			Q9Z2L6	Q8BKX6	Q91Z92	Q61771
O88207	Q3UZZ4	Q8BSM7	Q9QZ82	Q3UF25	A2AKX3	Q91WD0	F8VQB6		Q6PGL7	Q6YGZ1		P04202			Q62452	Q8R4E9	Q811B1	Q3UJV1
P97857	Q62507	Q8BG67	P47791	Q80VP8	Q6KAQ7	Q8CI95	Q8K012		Q9R1X5	Q91WL8		Q0VF58			Q71B07	Q91YE5	Q69AB2	P10637
P22726	Q9Z175	Q5DQR4	Q3UEG6	Q64429	P35601	Q8CFE4	Q80TF6		Q9QY30	Q8K1M6		P97864			Q6PD26	O88974	A2AFS3	Q3UWW6
P14211	Q8CIZ8	Q8BM47	Q9WVH4	Q05421	Q9R0G7	Q9R1M5	Q8C9J3		P12023	Q91YT8		Q61361			Q8BIX9	Q8C167	A2A559	Q8K4K1
P07214	Q8R5M2	Q9D9J7	P52825	Q9ER39	Q6PGD0	Q8CHY3	Q9ER39		Q9Z280	Q9JLB4		Q8BLI0			O88736	Q8K284	Q80TY5	P16546
Q4VC17	Q8JZQ5	P63034	Q8BX70	Q9DBS1	A3KFU9	P59481	Q9QYB5		Q3UR97	Q8K4Q0		P41245			Q63886	Q8CB77	Q9EPS3	Q8BK67
P28481	Q30D77	P39054	Q9D6Y7	Q99KU0	O89091	Q9R1I1	Q6RT24		Q923D3	Q58A65		O70138			Q9DAX2	P20152	Q8BH24	Q8BKX1
Q01149	P12388	Q925P2	Q04888	Q3U9G9	Q8BIQ8	O35887	Q99L88		O70228	A2AWR3		P22726			P22437	Q01887	Q8BRK9	Q6ZPI0
Q9R1A3	P83503	Q64331	Q6PIX9	Q9QYC7	O88643	O09164	Q8R1Z4		Q3TD49	P27612		Q01149			P33267	Q9CT10	Q91XT4	Q61553
	P12023		Q923X4	Q8CCJ3	Q9D3R9	Q8K4T1	Q8R080		Q6YGZ1	P56542					A2ADU8	Q8CJ78	Q8VD31	Q5SW75
	Q8K4G1		Q9JI39	Q06180	F8VPQ2	Q922P8	Q3V1H1		Q91V24	Q68FD7					Q45VK7	Q8VC03	Q8BYI8	Q00547
	Q9JI33		Q8K009	Q9CQY8	Q91YU8	O88738	Q9DAZ9		Q8K1M6	P55097					F6VAN0	O70585	Q8CID3	Q9CWJ3
	P59509		Q9D5T0	Q03142	A2ASS6	Q6PAL8	O88735		Q8K4K6	Q8BX70					D3Z2R5	Q9JJ26	Q9Z125	Q9CXB8
	P70663		Q9DC69	Q9QZW0	Q80YV3	O88829	Q61831		Q91YT8	Q9CPU9					O08547	Q3V125	Q8C1B1	Q7TSG2
	Q7TQ62		Q9Z2G1	Q9EPE9	P62259	Q9WTS5	A2AQ25		Q9JLB4	P20060					Q8R2E9	Q91WL8	Q9CW79	Q8BYI8
	P39876		Q99LB7	P58681	P16092	Q9WV91	Q8CGF6		Q8BRE0	Q60648					O88676	Q9EPQ8	Q80UZ0	Q8C1B1
	O70283		Q8K2F3	Q8K2C9	Q0KL01	Q64430	Q7TSG3		A2AN08	Q91V17					Q3U9G9	Q60680	Q01514	Q80UZ0
	Q61282		Q91WN4	P59481	Q8K2V6	P49429	A2ALU4		Q6A0D4	Q8VC42					O70228	Q69Z61	Q80XH4	O89019
	Q9QUP5		P56391	O35887	Q8R2V5	Q9DBQ7	Q6ZPU9		Q8BXR9	Q80WG5					Q8BXR9	Q9R1E0	P35295	O70133
	P58022		Q33DR3	Q925U4	Q504N7	Q8K4S1	P30416		Q91VY6	Q8C0G2					E9PZ36	Q9JJ80	Q8CI95	P16858
	Q923P0		Q8C0G2	E2JF22	P70424	Q2TV84	Q80U49		Q99MS7	Q9QY73					Q9WTZ2	Q4U2R1	Q8K4T1	P24604
	Q8VHI5		Q6ZQJ5	Q922P8	Q70KF4	E9PZ36	Q6P549		O89051	Q9ESE1					P35918	Q9JIM3	P59481	Q9JJ66
	Q07563		Q8JZM0	Q8K1N1	Q01279	Q8C167	Q9CWG9		Q9DD03	Q9DC26					Q9Z2B5	Q67FY2	Q9DBQ7	Q9JHU4
	Q8C9W3		O70157	Q91VE0	Q5I2A0	O88199	Q9QXL8		Q8R4D1	C0HKG6					P16092	Q8K4K6	P59270	Q80U16
	Q2UY11		Q9R112	O89026	P99026	Q8R092	Q6A078		E9Q2M9	P11610					Q80WJ6	Q61107	Q8K4S1	Q8BVV7
	Q91V88		Q4KMM3	Q8BYU6	Q9CWJ3	P59270	Q6Q899		Q8BLV3	P63017					Q8BR76	Q9WTX8	Q8VCF1	Q69ZB0
	P48614		Q9CQW7	Q8VCM8	P97481	Q9DBT4	Q80UG8		Q8BX70						Q80WJ7	O08759	Q9QXZ0	Q8R4Y8
	P37889		Q811T9	Q69ZQ1	Q6ZQ08	Q6L8S8	P56716		Q9EPR5						Q8R079	Q921T2	E9QAT4	Q9ER39
	P59511		Q9D8B6	Q8BW41	Q920Q2	Q8R507	P97321		Q9DAX2						Q91WE6	Q06335	Q8BKC8	Q6ZPU9
	Q62165		Q91WD5	Q8C0N2	Q99MD6	Q5HZI1	Q8K4K1		Q91ZR1						Q9Z329	Q9CQ49	Q99LL3	Q9DAZ9
	O35206		P38647	O88572	Q99NI3	Q80TV8	Q99NH2		Q5F259						Q6PIX5	Q3UFY0	Q8CHY3	Q9CWG9
	Q9R0G6		C0HKG6	Q8K0B2	Q0VBL6	F6VAN0	Q9JM76		Q9CPU9						Q8K3Z9	Q9ER74	Q9DBT4	Q99L88
	O88188		Q8C0T1	Q9WTS5	O54790	Q5DTK1	P50462		Q810B6						P10637	Q9D168	Q812G0	Q9QYB5
	O08999		Q8CHZ9	Q9WV91	O08808	Q9WVL6	O88738		Q61137						Q8BSM7	Q5I043	Q9D9W1	Q8CGF6
	P50404		Q8JZN7	Q9DBZ1	Q8BG30	Q8BLI4	Q6DVA0		Q9D620						B9EJ80	P13405	Q8BM47	Q80U49
	O88207		Q8VC19	P49429	Q8K4B0	Q5RJI4	Q9CQC3		Q91V17						Q9EP75	Q6PG95	Q9DC28	Q6DVA0
	P97857		Q9Z306	Q91VN0	Q8BYH0	E9QAT4	O35685		Q9CWR7						Q9ER41	O08792	G3X9K3	Q9JM76
	P22726			Q9JHJ5	Q6PFX2	Q9EQW7	Q4VAC9		Q9WVQ1						A2AAE1	Q8BRE0		P26040
	P14211			Q8BHI7	Q922H9	Q921C5	Q9QXN0		Q8VC42						Q6P1D5	Q811F1		P20826
	P07214			Q2TV84	Q9JHC9	Q8HWB0	Q149C2		Q8BWQ6						Q8BMD6	Q8BH05		Q149C2
	Q4VC17			E9PZ36	Q3UV55	Q9DC29	Q64512		Q0KL02						Q99PL5	Q8C092		P57725
	P28481			Q3URD3	Q78PY7	Q8BHN3	Q8BYR2		A6H6A9						Q8CIV2	Q9JI11		Q62468
	Q01149			F2YMG0	P17141	P26618	Q6PFD6		Q9QY73						A2AFS3	Q6A025		O54863
	Q9R1A3			C0HKG5	Q60674	O70258	Q9JJK2		P11610						A2A559	A7M7C7		Q6ZQ82
				Q8R507	Q9WV55	P04925	O54863		P39054						Q8C3X8	Q99KQ4		Q8C008
				F6VAN0	Q91Z49	Q9D9W1	Q5SSG4								Q80TY5	Q64511		E9PY46
				Q9WVL6	O54972	Q91YQ1	B2RY50								Q91XT4	Q9JIC3		Q9QXZ0
				Q8BLI4	Q80W00	P98063	E9PZ36								Q8VD31	Q02496		Q6GQX2
				E9QAT4	Q62210	Q80XL7	Q3URD3								Q9Z125	P58022		Q8VEJ9
				Q07456	Q61493	Q68FE2	Q01097								Q64676	Q80XC6		Q7TSG3
				Q8HWB0	P60330	O09009	Q8C167								Q80UZ0	Q8BG48		Q6ZPV2
				Q9QYY8	B2RRE4	Q6GQT6	Q62468								Q9JJ59	Q01705		Q9JHD1
				Q9D304	Q8BJS4	Q8BMW7	P57725								Q3UWA6	Q8BVY0		Q62523
				Q9DC29	P47239	Q9DBR4	Q64GA5								P35564	F8VPZ9		Q80WE4
				Q9D1M0	Q5DTW7	Q3V1N9	Q69ZZ9								Q9QYC7	Q8C267		Q8BK63
				B9EJ86	Q0VBL1	Q8CIE6	P20826								Q99KU0	O08808		S4R1M9
				Q8BG58	P23611	Q7TQD2	Q8VDS7								Q9ER39	Q6P1E8		Q91ZU6
				Q3TYD4	Q61214	Q8VIB3	Q6GQX2								Q8K2C9	P52795		Q811T9
				O35600	P35918	Q11204	Q80UF4								Q9QZW0	Q9CR89		Q9D067
				Q80XL7	P48999	P97464	Q8C804								Q06180	Q0P678		P99024
				Q91V04	Q8R143	Q6IQX7	Q9WTX8								Q9DBS1	Q0VBL1		P05214
				Q68FE2	P49452	P21803	Q3UJV1								Q8CCJ3	Q6A026		P26041
				Q8BMT4	P97360	Q8BKC8	Q80TV8								O89026	Q8C5L7		Q9DC28
				Q921R4	Q9ERV1	Q8BH60	F6ZDS4								Q8BW41	Q6P560		Q7TNM2
				Q5SYL3	P48377	Q9R1X5	E9PY46								Q91VE0	O88643		Q8VDD5
				Q9D0L7	A2AQ19	Q8K007	Q61315								Q8K1N1	Q8CBW3		Q7TMM9
				Q6GQT6	Q9WU42	P12023	Q69ZS8								P59481	Q9CSN1		P68368
				Q9CPW5	Q9ERU9	Q9Z280	P48193								Q8BHI7	Q8BHN1		P26043
				Q8BI84	O70445	P70335	Q8C008								Q8C0N2	Q62417		Q9CWF2
				P97501	Q9CU62	Q923D3	Q80W93								Q9EP72	P26323		P68369
				Q924Z4	Q9JKP7	O70228	Q9EQW7								Q8VCF1	Q60611		Q9D6F9
				Q9D311	Q6KCD5	Q3TD49	Q921C5								E9QAT4	Q8R2U2		P68373
				P97464	Q6DFV1	Q8BUB6	P97479								Q7TQE6	Q8BZT2		Q9ERD7
				Q8K2W3	Q91VX2	Q8K0G5	Q9QYY8								Q8BKC8	Q80U70		Q9JJZ2
				Q8BKC8	Q65Z40	Q91V24	Q9D304								Q3U7R1	O88491
				Q8JZS7	Q6P6L0	Q91WL8	Q6ZWR6								Q91ZU6	P17141
				P12023	E9Q3T6	Q8K1M6	Q71LX4								Q91WL5	Q69ZM6
				P56655	P06537	Q61107	Q3UZY0								C0HKG6	Q99NH0
				Q91ZU6	Q05769	Q9Z1K7	Q6P2K6								Q8BFZ9	Q61602
				Q9Z280	Q6A026	Q8BXG3	Q9WVE8								Q64435	A2AG06
				Q9QY42	Q8VI24	Q673U1	Q8C9B9								Q6ZQM8	P10711
				O70228	Q06335	Q9Z1N9	Q3UHZ5								P70691	Q9D666
				Q9CXI3	Q6ZPJ0	Q9QXK3	O70258									Q3TVI8
				P50172	Q91WG4	A2ALS5	Q91YQ1									Q9CW03
				Q9ES89	Q7TSG2	Q61488	O70146									P70388
				O54909	P61327	Q812F8	P33174									Q8BYU6
				Q8K1M6	Q6PG95	Q9Z160	Q6ZWQ0									Q8BJS4
				Q9R1W3	Q62383	P58158	Q9ES52									Q8BI06
				Q7TN60	Q8BX17	Q3UPH1	Q61301									Q9DBV4
				Q9DBG6	Q8BH52	Q8BJ48	Q6P1E8									Q9WU40
				P70227	O35326	Q9CZT8	Q9D5Y0									Q61687
				Q99LY2	P35123	O89051	P70398									Q8BI67
				Q8BXR9	Q6AXC6	Q8VC90	Q8K298									O54943
				Q3KNM2	Q9CQ70	Q9DD03	Q921G8									E9Q5F9
				Q8BRH0	Q64700	Q8VE73	D3YZP9									P99026
				Q8CI52	Q8BWW9	Q8R4D1	P11531									Q9D8T2
				P58022	Q60636	B2RXC1	Q9QXL2									Q3UPW2
				Q8BIX9	Q8CG47	Q91VA3	P33173									Q3U3T8
				Q9Z2E9	Q7TPS0	Q8BLV3	O55082									O35927
				O54990	P17225	Q6P9S7	E9Q634									Q9JJT0
				Q8C398	Q80TN7	Q3UHN9	Q7TQD2									Q3ULA2
				P53798	Q8BZX4	Q9QYJ1	Q9D279									E9QAU8
				Q61488	O08738	Q3TLI0	E9Q0S6									Q8R3P7
				Q60991	Q569Z6	D4PHA7	E9PYQ0									Q9ERU9
				Q9Z2D0	Q9JIC3	Q61139	Q5NCX5									Q9JJK2
				O89051	P13405	Q8BND5	P46662									O88513
				Q64462	P63013	Q45VK7	Q99MZ6									Q9CXF7
				P10637	O88196	Q6ZQ11	Q8CCN5									Q6ZWR6
				Q8VC90	Q80YY7	Q5GFD5	Q6PDI5									E9Q7E2
				Q62452	Q91WJ7	O88819	Q9WTS4									O88351
				Q8C5C9	A2A4P0	Q8BJQ9	Q9R0H5									Q9JJN0
				Q8C172	P61809	Q8BRT1	Q62388									P97807
				Q8BX70	Q80TP3	A7L9Z8	P28740									P17919
				Q9CQY5	Q8K2Z2	Q5STT6	Q91YK0									Q6KCD5
				Q71B07	Q8C052	Q9ESF1	A2AEY4									P08043
				Q3TAS6	P15620	Q6PIX5	Q9JJ26									Q9DA08
				Q8BTV1	O88513	Q9D1G1	Q0HA38									Q8K1G2
				O88736	Q80X50	A6H6A9	Q91ZU6									Q04888
				Q9DAX2	Q8CDM1	Q8C0G2	Q4U2R1									Q04859
				A2ADU8	Q8BIA3	Q8BR70	P70335									Q9CWN7
				P33267	Q3TLR7	O55029	P58854									Q9R0T8
				Q63886	O70133	Q9QY73	Q8CJ19									Q9QUS4
				Q99LM2	Q8C0C0	Q4QRL3	O88448									Q9R1M5
				Q9EQY0	P51954	Q9ESE1	Q8CDK2									Q922Y0
				Q45VK7	D0QMC3	Q9EPW9	Q80WE4									Q9JL19
				Q920L5	P97303	Q99JH7	P68372									Q8VEL2
				P22437	O89019	Q921L5	P05213									Q99LM2
				Q91YX5	Q80XJ2	Q8BRF7	Q8VC03									Q6P1D7
				Q8K3Z9	O35516	Q8BL99	Q9Z1K7									Q62120
				P61022	O35134	Q99LL3	Q9JIM3									Q80Y24
				D3Z2R5	Q9WTV7	Q812G0	Q922F4									Q96DY5
				P50285	Q8K2A7	Q9ER65	Q9DAJ2									Q3TNL8
				Q8R1J1	Q9Z125	Q8BM47	Q6A070									F6VAN0
				Q9Z0R9	A2AG06	Q9DC28	Q9ERH4									Q3U9G9
				Q8BR76	Q8BQN6	G3X9K3	Q8BXG3									P49615
				Q9Z2B5	Q3U8K7	Q64331	Q05512									Q8CG47
				Q9ESF1	Q61818		A2AN08									Q8BXR9
				Q80WJ7	Q8CH25		Q9CQ48									Q9QXT9
				Q6PIX5	Q9D2Y5		Q9DBJ3									E9PZ36
				Q91WE6	P52795		Q8VHE6									P57780
				Q8R079	Q91WR3		Q02248									Q80TF6
				Q0VAX3	Q6ZPY5		P61161									Q9D8U7
				Q9D1G1	E9PZJ8		Q9D3W1									Q80TN7
				Q8BSM7	P62702		P97427									Q9DB52
				Q3U2P1	O88700		Q06507									Q69ZT1
				Q4QRL3	Q7TPH6		D3YVL2									E9PVX6
				Q9EP75	Q3URU2		Q8CIV8									O70306
				Q9ESE1	Q8CBD1		Q8CBW3									Q8CHE4
				Q7TQE6	Q6NZQ2		Q6ZWR4									Q9R0Q6
				Q99JH7	Q8CGN4		Q9D2I5									Q8CGT6
				Q8BRF7	Q91YJ3		Q62417									B1AUS7
				Q91WL5	P40201		Q69ZM6									Q8CGN4
				Q9ER65	Q8CG46		Q5DU37									Q9ESL4
				C0HKG6	Q91W36		Q8R3P9									Q66JW3
				Q8BFZ9	Q9DBX7		A4Q9F0									P47810
				Q8K2X1	Q8VDU5		Q9CR92									Q6PGD0
				Q99MI6	E9Q7E2		E9Q8Q6									P35918
				Q64435	Q8BJ71		Q922Y0									Q61495
				Q6ZQM8	Q6ZQ06		Q9D5Y1									P16092
				P70691	P0CW70		Q8CGB3									Q8BI73
					Q80TH2		Q80TQ2									Q810B3
					Q80TZ9		Q80ZU5									Q9ESJ0
					Q9D0M2		Q62165									Q6DFV1
					Q9DBR0		A2AWA9									P13864
					E9PZM4		Q6P5D4									P14576
					P20152		Q3TJD7									Q6PFD6
					Q8BZZ3		P10637									Q9D6Y7
					P16858		Q9WVM1									P63006
					Q8VHJ7		Q8BZ98									Q6P6L0
					Q6NZG4		Q8VE73									A2AJK6
					G3UYX5		Q8CH77									Q68FE8
					P20662		Q3U3T8									Q8BGE5
					Q91YE5		Q8VDN4									Q61464
					Q9WUT3		Q9D952									P60330
					Q3UYC0		Q8K3H5									Q9JJG0
					Q810V0		Q6NY15									Q80UV9
					Q66JQ7		Q6NVD9									Q80WJ7
					P22605		Q5DU05									Q9ER69
					Q14B70		Q9D2G5									Q7TMX5
					Q64511		P47757									Q6NZP1
					A0A0M3U1B0		E9Q6Z5									Q9ESC8
					Q8CBX9		Q6S5J6									Q3U821
					O88466		Q9D7I8									Q8K3Z9
					Q8BZ47		Q9D485									Q80UY1
					P05480		Q04859									Q8BU00
					Q61602		Q8K1G2									Q5DU09
					Q5I043		Q8BYA0									Q8BXX2
					P23249		Q3V2J0									O08583
					Q64213		B2RSH2									P06876
					Q6ZQE4		Q8BIE6									Q8CDG3
					Q8R322		Q99LM2									Q8K4H1
					Q6PCM1		Q8BG95									P25206
					Q9D753		Q8K2G4									P97368
					Q9D787		O55131									Q8R322
					D3Z3K2		Q45VK7									Q61029
					Q80TF6		P57780									Q8BK67
					Q9WVQ0		P52734									C0HKD8
					A0A140LI88		Q9D478									Q9ER41
					Q9ER39		Q9D5S7									P09631
					Q9DBS1		Q9R0L6									Q9Z0U1
					B1B1A0		Q9R0Q6									O89091
					Q9Z1D7		P61022									Q9JKF1
					Q9QYB5		O55057									Q6PB75
					E9Q5F9		Q8BRT1									Q6ZPI0
					P43688		Q9D845									P32067
					Q9DBV4		Q9DCY0									P53564
					Q3U9G9		Q8QZX2									P70424
					P05784		Q9JJG0									P62259
					P0CB42		P28738									Q8BI99
					Q60611		Q9WVQ1									Q9DBU5
					Q61464		Q9R1L5									Q504N7
					Q8BW70		Q9JJ11									P31316
					Q67FY2		Q91XQ0									Q9R0G7
					P28359		Q8BR76									P23611
					Q9D2C9		Q8BTM8									Q3UV55
					Q8CCJ3		A4Q9E8									Q9CWJ3
					Q5DP50		Q32M02									Q80YV3
					Q01887		Q9CWI3									P97481
					Q06180		Q80VC9									Q8K3J5
					Q9R1E0		Q3UWW6									Q61214
					Q8BLG0		Q7TQF7									Q7TSG2
					O35690		Q922S8									Q8VI24
					P30999		Q61771									Q9WU42
					Q6NXK5		Q4QRL3									Q8BX17
					Q9CQT1		Q8R4U7									Q9JHC9
					A2AUY4		Q99KW3									P49452
					Q6NXH3		Q6ZPV2									Q9Z125
					P35550		Q8K1I7									Q8BQN6
					A2AUU0		Q68FF6									Q60636
					Q9Z2U2		D3YZV8									O08738
					Q6P9S1		Q64702									Q8BIA3
					Q7TQI8		Q9JHD1									O88700
					Q8R3P7		Q62523									P17225
					Q60819		Q04863									Q7TPS0
					Q61831		Q8BK63									P62702
					Q2EMV9		Q7TSV9									Q8C0C0
					Q91YE8		Q05BC3									Q61818
					Q7TSG3		S4R1M9									O35134
					Q61136		Q60592									Q80XJ2
					Q9CZ15		P53668									O35516
					Q61483		P21107									Q5I2A0
					Q921M3		Q811T9									O89019
					A2AJK6		E9Q8I9									Q9D3R9
					Q9R1M5		P99024									A2A4P0
					Q9D0W5		P05214									P15620
					O55203		P26041									O70133
					Q7TMY7		Q9DC28									Q569Z6
					Q9Z0I7		O88842									Q6ZQE4
					Q3TY92		P39054									P63013
					Q99M28		Q6IRU2									P16858
					P30416		Q7TNM2									Q9DBR0
					Q6ZPY7		Q8BPM0									Q80TZ9
					Q9CXK9		Q8VDD5									P35601
					Q8CCF0		Q7TMM9									E9PZM4
					Q04207		P68368									Q810V0
					Q99PV0		P26043									Q9WVQ0
					Q9JI11		Q9CWF2									D3Z3K2
					A2AVA0		P68369									Q6ZPY7
					Q3U2K0		Q9D6F9									Q9ER39
					Q6P549		P68373									Q3TY92
					P48754		Q9ERD7									B1B1A0
					Q3UIW5		Q9JJZ2									Q99M28
					Q9QXL8											Q9CQT1
					Q96DY5											Q99PV0
					Q8C0R0											Q9Z0I7
					Q6A078											B2RRF6
					E9PYK3											Q06180
					Q5SQF8											P08046
					Q6PFY8											Q9D2C9
					Q99KE8											Q8BW70
					P53569											Q9DBS1
					Q80U87											Q921M3
					Q8BW10											Q9QYB5
					Q8BXX2											P0CB42
					O08579											O35690
					B2RWS6											Q6NXK5
					Q6S7F2											Q7TQI8
					Q9DB52											Q3UIW5
					Q8R0S2											Q60819
					Q9CZ96											Q8CCJ3
					Q14BI7											P35550
					Q9DC22											Q6DVA0
					Q6A025											O89026
					Q9JM76											Q80W00
					Q9D0B1											Q9JM76
					Q8BYH8											P97350
					Q8BTS4											P70298
					O35491											Q6VN19
					Q8R3C6											Q8BTS4
					P50462											Q8BYH8
					P70298											Q9D0B1
					Q9QUS4											Q8R3C6
					Q8C863											Q9QX47
					P97350											P97864
					O89026											P98203
					Q8BYU6											P57725
					Q6VN19											P35123
					Q69ZQ1											E9Q286
					Q6DVA0											Q80X86
					Q5DU09											Q8C6L5
					P97864											Q9JHE6
					Q8CIC2											E9PZJ8
					P54276											Q99JX7
					Q7TNV0											Q8CIC2
					O35685											Q9EPK7
					Q6NXW6											Q9JMG7
					Q8CJ78											Q9WUF3
					Q9WTS5											Q69ZR9
					Q03526											Q8R4A3
					Q04690											Q0GGX2
					Q80X86											O55112
					Q9EPK7											Q7TQC7
					P40645											Q9R210
					E9Q286											Q91VY9
					Q64512											Q5SXJ3
					Q9JHE6											Q9D824
					E9Q4N7											P61406
					Q920F6											Q91VJ1
					Q8C6L5											Q7TSG3
					P97807											Q6ZPV2
					Q6ZQH8											E9Q7D5
					Q5DTJ9											Q9JK91
					Q3TNL8											Q8VDM6
					Q3TEA8											Q7TQE6
					Q6PFD6											Q9R0U0
					Q3UHX0											Q8C5W4
					Q3U821											Q9JHD1
					Q9JJK2											Q80TP3
					Q14B71											Q62523
					Q99JX7											Q9Z129
					E9PZ36											B1AWL2
					Q9CWV1											Q8VE42
					P70670											E9Q8G5
					Q91WQ3											Q8BHZ4
					Q8C167											Q80WE4
					Q9WV30											Q8C176
					Q9QX47											Q8BK63
					Q8K284											Q8R3N6
					Q9JKK8											Q64104
					Q61329											Q91ZU6
					Q8VDL9											Q640M1
					Q9WU40											P48999
					Q69ZN7											P53762
					P57725											Q91W69
					Q8R0G9											Q8CFD5
					Q64GA5											O88466
					Q8R2N2											Q6P1G2
					Q6P5B0											Q9D067
					Q09XV5											Q8CGS6
					P29351											Q01822
					Q9R210											Q62432
					Q9Z0F6											Q6P9S1
					Q8R507											Q9D9W1
					Q8BHN1											P97460
					Q8K2F0											Q924K8
					Q8C796											Q64287
					Q9D824											Q7TSF0
					Q9JIH2											Q8BU11
					Q9JMG7											Q9DC28
					Q7TSZ8											C0HKD9
					Q9WTX8											G3X9K3
					Q8C1E7											P11499
					Q5HZI1											P51960
					F6VAN0											Q62513
					Q8N7N5											Q8BV49
					F6ZDS4											Q9CQU5
					Q5NBU8											Q9WV93
					Q9WUF3											Q9Z188
					Q9D720											Q8CJG0
					Q99KG3											G3UYX5
					Q9CPS7											Q61179
					Q5SXJ3											Q7TSF1
					Q80V72											Q80W03
					Q9WVL6											Q8CIN4
					Q6NXK2											Q9JMK2
					Q7TQC7											Q9R190
					Q08288
					Q9Z1N2
					Q69ZS8
					Q8R4A3
					Q99MY0
					Q0GGX2
					Q9D032
					P07901
					P48193
					Q69ZR9
					Q810T2
					P61406
					Q07456
					Q91VY9
					Q91VJ1
					Q5SWP3
					Q3UKU1
					Q921C5
					P70314
					P62281
					A2AWT3
					Q9QYY8
					Q8CCS6
					Q6ZWR6
					Q6P2K6
					Q8K2Q7
					Q9D1M0
					Q8C0V0
					B9EJ86
					P97357
					Q8C9B9
					P11499
					Q8BMB0
					Q9D9W1
					Q05816
					Q64028
					Q5SPL2
					Q78T81
					Q69Z61
					Q80YR5
					Q8CEC0
					Q91WT8
					Q8BZ97
					P06803
					P33174
					Q6ZWQ0
					Q8C196
					Q04750
					Q8CGT6
					Q91X84
					Q61301
					Q9QY14
					Q3V0C1
					Q7TSY8
					Q8BH15
					G3X912
					P97855
					Q9DAU9
					Q8CG48
					Q6P1E8
					Q8K2L8
					Q8K298
					Q8BZN6
					Q9DA08
					G3X9Z4
					F7BJB9
					Q68ED3
					Q91Z67
					Q6P542
					Q9CQA6
					Q9Z180
					Q924C5
					Q8BX22
					Q8BMI4
					P50538
					Q9Z1T5
					Q5SXY1
					Q8JZW8
					O55082
					Q75NR7
					O35495
					Q7TQD2
					Q99LM9
					Q6ZQK0
					Q9EPL8
					Q922M7
					Q9Z175
					Q08274
					P10076
					Q9CSN1
					P46662
					Q8CI19
					Q8BVE8
					Q9D6Z1
					Q8CCN5
					Q8CCH7
					Q3UE37
					O35927
					Q5FWH3
					Q6PDI5
					Q8K0V2
					Q5RJH6
					Q9WTS4
					Q9CUU3
					P04370
					Q9EPQ8
					Q62388
					A2A5N8
					Q9CXE0
					Q9R059
					Q8BK35
					Q9JJ26
					P12023
					Q8BIV3
					Q91ZU6
					Q641K1
					Q8VDG3
					Q8BG55
					Q4U2R1
					Q8CFC7
					Q8BH05
					Q8BGE5
					Q8CJ19
					Q8BY46
					Q99NB9
					Q5BU09
					P97500
					Q8BU00
					Q6YGZ1
					Q3V125
					Q9CZW2
					Q69ZA1
					Q80WE4
					Q9QY23
					A2A935
					Q8BKT2
					Q5DTT1
					Q64104
					O88974
					Q8R4E9
					Q9QXV3
					Q91WL8
					Q9R109
					O70585
					Q8K4K6
					Q60680
					Q61107
					Q9CT10
					Q8VC03
					Q8C1D8
					Q9JIM3
					Q9JJ80
					Q9ERH4
					F8VPK0
					Q8C092
					Q6P1D7
					Q9D168
					O08792
					Q924W5
					Q9CQ49
					Q9D0F4
					Q8CFT2
					P60954
					Q2KHI9
					Q811F1
					A7M7C7
					A2AJT4
					Q8BRE0
					Q99KQ4
					Q7TSC1
					Q9ER74
					Q69ZK7
					Q01320
					Q3UFY0
					Q9Z1X0
					Q00422
					A2AN08
					B1AZI6
					Q80TY4
					Q8BVY0
					Q8BXR9
					Q61687
					Q8CH02
					P25799
					Q0P678
					Q02248
					Q80XC6
					Q6P560
					P61161
					Q8C5L7
					Q01705
					Q6P2L6
					Q80SY5
					Q9CR73
					Q4QY64
					Q8R2U2
					Q8C5L3
					Q99LI5
					F8VPZ9
					P58022
					Q8K2I2
					Q60974
					P27612
					Q8C267
					P50481
					P09405
					Q02496
					Q6KAS7
					Q6NZP1
					Q6VNB8
					Q9DAM3
					Q06507
					Q9D8X1
					Q921B4
					A2AIV2
					Q8CBW3
					P10711
					P26323
					O88491
					Q6PD05
					Q62417
					P62774
					Q69ZM6
					Q8R3P9
					D3YUB6
					P10751
					Q8BZT2
					Q922Y0
					Q5SXA9
					Q6NS46
					Q8CGB3
					Q7TSS2
					Q91VC3
					Q62165
					Q571I4
					P63154
					Q80U70
					Q8BMQ3
					Q6XP49
					Q8C827
					Q3U564
					Q7M760
					Q9D8T2
					Q9JJN0
					Q9WVM1
					Q3UPW2
					P61375
					B1AX39
					P08043
					Q5U5Q9
					O35126
					Q62209
					Q8VBW5
					Q8BI67
					Q5SWW4
					O54943
					Q9WVH4
					E9QAU8
					Q8BP27
					Q3U3T8
					P17919
					O88351
					Q9CXF7
					Q8QZY3
					Q5SS91
					Q571C7
					Q4G0F8
					Q80V24
					Q62396
					Q8K1K9
					Q3ULA2
					Q9D6T0
					Q7TT18
					Q9JJT0
					Q8VDD9
					Q80Z37
					Q60949
					Q8R5C8
					Q5DU05
					Q9D2G5
					P47757
					Q922B6
					Q8CJ67
					E9Q6Z5
					Q9QZ11
					Q9D6Y7
					Q8VEL2
					Q5IBH7
					A2A884
					Q91WA3
					Q9JL19
					Q04859
					Q8K1G2
					Q922U1
					Q99P88
					Q8BFZ4
					Q8C4A5
					Q9CWN7
					A2ABV5
					Q8C7D2
					Q9R0T8
					Q04888
					Q62120
					B2RSH2
					P42682
					Q923X4
					Q99LM2
					Q80Y24
					Q9QXY1
					Q9EQ80
					P57780
					P49615
					Q68FE8
					Q8VID5
					Q8BI73
					O35698
					Q9Z1S0
					O55236
					B1AUS7
					Q69ZT1
					O70306
					Q8K3Z9
					Q8CGS6
					Q9R0Q6
					Q9D5R2
					P61022
					Q8K3W3
					P29341
					Q9QXT9
					Q9JLM4
					Q9CXG3
					Q66JW3
					Q5NC05
					P47810
					Q99LH1
					Q61532
					Q8R3W5
					P14211
					Q91Z96
					Q9JJG0
					Q9ESJ0
					Q9ER69
					Q58FA4
					Q80UV9
					Q8BQM9
					Q02525
					Q80Y84
					Q8R4C2
					P79621
					P14576
					P23798
					Q9ESC8
					Q8BRH4
					P63006
					O35738
					Q810B3
					P13864
					Q5STT6
					Q7TMX5
					Q80WJ7
					Q8BLH7
					Q8R4I4
					Q80UY1
					Q5SVT3
					Q5SSI6
					G5E8Z2
					O08583
					P06876
					P25206
					Q61191
					Q9CWI3
					Q8C176
					P97368
					Q6PCZ4
					P15864
					Q8BMA5
					Q60864
					Q922S8
					Q6NS86
					Q9Z204
					Q8K4H1
					Q9D7I5
					P54823
					Q6ZQJ5
					Q8R4U7
					Q8C5W4
					E9Q7D5
					Q9R0U0
					Q9WTU0
					Q99KW3
					Q7TQE6
					Q8VDM6
					Q6ZPV2
					Q9CQJ2
					Q91W69
					Q3USZ2
					Q64702
					E9Q8G5
					Q8CBE3
					Q68FG3
					B1AWL2
					P14733
					Q9JHD1
					Q9Z129
					Q99J23
					Q9JJ00
					Q62523
					Q8C2B3
					P97315
					Q8VE42
					Q04863
					P42859
					Q4KMM3
					Q8BK63
					Q3ULM6
					Q6RHR9
					Q8K1K4
					Q8R3N6
					Q6T264
					Q8BHZ4
					P53668
					Q69Z69
					Q9D7M8
					Q01822
					Q640M1
					Q8CFD5
					P97460
					Q6P1G2
					O70343
					Q8VCD7
					Q8VI94
					Q62432
					P24452
					P43274
					Q924K8
					P38647
					Q64287
					Q7TSF0
					Q8BU11
					Q9DC28
					C0HKD9
					G3X9K3
					P08152
					P14404
					P45481
					P51960
					Q60817
					Q60990
					Q61033
					Q62513
					Q6P5G0
					Q8BV49
					Q8K1M4
					Q9CQL1
					Q9CQU5
					Q9WV93
					Q9Z188
					P43275
					Q8CJG0
					P63017
					Q61179
					Q64331
					Q7TSF1
					Q80W03
					Q8CIN4
					Q9JMK2
					P43276
					Q9R190
					P43277
					Q07133
