# Supplementary material for: A high-resolution N-glycoproteome landscape of aging mouse ovary
Source: Redox Biol. 2025 Mar 7;81:103584. doi: 10.1016/j.redox.2025.103584 (PMC11938160; doi:10.1016/j.redox.2025.103584)
Supplement: Multimedia component 4 [file mmc4.xlsx]

## Sheet: 1 Glycan structure code
Table S4. Quantitative glycopeptides between young and middle-aged mouse ovaries based on the TMT-labeled quantification method.									2 months					12 months					2 months					12 months
The glycan structure code: Uppercase and lowercase letters represent the beginning and end of a layer, respectively. "A" represents the first layer of the glycan from the reducing end, "B"represents the second layer of the glycan from the reducing end, and etc. Numbers "1" to "5" represent Hex, HexNAc, NeuAc, NeuGc, and dHex, respectively. An example is shown as follow:

## Sheet: 2 Glycopeptide quantification
Table S4. Quantitative glycopeptides between young and middle-aged mouse ovaries based on the TMT-labeled quantification method.									2 months					12 months					2 months					12 months
Protein	ProteinID	Gene name	Glycopeptide	Branch Number	GlycanComposition	Site	Glycan_type	PSM	126	127N	127C	128N	128C	129N	129C	130N	130C	131	Normalized_126	Normalized_127N	Normalized_127C	Normalized_128N	Normalized_128C	Normalized_129N	Normalized_129C	Normalized_130N	Normalized_130C	Normalized_131	PSM	P value	FC
Prolow-density lipoprotein receptor-related protein 1	Q91ZX7	Lrp1	A2B2C1D1E2F1feE2edD1E1edcba+LNGTDPIVAADSK	3	N4H5	4076	Hybrid	1	158563	55052	233868	144238	135964	74286	135429	133629	176839	142166	1.03144	0.452926	1.45138	1	0.982397	0.648964	0.855605	0.879293	1.1043	1.02347	1	0.657907	0.897375
Leucyl-cystinyl aminopeptidase	Q8C129	Lnpep	A2B2C1D1E2F1fedD1E1eE1edcba+DIILHSTGHNISR	3	N3H6	215	Hybrid	1	42448	57944	62660	59853	53789	41039	57140	51470	52540	45614	0.710065	1.22592	1	1.0671	0.999435	0.921953	0.928325	0.870934	0.843717	0.844452	1	0.20292	0.858769
Homeobox protein Hox-A9	P09631	Hoxa9	A2B2C1D1E1edD1E1eE1edcba+LLNLTER	3	N2H6	243	Oligo-mannose	1	25254	21310	24061	17770	20965	39463	33599	33502	35935	31722	1.08446	1.15739	0.985751	0.813298	1	2.27586	1.4013	1.45528	1.48139	1.50758	1	0.00754575	1.48455
Fibronectin	P11276	Fn1	A2B2C1D1E2F1fedD1E2edcbB5ba+LDAPTNLQFVNETDR	2	N4H4F1	1006	Complex	2	34527	29897	27493	28140	25486	19874	24220	23943	28212	25801	1.17723	1.24402	0.862619	1	0.815398	0.82344	0.727115	0.828274	0.822775	0.928644	2	0.06362	0.821053
Phosphatidylcholine-sterol acyltransferase	P16301	Lcat	A2B2C1D1E2F1G4gfedD1E2F1G4gfeE2F1G4gfedcba+IVYNHSSGR	3	N5H6G3	108	Complex	1	7459	9480	7508	6023	6744	7194	8833	7239	10007	10338	1	1.60746	0.960312	0.860617	1.00429	1.29527	1.15013	0.981721	1.28792	1.53388	1	0.340356	1.24023
Protein mono-ADP-ribosyltransferase PARP14	Q2EMV9	Parp14	A2B2C1D1E1edD1E1eE1F1fedcba+ELNITIEMNQK	3	N2H7	1499	Oligo-mannose	2	219007	179372	342114	253059	216146	142984	219676	272628	197900	229063	0.809846	1.19637	1.16597	1.02362	1.01766	1.01119	0.879447	1.02102	0.766333	1.01611	2	0.257631	0.884451
Nicastrin	P57716	Ncstn	A2B2C1D1E2F1G4gfedD1E1edcbB5ba+ATNLTR	2	N3H5F1G1	579	Hybrid	1	6500	5363	6516	6453	8029	5545	6855	5247	5833	6235	0.958284	1	0.916496	1.01396	1.31481	1.09788	0.981538	0.782496	0.825541	1.01731	1	0.311121	0.91159
Collagen alpha-2(VI) chain	Q02788	Col6a2	A2B2C1D1E2F1G3gfedD2dD1dcba+NMTLFSDLVAEK	1	N4H4S1	800	Complex	1	56550	41019	63064	51932	60449	48460	71971	67114	67030	63828	1	0.917411	1.06394	0.978769	1.18734	1.15086	1.23607	1.20052	1.1379	1.24915	1	0.0117908	1.17488
Membrane primary amine oxidase	O70423	Aoc3	A2B2C1D1E2F1G4gfedD1dcbB5ba+YLYLASNHSNK	1	N3H4F1G1	592	Complex	1	31500	33992	32795	33954	36511	28887	34539	26302	40002	27862	0.870446	1.18801	0.864585	1	1.12066	1.07203	0.926958	0.735208	1.06116	0.852079	1	0.409732	0.924885
Serine protease inhibitor A3K	P07759	Serpina3k	A2B2C1D1E2F1G4gfF4fedD1E2F1G4gfedcba+YTGNASALLILPDQGR	2	N4H5G3	270	Complex	43	9535	8894	8419	7195	10386	6974	9197	11450	7092	10224	1	1	1	0.942263	1.14984	0.863847	0.961972	1.02474	0.860154	1.19653	43	0.617197	0.942825
Collagen alpha-6(VI) chain	Q8C6K9	Col6a6	A2B2C1D1E2F1G4gfedD1E2F1G4gfeE2F1G4gfedcbB5ba+VGLVTYSNETR	3	N5H6F1G3	274	Complex	1	47645	34667	59572	47195	47590	39767	52320	60214	50444	55849	0.947204	0.871674	1.12989	1	1.0509	1.06175	1.01021	1.21092	0.962724	1.22879	1	0.207455	1.09004
Asporin	Q99MQ4	Aspn	A2B2C1D1E2F1feE2F1fedD2dD1E1eE1edcbB5ba+ITDIENGTFANIPR	4	N5H7F1	275	Hybrid	1	16819	13883	20325	15814	16191	13817	21749	20220	20176	19564	0.957867	1	1.10434	0.959897	1.02423	1.05679	1.20299	1.16487	1.10308	1.2331	1	0.00929472	1.14379
Organic cation/carnitine transporter 2;Solute carrier family 22 member 4	Q9Z0E8;Q9Z306	Slc22a5;Slc22a4	A2B2C1D1E1edD1E1eE1F1fedcba+NHSIPLETK	3	N2H7	64;64	Oligo-mannose	1	13308	13634	17231	15630	17425	16074	15126	12494	1121	13792	0.79887	1.03514	0.98683	1	1.16187	1.29586	0.881874	0.758674	0.0646004	0.916277	1	0.338211	0.859361
Laminin subunit alpha-2	Q60675	Lama2	A2B2C1D1dD1E1eE1edcba+ILYGLENTTQELK	2	N2H5	1610	Oligo-mannose	1	94168	76594	111488	85662	94014	66153	114240	102513	105978	115381	0.972069	1	1.09797	0.942453	1.07797	0.917096	1.14533	1.07044	1.05021	1.31815	1	0.288812	1.07281
Collagen alpha-5(VI) chain	A6H584	Col6a5	A2B2C1D1E1F1fedD1E1eE1F1fedcba+YQEIIELESSLNK	3	N2H8	1096	Oligo-mannose	1	16002	13222	17706	14378	12334	13810	15043	20403	16789	19452	1	1.04504	1.05564	0.957639	0.85615	1.15902	0.913017	1.28976	1.0072	1.34532	1	0.111692	1.17463
Platelet-derived growth factor receptor alpha	P26618	Pdgfra	A2B2C1D1E2F1G4gfedD1E2F1G3gfedcbB5ba+IVQLNSSFSLR	2	N4H5F1S1G1	42	Complex	1	37456	23593	44840	26003	31282	24632	39432	38503	36021	47574	1.07797	0.858776	1.23117	0.797602	1	0.952042	1.10218	1.12091	0.995192	1.51527	1	0.287191	1.13632
Transmembrane 9 superfamily member 3	Q9ET30	Tm9sf3	A2B2C1D1E2F1G4gfeE2edD1E1edcba+IVDVNLTSEGK	3	N4H5G1	172	Hybrid	2	55658	34171	66551	50044	53173	42221	61285	74344	67038	69690	1.03004	0.925646	1.03055	0.923371	1.03013	0.977711	1.04682	1.31303	1.10052	1.35853	2	0.0627282	1.14185
Decorin	P28654	Dcn	A2B2C1D1E2F1feE2edD1E1eE1edcba+ISDTNITAIPQGLPTSLTEVHLDGNK	4	N4H6	206	Hybrid	3	48287	19961	52267	65878	48257	25856	64221	57256	62172	60170	1	0.686304	1	1.40806	0.982773	0.696364	1.25083	1.16149	1.19692	1.43908	3	0.45026	1.19087
Neural cell adhesion molecule L1-like protein	P70232	Chl1	A2B2C1D1E1edD1E1eE1edcba+YHTHENGTLEIYR	3	N2H6	476	Oligo-mannose	1	5656	2995	4095	4839	5335	2208	5676	4244	4989	8576	1.09667	0.734471	0.757512	1	1.149	0.574959	1.06888	0.8324	0.928638	1.8403	1	0.670922	0.997781
Laminin subunit gamma-1	P02468	Lamc1	A2B2C1D1E2F1G4gfeE2F1G3gfedD1E2F1G3gfeE2F1G4gfedcbB5ba+TLAGENQTALEIEELNR	4	N6H7F1S2G2	1221	Complex	2	9541	5331	11642	6903	7126	3748	6892	853	8121	7984	1.0979	0.953337	1.59602	0.787712	0.994294	0.843564	0.901412	0.360131	1.12037	1.34361	2	0.444288	0.884624
Inhibin alpha chain	Q04997	Inha	A2B2C1D1E2F1G4gfedD1E2F1G3gfedcbB5ba+AALNISFQELGWDR	2	N4H5F1S1G1	269	Complex	1	12878	8354	10396	9058	10666	8361	12684	9216	12606	13433	1.21883	1	0.938705	0.913701	1.12129	1.06273	1.16592	0.882321	1.14535	1.40703	1	0.385512	1.10589
Prosaposin	Q61207	Psap	A2B2C1D1E2F1G3gfedD1dcba+DNATQEEILHYLEK	1	N3H4S1	80	Complex	4	42221	26836	54752	50516	45322	60478	97156	77344	86163	84998	0.978765	0.702071	1.06196	1.13528	1	1.69901	2.05776	1.66577	1.79039	2.03519	4	4.87409e-05	1.82769
Serpin H1	P19324	Serpinh1	A2B2C1D1dcbB5ba+SLSNSTAR	0	N2H2F1	119	Oligo-mannose	11	26734	30905	30336	27378	25489	15264	15628	19410	17810	15996	1.05066	1.10928	1	1.07828	0.978242	0.770479	0.987008	0.613814	0.777324	0.740345	11	0.00343646	0.729718
Collagen alpha-1(VI) chain	Q04857	Col6a1	A2B2C1D1E2F1fedD1E2edcbB5ba+RNFTAADWGHSR	2	N4H4F1	211	Complex	8	12139	9630	15668	11775	14127	10087	15580	12805	17248	16081	0.940847	1.45938	0.857244	1	1.18971	1.21875	1.02009	0.680992	1.18528	0.844929	8	0.520959	0.914287
Glypican-1	Q9QZF2	Gpc1	A2B2C1D1E2F1G4gfedD1E2F1G3gfedcbB5ba+LLNDSER	2	N4H5F1S1G1	116	Complex	1	23912	16325	20031	19853	22648	13686	28845	17260	26154	20485	1.13009	0.9758	0.903166	1	1.1889	0.868648	1.32399	0.825139	1.18659	1.07144	1	0.888682	1.00473
Phosphate-regulating neutral endopeptidase PHEX	P70669	Phex	A2B2C1D1E2F1G4gfedD1E2F1G4gfedcbB5ba+VGYPEFIMNDTYVNEDLK	2	N4H5F1G2	484	Complex	1	17588	7870	18141	12906	16545	7358	29994	18596	14737	26639	1.01622	0.575117	1	0.794766	1.06184	0.570954	1.68315	1.08688	0.81742	1.70343	1	0.282325	1.29067
Cathepsin D	P18242	Ctsd	A2B2C1D1E2F1G4gfeE2edD1E1eE1edcbB5ba+YYHGELSYLNVTR	4	N4H6F1G1	261	Hybrid	7	26353	14592	36268	23284	23609	24019	61318	58158	46039	70984	0.904398	1.13513	0.982266	0.946318	1.17601	2.22784	1.66115	1.31407	1.69119	1.62636	7	0.0025948	1.65307
UDP-glucuronosyltransferase 1A9;UDP-glucuronosyltransferase 1A1;UDP-glucuronosyltransferase 1-6;UDP-glucuronosyltransferase 1A7;UDP-glucuronosyltransferase 1-2	Q62452;Q63886;Q64435;Q6ZQM8;P70691	Ugt1a9;Ugt1a1;Ugt1a6;Ugt1a7;Ugt1a2	A2B2C1D1E1edD1E1eE1edcba+TVINNK	3	N2H6	428;435;431;431;433	Oligo-mannose	1	43998	39211	38401	67034	49368	48386	85537	54661	75962	57977	0.887184	1	0.738741	1.44063	1.10572	1.3103	1.67515	1.11493	1.47043	1.29382	1	0.055708	1.37047
Carboxypeptidase Q	Q9WVJ3	Cpq	A2B2C1D1E1edD1E1eE1F1fedcba+EVMNLLQPLNVTK	3	N2H7	394	Oligo-mannose	1	33525	25567	40127	30452	34989	25458	43440	45376	42857	47053	1	0.964545	1.14192	0.96811	1.15927	1.01983	1.25846	1.36914	1.22721	1.5533	1	0.0400297	1.24461
Leucyl-cystinyl aminopeptidase	Q8C129	Lnpep	A2B2C1D1E2F1feE2F1fedD1E1edcba+DIILHSTGHNISR	3	N4H6	215	Hybrid	3	6074	5316	6663	3554	7679	4964	8022	12931	5706	11854	0.955512	1.34122	0.835447	0.915675	1.30061	1.38531	1.10431	0.942924	1.06847	0.972761	3	0.852757	1.06119
Zinc finger protein 182	Q6P560	Znf182	A2B2C1D1E2edD1E2edcbB5ba+SGQNYTDFR	2	N4H3F1	137	Complex	1	56125	41272	43992	50561	57055	33116	54800	37525	50239	37056	1.04151	0.968665	0.778842	1	1.17604	0.825307	0.987657	0.704397	0.894981	0.761029	1	0.0870143	0.83343
Glutathione hydrolase 5 proenzyme	Q9Z2A9	Ggt5	A2B2C1D1E2F1G4gfeE2edD1E1eE1edcbB5ba+LWDPSSHPGIQNISR	4	N4H6F1G1	347	Hybrid	2	24167	28957	33149	26236	31786	35711	43018	44315	42739	43193	0.78815	1.17815	0.99055	0.940304	1.09134	1.2989	1.25902	1.11593	0.313649	1.25679	2	0.802572	1.16151
Galectin-3-binding protein	Q07797	Lgals3bp	A2B2C1D1E2F1G4gfedD1E2F1G3gfeE2F1G4gfedcbB5ba+APIPTALDTNSSK	3	N5H6F1S1G2	543	Complex	8	16804	9816	19286	16158	12868	7867	18064	18034	17898	14713	1.00483	0.82975	1.11069	1.01234	0.919291	0.741981	1.0237	1.05792	0.991421	1.26161	8	0.686993	1.04098
Homeobox protein Hox-A9	P09631	Hoxa9	A2B2C1D1E2edD1E2eE2edcbB5ba+LLNLTER	3	N5H3F1	243	Complex	1	61371	48332	61974	46233	61331	36788	70250	57556	61784	58376	1.00396	1	0.967235	0.80609	1.11443	0.808223	1.11614	0.952433	0.970277	1.05688	1	0.973801	0.992373
Protein O-mannosyl-transferase TMTC3	Q8BRH0	Tmtc3	A2B2C1D1E1edD1E1eE1edcba+ANESRLEEADQLYR	3	N2H6	546	Oligo-mannose	2	833	12374	7198	7800	13641	10722	987	7192	10904	7161	0.316546	1.51952	0.796208	0.945888	1.47651	1.36739	0.377821	0.853587	1.002	0.913895	2	0.704724	0.949002
Collagen alpha-6(VI) chain	Q8C6K9	Col6a6	A2B2C1D1E2F1G4gfedD1E2F1fedcbB5ba+DLSVFAPNMTEIIK	2	N4H5F1G1	197	Complex	5	48111	21054	45894	43588	35163	24771	44244	36899	44989	45509	1	0.63114	1.03289	1.06101	0.983175	0.690922	0.986856	0.852472	1.02453	1.15304	5	0.999443	0.994339
Sodium/potassium-transporting ATPase subunit beta-2	P14231	Atp1b2	A2B2C1D1E2edD1E1eE1edcba+FLEPYNDSIQAQK	3	N3H5	118	Hybrid	1	115891	103910	127007	141472	124881	108480	153479	146625	163416	135845	0.881822	1	0.921993	1.14731	1.05548	1.10854	1.13422	1.12857	1.19369	1.14396	1	0.0217345	1.14603
EMILIN-1	Q99K41	Emilin1	A2B2C1D1E2F1G4gfedD1dcbB5ba+LEGLLANVSR	1	N3H4F1G1	456	Complex	2	16188	9343	17094	12600	14054	11801	16546	20329	18553	21411	1.03403	0.76662	1.05647	0.877249	1	0.993594	1.07955	1.22141	1.12361	1.41546	2	0.0413707	1.21328
Laminin subunit alpha-4	P97927	Lama4	A2B2C1D1E2F1G4gfeE2F1fedD1E1edcba+NTTGEHCEK	3	N4H6G1	104	Hybrid	1	10561	4897	17197	14843	11457	6915	14750	11910	23106	15526	0.829877	0.486688	1.28923	1.24311	1	0.729747	1.12569	0.946696	1.74301	1.35022	1	0.384829	1.20553
Zona pellucida sperm-binding protein 2	P20239	Zp2	A2B2C1D1E2F1G4gfeE2F1fedD1E2F1feE2F1feE2F1fedcbB5ba+IGNGTR	5	N7H8F1G1	184	Complex	1	6324	4770	8578	5562	7641	3844	2294	0	3753	2037	1	0.953977	1.29409	0.937382	1.34208	0.816324	0.352306		0.569709	0.35648	1	0.00405246	0.43298
Prolow-density lipoprotein receptor-related protein 1	Q91ZX7	Lrp1	A2B2C1D1E1F1fedD1E1F1feE1F1fedcba+FGTCSQLCNNTK	3	N2H9	3840	Oligo-mannose	3	215431	98303	305394	209381	239603	156885	254010	261272	398888	217280	0.965369	0.573309	1.24679	1	1.0157	0.944143	1.11645	1.19199	1.63989	1.13706	3	0.161148	1.16724
Fibrillin-1	Q61554	Fbn1	A2B2C1D1E2F1fedD2dD1E2edcbB5ba+AWGTPCELCPSVNTSEYK	2	N5H4F1	1583	Complex	8	69467	43578	92682	71116	62674	46526	85190	85016	139630	80920	0.998931	0.789288	1.13565	1.06331	1	0.910112	1.09802	1.21904	1.753	1.22778	8	0.145894	1.17824
Carboxypeptidase E	Q00493	Cpe	A2B2C1D1E2edD1E2edcba+DLQGNPIANATISVDGIDHDVTSAK	2	N4H3	390	Complex	1	102202	61315	134796	100449	94070	74362	143607	146456	161782	138731	0.97811	0.742176	1.23076	1.02459	1	0.955764	1.33482	1.41784	1.48636	1.46939	1	0.0269723	1.38659
Lysosome-associated membrane glycoprotein 2	P17047	Lamp2	A2B2C1D1E2F1G4gfF5fedD1E2edcba+VPFIFNINPATTNFTGSCQPQSAQLR	2	N4H4F1G1	265	Complex	1	16252	11017	20676	16870	15298	28772	21629	26064	24898	25701	0.956427	0.820011	1.16086	1.05813	1	2.27398	1.23623	1.55159	1.40662	1.67391	1	0.00956563	1.54589
Brefeldin A-inhibited guanine nucleotide-exchange protein 2;Brefeldin A-inhibited guanine nucleotide-exchange protein 1	A2A5R2;G3X9K3	Arfgef2;Arfgef1	A2B2C1D1E2F1G4gfedD1E2F1G3gfedcbB5ba+NLINQTTAK	2	N4H5F1S1G1	178;190	Complex	3	95593	53993	136938	85869	68862	58071	127805	151644	106112	157918	1	0.746165	1.42751	1	0.871558	0.852151	1.2643	1.66188	1.07595	1.90965	3	0.163533	1.30649
DDB1- and CUL4-associated factor 8	Q8N7N5	Dcaf8	A2B2C1D1E1F1fedD1E1F1feE1F1fedcba+NNATVK	3	N2H9	428	Oligo-mannose	8	288428	190593	380661	267897	232882	119781	218132	209933	246396	177882	1	0.907556	1.33328	1.04571	0.959062	0.682504	0.81992	0.861645	0.878664	0.832716	8	0.0216824	0.822501
Collagen alpha-2(VI) chain	Q02788	Col6a2	A2B2C1D1E2F1G4gfedD2dD1E2edcba+NMTLFSDLVAEK	2	N5H4G1	800	Complex	2	42294	26058	41454	34228	32098	28268	47458	42015	49095	45986	1.07674	0.871101	1.08705	0.977434	1.07142	1.03521	1.22451	1.09674	1.15942	1.3699	2	0.0535893	1.14274
Plexin-C1	Q9QZC2	Plxnc1	A2B2C1D1E1F1fedD1E1F1feE1F1fedcba+RIPVANCSK	3	N2H9	454	Oligo-mannose	1	14658	9588	17958	14209	17798	10078	24773	14211	22974	17130	0.967907	0.800752	1.13132	1	1.30542	0.893726	1.58875	0.949235	1.45634	1.25185	1	0.277737	1.17595
Aminopeptidase N	P97449	Anpep	A2B2C1D1E1edD1E1eE1edcba+VILRPYLTPNNQGLYIFQGNSTVR	3	N2H6	106	Oligo-mannose	19	70190	56974	76590	69461	71168	74101	106895	88788	88720	101088	0.976153	0.986505	1.02326	1.01033	1	1.32636	1.2611	1.22915	1.1937	1.39377	19	5.84506e-05	1.26766
Neuropilin-1	P97333	Nrp1	A2B2C1D1E2F1G4gfedD1E2F1fedcbB5ba+RGPECSQNYTAPTGVIK	2	N4H5F1G1	150	Complex	1	27109	16472	23347	22033	21247	16950	28704	30223	34685	27873	1.15442	0.887169	0.948524	1	1.005	0.96937	1.18716	1.3019	1.41794	1.31362	1	0.0268909	1.27646
Laminin subunit alpha-5	Q61001	Lama5	A2B2C1D1E2F1G3gfedD1E2F1fedcbB5ba+GVHNASLALSANIGR	2	N4H5F1S1	2709	Complex	2	13152	15425	11314	11501	13039	14487	19588	17161	17709	15206	0.958109	1.25391	0.905934	0.886945	1.07857	1.16571	1.30894	1.19338	1.24859	1.32829	2	0.0147424	1.27585
Sushi domain-containing protein 2	Q9DBX3	Susd2	A2B2C1D1E2F1fF5fedD1E2F1fedcbB5ba+MPNGTQAR	2	N4H5F2	491	Complex	1	44104	36444	46706	48234	38349	36048	41458	43091	41115	48131	0.989775	1.03442	1	1.15369	0.955945	1.08645	0.90362	0.978217	0.885778	1.19542	1	0.809086	0.959643
Voltage-dependent calcium channel subunit alpha-2/delta-1	O08532	Cacna2d1	A2B2C1D1E2F1G4gfedD1E2F1G3gfedcbB5ba+SFSGLLDCGNCSR	2	N4H5F1S1G1	998	Complex	10	14459	18574	15752	17899	16640	36321	28868	28213	39445	32047	0.955119	1.0295	1	1.01594	0.993964	1.39143	1.276	1.35631	1.57073	1.51	10	5.58315e-05	1.40725
Plexin-B1	Q8CJH3	Plxnb1	A2B2C1D1E2F1fF4fedD1E2F1G4gfedcba+VVAVSPANISR	2	N4H5G2	543	Complex	1	32093	23172	34799	28057	33515	25093	37294	36075	40735	37659	1	0.913197	1.03449	0.93177	1.15998	1.05006	1.12862	1.13707	1.21849	1.29866	1	0.0317743	1.16055
Dipeptidyl peptidase 2	Q9ET22	Dpp7	A2B2C1D1dD1dcba+ALAGLVYNSSGTEPCYDIYR	0	N2H3	325	Oligo-mannose	2	49657	52349	62004	52954	55422	55050	63103	61707	69675	56696	0.81606	1.00876	1.00172	1.02213	1.02013	1.0707	0.991213	0.932125	1.01083	1.01679	2	0.520336	1.0021
Integrin beta-2	P11835	Itgb2	A2B2C1D1E2F1G3gfeE2F1fedD1E1edcbB5ba+LNFTGPGEPDSLR	3	N4H6F1S1	51	Hybrid	2	25287	24391	22850	17631	22411	21113	31220	34895	40035	27662	1.00788	1.22938	0.869223	0.834834	1.1186	1.19706	1.28083	1.31113	1.36757	1.34779	2	0.00691783	1.29679
Sortilin	Q6PHU5	Sort1	A2B2C1D1E2F1G3gfeE2F1fedD1E1edcbB5ba+DITNLINNTFIR	3	N4H6F1S1	160	Hybrid	1	11539	8398	14835	14374	13175	10757	13794	18311	14656	17401	0.81529	0.750466	1	1.08243	1.03399	1.02072	0.94657	1.30872	0.994089	1.36067	1	0.117032	1.23956
Carcinoembryonic antigen-related cell adhesion molecule 1	P31809	Ceacam1	A2B2C1D1E2F1G3gfeE2F1fedD1E1edcbB5ba+GNTTAIDK	3	N4H6F1S1	71	Hybrid	2	52489	34134	57690	55348	46770	37079	60788	58627	59544	68470	1.0731	0.785944	1.024	1.14869	0.954866	1.03707	0.990601	1.08362	1.12185	1.36629	2	0.209661	1.08358
Glutathione hydrolase 5 proenzyme	Q9Z2A9	Ggt5	A2B2C1D1E2edD1E1F1feE1F1fedcba+GFNFSAETVAR	3	N3H7	303	Hybrid	1	44504	48129	46708	48043	55377	48639	52535	41268	57024	46926	0.869143	1.1888	0.870266	1	1.20127	1.2757	0.99646	0.815259	1.06909	1.01424	1	0.938659	1.01481
Collagen alpha-4(VI) chain	A2AX52	Col6a4	A2B2C1D1E2F1fF4fedD1E2F1G3gfedcba+DANTTELEEIASK	2	N4H5S1G1	986	Complex	6	36574	16866	40577	28324	29692	17145	40735	32846	34533	41697	1.11023	0.703697	1.09221	0.953086	1	0.784533	1.1691	0.991509	1.0964	1.30073	6	0.419788	1.09649
Peptidyl-prolyl cis-trans isomerase FKBP10	Q61576	Fkbp10	A2B2C1D1E1F1fedD1E1eE1F1fedcba+YHYNGSLMDGTLFDSSYSR	3	N2H8	293	Oligo-mannose	37	6302	4825	824	6146	6863	5319	6744	8086	6920	9297	1	1.21049	0.944277	0.992143	1.14447	1.03205	0.983801	0.85664	0.999314	0.957159	37	0.154506	0.920147
Zinc finger protein 628	Q8CJ78	Znf628	A2B2C1D1E1edD1E1eE1edcba+NTSCLRR	3	N2H6	541	Oligo-mannose	1	33395	46814	30905	50110	102783	34914	56761	212202	78848	203890	0.625287	1.10863	0.552072	1	2.13766	0.877948	1.03221	4.01918	1.41728	4.22503	1	0.161109	1.78733
Semaphorin-3C	Q62181	Sema3c	A2B2C1D1E1edD1E1eE1edcba+ICPNDTGGQR	3	N2H6	268	Oligo-mannose	1	12016	12851	11029	13654	14387	13575	16607	12345	15150	11099	0.8257	1.11689	0.723048	1	1.09813	1.25278	1.10834	0.858111	0.999404	0.844078	1	0.598976	1.05917
Procollagen-lysine,2-oxoglutarate 5-dioxygenase 2	Q9R0B9	Plod2	A2B2C1D1E1F1fedD1E1F1feE1F1fedcba+YFNYTVK	3	N2H9	63	Oligo-mannose	11	87993	76808	96699	97023	79363	49205	92120	92773	73593	67017	0.960537	1.00606	0.991658	1.05381	1	0.785651	0.955555	0.989387	0.866829	0.866626	11	0.0231852	0.883776
Lysosomal alpha-glucosidase	P70699	Gaa	A2B2C1D1E1edD1E1eE1edcba+LENLSSTESGYTATLTR	3	N2H6	140	Oligo-mannose	3	9318	10096	11154	9270	10896	9696	8761	11653	10633	9345	1.06331	1	1.00265	0.947783	0.969077	1.0596	1.23819	1.04502	1.09737	1.26077	3	0.0199903	1.12142
Collagen alpha-4(VI) chain	A2AX52	Col6a4	A2B2C1D1E2F1G4gfedD1E2F1G4gfedcba+DANTTELEEIASKK	2	N4H5G2	986	Complex	1	189269	104106	220941	178310	149688	99321	228704	162836	196393	212129	1	0.695677	1.11369	1.00409	0.878472	0.704746	1.17358	0.870284	0.996122	1.24039	1	0.641179	1.06075
Transmembrane protein 131	O70472	Tmem131	A2B2C1D1E1edD1E1eE1F1fedcba+FTPLHNR	3	N2H7	945	Oligo-mannose	2	12265	30538	10473	13559	17405	22170	13350	12686	17643	11465	0.889957	2.42316	0.688957	1	1.49014	2.03703	1.03302	0.79974	1.28402	0.800559	2	0.787706	0.964628
Leucyl-cystinyl aminopeptidase	Q8C129	Lnpep	A2B2C1D1dD1E1edcba+TNQSAELIQPVATNGK	1	N2H4	145	Oligo-mannose	2	59314	36786	77522	67331	57638	46111	83767	92362	88214	92618	0.944581	0.783191	1.22899	1.05872	1.01683	0.979445	1.2956	1.43008	1.30807	1.63256	2	0.0367134	1.32174
Glutathione hydrolase 5 proenzyme	Q9Z2A9	Ggt5	A2B2C1D1E2F1G3gfeE2F1fedD1E1edcbB5ba+QLFFNGTETLR	3	N4H6F1S1	204	Hybrid	4	41923	3873	45366	37257	41931	48090	3728	55658	3462	59781	0.957331	1.15671	1	1.00754	1.02539	1.59289	1.23228	1.41433	1.31819	1.57541	4	0.000951473	1.37975
T-box transcription factor TBX15	O70306	Tbx15	A2B2C1D1E2F1G4gfedD1E2F1fedcba+DSGRNR	2	N4H5G1	308	Complex	1	26294	24801	20521	23892	1663	22206	29476	19197	30407	26017	1.03259	1.23183	0.768842	1	0.0725408	1.17115	1.12424	0.762594	1.14633	1.13074	1	0.286175	1.12907
Reticulocalbin-3	Q8BH97	Rcn3	A2B2C1D1E1edD1E1eE1F1fedcba+NATYGHYEPGEEFHDVEDAETYK	3	N2H7	140	Oligo-mannose	1	14046	10221	19912	12777	14729	9581	13169	10901	15922	12570	1	0.920348	1.35248	0.969514	1.16477	0.916072	0.910582	0.785062	1.08821	0.990418	1	0.164409	0.892174
Prolow-density lipoprotein receptor-related protein 1	Q91ZX7	Lrp1	A2B2C1D1E2F1G4gfedD1E1eE1edcba+LNGTDPIVAADSKR	3	N3H6G1	4076	Hybrid	4	47051	20149	58969	47761	41530	25145	66109	34435	40166	42791	1.00195	0.719454	1.09577	0.993258	1.00741	0.770769	1.23824	0.69825	0.81757	1.00999	4	0.640292	0.90359
Endoplasmin;Heat shock protein HSP 90-beta	P08113;P11499	Hsp90b1;Hsp90ab1	A2B2C1D1E1F1fedD1E1F1feE1F1fedcba+ELISNASDALDK	3	N2H9	107;46	Oligo-mannose	2	162386	94854	192268	179152	126632	79335	156795	170017	177715	183881	1.02338	0.837669	1.05111	1.21632	0.930696	0.789957	1.05723	1.07284	1.10206	1.27339	2	0.649775	1.05064
C4b-binding protein	P08607	C4bpa	A2B2C1D1E2F1G4gfedD1E2F1G4gfedcba+CEQEASEDLKPALTGNK	2	N4H5G2	428	Complex	1	77434	38593	84889	62080	53440	39700	72980	81969	72891	69173	1.17031	0.737718	1.22403	1	0.897134	0.805809	1.07126	1.25317	1.05757	1.15703	1	0.601361	1.06291
Secreted frizzled-related sequence protein 4	Q9Z1N6	Sfrp4	A2B2C1D1E1F1fedD1E1F1feE1F1fedcba+HMPWNITR	3	N2H9	38	Oligo-mannose	31	28487	61881	9893	24047	5271	50671	15487	55162	59833	23209	1	1.80972	0.681843	1.02363	0.665542	1.79894	0.895231	1.67379	1.68508	1.14807	31	0.176814	1.59131
Insulin-like growth factor-binding protein 7	Q61581	Igfbp7	A2B2C1D1E2F1fedD2dD1E1edcbB5ba+DIWNVTGAK	2	N4H5F1	170	Hybrid	2	57123	34810	60857	49503	43451	28284	45154	40833	51833	40600	1.06421	0.795044	1.0918	1	0.900092	0.712819	0.857155	0.821255	0.915868	0.888533	2	0.0792032	0.855806
Heat shock 70 kDa protein 13	Q8BM72	Hspa13	A2B2C1D1E1edD1E1eE1edcba+NSTIQAANLAGLK	3	N2H6	184	Oligo-mannose	8	134678	79518	169668	128171	131567	73295	145142	143301	142542	129665	0.992921	0.843268	1.09021	1	1.04252	0.847383	1.08725	1.09904	1.0928	1.17418	8	0.366184	1.08115
N-acetylated-alpha-linked acidic dipeptidase 2	Q9CZR2	Naalad2	A2B2C1D1E1F1fedD1E1eE1F1fedcba+EMNINCTGK	3	N2H8	185	Oligo-mannose	4	57993	38337	78573	56942	52153	50902	85857	85093	97343	91294	0.969858	0.926328	1.09805	1.02588	0.985822	1.1363	1.26779	1.21487	1.45315	1.42775	4	0.00224698	1.29134
Prolow-density lipoprotein receptor-related protein 1	Q91ZX7	Lrp1	A2B2C1D1E2F1G4gfedD1E2F1fedcba+LNGTDPIVAADSKR	2	N4H5G1	4076	Complex	2	54799	27057	59893	45174	39861	28961	74458	41408	62038	52716	1.09121	0.823973	1.1834	0.976479	0.958961	0.852978	1.27084	0.76691	1.04455	1.0248	2	0.892924	0.98111
CDK5 regulatory subunit-associated protein 2	Q8K389	Cdk5rap2	A2B2C1D1E2F1feE2F1fedD2dD1E1edcbB5ba+LHSENVTK	3	N5H6F1	385	Hybrid	1	13764	15286	15445	15307	1083	14929	23044	18044	27630	20459	0.934088	1.31204	1	1.10716	0.081638	1.36065	1.51887	1.2387	1.80007	1.53661	1	0.0311716	1.45287
Astacin-like metalloendopeptidase	Q6HA09	Astl	A2B2C1D1E2F2G4gfedD1E2eE2edcbB5ba+LYNCSR	3	N6H3F1G1	280	Complex	2	17536	12228	19285	13082	17953	9171	16417	12013	15948	15765	0.962673	0.902668	1.04947	0.891683	1.16864	0.764081	0.923087	0.727651	0.853983	0.915971	2	0.0411484	0.840869
BOS complex subunit NCLN	Q8VCM8	Ncln	A2B2C1D1E2edD1E2eE2edcba+VIYNLTEK	3	N5H3	428	Complex	1	57377	36535	59194	46098	49553	32996	57733	54160	65475	46283	1.04243	0.839518	1.02602	0.892626	1	0.805086	1.01871	0.995356	1.14196	0.930609	1	0.795795	1.00509
Serine protease inhibitor A3C	P29621	Serpina3c	A2B2C1D1E2F1fedD1E2edcba+LINDYVSNQTQR	2	N4H4	184	Complex	1	22636	30737	23802	27402	33038	25544	31731	23234	36323	27247	0.775068	1.33111	0.777539	1	1.25653	1.17463	1.05522	0.804737	1.19395	1.03251	1	0.863118	1.02155
Fibronectin	P11276	Fn1	A2B2C1D1E2F1G3gfeE2F1fedD1E1edcbB5ba+LDAPTNLQFVNETDR	3	N4H6F1S1	1006	Hybrid	1	29529	26607	34226	24561	24340	22759	32590	27409	35240	29470	1	1.13962	1.1058	0.886492	0.915571	1.03508	1.0719	0.938933	1.14565	1.1045	1	0.440273	1.0454
Low affinity immunoglobulin gamma Fc region receptor II	P08101	Fcgr2	A2B2C1D1E2eE2edD1E1eE1F1fedcbB5ba+YHHYSSNFSIPK	4	N4H6F1	166	Hybrid	2	42899	43968	48720	49449	52195	80468	64803	61821	92538	57900	0.866773	1.07013	0.227287	1.0282	1.04883	1.77906	1.06396	1.03446	1.51595	1.17249	2	0.0626624	1.38042
Serine/threonine-protein kinase 17B	Q8BG48	Stk17b	A2B2C1D1E2F1G4gfeE2F1fedD1E1edcbB5ba+IGNASELR	3	N4H6F1G1	188	Hybrid	1	36464	29357	31386	34123	38925	30278	42927	36106	54716	34062	1	1.01826	0.821184	0.99738	1.18573	1.11515	1.14337	1.00163	1.44051	1.03381	1	0.179963	1.11882
Stabilin-1	Q8R4Y4	Stab1	A2B2C1D1E2F1G4gfeE2F1fedD1E1edcbB5ba+CINCTR	3	N4H6F1G1	1275	Hybrid	2	13258	21114	16695	22127	1369	18152	15333	16757	1435	19115	0.913962	1.26037	0.994668	1.28993	0.308983	1.39452	1.1176	1.18354	0.357893	1.65459	2	0.520978	1.19421
Procollagen-lysine,2-oxoglutarate 5-dioxygenase 2	Q9R0B9	Plod2	A2B2C1D1E1edD1E1eE1F1fedcba+EAFNITLDHK	3	N2H7	209	Oligo-mannose	5	61396	66113	77513	65709	72828	39453	66937	64288	69352	64098	0.940191	1.05016	1	0.94702	1.06476	0.716486	0.930553	0.954309	0.877235	1.04189	5	0.145133	0.918869
Beta-2-glycoprotein 1	Q01339	Apoh	A2B2C1D1E2F1G4gfedD1E2eE2edcbB5ba+DYRPSAGNNSLYQDTVVFK	3	N5H4F1G1	162	Complex	1	18353	9237	18384	13952	15566	10606	22245	17196	20209	22649	1.06147	0.675686	1.0144	0.860036	1	0.823807	1.24955	1.00605	1.12205	1.44973	1	0.141146	1.20911
Biglycan	P28653	Bgn	A2B2C1D1E1F1fedD1E1eE1F1fedcbB5ba+MIENGSLSFLPTLR	3	N2H8F1	271	Oligo-mannose	4	10792	12423	11387	9994	11176	9934	14238	1028	15479	13703	0.996694	1.24815	0.923119	0.990192	1.04596	1.1849	1.16727	0.903148	1.23755	1.29752	4	0.216776	1.17079
Prolow-density lipoprotein receptor-related protein 1	Q91ZX7	Lrp1	A2B2C1D1E2edD1E1eE1F1fedcbB5ba+WTGHNVTVVQR	3	N3H6F1	1512	Hybrid	1	38753	39949	29520	37302	41327	32705	38175	27519	39583	28947	0.974755	1.27089	0.708395	1	1.15463	1.10478	0.932584	0.700185	0.955795	0.805805	1	0.329341	0.880836
Serine/threonine-protein kinase 17B	Q8BG48	Stk17b	A2B2C1D1E2F1feE2F1fedD1E1eE1edcbB5ba+IGNASELR	4	N4H7F1	188	Hybrid	1	23749	15624	19418	21060	16295	14696	25919	18936	29133	25772	1.20183	1	0.937496	1.13588	0.915949	0.998773	1.27389	0.969337	1.4153	1.44338	1	0.153086	1.16598
Integrin alpha-1	Q3V3R4	Itga1	A2B2C1D1E2F1G3gfeE2F1fedD1E1edcbB5ba+GNLSTEK	3	N4H6F1S1	317	Hybrid	1	36533	24603	33381	38507	26796	19159	33183	34860	36605	28932	1.14714	0.977083	1	1.28869	0.934592	0.807934	1.01197	1.10726	1.10341	1.00542	1	0.484705	0.964191
ETS-related transcription factor Elf-3	Q3UPW2	Elf3	A2B2C1D1E1F1fedD1E1F1feE1F1fedcba+NSNMTYEK	3	N2H9	343	Oligo-mannose	1	174129	142398	239133	251498	172567	168434	227022	332423	227559	310339	0.908433	0.939587	1.19023	1.39841	1	1.18011	1.15029	1.7543	1.13968	1.79182	1	0.112055	1.25103
Murinoglobulin-1	P28665	Mug1	A2B2C1D1E2F1G4gfedD1E2F1G4gfedcba+EVNSQLDNNGCSTQEVNITELQSK	2	N4H5G2	294	Complex	7	65404	28643	90434	60651	50364	39934	102046	112975	82480	110748	1	0.627007	1.13848	1	1.0024	0.789904	1.5332	1.7679	1.26928	1.80906	7	0.0483377	1.5474
Prosaposin	Q61207	Psap	A2B2C1D1E2F1G4gfedD1E2eE2F1G4gfedcbB5ba+DNATQEEILHYLEK	3	N5H5F1G2	80	Complex	1	36432	29564	36457	35564	35396	22873	40074	40029	40563	43060	0.974335	1	0.930197	1.01371	1.05148	0.821523	1.0409	1.0829	1.04141	1.27449	1	0.458356	1.05746
Inter-alpha-trypsin inhibitor heavy chain H1	Q61702	Itih1	A2B2C1D1E2F1G4gfF4fedD1E2F1G4gfedcba+ANLSSQVLK	2	N4H5G3	585	Complex	12	20527	15273	30025	24509	24687	15006	24353	25726	21482	25700	0.985689	0.768784	1.10407	1	1.03957	0.767757	0.961919	0.977002	0.885882	1.0906	12	0.595647	0.955765
ADP-ribosyl cyclase/cyclic ADP-ribose hydrolase 1	P56528	Cd38	A2B2C1D1E2F1G4gfedD1E2F1G4gfedcbB5ba+NSTFGSVEVFSLDPNK	2	N4H5F1G2	223	Complex	22	32621	16397	36490	35099	26627	20954	50692	52982	58119	72490	1	0.645491	1.22694	1.04495	1	1.02358	1.40448	1.49692	1.45012	1.91639	22	0.0237203	1.44652
Amino acid transporter heavy chain SLC3A2	P10852	Slc3a2	A2B2C1D1E2F1G4gfF5fedD1dcba+LMNAPLYLAEWQNITK	1	N3H4F1G1	259	Complex	1	37162	19870	45053	33079	37338	21695	40433	36896	38488	34215	1	0.676255	1.15663	0.948705	1.11602	0.784028	1.05671	1.00432	0.994243	1.01895	1	0.937548	0.974793
Collagen alpha-4(VI) chain	A2AX52	Col6a4	A2B2C1D1E2F1G3gfedD1E1eE1edcba+DANTTELEEIASK	3	N3H6S1	986	Hybrid	1	35690	23564	35444	32112	32287	20236	36111	27771	34095	31420	1.0428	0.870794	0.988022	1	1.04786	0.794056	1.02474	0.820799	0.956339	1.01601	1	0.279157	0.95051
Transmembrane glycoprotein NMB	Q99P91	Gpnmb	A2B2C1D1E2F1G3gfeE2F1fedD1E1edcba+NLSDEIFLR	3	N4H6S1	249	Hybrid	1	40257	29327	45577	46620	41569	36554	69684	67870	75554	60318	0.925821	0.853031	1	1.14271	1.06188	1.12899	1.55646	1.5789	1.66805	1.53521	1	0.00162838	1.5225
Transmembrane protein 131	O70472	Tmem131	A2B2C1D1E1edD1E1eE1edcba+EADNHTAFIR	3	N2H6	288	Oligo-mannose	6	221465	232879	304137	204535	249955	176081	255025	233882	250816	212152	0.882927	1.17897	1	0.878487	1.09489	0.919227	0.899512	0.867626	0.980579	0.911221	6	0.176529	0.920724
Collagen alpha-2(VI) chain	Q02788	Col6a2	A2B2C1D1E2F1G4gfeE2F1fedD1E1edcbB5ba+NMTLFSDLVAEK	3	N4H6F1G1	800	Hybrid	13	44037	19422	55010	40243	40365	20911	55039	38905	47534	52870	1	0.743819	1.0164	1.0124	1.01814	0.774297	1.10328	1.02988	1.03399	1.3287	13	0.381867	1.0545
Oviduct-specific glycoprotein	Q62010	Ovgp1	A2B2C1D1E1F1fedD1E1eE1F1fedcba+KHAVTPENNTMAAEAK	3	N2H8	469	Oligo-mannose	31	101075	140197	68490	484348	74640	56285	411310	59159	249021	229649	1	1.66659	0.654751	3.06755	0.956278	0.863375	2.35147	0.696312	1.77312	1.87457	31	0.938326	1.08665
Cathepsin O	Q8BM88	Ctso	A2B2C1D1E1F1fedD1E1eE1F1fedcba+WLNETQLK	3	N2H8	174	Oligo-mannose	5	163681	107084	222090	183585	153551	124538	211563	212301	231220	195239	0.959677	0.841049	1.13928	1.13295	1	0.980619	1.12885	1.18189	1.30142	1.32583	5	0.0789381	1.16494
Cathepsin D	P18242	Ctsd	A2B2C1D1E2F1fedD1E2F1fedcbB5ba+YYHGELSYLNVTR	2	N4H5F1	261	Complex	1	68193	135531	65710	76602	80710	152920	107909	84122	135295	76626	0.835261	2.09958	0.767861	1	1.09807	2.51546	1.28369	1.04227	1.59085	1.03871	1	0.388143	1.29611
Cation-independent mannose-6-phosphate receptor	Q07113	Igf2r	A2B2C1D1E1edD1E1eE1F1fedcba+NGSSIIDLSPLIHR	3	N2H7	1649	Oligo-mannose	1	30221	23196	31503	32133	31553	24509	33034	26071	30890	29634	1	0.970769	0.994516	1.13324	1.15972	1.08915	1.06163	0.872648	0.98124	1.08522	1	0.57041	0.965001
Aminopeptidase N	P97449	Anpep	A2B2C1D1dD1E1eE1edcba+KLNYTLK	2	N2H5	128	Oligo-mannose	3	171304	92851	210326	169601	163356	134195	249911	217175	237199	269669	1	0.731225	1.11008	1	1.00381	0.997015	1.35743	1.32067	1.29847	1.65105	3	0.0190183	1.33323
Zona pellucida sperm-binding protein 3	P10761	Zp3	A2B2C1D1E2F1G4gfedD1E2F1G4gfeE2F1G4gfedcbB5ba+PRPETLQFTVDVFHFANSSR	3	N5H6F1G3	273	Complex	7	41966	18737	53857	42913	27016	18818	35707	47787	24322	57090	1	0.651721	1.52935	1.11232	0.840584	0.690069	0.82637	1.15187	0.855389	1.42797	7	0.858897	0.962819
Protein O-mannosyl-transferase TMTC3	Q8BRH0	Tmtc3	A2B2C1D1E1F1fedD1E1eE1F1fedcba+TYKNLNR	3	N2H8	499	Oligo-mannose	1	18909	15432	20943	20048	20177	14807	23223	16461	21024	15293	0.94637	0.976846	1	1.0694	1.12168	0.995247	1.12883	0.833372	1.01012	0.847074	1	0.37509	0.932532
Basement membrane-specific heparan sulfate proteoglycan core protein	Q05793	Hspg2	A2B2C1D1E2F1G4gfedD2dD1E2edcba+ALVNFTR	2	N5H4G1	89	Complex	10	89039	67425	113456	94503	94866	69316	88332	96488	92824	99274	0.991983	1.01906	1	0.974979	1.05151	0.998279	1.01975	0.89425	1.05112	1.07372	10	0.998132	1.01432
EMILIN-1	Q99K41	Emilin1	A2B2C1D1E2F1fedD2dD1E1edcba+LGALNNSLLLLEDR	2	N4H5	795	Hybrid	1	63440	97144	66542	63900	78538	80276	75415	80103	77399	74181	0.931504	1.80405	0.932151	1	1.28092	1.58299	1.07547	1.18976	1.091	1.20545	1	0.841957	1.1478
Integrin beta-1	P09055	Itgb1	A2B2C1D1E2F1G3gfedD1E2F1fedcbB5ba+NKNVTNR	2	N4H5F1S1	94	Complex	2	23682	19176	27050	22623	17692	15765	23529	22640	31750	24621	0.899775	1.08591	0.973277	1.06868	0.902786	1.09155	0.924197	0.975814	1.12185	1.09396	2	0.345746	1.04271
Atrial natriuretic peptide receptor 3	P70180	Npr3	A2B2C1D1E2F1feE2F1fedD2dD1E1edcbB5ba+SVEGNGTGR	3	N5H6F1	81	Hybrid	1	6048	10854	6322	6433	9282	11181	8770	5975	10931	6682	0.882106	2.00221	0.879695	1	1.50373	2.19008	1.2423	0.881529	1.5305	1.07858	1	0.689616	1.12477
Collagen alpha-1(XII) chain	Q60847	Col12a1	A2B2C1D1E2F1G4gfedD1dcba+MLEAYNLTEK	1	N3H4G1	2530	Complex	5	60153	51079	79499	58769	64906	60315	101867	80186	103168	105162	0.901439	0.967952	1.17402	1.04076	1	1.20792	1.53144	1.31647	1.53305	1.62299	5	0.00145481	1.42865
Transforming growth factor beta-1 proprotein	P04202	Tgfb1	A2B2C1D1E1F1fedD1E1F1feE1F1fedcba+YSNNSWR	3	N2H9	176	Oligo-mannose	1	31730	71626	19712	22712	36981	51313	25381	22220	34835	16767	1	2.85504	0.592692	0.762892	1.29458	2.17184	0.776886	0.708376	1.05393	0.584819	1	0.640304	0.850195
Scavenger receptor class B member 1	Q61009	Scarb1	A2B2C1D1E1F1fedD1E1F1feE1F1fedcba+EHSLFLDIHPVTGIPMNCSVK	3	N2H9	383	Oligo-mannose	8	183895	130484	210226	180531	107371	229308	193582	320555	309257	246499	1	1	1.07638	1.06142	0.780121	1.53478	1.09692	1.66054	1.58012	1.47568	8	0.0024105	1.50168
ADP-ribosylation factor GTPase-activating protein 3	Q9D8S3	Arfgap3	A2B2C1D1E2F1fF4fedD1E2F1G4gfedcba+DERLNLSGQK	2	N4H5G2	293	Complex	1	24540	14589	23835	23173	19174	16257	28413	25835	25334	29764	1.07917	0.811434	1	1.08612	0.936589	0.960125	1.21353	1.14925	1.06951	1.44858	1	0.090434	1.16206
Adhesion G protein-coupled receptor E5	Q9Z0M6	Adgre5	A2B2C1D1E2edD1E1eE1F1fedcba+LASNVTFK	3	N3H6	461	Hybrid	2	49009	41379	58604	53808	50229	49006	70683	60788	71978	65048	0.937239	0.805655	1.00111	1.01477	0.979777	1.1139	1.24638	1.09851	1.29215	1.33078	2	0.00213114	1.29314
Prolargin	Q9JK53	Prelp	A2B2C1D1E2F1G4gfedD1E2F1G3gfedcba+NSFNISNLLVLHLSHNK	2	N4H5S1G1	285	Complex	2	25804	22129	25750	23500	26428	19880	32861	24896	34223	26908	0.900636	1.04549	0.902983	1.04673	1.06659	1.11455	1.20798	0.878723	1.25866	1.02291	2	0.2152	1.12383
Collagen alpha-6(VI) chain	Q8C6K9	Col6a6	A2B2C1D1E2F1fedD2dD1E2F1fedcba+TEFNLTSYSSK	2	N5H5	2033	Complex	3	640677	435290	292975	332943	521031	441677	572628	298261	473157	332843	1.16372	1	0.543646	0.76104	1.0162	1.07742	1.10062	0.640142	0.825052	0.669091	3	0.820218	0.97463
Endoplasmin	P08113	Hsp90b1	A2B2C1D1dD1dcbB5ba+HNNDTQHIWESDSNEFSVIADPR	0	N2H3F1	217	Oligo-mannose	1	41057	72082	39435	51890	66960	70704	66873	53863	64225	50656	0.742379	1.64845	0.680282	1	1.34485	1.71694	1.17438	0.985188	1.11483	1.01369	1	0.617612	1.18232
FAD-dependent oxidoreductase domain-containing protein 2	Q3USW5	Foxred2	A2B2C1D1E1edD1E1eE1F1fedcba+NFSGPEK	3	N2H7	492	Oligo-mannose	1	58962	54643	63518	68383	56934	45803	62102	71068	91898	61961	0.932353	1.09283	0.958238	1.15248	1	0.972687	0.953745	1.13677	1.39502	1.08433	1	0.390283	1.04089
Integrin alpha-1	Q3V3R4	Itga1	A2B2C1D1E2F1G4gfedD1E2F1fedcbB5ba+GELQSENSSLTLSSSNR	2	N4H5F1G1	1113	Complex	5	22314	27607	28156	21222	20713	23407	24605	27761	28379	26353	0.844152	1.42051	1	0.938689	1.0361	1.46105	0.910079	1.04123	1.13771	1.13192	5	0.528216	1.10181
Decorin	P28654	Dcn	A2B2C1D1E2F1fF5feE2F1fedD1E1edcba+LGLSFNSITVMENGSLANVPHLR	3	N4H6F1	257	Hybrid	1	103497	79666	111604	99382	103896	80030	110597	102120	116672	104258	0.977107	0.95126	1.00522	1	1.08952	1.0147	1.01409	0.975249	1.05742	1.08933	1	0.426561	1.02601
Complement factor H	P06909	Cfh	A2B2C1D1E2F1G4gfedD1E2eE2F1fF5fedcba+LTEFTHNSTMDYK	3	N5H5F1G1	773	Complex	2	27786	1143	24991	16267	23314	13396	51429	34174	35385	41780	1.07954	0.205074	1.12817	0.925366	0.285442	0.730421	1.462	1.49945	1.20194	1.77104	2	0.0510975	1.66036
Cell surface glycoprotein MUC18	Q8R2Y2	Mcam	A2B2C1D1E2F1G4gfeE2F1fedD2dD1E1edcbB5ba+ASGNFSQVDWFLIHK	3	N5H6F1G1	58	Hybrid	2	42166	27318	47756	41042	34423	19626	35051	37129	31312	37941	0.944056	1.30235	0.944164	1.01853	1.06987	1.0076	0.850811	0.909847	0.833498	0.987831	2	0.102593	0.892229
Lysosome-associated membrane glycoprotein 2	P17047	Lamp2	A2B2C1D1E2F1G3gfeE2edD1E1eE1edcba+LNNSQIK	4	N4H6S1	280	Hybrid	1	56638	90118	52801	67312	82041	146077	130914	128168	141207	96152	0.789474	1.58874	0.702167	1	1.27023	2.73453	1.77229	1.80717	1.88952	1.48328	1	0.0115442	1.88848
Fibroleukin	P12804	Fgl2	A2B2C1D1E1edD1E1eE1F1fedcba+LHIGNYNGTAGDALR	3	N2H7	329	Oligo-mannose	2	45941	63400	55381	52208	65748	43574	60046	39886	59329	43403	0.853188	1.616	0.928946	1	1.36704	1.18786	1.03138	0.735497	1.06557	0.851352	2	0.313859	0.857171
Golgi-associated PDZ and coiled-coil motif-containing protein	Q8BH60	Gopc	A2B2C1D1E2F1feE2F1fedD1E1edcbB5ba+ELEANK	3	N4H6F1	166	Hybrid	1	15970	13783	16002	16334	18851	16444	18237	15397	20192	17697	0.917349	1.00135	0.876946	1	1.20278	1.26855	1.01742	0.894656	1.11346	1.12503	1	0.343991	1.10227
Laminin subunit alpha-4	P97927	Lama4	A2B2C1D1E2F1feE2F1fedD1E1eE1edcbB5ba+LFIEEANK	4	N4H7F1	735	Hybrid	5	198213	104808	217117	203610	162376	98472	179192	188253	181298	186071	1	0.77488	0.964422	1.07899	1	0.773645	0.955954	0.963874	0.949354	1.11026	5	0.863924	0.971766
POM121-like protein 2	Q5SW25	Pom121l2	A2B2C1D1E2F1G4gfF4fedD1E2F1G4gfedcba+NTSQSSPGAIDGLK	2	N4H5G3	715	Complex	4	380262	112745	281852	289606	350867	121414	240396	279819	208349	348592	1.15479	0.538218	0.927444	1	1.1924	0.523756	0.795099	0.953252	0.712453	1.27911	4	0.542242	0.84421
ATP-dependent (S)-NAD(P)H-hydrate dehydratase	Q9CZ42	Naxd	A2B2C1D1E2edD1dcbB5ba+LSQALGNITVVQK	1	N3H3F1	236	Complex	1	41400	34397	49185	38930	42157	30276	50194	44503	50754	49331	0.951631	1	1.07862	0.95374	1.07636	0.934626	1.12057	1.03478	1.11996	1.25494	1	0.214303	1.07435
Serine protease inhibitor A3K	P07759	Serpina3k	A2B2C1D1E2F1G4gfeE2edD1E2F1feE2F1fF5fedcba+YTGNASALLILPDQGR	4	N6H6F1G1	270	Complex	1	10339	8242	13088	15076	11023	16360	21008	16209	17503	22595	0.84442	0.851381	1.01982	1.31233	1	1.79446	1.66642	1.33914	1.37233	2.04234	1	0.00362861	1.62446
Alpha-galactosidase A	P51569	Gla	A2B2C1D1E1F1fedD1E1F1feE1F1fedcba+YMALALNR	3	N2H9	192	Oligo-mannose	2	51846	46286	47654	49315	50639	35950	62201	53332	68834	55435	0.993183	1.2136	0.903256	0.996213	1.09978	1.01947	1.08874	0.92952	1.0973	1.12185	2	0.876878	1.01928
Endothelin-converting enzyme 1	Q4PZA2	Ece1	A2B2C1D1E2F1G3gfedD1E2F1G3gfedcbB5ba+DYYLNK	2	N4H5F1S2	269	Complex	2	19741	15143	26708	16414	20877	16498	23643	24629	23381	22172	1.01353	0.875364	1.13611	0.97925	0.992569	1.00757	1.20223	1.14699	1.12157	1.23964	2	0.0367459	1.15091
Plasma kallikrein	P26262	Klkb1	A2B2C1D1E2F1G4gfedD1E2F1G4gfedcba+GSNFNISK	2	N4H5G2	127	Complex	26	51001	50802	59338	45160	55555	40431	67537	55629	60916	62045	1	0.86415	1.07367	0.959242	1	0.94251	1.2694	1.18285	1.20509	1.49685	26	0.0357375	1.23352
EGF domain-specific O-linked N-acetylglucosamine transferase	Q8BYW9	Eogt	A2B2C1D1E1F1fedD1E1eE1F1fedcba+LNITQEGPK	3	N2H8	354	Oligo-mannose	2	161825	123207	185421	157300	154703	110941	176981	211738	191720	190797	0.949357	1.18126	1.02721	0.954088	1.22637	1.09241	1.11847	1.22243	1.14943	1.22276	2	0.17987	1.11289
Collagen alpha-1(VI) chain	Q04857	Col6a1	A2B2C1D1E2edD1E2edcbB5ba+RNFTAADWGHSR	2	N4H3F1	211	Complex	2	13536	15394	15051	16337	1087	11699	16145	11246	16799	12091	0.970908	1.38909	0.96845	1.07838	0.32157	1.15748	1.16943	0.832165	1.11729	0.936905	2	0.617049	1.06069
Kininogen-1	O08677	Kng1	A2B2C1D1E2F1G4gfedD1E2F1G4gfedcba+IANFSQSCTLYSGDDLVEALPK	2	N4H5G2	242	Complex	10	38490	17140	39210	28546	34168	27406	59017	81099	70497	76561	1.1503	0.610087	1.00271	0.792013	1.0252	1.0239	1.59291	2.23094	1.90358	2.07318	10	0.00668183	1.94457
Laminin subunit alpha-5	Q61001	Lama5	A2B2C1D1E2F1fedD1E2F1fedcba+EALNQAVNTTR	2	N4H5	2395	Complex	2	31988	28580	36024	42060	37551	25126	37447	34421	43969	32971	0.862414	1.12992	0.888445	1.28798	1.0742	0.974313	1.05583	0.966804	1.23873	1.00457	2	0.995526	1.0107
Voltage-dependent calcium channel subunit alpha-2/delta-1	O08532	Cacna2d1	A2B2C1D1E2F1G4gfeE2F1fedD1E1eE1edcba+SLDNDNYVFTAPYFNK	4	N4H7G1	781	Hybrid	2	9174	5707	11441	8692	9323	7386	9265	10580	11801	11540	0.995132	0.925448	1.19119	0.946637	1.01615	0.960937	0.8883	1.17706	1.04628	1.40942	2	0.452283	1.04751
Zona pellucida sperm-binding protein 3	P10761	Zp3	A2B2C1D1E2F1G4gfeE2eE2edD1E2eE2F1G4gfeE2F1G4gfedcbB5ba+PRPETLQFTVDVFHFANSSR	6	N8H6F1G3	273	Complex	1	13080	10618	18192	12363	12637	7795	10495	15126	13500	15911	0.973988	1	1.29239	0.981177	1.04523	0.779531	0.759009	1.13936	0.965041	1.31123	1	0.59248	0.908332
Transcription initiation factor TFIID subunit 1	Q80UV9	Taf1	A2B2C1D1E2F1fedD1E2F1feE2F1fedcbB5ba+TAPWNTTR	3	N5H6F1	954	Complex	1	7086	24468	2743	10880	15567	20810	10896	5011	10722	4582	0.611075	2.66872	0.225677	1	1.49114	2.41011	0.912598	0.437127	0.887637	0.437305	1	0.752024	0.821657
5'-3' exonuclease PLD3	O35405	Pld3	A2B2C1D1E2F1G3gfedD1dcba+ELGVVMYNCSCLAR	1	N3H4S1	234	Complex	2	20290	18233	20003	17209	21432	32463	37099	34180	36553	33024	1.09101	1.06609	0.926869	0.911652	1.11731	1.55016	1.49449	1.26212	1.38398	1.54787	2	0.000300543	1.40276
Biglycan	P28653	Bgn	A2B2C1D1E2F2fedD1E2F2fedcbB5ba+LLQVVYLHSNNITK	2	N6H3F1	312	Complex	1	44043	36303	41053	42456	40369	32003	51786	43798	51404	62826	0.982219	1.02397	0.873465	1.00913	1	0.958503	1.12166	0.988043	1.10051	1.55063	1	0.168656	1.105
Collagen alpha-6(VI) chain	Q8C6K9	Col6a6	A2B2C1D1E1F1fedD1E1eE1F1fedcba+GIFSDVSASVCNSSK	3	N2H8	987	Oligo-mannose	3	80669	43627	81092	88694	68672	60921	95590	92230	119446	107296	1	0.850235	1	1.22187	1	1.07232	1.30881	1.28284	1.4072	1.53487	3	0.0131798	1.29836
Desmocollin-2	P55292	Dsc2	A2B2C1D1E1edD1E1eE1F1fedcba+INDTAAR	3	N2H7	629	Oligo-mannose	1	5590	4863	7911	7349	3823	3347	3858	5362	4960	5565	0.908858	1	1.22711	1.27347	0.690413	0.730821	0.609208	0.881863	0.774162	1.00135	1	0.118296	0.78172
Collagen alpha-1(XII) chain	Q60847	Col12a1	A2B2C1D1E2F1G4gfedD1E2edcba+EAGNITTDGYEILGK	2	N4H4G1	2681	Complex	1	32140	17728	42072	27777	21692	17403	33888	36896	26420	39736	1.08563	0.75737	1.35581	1	0.813874	0.789464	1.11174	1.26068	0.856714	1.48545	1	0.572387	1.08617
Teneurin-4	Q3UHK6	Tenm4	A2B2C1D1E2F1G4gfeE2edD1E1eE1edcba+FNVSLGK	4	N4H6G1	469	Hybrid	2	64773	37906	67734	61126	54305	42101	84972	81382	87358	78618	0.900504	0.824291	1.06766	1.00407	0.979234	0.885947	1.13537	1.09703	1.1567	1.3889	2	0.0855311	1.16797
Peptidyl-prolyl cis-trans isomerase FKBP10	Q61576	Fkbp10	A2B2C1D1E1F1fedD1E1eE1F1fedcba+TLSRPPENCNETSK	3	N2H8	392	Oligo-mannose	4	47761	28273	63355	46552	44222	23680	39816	41201	40321	33830	0.909688	0.807344	1.19397	1.03112	1	0.719835	0.76136	0.822869	0.840049	0.782595	4	0.0174226	0.801762
Laminin subunit alpha-1	P19137	Lama1	A2B2C1D1E2F1fedD1E2F1fedcbB5ba+YNNGTWYK	2	N4H5F1	2391	Complex	1	33548	36224	44186	39519	39863	42466	44749	41299	46371	40250	0.795817	1.08681	1	0.999149	1.05036	1.35288	1.03098	0.991006	1.05599	1.05669	1	0.213671	1.04641
Glutamyl aminopeptidase	P16406	Enpep	A2B2C1D1E2F1G3gfedD1E2F1fedcba+GWLNGSLVGFYK	2	N4H5S1	189	Complex	1	55567	29320	60139	48054	45944	33226	52122	54257	46575	48153	1.08495	0.724049	1.12026	1	0.996419	0.871249	0.9884	1.07161	0.872995	1.04052	1	0.846849	0.963856
Laminin subunit alpha-1	P19137	Lama1	A2B2C1D1E2F1G4gfeE2F1G3gfedD1E2F1G4gfeE2F1G4gfedcbB5ba+VATLNQTAR	4	N6H7F1S1G3	1686	Complex	5	18846	10055	22335	18320	16140	8970	28430	19095	18791	27587	0.959145	0.780963	1.16165	1.1055	1	0.770781	1.36128	1.1754	1.01668	1.54872	5	0.281613	1.17186
Zona pellucida sperm-binding protein 2	P20239	Zp2	A2B2C1D1E2F1G3gfedD1E2F1feE2F1fedcbB5ba+IGNGTR	3	N5H6F1S1	184	Complex	5	9588	7767	11624	9676	11183	3845	6513	7041	5791	3625	0.929431	1	1	0.944609	1.2045	0.701162	0.719946	0.638435	0.729001	0.724225	5	0.000318207	0.717849
Basement membrane-specific heparan sulfate proteoglycan core protein	Q05793	Hspg2	A2B2C1D1E2F1fedD2dD1E2F1fedcbB5ba+LTVPSSQNSSFR	2	N5H5F1	2336	Complex	5	51582	50925	56975	64939	51794	45695	65474	51031	61004	49380	0.896599	1.09716	0.944829	1	1.03501	1.04039	0.973869	0.862338	1.01795	1.00763	5	0.768449	0.988638
Laminin subunit gamma-1	P02468	Lamc1	A2B2C1D1E2F1G4gfedD2dD1E2edcbB5ba+NISQDLEK	2	N5H4F1G1	1239	Complex	5	431308	242063	509385	323539	322468	203536	446820	428639	445599	504524	1.00916	0.801333	1.06135	0.962714	1	0.880742	1.11699	0.994789	1.09913	1.31003	5	0.213468	1.10221
DNA primase small subunit	P20664	Prim1	A2B2C1D1E2F1G4gfeE2F1G4gfedD1E1edcbB5ba+LDVNVSK	3	N4H6F1G2	307	Hybrid	1	16746	10851	17340	15285	16717	12916	18268	20412	20211	18151	1.01226	0.82959	1	0.984748	1.12243	1.04853	1.07249	1.24812	1.17283	1.21428	1	0.029451	1.16639
BOS complex subunit NCLN	Q8VCM8	Ncln	A2B2C1D1E2F1G4gfedD1E2edcba+VIYNLTEK	2	N4H4G1	428	Complex	2	142226	110537	163570	117343	130773	93607	147134	137691	142508	144881	0.980407	1.01433	1.00563	0.93773	1.08097	0.839767	1.01571	0.956373	0.964874	1.11604	2	0.631051	0.974182
Vitamin K-dependent protein C	P33587	Proc	A2B2C1D1E2F1G4gfedD1E2F1G4gfedcbB5ba+IVNGTLTK	2	N4H5F1G2	214	Complex	3	74568	47080	119114	65789	75271	44552	86436	74936	88487	81182	1	0.808013	1.41784	0.940326	1.00302	0.951309	1.1258	1.01655	1.18127	1.20488	3	0.598326	1.13627
Distal membrane-arm assembly complex protein 2	Q9D7K5	Dmac2	A2B2C1D1E2F1fF5fedD1E1edcbB5ba+ENRSFTNIQEK	2	N3H5F2	71	Hybrid	1	36191	26001	44203	31399	34601	27294	49041	40597	50182	48776	1	0.908659	1.16525	0.924683	1.06196	1.01283	1.31607	1.13471	1.33111	1.49156	1	0.033503	1.24961
Neuroplastin	P97300	Nptn	A2B2C1D1E2F1G3gfedD1E2F1feE2F1fedcbB5ba+NASNMEYR	3	N5H6F1S1	196	Complex	1	4316	6153	5781	5503	5622	3595	6152	4331	4524	5020	0.735875	1.32685	0.940361	1	1.06472	0.823176	1.01873	0.746966	0.740477	0.947246	1	0.190284	0.832969
Collagen alpha-6(VI) chain	Q8C6K9	Col6a6	A2B2C1D1E2F1G3gfedD1E2F1fedcbB5ba+ASEDNVTK	2	N4H5F1S1	346	Complex	5	23004	13467	24417	22346	17639	17003	30935	26175	29281	29213	1	0.740421	1.01265	1	0.956146	1.0223	1.01545	1.151	1.18311	1.40416	5	0.0403596	1.17774
Dedicator of cytokinesis protein 4	P59764	Dock4	A2B2C1D1E2edD1dcba+SSHLENGTRR	1	N3H3	1957	Complex	1	33016	29798	38379	39541	33693	27420	33639	35321	39081	35401	0.882195	1.00702	0.978368	1.12607	1	0.983963	0.872975	0.954692	1.00247	1.04687	1	0.599264	0.984351
Reticulocalbin-3	Q8BH97	Rcn3	A2B2C1D1dD1dcbB5ba+NATYGHYEPGEEFHDVEDAETYK	0	N2H3F1	140	Oligo-mannose	1	47422	27178	47493	45958	38548	24078	37494	37241	39432	42018	1.0466	0.758631	1	1.08104	0.944983	0.713663	0.803678	0.831406	0.835442	1.0263	1	0.142286	0.839792
Protein CREG1	O88668	Creg1	A2B2C1D1E2F1G3gfedD1dcbB5ba+VNKTEEDYAR	1	N3H4F1S1	160	Complex	2	19721	20707	22339	20691	21263	26956	43534	41254	43680	44839	0.966495	1.00742	1.22028	0.953302	1.03489	1.38269	1.91462	2.19449	1.76284	2.42168	2	0.00126552	1.88013
Kinesin-like protein KIF21A	Q9QXL2	Kif21a	A2B2C1D1E2F1G4gfedD1E2F1fedcbB5ba+NQSQYEK	2	N4H5F1G1	750	Complex	1	123305	67866	123592	91261	111539	79095	140074	122897	142809	115374	1.04573	0.727955	1	0.824905	1.05072	0.900868	1.15376	1.05432	1.16269	1.08289	1	0.117557	1.11453
Matrix metalloproteinase-15	O54732	Mmp15	A2B2C1D1E1F1fedD1E1F1feE1F1fedcba+GLPGNISAAYER	3	N2H9	414	Oligo-mannose	1	19296	16150	23677	21255	18652	16873	18391	24100	20653	22654	0.931368	0.985912	1.09031	1.09344	1	1.09375	0.862141	1.17669	0.956981	1.21014	1	0.601451	1.05538
Protocadherin Fat 2	Q5F226	Fat2	A2B2C1D1E2F1G3gfedD1E2F1G3gfedcbB5ba+LNVTWR	2	N4H5F1S2	210	Complex	2	22155	17573	29708	22621	21887	15028	26594	20672	23693	19923	0.953854	0.879252	1.15145	1	1.05729	0.848043	1.02965	0.868095	0.998543	0.953725	2	0.271732	0.934636
Fibroleukin	P12804	Fgl2	A2B2C1D1E2edD2dD1E1eE1F1fedcba+LDGSTNFTR	3	N4H6	256	Hybrid	1	28363	22365	38615	27600	28975	26935	36755	38018	38027	45594	0.964196	0.961598	1.25239	1	1.0941	1.22971	1.21352	1.30735	1.241	1.71537	1	0.0307865	1.26308
Ephrin-A2	P52801	Efna2	A2B2C1D1E1edD1E1eE1F1fedcba+YAVYWNR	3	N2H7	38	Oligo-mannose	1	39551	52399	45577	37770	44989	52527	45927	42002	53367	36899	0.909584	1.52412	1	0.925785	1.14924	1.62233	1.02582	0.977115	1.17821	0.939153	1	0.789185	1.04056
Transmembrane gamma-carboxyglutamic acid protein 4	Q8BGN6	Prrg4	A2B2C1D1E2eE2edD1E1edcba+PYPSSSANYTRTAR	3	N4H4	154	Hybrid	1	223497	208232	214591	181192	216435	194898	343939	329463	338529	324131	1	1.17838	0.916028	0.864062	1.07566	1.17113	1.49461	1.49116	1.45409	1.60504	1	0.00142746	1.44187
Trans-Golgi network integral membrane protein 1	Q62313	Tgoln1	A2B2C1D1E2F2G4gfedD1E2F1fF3fedcbB5ba+TDAELNETARPLSPVNPK	2	N5H4F1S1G1	110	Complex	1	68699	47023	93116	79799	68144	49197	104823	82103	94108	100268	0.907617	0.785731	1.17367	1.12364	1	0.872895	1.34502	1.09724	1.19356	1.46606	1	0.152067	1.19847
Tetraspanin-31	Q9CQ88	Tspan31	A2B2C1D1E2F1G4gfedD1E2F1G3gfedcbB5ba+NTQADVINASWSVLSNSTR	2	N4H5F1S1G1	109	Complex	1	12806	11239	16117	12780	12193	12160	16023	17697	16093	16273	0.940167	1.04359	1.12887	1	0.994311	1.19894	1.14249	1.31426	1.13421	1.32219	1	0.00449814	1.18919
Prolyl 3-hydroxylase 1	Q3V1T4	P3h1	A2B2C1D1dD1E1edcba+VLNGSQR	1	N2H4	470	Oligo-mannose	6	6902	11888	9238	9743	10228	7967	11606	7861	9478	9028	0.833732	1.19689	0.89305	1	1.13238	1.1516	1.07127	0.806229	0.903351	0.881308	6	0.620268	0.952664
Integrin beta-2	P11835	Itgb2	A2B2C1D1E2F1G3gfedD1E2F1G3gfedcbB5ba+LNFTGPGEPDSLR	2	N4H5F1S2	51	Complex	7	21048	12608	22320	19232	15284	13886	24689	22013	21870	24206	1.00246	0.836673	1.11121	1	0.965412	0.943359	1.1417	1.08634	1.14598	1.30694	7	0.0888632	1.13943
Peptidyl-prolyl cis-trans isomerase FKBP10	Q61576	Fkbp10	A2B2C1D1dD1E1eE1edcba+YHYNGTFEDGKK	2	N2H5	69	Oligo-mannose	1	324355	104755	345748	280164	222732	111224	265355	257705	271310	240001	1.08625	0.443707	1.10468	1	0.828539	0.500242	0.86309	0.873018	0.872252	0.889527	1	0.535126	0.846007
Protein ITPRID2	Q922B9	Itprid2	A2B2C1D1E1F1fedD1E1eE1F1fedcba+SMNSTGSGK	3	N2H8	153	Oligo-mannose	1	27799	31572	17316	15020	23719	30193	25545	21109	25750	17084	1.05515	1.51564	0.627046	0.607618	1	1.53908	0.94169	0.810478	0.938267	0.717644	1	0.900643	1.03934
Thy-1 membrane glycoprotein	P01831	Thy1	A2B2C1D1E2F1G3gfedD2dD1E2F1fedcbB5ba+VLTLANFTTK	2	N5H5F1S1	94	Complex	1	35250	35320	39836	43368	34916	35355	54481	56687	50066	58544	0.908896	1.15183	0.97994	1.1918	1	1.22427	1.36433	1.47853	1.23926	1.6706	1	0.00769326	1.32394
Galectin-3-binding protein	Q07797	Lgals3bp	A2B2C1D1E2F1G3gfedD1dcbB5ba+ALGYENATQALGR	1	N3H4F1S1	69	Complex	1	51968	43135	83292	54921	44347	44340	56899	90459	72753	74391	0.952565	1	1.45657	1.07294	0.902908	1.0915	1.01294	1.67726	1.28019	1.50909	1	0.17465	1.19496
A-kinase anchor protein 8	Q9DBR0	Akap8	A2B2C1D1E1F1G1gfedD1E1F1feE1F1fedcba+SNSSTFIR	3	N2H10	200	Oligo-mannose	1	8175	10033	7284	10231	9657	10966	9548	10969	10122	7087	0.762123	1.18299	0.647852	1.01656	1	1.37296	0.864507	1.03441	0.905878	0.7312	1	0.690945	1.05272
Amino acid transporter heavy chain SLC3A2;CWF19-like protein 2	P10852;Q8BG79	Slc3a2;Cwf19l2	A2B2C1D1E2F1fF5feE2F1fedD1E1edcbB5ba+NLSEDR	3	N4H6F2	263;308	Hybrid	1	21202	13653	22555	22729	17175	12377	25773	22143	22392	25161	1	0.814447	1.01493	1.14257	0.899788	0.783989	1.18061	1.05645	1.01387	1.31337	1	0.388304	1.10626
Beta-glucuronidase	P12265	Gusb	A2B2C1D1E1F1fedD1E1F1feE1F1fedcba+IANETGGHGSGPR	3	N2H9	627	Oligo-mannose	3	7247	9515	6934	6930	10623	7168	7963	6190	11642	5385	0.981177	1.62933	0.895657	1	1.23566	1.30334	1.0243	0.847754	1.09347	0.806884	3	0.429848	0.888177
Transmembrane glycoprotein NMB	Q99P91	Gpnmb	A2B2C1D1E2F1fedD1dcba+NDRNLSDEIFLR	1	N3H4	249	Complex	1	62315	56604	57025	57946	69169	58507	70018	59647	75854	66369	1	1.14886	0.873055	0.99108	1.23293	1.26092	1.09128	0.968247	1.16856	1.17871	1	0.324429	1.08456
Protein EVI2A	P20934	Evi2a	A2B2C1D1E1F1fedD1E1eE1F1fedcba+HPSDNNTNLVTPAVGHK	3	N2H8	55	Oligo-mannose	2	14204	30451	16372	15961	19686	26989	24762	19647	26004	23857	0.832438	2.09806	0.958222	0.914024	1.22945	1.8211	1.38034	1.12456	1.33917	1.39845	2	0.448318	1.37324
Asporin	Q99MQ4	Aspn	A2B2C1D1E2F1feE2edD1E1eE1edcbB5ba+ITDIENGTFANIPR	4	N4H6F1	275	Hybrid	2	64389	42081	61204	66196	58020	44095	91755	75305	102179	87573	1	0.879925	0.941725	1.05241	1.08576	1.02773	1.30062	1.20836	1.34447	1.38898	2	0.00759137	1.2756
Fibronectin	P11276	Fn1	A2B2C1D1E2F1G4gfedD1dcba+LDAPTNLQFVNETDR	1	N3H4G1	1006	Complex	4	150543	114025	161029	136186	150790	152093	221833	197832	237216	187151	1.05253	0.969965	1.0102	0.981917	1.04022	1.2287	1.40482	1.43145	1.41052	1.37502	4	1.82808e-05	1.36872
Negative elongation factor A	Q8BG30	Nelfa	A2B2C1D1E2F1feE2F1fedD1E1edcba+NLSLTR	3	N4H6	432	Hybrid	1	25427	35987	19066	26802	28579	26632	26450	16033	26313	22130	0.890123	1.59335	0.636771	1	1.11128	1.25207	0.89929	0.567754	0.884284	0.857379	1	0.444226	0.867728
Inter-alpha-trypsin inhibitor heavy chain H5	Q8BJD1	Itih5	A2B2C1D1E2F1G4gfeE2F1fedD1E1edcba+TLFPNYFNGSEIVIAGK	3	N4H6G1	508	Hybrid	1	12038	5117	12654	11473	9446	6414	15180	12851	12703	15006	1	0.537616	1.00286	1.01578	0.871593	0.71556	1.22472	1.07987	1.01302	1.37958	1	0.207692	1.21028
Laminin subunit alpha-4	P97927	Lama4	A2B2C1D1E2F1G4gfeE2F1fedD1E1edcba+HVTDMNSTIHLLR	3	N4H6G1	308	Hybrid	1	35921	30637	31412	27023	30446	30135	35681	28689	38566	30886	1.06218	1.1458	0.886163	0.851649	1	1.19672	1.02472	0.858134	1.09476	1.01076	1	0.555723	1.04068
F-box only protein 5	Q7TSG3	Fbxo5	A2B2C1D1E1F1fedD1E1eE1F1fedcba+NNESLK	3	N2H8	346	Oligo-mannose	1	48907	51132	56189	54971	56821	49831	56779	53175	62230	56274	0.834756	1.10381	0.914974	1	1.07725	1.14225	0.941229	0.918092	1.01966	1.063	1	0.647837	1.02921
EMILIN-1	Q99K41	Emilin1	A2B2C1D1E2F1fF4fedD2dD1E2edcba+LGALNNSLLLLEDR	2	N5H4G1	795	Complex	1	20483	19464	24899	22464	28656	15268	27934	26177	26491	28930	0.855517	1.0282	0.992169	1	1.32945	0.856424	1.13315	1.10597	1.06218	1.33727	1	0.611275	1.08315
Nicastrin	P57716	Ncstn	A2B2C1D1dD1dcba+ATNLTR	0	N2H3	579	Oligo-mannose	1	41742	56873	49096	44785	51585	38575	47493	39915	44789	39888	0.874506	1.50698	0.981306	1	1.20042	1.08534	0.966358	0.845894	0.900797	0.924843	1	0.194989	0.90168
Serpin H1	P19324	Serpinh1	A2B2C1D1E2F1fF5feE2F1fedD1E1edcbB5ba+SLSNSTAR	3	N4H6F2	119	Hybrid	1	8460	9146	7917	11640	9140	5544	7109	8103	8016	6570	0.833305	1.1394	0.743983	1.22198	1	0.733378	0.680081	0.807364	0.757979	0.716201	1	0.0272777	0.743869
Coagulation factor V	O88783	F5	A2B2C1D1E2F1G4gfedD1E2F1G4gfeE2F1G4gfedcba+LLNHSLLLHK	3	N5H6G3	1049	Complex	1	42696	31586	46870	45417	41291	28155	45689	47838	42594	43675	0.954824	0.893393	1	1.08251	1.02568	0.845596	0.992355	1.08218	0.914431	1.08095	1	0.888253	0.996171
Collagen alpha-5(VI) chain	A6H584	Col6a5	A2B2C1D1E2F1feE2F1fedD1E1edcba+SNDSVLEPANR	3	N4H6	588	Hybrid	1	28702	36064	22528	29288	34704	34694	39640	23237	35605	1940	0.919485	1.46123	0.688532	1	1.2349	1.49265	1.23335	0.753014	1.09499	0.0687813	1	0.64861	0.964591
Lysosomal acid glucosylceramidase	P17439	Gba1	A2B2C1D1E1F1fedD1E1F1feE1F1fedcba+DLGPALANSSHDVK	3	N2H9	289	Oligo-mannose	2	59206	31199	70263	55895	51727	34774	65213	68586	63128	63817	0.936143	0.839551	1.0923	0.981326	0.985113	0.818175	1.03106	1.07975	0.95334	1.11365	2	0.640966	1.04588
CLK4-associating serine/arginine rich protein	Q8CFC7	Clasrp	A2B2C1D1dD1E1edcba+NASTRR	1	N2H4	370	Oligo-mannose	1	24288	31475	29081	22485	31644	23686	27849	26988	32142	24533	0.875414	1.43483	1	0.863759	1.26687	1.14653	0.974878	0.983972	1.11214	0.978608	1	0.691619	1.03059
Leukocyte cell-derived chemotaxin 1	Q9Z1F6	Cnmd	A2B2C1D1E2edD1E2edcbB5ba+LSNGTR	2	N4H3F1	243	Complex	2	13008	55431	13244	15244	24192	23986	16474	11773	15252	14036	0.554182	6.48409	0.506456	1	2.0577	2.88532	0.734317	0.55544	0.752927	0.490802	2	0.417886	0.765911
VWFA and cache domain-containing protein 1	Q6PDJ1	Cachd1	A2B2C1D1E2F1fedD2dD1E2edcba+EAYNVSYAWK	2	N5H4	601	Complex	1	89231	75766	92193	86019	88810	78628	110980	116637	138277	111385	0.973293	1.04523	0.959389	1	1.07599	1.1518	1.17569	1.28693	1.44792	1.34459	1	0.00176425	1.25565
Serpin H1	P19324	Serpinh1	A2B2C1D1E2F1fedD2dD1dcba+SLSNSTAR	1	N4H4	119	Complex	1	9226	11283	1062	6768	10909	5847	5864	7302	6537	4573	1	1.54676	0.10982	0.781852	1.31338	0.85112	0.617304	0.800605	0.680191	0.54856	1	0.351937	0.684921
Laminin subunit alpha-4	P97927	Lama4	A2B2C1D1E2F1G4gfedD1E2F1G3gfedcba+NTTGFK	2	N4H5S1G1	215	Complex	3	91632	38718	112026	108271	55010	41462	64519	85575	84601	85307	1	0.534413	1.06261	1.19406	0.66683	0.826414	0.861954	0.944691	0.886328	1.17463	3	0.743162	1.01415
Laminin subunit gamma-1	P02468	Lamc1	A2B2C1D1E2F1fedD1E2edcba+RIPAINR	2	N4H4	1393	Complex	12	55830	34754	109868	53919	40006	24915	43297	91425	32494	56259	1	1.09831	1.27957	1	0.994508	0.918615	0.787492	1.25036	0.764652	1.04615	12	0.283119	0.855004
NPC intracellular cholesterol transporter 1	O35604	Npc1	A2B2C1D1E2F1G4gfedD1E2F1G4gfedcba+NPNLTISFTAER	2	N4H5G2	598	Complex	5	30130	23564	42653	31435	29051	37525	60749	60698	56065	62412	0.949917	0.904552	1.20749	1	1.10328	1.10491	1.36423	1.47283	1.42418	1.73319	5	0.00975414	1.39835
Adhesion G protein-coupled receptor L2	Q8JZZ7	Adgrl2	A2B2C1D1E1edD1E1eE1edcba+SLGQFLSTENATIK	3	N2H6	735	Oligo-mannose	2	77159	51401	95406	81531	79336	46152	93449	84556	94520	95269	0.932713	0.781033	1.07649	1.00812	1.00704	0.757432	1.03647	1.02408	1.0287	1.1742	2	0.623688	1.03767
Integrin beta-1	P09055	Itgb1	A2B2C1D1E2F1G4gfedD2dD1E2F1fedcbB5ba+NKNVTNR	2	N5H5F1G1	94	Complex	2	11196	13297	13207	13729	16436	9197	15649	11621	17525	12457	0.870838	1.07207	1.01313	1.04796	1.06059	0.869638	1.14379	0.843433	1.08234	1.16032	2	0.930321	1.03934
Prolow-density lipoprotein receptor-related protein 1	Q91ZX7	Lrp1	A2B2C1D1E2F1fedD2dD1E1edcbB5ba+THANGSIK	2	N4H5F1	2118	Hybrid	1	7530	10118	8649	10648	10235	9343	11480	7518	12298	9733	0.663513	1.12761	0.727091	1	1.00176	1.10564	0.98246	0.670111	1.04029	0.949155	1	0.705191	1.01005
Laminin subunit gamma-1	P02468	Lamc1	A2B2C1D1E2F1fF5fedD2dD1E2edcba+NISQDLEK	2	N5H4F1	1239	Complex	2	255813	118053	253056	239651	164147	104673	229346	223604	207774	231532	1.02936	0.646133	1.05395	1.10036	0.78777	0.56517	0.839254	0.873212	0.830056	0.975793	2	0.364896	0.850299
Prolow-density lipoprotein receptor-related protein 1	Q91ZX7	Lrp1	A2B2C1D1E2F1G4gfedD1E2F1feE2F1G4gfedcbB5ba+THANGSIK	3	N5H6F1G2	2118	Complex	4	18156	17948	17870	18955	19427	15733	16594	15812	22493	16507	0.862525	0.969277	0.8867	1.12581	1.17068	0.938809	1.16389	0.855624	1.13207	0.882125	4	0.926715	0.990957
Angiotensin-converting enzyme	P09470	Ace	A2B2C1D1E2F1G4gfedD1E1edcbB5ba+NETHFDAGAK	2	N3H5F1G1	514	Hybrid	3	18821	18613	21108	16688	18993	13564	18753	15481	19784	19046	0.880075	1.10694	1.01098	0.970909	1.04761	0.846394	0.803244	0.777631	0.7596	0.90122	3	0.00367078	0.80889
Integrin alpha-V	P43406	Itgav	A2B2C1D1E2F1feE2F1fedD1E1eE1edcbB5ba+ANTTQPGIVEGGQVLK	4	N4H7F1	74	Hybrid	6	56660	55826	59560	68944	50849	36292	64276	70689	85268	64222	0.998566	1.04149	1	1.19724	0.98003	0.887994	1.1363	1.18029	1.58214	1.25625	6	0.201937	1.15903
Immunoglobulin superfamily member 3	Q6ZQA6	Igsf3	A2B2C1D1E1edD1E1eE1edcba+RNYNNTWTR	3	N2H6	655	Oligo-mannose	1	47314	202513	33980	65598	141017	423416	143999	56453	184919	26214	0.676739	3.6635	0.463686	1	2.24039	8.13336	2.00037	0.816787	2.5391	0.414955	1	0.461578	1.33956
Golgin subfamily A member 1	Q9CW79	Golga1	A2B2C1D1dD1dcba+NQSLCEK	0	N2H3	511	Oligo-mannose	2	63680	318527	33709	86065	191683	183992	76848	27129	109445	24356	0.645785	4.44166	0.265421	1	2.47537	3.23486	0.870766	0.308233	1.32803	0.255198	2	0.564007	0.689768
Torsin-1A-interacting protein 1	Q921T2	Tor1aip1	A2B2C1D1E1edD1E1eE1F1fedcba+HLNSSLPR	3	N2H7	411	Oligo-mannose	15	37004	68648	40713	46499	47164	73039	52414	62485	63278	56607	0.930485	1.59137	0.822431	1	1.19012	1.97927	1.14196	1.13823	1.38145	1.12683	15	0.278412	1.21288
Basal cell adhesion molecule	Q9R069	Bcam	A2B2C1D1E2F1fF5fedD1E2eE2F1fF5fedcbB5ba+GNLTLER	3	N5H5F3	314	Complex	3	23349	28804	24645	22908	25516	21361	29240	21257	30507	1780	0.95632	1.27947	0.872568	1	1.16083	1.2227	1.13672	0.952465	1.1995	1.06664	3	0.503601	1.07165
Tenascin	Q80YX1	Tnc	A2B2C1D1E2F1G4gfF5fedD1E2F1G3gfedcba+EPEIGNLNVSDVTPK	2	N4H5F1S1G1	1354	Complex	1	193276	105227	294842	164814	130671	137356	19098	271204	164389	256380	1.10029	0.757647	1.60135	1	0.826281	1.05014	0.105593	1.56176	0.898394	1.61528	1	0.972995	1.059
Laminin subunit alpha-5	Q61001	Lama5	A2B2C1D1E2F1G3gfeE2F1fedD1E1edcbB5ba+QELSQDNATLK	3	N4H6F1S1	2425	Hybrid	5	82697	54505	101983	87623	66986	59032	100941	103541	104782	114209	1	0.904663	0.948459	1.05453	1	0.988509	1.18549	1.03258	1.22837	1.42406	5	0.0479285	1.18077
Clusterin	Q06890	Clu	A2B2C1D1E2F1fedD2dD1E2eE2F1fedcba+NSTGCLK	3	N6H5	290	Complex	1	20143	14961	21299	22485	22505	13098	20778	24244	22527	25585	0.99128	0.931202	1	1.17935	1.23019	0.865662	0.993104	1.20689	1.06424	1.39346	1	0.732083	1.02935
Laminin subunit gamma-1	P02468	Lamc1	A2B2C1D1E2F1fedD1E2F1fedcbB5ba+VNSSLHSQISR	2	N4H5F1	1105	Complex	13	30372	26061	30498	28809	25434	1598	29190	43452	28164	31087	1	1.14716	0.909275	1.00717	1.05972	1.05448	1.01698	0.890336	1.08127	0.934339	13	0.598126	0.976943
Tyrosine-protein phosphatase non-receptor type substrate 1	P97797	Sirpa	A2B2C1D1E2F1feE2F1fedD1E1eE1edcbB5ba+IRNVSDTTK	4	N4H7F1	92	Hybrid	2	15415	13322	12107	16451	14512	12498	19173	13885	17698	1286	0.977908	1.00215	0.79079	1.12729	1.06871	1.16845	1.29319	0.908151	1.34302	0.355203	2	0.917706	1.14879
Membrane primary amine oxidase	O70423	Aoc3	A2B2C1D1E2F1G3gfedD1E2eE2F1fedcbB5ba+YLYLASNHSNK	3	N5H5F1S1	592	Complex	1	23170	14698	16784	16761	18892	13815	21732	11806	21957	15726	1.2464	1	0.86138	0.960966	1.12883	0.99805	1.1354	0.642426	1.13389	0.936235	1	0.549795	0.964116
Ectonucleotide pyrophosphatase/phosphodiesterase family member 3	Q6DYE8	Enpp3	A2B2C1D1E2F1fedD2dD1E2F1fedcbB5ba+NYSNSVPYER	2	N5H5F1	288	Complex	1	11355	11390	11687	12668	13803	8970	12672	939	10072	851	0.84101	1.06696	0.825821	1	1.13555	0.892232	0.911545	0.070351	0.716137	0.0697557	1	0.0593428	0.718281
BEN domain-containing protein 6	Q6PFX2	Bend6	A2B2C1D1dD1E1edcba+LNNCTK	1	N2H4	262	Oligo-mannose	4	9312	87288	1788	19170	48114	71416	16556	8710	24698	3171	0.594488	5.38424	0.420042	1	2.57587	4.80466	0.949137	0.536228	1.20041	0.336174	4	0.738261	0.808636
Scavenger receptor cysteine-rich type 1 protein M130	Q2VLH6	Cd163	A2B2C1D1E2F1G4gfedD1E2F1G4gfedcbB5ba+LAGGENNCSGR	2	N4H5F1G2	58	Complex	1	11789	11917	9765	11807	14277	10836	10383	7056	11821	9414	0.936828	1.19774	0.740327	1	1.2602	1.15644	0.801354	0.567194	0.901785	0.827929	1	0.222239	0.825895
Bis(5'-adenosyl)-triphosphatase enpp4	Q8BTJ4	Enpp4	A2B2C1D1E2F1G4gfedD1E2F1G4gfeE2F1G4gfedcbB5ba+INVTEVYDK	3	N5H6F1G3	279	Complex	1	12183	5711	13120	11042	7631	6207	15154	14291	15179	14473	1.03521	0.613759	1.0636	1	0.720239	0.708317	1.25061	1.22836	1.23818	1.36103	1	0.102633	1.24075
Lactotransferrin	P08071	Ltf	A2B2C1D1E2F1G3gfeE2F1fedD1E1edcbB5ba+TAGWNIPMGLLANQTR	3	N4H6F1S1	494	Hybrid	1	10450	7422	10506	10952	10121	6346	10568	11786	16303	12523	1	0.898289	0.959157	1.117	1.07579	0.815558	0.98219	1.14088	1.49767	1.32626	1	0.294759	1.13316
Laminin subunit alpha-1	P19137	Lama1	A2B2C1D1E2F2G4gfedD1E2F1fedcbB5ba+YNNGTWYK	2	N5H4F1G1	2391	Complex	1	29750	23759	35551	31255	34974	23213	36612	36346	44806	38482	0.893079	0.902074	1.01818	1	1.16619	0.935848	1.06744	1.1037	1.29123	1.27849	1	0.133054	1.13636
Laminin subunit beta-1	P02469	Lamb1	A2B2C1D1E2F1fedD1dcbB5ba+GMNYTVR	1	N3H4F1	677	Complex	2	17478	20463	16857	17029	17502	13251	1101	13072	19836	12595	0.981324	1.42091	0.929958	0.955294	1.16814	1.01912	0.203093	0.772742	0.794546	0.640133	2	0.0385042	0.683206
Receptor-type tyrosine-protein phosphatase delta	Q64487	Ptprd	A2B2C1D1E1edD1E1eE1F1fedcba+KVEVEAVNATAVK	3	N2H7	724	Oligo-mannose	5	315051	125174	280804	219290	243907	132324	251487	198528	247241	257726	1.176	0.577502	1.03786	0.898965	1	0.642976	1.02741	0.83867	0.885961	1.21603	5	0.911886	0.963065
Low affinity immunoglobulin gamma Fc region receptor III-A	A0A0B4J1G0	Fcgr4	A2B2C1D1E2F1G4gfedD1E2F1fedcbB5ba+GLIGHNNK	2	N4H5F1G1	179	Complex	1	15215	16131	12649	13044	16938	13045	20827	16493	1168	19290	1	1.34091	0.793146	0.913727	1.23655	1.15145	1.32946	1.09652	0.0736948	1.40313	1	0.864653	1.10017
Gamma-glutamyl hydrolase	Q9Z0L8	Ggh	A2B2C1D1E1edD1E1eE1edcba+KLPLNFTEGAR	3	N2H6	162	Oligo-mannose	1	23501	20352	36902	22120	26191	33765	45477	42979	40322	40660	0.912994	1	1.36773	0.915892	1.1302	1.76165	1.7159	1.68899	1.5038	1.74818	1	0.00021855	1.64965
Pregnancy zone protein	Q61838	Pzp	A2B2C1D1E2F1G4gfeE2F1fedD1E1eE1edcba+SLGEVNFTATAEALQSPELCGNK	4	N4H7G1	881	Hybrid	1	8419	3133	7951	4647	4784	4794	10249	11805	12655	16563	1.58434	0.745693	1.42751	0.932049	1	1.2116	1.87322	2.24721	2.28621	3.44956	1	0.0266834	1.97342
Plexin-B2	B2RXS4	Plxnb2	A2B2C1D1E2F1G4gfF5fedD1E2F1G4gfedcba+VTVEGMEYVFYNDTK	2	N4H5F1G2	1053	Complex	1	5830	3777	6537	4533	3698	3944	6465	7917	7365	8302	1.20672	0.988769	1.29087	1	0.850205	1.09634	1.29964	1.65763	1.46344	1.90176	1	0.0320547	1.38298
Integrin alpha-5	P11688	Itga5	A2B2C1D1E2F1G3gfedD1E2F1fedcbB5ba+TEKDPQNDPVGTCYLSTENFTR	2	N4H5F1S1	185	Complex	4	18425	12034	20898	16650	16291	26580	28884	28404	35366	30881	1.00907	0.729041	1.04967	1.07015	0.962423	1.46548	1.52087	1.5191	1.72152	1.87921	4	0.000166263	1.62201
Thrombospondin type-1 domain-containing protein 4	Q3UTY6	Thsd4	A2B2C1D1E2edD2dD1E2edcbB5ba+QVYANR	2	N5H3F1	709	Complex	1	32021	30906	27158	30174	34253	22944	27954	23233	33577	26609	0.99569	1.21547	0.805668	1	1.18306	0.958142	0.844213	0.730777	1.0023	0.915702	1	0.127448	0.853749
C-type mannose receptor 2	Q64449	Mrc2	A2B2C1D1E2F1fedD2dD1dcbB5ba+ASNASKPGTLER	1	N4H4F1	139	Complex	2	14673	18264	20922	15441	16032	17382	17766	23507	19904	17938	0.871734	1.33148	1.05872	1.05708	0.287288	1.39381	1.04894	1.3322	1.0805	1.06146	2	0.204464	1.19057
26S proteasome non-ATPase regulatory subunit 11	Q8BG32	Psmd11	A2B2C1D1dD1E1edcba+TYEAALETIQNMSK	1	N2H4	406	Oligo-mannose	1	65572	55405	64156	59002	58855	67292	106504	86327	85774	86542	1.00303	1.07191	0.936273	0.961924	1	1.38239	1.58227	1.33577	1.25956	1.46507	1	0.000132593	1.4024
Oncostatin-M-specific receptor subunit beta	O70458	Osmr	A2B2C1D1E2F1G3gfedD1E2F1fF5fedcba+YDINGSETK	2	N4H5F1S1	689	Complex	1	20890	16018	23297	21701	22604	19220	25823	27728	28613	27609	0.939874	0.911488	1	1.04061	1.12963	1.16133	1.12838	1.26194	1.23584	1.37473	1	0.0042563	1.22777
Transmembrane emp24 domain-containing protein 9	Q99KF1	Tmed9	A2B2C1D1E2F1G3gfedD1E2F1fedcbB5ba+FTFTSHTPGEHQICLHSNSTK	2	N4H5F1S1	125	Complex	1	47824	42022	52121	46554	47195	51932	51078	58283	60477	49330	0.961755	1.06883	1	0.997822	1.05423	1.40257	0.997634	1.18563	1.16755	1.09791	1	0.0583375	1.12989
Lysosome-associated membrane glycoprotein 2	P17047	Lamp2	A2B2C1D1E2F1G3gfeE2F1fedD1E1edcba+VPFIFNINPATTNFTGSCQPQSAQLR	3	N4H6S1	265	Hybrid	2	12046	10761	14842	11227	11015	12065	18265	20162	20722	20452	0.991391	0.316786	1.07579	1.10479	1.04626	1.35407	1.3002	1.53182	1.49902	1.67348	2	0.00848761	1.44468
Integrin alpha-M	P05555	Itgam	A2B2C1D1E1edD1E1eE1edcba+VTFINTTR	3	N2H6	391	Oligo-mannose	2	17641	15338	21324	19166	18729	15861	19854	20818	28252	17601	0.932258	0.966645	1.01227	0.969269	1.01123	1.04484	1.01727	1.07273	1.23544	1.02771	2	0.0456612	1.07475
Lysosome-associated membrane glycoprotein 1	P11438	Lamp1	A2B2C1D1E2F1G3gfedD1E1edcbB5ba+NVTVVLR	2	N3H5F1S1	159	Hybrid	1	57211	44648	46612	46941	68020	41080	78969	46438	73900	61537	1.01313	1	0.787505	0.885965	1.33796	0.976986	1.35819	0.83186	1.25631	1.20603	1	0.392624	1.15705
Collagen alpha-1(XII) chain	Q60847	Col12a1	A2B2C1D1E2F1feE2edD1E1edcba+MLEAYNLTEK	3	N4H5	2530	Hybrid	3	84159	68930	108118	118595	93598	90216	186560	158600	190187	168671	0.886227	0.845187	1	1.13878	1.00791	1.33295	1.75659	1.53132	1.63437	1.63339	3	0.000128377	1.61726
Low affinity immunoglobulin gamma Fc region receptor III-A	A0A0B4J1G0	Fcgr4	A2B2C1D1E2F1feE2F1fedD1E1edcbB5ba+GLIGHNNK	3	N4H6F1	179	Hybrid	2	10898	8806	7953	11273	11182	11238	12821	8502	15503	8162	0.293858	1	0.735214	1.13422	1.05678	1.10111	1.00359	0.737418	1.31508	0.798331	2	0.45032	1.07709
Multiple epidermal growth factor-like domains protein 8	P60882	Megf8	A2B2C1D1E1F1fedD1E1F1feE1F1fedcba+GPGALGWCVHNESCLPRPEQAR	3	N2H9	637	Oligo-mannose	1	47897	70512	46472	54937	74042	70577	67637	46099	99858	45748	0.818023	1.52311	0.757212	1	1.40461	1.61879	1.12192	0.796414	1.63722	0.8647	1	0.66343	1.09121
Complement factor D	P03953	Cfd	A2B2C1D1E2F1G3gfedD1E2F1fedcbB5ba+VSIMNR	2	N4H5F1S1	176	Complex	2	46742	41820	42540	42624	43688	31272	37576	2883	37788	37692	0.896215	1.10756	0.912627	0.985853	1.03228	1.04238	0.802171	0.236249	0.883458	0.940507	2	0.198609	0.887218
Prolow-density lipoprotein receptor-related protein 1	Q91ZX7	Lrp1	A2B2C1D1E2F1G3gfedD1E2F1G3gfedcbB5ba+AVNSSCR	2	N4H5F1S2	2522	Complex	4	4505	5449	8042	6557	5623	8396	5843	7895	8742	7059	0.935595	1.05484	1.05512	1.007	0.843047	1.57604	0.995318	1.31699	1.34928	0.992201	4	0.0556831	1.2723
Solute carrier family 12 member 7	Q9WVL3	Slc12a7	A2B2C1D1E1F1fedD1E1eE1F1fedcba+TAFAPPDIPVCLLGNR	3	N2H8	312	Oligo-mannose	1	30526	25809	28626	23927	29761	22883	34751	31849	32765	32986	1	1.06933	0.894663	0.835403	1.08292	1.00673	1.10565	1.0554	1.0304	1.1959	1	0.121	1.10152
Synaptophysin-like protein 1	O09117	Sypl1	A2B2C1D1E2F1G4gfedD1E2F1G3gfeE2F1G4gfedcbB5ba+LNQASFHTPPNVSVCDVNWEK	3	N5H6F1S1G2	95	Complex	4	14100	9164	14825	13987	14372	8868	18235	16096	17601	18923	0.976134	0.877901	1.03553	1.059	1	1.08591	1.26316	1.4278	1.3492	1.83618	4	0.0139422	1.35197
Sperm-associated antigen 17	Q5S003	Spag17	A2B2C1D1E1edD1E1eE1edcba+QTENVTR	3	N2H6	2091	Oligo-mannose	1	100328	78021	99848	97628	89051	64516	110776	104372	113649	104051	1.01429	0.997617	0.96305	1.05194	1	0.87595	1.08769	1.06737	1.10299	1.16419	1	0.316281	1.08151
Fibroleukin	P12804	Fgl2	A2B2C1D1E2F1feE2F1fedD2dD1E1edcbB5ba+LHIGNYNGTAGDALR	3	N5H6F1	329	Hybrid	3	35748	22511	36232	36255	38249	18748	33293	32755	36904	37826	1	0.796443	0.966962	1	1.14081	0.755413	0.973195	1.03294	0.991032	1.17105	3	0.965377	1.00786
Lysosome-associated membrane glycoprotein 1	P11438	Lamp1	A2B2C1D1dD1E1eE1edcba+AFNISPNDTSSGSCGINLVTLK	2	N2H5	248	Oligo-mannose	7	183759	136418	146558	202639	114377	133564	193437	237862	373013	232781	1.12102	1	0.836458	1.1086	0.758293	0.966996	1.11446	1.39454	2.06607	1.39479	7	0.0700283	1.32977
Laminin subunit alpha-1	P19137	Lama1	A2B2C1D1E2edD2dD1E2edcba+RYNNGTWYK	2	N5H3	2391	Complex	1	21320	22579	26016	20140	21827	28721	31070	31754	34369	30759	0.879372	1.17788	1.02375	0.885366	1	1.59095	1.24465	1.32487	1.36088	1.40409	1	0.00115008	1.39137
Stabilin-1	Q8R4Y4	Stab1	A2B2C1D1E2F1G3gfedD1E2F1fedcbB5ba+NSSITLPADSR	2	N4H5F1S1	1011	Complex	1	66338	58702	72606	60810	65607	53546	81276	81963	84821	84191	0.957682	1.07182	1	0.935646	1.05203	1.03814	1.13957	1.19692	1.17552	1.34512	1	0.0140692	1.16766
A-kinase anchor protein 3	O88987	Akap3	A2B2C1D1E1edD1E1eE1edcba+NISSDK	3	N2H6	190	Oligo-mannose	1	38035	24396	40393	31526	36106	23131	34248	31619	38231	32003	1	0.811235	1.01319	0.883412	1.05443	0.816737	0.874522	0.84092	0.964936	0.931201	1	0.243549	0.928277
BOS complex subunit NOMO1	Q6GQT9	Nomo1	A2B2C1D1E1F1fedD1E1eE1F1fedcba+LENITTGTYTIHAQK	3	N2H8	361	Oligo-mannose	5	56440	34585	63387	48965	47749	28188	51589	50668	51918	49374	1	0.645108	1.1924	1.02447	1	0.713758	1.04212	1.26424	1.1948	1.22827	5	0.413996	1.14325
Protein CREG1	O88668	Creg1	A2B2C1D1dD1dcbB5ba+VNKTEEDYAR	0	N2H3F1	160	Oligo-mannose	1	71242	35968	74952	56036	60213	47827	97616	82301	95092	82296	1.06519	0.680169	1.06916	0.892964	1	0.960359	1.41752	1.24476	1.3649	1.36177	1	0.0173595	1.33258
Leucyl-cystinyl aminopeptidase	Q8C129	Lnpep	A2B2C1D1E2F1G3gfedD1E2F1G3gfedcba+DIILHSTGHNISR	2	N4H5S2	215	Complex	5	17831	21343	20710	17261	21769	26057	28754	25429	31711	25172	0.931336	1.28614	0.920581	0.931097	1.11685	1.77112	1.31024	1.16709	1.49541	1.31359	5	0.018214	1.38783
Transmembrane 9 superfamily member 3	Q9ET30	Tm9sf3	A2B2C1D1E2F1G4gfF5fedD1E2F1G4gfF5feE2F1G4gfF5fedcba+IVDVNLTSEGK	3	N5H6F3G3	172	Complex	2	8086	6510	993	5306	6140	5033	7643	8234	8514	8536	1.14726	1.03048	0.409226	0.910601	0.778204	0.901081	1.21217	1.20349	1.15695	1.46553	2	0.0651508	1.3235
Fibrillin-1	Q61554	Fbn1	A2B2C1D1E2F1fedD2dD1E2F1fedcbB5ba+CTDLDECSNGTHMCSQHADCK	2	N5H5F1	1371	Complex	5	86825	50391	126024	108566	80513	47990	73834	99462	145502	99750	0.970864	0.714063	1.3287	1.21661	1	0.78147	0.818913	1.13203	1.59668	1.20105	5	0.75068	1.0547
Neprilysin	Q61391	Mme	A2B2C1D1E2F1fedD1E2F1fedcbB5ba+EIANATTKPEDR	2	N4H5F1	285	Complex	2	23927	12925	25663	22309	24861	13271	22316	17005	20111	24749	0.933328	1.06358	1.00506	0.996861	1.28355	1.04796	0.950449	0.734134	0.956467	0.912028	2	0.124622	0.912005
Secreted and transmembrane protein 1A	Q921W8	Sectm1a	A2B2C1D1E2F1G4gfedD1E2F1G3gfedcbB5ba+KPQGNFSWR	2	N4H5F1S1G1	84	Complex	1	14369	15369	17552	13721	17475	25371	26312	27849	30493	23213	0.858087	1.16081	1	0.873309	1.15916	2.03476	1.52608	1.6823	1.74812	1.53416	1	0.000288295	1.73701
Lysosome membrane protein 2	O35114	Scarb2	A2B2C1D1E2F1G4gfeE2F1fedD1E2F1G4gfeE2F1G4gfedcbB5ba+NMVLQNGTK	4	N6H7F1G3	45	Complex	7	22559	21828	27151	23742	21788	23759	32988	33076	32674	34197	0.874159	0.889361	1.18123	1	1.00701	0.922108	1.09626	1.21366	1.13035	1.34838	7	0.12688	1.162
Fibrillin-1	Q61554	Fbn1	A2B2C1D1E2F1feE2F1fedD1E1edcbB5ba+AWGTPCELCPSVNTSEYK	3	N4H6F1	1583	Hybrid	3	26220	17919	31776	28937	24635	15852	30149	24418	36566	32626	1.10033	0.842051	0.991961	1.12667	1	0.826879	1.18077	0.863352	1.25442	1.18906	3	0.636008	1.07386
Prolow-density lipoprotein receptor-related protein 1	Q91ZX7	Lrp1	A2B2C1D1E2F1G4gfeE2F1fedD1E1edcba+FNSTEYQVVTR	3	N4H6G1	447	Hybrid	2	19818	17008	24016	23106	24265	16241	25245	20624	24762	28109	0.880539	0.968942	1.06908	1.07594	1.07055	0.969599	1.27278	1.09288	1.19199	1.51998	2	0.0862235	1.16059
WASH complex subunit 4	Q3UMB9	Washc4	A2B2C1D1E2F1G4gfedD1E2eE2F1G4gfedcbB5ba+LLQTMNLTQK	3	N5H5F1G2	1107	Complex	8	32351	16849	31677	28417	28798	15741	31036	30157	27436	32799	1.00697	0.697995	1	0.992413	1.08744	0.657294	0.839199	0.818176	0.74073	1.01507	8	0.149642	0.825483
CDK5 regulatory subunit-associated protein 2	Q8K389	Cdk5rap2	A2B2C1D1E2F1fF4fedD1E2F1G3gfedcbB5ba+LHSENVTK	2	N4H5F1S1G1	385	Complex	1	37446	26952	42551	39803	31696	36719	50085	43631	58404	65134	1	0.910326	1.08411	1.13289	0.940198	1.31691	1.29904	1.17864	1.49728	1.92503	1	0.014016	1.35997
Endothelin-converting enzyme 1	Q4PZA2	Ece1	A2B2C1D1E1edD1E1eE1edcba+ACMNETR	3	N2H6	186	Oligo-mannose	1	3313	3953	6090	4657	6403	3066	4091	3284	3151	1624	0.662648	1	1.16211	0.992763	1.42254	0.823579	0.794713	0.664439	0.605029	0.359488	1	0.0282561	0.624428
Hyaluronidase-1	Q91ZJ9	Hyal1	A2B2C1D1E2F1G4gfedD1E2F1G4gfedcba+EQSFQGSNMTIFYR	2	N4H5G2	98	Complex	6	9184	5883	7447	8583	6694	6671	8060	8626	9387	10635	0.934264	0.899961	1.23376	1	1.01695	1.0316	1.26703	1.17032	1.12321	1.53548	6	0.0801108	1.20215
Cation-independent mannose-6-phosphate receptor	Q07113	Igf2r	A2B2C1D1E2F1G3gfedD1E2F1fedcbB5ba+NGTPYNNEK	2	N4H5F1S1	704	Complex	1	13075	9250	13869	12111	12679	8430	16566	12833	15730	13013	1	0.89477	1.01198	0.987225	1.07712	0.865879	1.23054	0.992834	1.15492	1.10147	1	0.317511	1.09738
Microfibril-associated glycoprotein 4	Q9D1H9	Mfap4	A2B2C1D1E2F1G3gfedD1E1edcba+FNGSVSFFR	2	N3H5S1	89	Hybrid	1	28580	38213	31187	30065	35308	47474	48466	42518	45910	42843	0.891915	1.50829	0.928546	1	1.22392	1.9897	1.46898	1.34222	1.37542	1.47971	1	0.0337545	1.44963
Receptor-type tyrosine-protein phosphatase O	E9Q612	Ptpro	A2B2C1D1dD1dcbB5ba+VNISYWEGR	0	N2H3F1	154	Oligo-mannose	1	63983	54197	75386	79371	66608	80632	101453	127828	99238	98002	0.889621	0.953075	1	1.1762	1.0287	1.50563	1.37001	1.79786	1.3246	1.50804	1	0.000873635	1.48632
Collagen alpha-2(VI) chain	Q02788	Col6a2	A2B2C1D1E2F1G4gfedD2dD1E2F1G4gfedcbB5ba+NMTLFSDLVAEK	2	N5H5F1G2	800	Complex	2	18519	12456	26493	21502	17791	14287	36023	36663	36430	39183	0.983755	0.749534	1.14267	0.954935	1	1.06473	1.64712	1.77125	1.58417	2.39366	2	0.0113425	1.69467
Dorsal root ganglia homeobox protein	Q8BYH0	Drgx	A2B2C1D1E2F1fedD2dD1E2F1fedcba+INLTEAR	2	N5H5	71	Complex	3	10104	80264	5312	17809	38759	102952	20580	12065	26173	4449	0.882266	3.76072	0.713282	1	1.74081	4.27428	1.16702	0.947104	1.21639	0.76515	3	0.951185	1.07664
Sterol regulatory element-binding protein cleavage-activating protein	Q6GQT6	Scap	A2B2C1D1E1F1fedD1E1eE1F1fedcba+LMLLHPSPNCSLR	3	N2H8	263	Oligo-mannose	2	31515	37602	32759	27963	43480	27636	40871	35093	46854	36693	0.91797	1.16055	1.21337	1.1358	1.23793	1.06299	1.14956	1.42475	1.31697	1.51206	2	0.15137	1.15541
Acid sphingomyelinase-like phosphodiesterase 3a	P70158	Smpdl3a	A2B2C1D1E1edD1E1eE1edcba+IISLNTNLYYGPNIMTLNK	3	N2H6	219	Oligo-mannose	1	44226	33965	47365	45256	38135	42735	63079	61827	61634	60256	1	0.971327	1.02176	1.09063	0.957782	1.29771	1.38524	1.41413	1.33785	1.50785	1	2.04367e-05	1.37694
Integrin alpha-V	P43406	Itgav	A2B2C1D1E1F1fedD1E1F1feE1F1fedcba+TAADATGLQPILNQFTPANVSR	3	N2H9	615	Oligo-mannose	27	970	9936	9943	10575	9350	7220	12677	10998	12099	9228	0.907297	1	1.03763	1.00597	1	0.933577	1.03801	1.00169	1.07603	1.18308	27	0.263956	1.04282
N-acetylated-alpha-linked acidic dipeptidase 2	Q9CZR2	Naalad2	A2B2C1D1E2F1fF4fedD1E2F1G3gfedcbB5ba+GSLNVSYNIGPGFTGSEYSR	2	N4H5F1S1G1	314	Complex	1	973	12131	16893	12498	923	10487	17395	17650	19663	20671	0.0730457	1.15183	1.20992	1	0.0769669	1.05731	1.26831	1.34035	1.41709	1.71743	1	0.0466831	1.47171
Emerin	O08579	Emd	A2B2C1D1E1F1fedD1E1eE1F1fedcba+LIYGQDSAYQSIAHYRPISNVSR	3	N2H8	172	Oligo-mannose	2	35999	33177	44137	33209	37166	26359	38658	38257	37142	29119	0.948929	1.05823	0.993597	0.894294	1	0.987691	0.965995	0.932828	0.964468	0.908292	2	0.402971	0.971258
Peroxidasin homolog	Q3UQ28	Pxdn	A2B2C1D1E1edD1E1eE1F1fedcba+VNNCSDMCFHQK	3	N2H7	728	Oligo-mannose	3	44713	31634	63777	49687	43453	30955	49801	51782	66211	39993	0.797516	1	1.05223	1.06428	1	0.861315	0.989008	1.05424	1.18091	0.904398	3	0.843417	1.00464
Collagen alpha-1(XXVIII) chain	Q2UY11	Col28a1	A2B2C1D1E2edD1dcba+EMSKSFNVSR	1	N3H3	1024	Complex	1	27407	28984	28829	31320	29754	25222	30597	20667	34718	27037	0.82927	1.10919	0.832209	1.01003	1	1.02491	0.89915	0.63256	1.00845	0.905376	1	0.505476	0.948042
DNA annealing helicase and endonuclease ZRANB3	Q6NZP1	Zranb3	A2B2C1D1E2F1G4gfF5fedD1E2F1fF5feE2F1G3gfedcbB5ba+ELNASFEEWQK	3	N5H6F3S1G1	286	Complex	1	6197	8256	6648	6413	5350	10274	8535	6184	8193	6948	0.977061	1.64635	1	1.07765	0.936946	2.17546	1.30696	0.986279	1.24008	1.21237	1	0.32304	1.23487
Integrin alpha-V	P43406	Itgav	A2B2C1D1E2F1G4gfeE2F1fedD1E1eE1edcbB5ba+ANTTQPGIVEGGQVLK	4	N4H7F1G1	74	Hybrid	1	9863	6524	13315	10543	9982	9008	11991	1051	13586	14812	0.889552	0.744196	1.1457	1.01345	1	1.09109	1.05036	0.0958859	1.1763	1.47847	1	0.93681	1.13622
Abasic site processing protein HMCES	Q8R1M0	Hmces	A2B2C1D1dD1E1edcba+YCPSYNK	1	N2H4	43	Oligo-mannose	1	21713	31134	31285	26506	26720	32702	28194	41282	29674	33493	0.731582	1.32675	1.00565	0.951842	1	1.47975	0.922611	1.407	0.95981	1.24892	1	0.21314	1.23407
Laminin subunit gamma-1	P02468	Lamc1	A2B2C1D1E2F1feE2F1fedD1E1edcbB5ba+RIPAINR	3	N4H6F1	1393	Hybrid	3	0	140126	0	82372	90060	55152	0	0	74712	72299	0.869372	1.73993	0.741134	0.877617	1.03173	1.58442	0.994004	0.701643	1.03862	0.799864	3	0.907253	0.981688
Synaptonemal complex protein 2	Q9CUU3	Sycp2	A2B2C1D1E2F1G3gfedD1E2F1fedcbB5ba+NSSRLR	2	N4H5F1S1	1065	Complex	1	50001	48099	54730	49139	43369	33770	46154	43042	50859	45192	0.957601	1.16507	1	1.00302	0.922583	0.868577	0.858488	0.833851	0.93506	0.957863	1	0.0378852	0.889188
Laminin subunit gamma-1	P02468	Lamc1	A2B2C1D1E2F1G4gfedD2dD1E2eE2F1fedcbB5ba+TLAGENQTALEIEELNR	3	N6H5F1G1	1221	Complex	1	13307	11556	15877	15388	13999	9454	17690	14453	12938	18320	0.878502	0.964899	1	1.08274	1.02655	0.838204	1.13425	0.965186	0.819966	1.33852	1	0.788395	0.980738
Endoglin	Q63961	Eng	A2B2C1D1E2F1G4gfedD1E2F1fedcbB5ba+VNITVLPSLTSR	2	N4H5F1G1	135	Complex	1	17133	20724	21095	18630	18717	17462	22030	18037	24490	22871	0.851305	1.30238	1	0.986603	1.03302	1.16524	1.06313	0.90658	1.16817	1.25769	1	0.438354	1.1127
Collagen alpha-2(VI) chain	Q02788	Col6a2	A2B2C1D1E2F1fF4fedD1E2edcba+MALLQYGSQNQQQVAFPLTYNVTTIHEALER	2	N4H4G1	912	Complex	1	6261	4638	5998	7714	5243	5553	8104	9169	8206	8625	1.06734	1	0.975513	1.40157	0.992792	1.27133	1.34176	1.58114	1.34294	1.62725	1	0.0122762	1.3383
Prenylcysteine oxidase 1	Q9CQF9	Pcyox1	A2B2C1D1E1F1fedD1E1eE1F1fedcba+MSNITFR	3	N2H8	323	Oligo-mannose	20	43427	51381	40404	49057	47723	59002	49729	68370	67831	48173	1	1.496	1.00602	0.975911	0.961571	1.69629	1.04803	1.38844	1.48494	1.28935	20	0.0829107	1.34349
Mitochondrial transcription rescue factor 1	Q9CQF4	Mtres1	A2B2C1D1E2F1G4gfedD1E2F1G3gfedcbB5ba+LNTSNYK	2	N4H5F1S1G1	50	Complex	1	88150	63134	71878	77942	48861	105452	87670	145865	173069	133940	1.10395	1	0.858796	1.04034	0.679685	1.77358	1.06634	1.84785	2.08071	1.8564	1	0.00305972	1.82944
Procathepsin L	P06797	Ctsl	A2B2C1D1dD1E1edcba+AEFAVANDTGFVDIPQQEK	1	N2H4	221	Oligo-mannose	2	1081389	503024	1084247	934038	733631	1868813	1356920	2563223	3170565	1494607	1.08754	0.67732	1.07173	1	0.799337	2.33248	1.28301	2.39479	2.80597	1.64874	2	0.00358303	2.26655
Glypican-1	Q9QZF2	Gpc1	A2B2C1D1E2F1G3gfedD1E2F1G3gfedcbB5ba+LLNDSER	2	N4H5F1S2	116	Complex	2	8877	9385	12077	7759	11083	994	12351	14662	12178	12698	0.850289	1.09627	0.950248	0.847184	1.06132	0.348603	1.03917	1.15994	1.10242	1.15113	2	0.996166	1.09736
Laminin subunit gamma-1	P02468	Lamc1	A2B2C1D1E2edD1E1eE1edcbB5ba+VNSSLHSQISR	3	N3H5F1	1105	Hybrid	1	10122	16923	5816	10858	13462	14378	13810	9492	13807	8354	0.874659	1.84953	0.479475	1	1.29212	1.66856	1.159	0.829699	1.14535	0.79892	1	0.94102	1.00742
Acid sphingomyelinase-like phosphodiesterase 3b	P58242	Smpdl3b	A2B2C1D1E2F1G3gfedD1E2F1G3gfedcba+WLGDVLSNASR	2	N4H5S2	223	Complex	2	21132	17741	24173	20944	18979	18843	25254	33585	29877	28530	0.963507	1.05752	1.10758	0.983213	0.971803	1.17821	1.20107	1.42646	1.27213	1.43848	2	0.00167493	1.27233
Cation-independent mannose-6-phosphate receptor	Q07113	Igf2r	A2B2C1D1E1F1fedD1E1F1feE1F1fedcba+NGTPYNNEK	3	N2H9	704	Oligo-mannose	7	165362	62092	230790	156570	138130	79024	187707	188678	168272	155328	1	0.768038	1.27195	1.08674	0.869229	0.719351	1.08365	1.15419	1.06924	1.11554	7	0.809956	1.04725
Histidine-rich glycoprotein	Q9ESB3	Hrg	A2B2C1D1E2F1G4gfF5fedD1E2eE2F1fedcbB5ba+LQEGALPQLPPGYPPHSGANR	3	N5H5F2G1	322	Complex	4	9631	8510	10784	9845	9318	7879	12191	13374	12194	12435	0.944577	1.01618	1.02006	0.992784	1.11837	0.798115	1.13644	1.16697	1.21841	1.15053	4	0.374296	1.13339
Serine protease inhibitor A3K	P07759	Serpina3k	A2B2C1D1E2F1G4gfF4feE2F1fedD1E1eE1edcba+NLINDYVSNQTQGMIK	4	N4H7G2	185	Hybrid	5	19934	8790	28679	17256	21597	4455	17028	23795	12804	21545	1	0.578214	1.14236	1	1.05289	0.517552	0.829637	1.20748	0.61662	1.19616	5	0.651964	0.926277
Collagen alpha-1(XII) chain	Q60847	Col12a1	A2B2C1D1E1F1fedD1E1eE1F1fedcba+EAGNITTDGYEILGK	3	N2H8	2681	Oligo-mannose	1	32039	19572	46270	32568	30215	21626	35915	32708	39681	40124	0.954632	0.737571	1.3153	1.03425	1	0.865375	1.03933	0.985828	1.13503	1.32311	1	0.623605	1.05225
Asporin	Q99MQ4	Aspn	A2B2C1D1E2F1G4gfedD1dcbB5ba+ITDIENGTFANIPR	1	N3H4F1G1	275	Complex	1	20035	13518	22307	21767	20706	15356	20577	16641	21787	17903	0.941411	0.803367	1	1.0901	1.0807	0.969035	0.939055	0.790969	0.982774	0.931005	1	0.362834	0.929701
Leucyl-cystinyl aminopeptidase	Q8C129	Lnpep	A2B2C1D1dD1E1eE1edcba+DIILHSTGHNISR	2	N2H5	215	Oligo-mannose	18	38084	39880	35887	38985	33522	33936	37626	37202	38762	41244	0.91596	1.22517	0.948052	1	1.07039	1.16929	0.960753	1.0176	1.0392	1.05206	18	0.812388	1.03411
BOS complex subunit NOMO1	Q6GQT9	Nomo1	A2B2C1D1E1F1fedD1E1F1feE1F1fedcba+VTNSNANAAGPLIVAGYNVSGSVR	3	N2H9	210	Oligo-mannose	2	12038	11808	14586	8445	10664	5732	12194	11567	12085	10013	1.04681	1.11382	1.22739	0.844408	0.868697	0.768866	0.99091	1.01774	0.999959	0.913926	2	0.369355	0.911451
Prosaposin	Q61207	Psap	A2B2C1D1E2F1G3gfedD1dcbB5ba+NSTKEEILAALEK	1	N3H4F1S1	459	Complex	2	39723	22532	43567	33589	29535	39883	65002	59659	74138	80579	1.08502	0.658147	1.12454	1	0.8429	1.33654	1.58386	1.61369	1.87847	2.60883	2	0.00631346	1.81216
Aminopeptidase N	P97449	Anpep	A2B2C1D1E2F1fF4feE2F1G3gfedD1E2F1G3gfeE2F1G3gfedcbB5ba+KQVTPLFFYFQNR	4	N6H7F1S3G1	734	Complex	1	14478	5625	13240	14801	11334	19105	24089	23825	26043	21743	1.14618	0.563219	1	1.24886	0.99666	2.03124	1.85217	1.90795	1.97925	1.90502	1	5.26033e-05	1.8868
Laminin subunit alpha-4	P97927	Lama4	A2B2C1D1E2F1fedD1E2edcba+NTTGEHCEK	2	N4H4	104	Complex	1	6684	6524	9674	7903	7150	3263	7648	4553	8753	7899	0.810049	1	1.11853	1.02081	0.962501	0.531084	0.900205	0.558165	1.01835	1.05946	1	0.208758	0.885368
Collagen alpha-4(VI) chain	A2AX52	Col6a4	A2B2C1D1E2F1G4gfedD1E2F1G3gfedcbB5ba+SQSGTSAAFANDSEALK	2	N4H5F1S1G1	2235	Complex	2	49957	48000	56024	49336	50044	62206	67767	61811	59039	63992	0.966778	1.10718	0.938169	1.0483	0.985741	1.33191	1.23073	1.12417	1.00254	1.3867	2	0.0265484	1.21487
Zona pellucida sperm-binding protein 2	P20239	Zp2	A2B2C1D1E2F1G4gfeE2edD1E2eE2eE2F1G3gfedcbB5ba+LADENQNVSEMGWIVK	5	N7H5F1S1G1	172	Complex	1	30511	14529	32335	28310	30064	8257	10387	10249	14669	11773	1	0.602269	1.01108	0.98892	1.09449	0.363444	0.330638	0.339794	0.461541	0.427038	1	0.000269834	0.39222
Prosaposin	Q61207	Psap	A2B2C1D1E2F1G3gfedD1E2F1G3gfedcbB5ba+TVVTEAGNLLKDNATQEEILHYLEK	2	N4H5F1S2	80	Complex	1	62919	39094	83026	36240	33160	88223	85878	106340	99430	92797	1.27251	1	1.602	0.781168	0.744926	2.39625	1.68686	2.17553	1.93047	2.07706	1	0.00124695	2.04163
Cathepsin Z	Q9WUU7	Ctsz	A2B2C1D1E2edD1E1eE1edcbB5ba+ECHTIQNYTLWR	3	N3H5F1	186	Hybrid	1	82782	41369	51169	44331	50568	72620	108342	75685	104788	82896	1.58216	1	0.933016	0.903023	1.07352	1.86398	2.01108	1.46323	1.92261	1.75341	1	0.00198814	1.80273
PH domain leucine-rich repeat-containing protein phosphatase 1	Q8CHE4	Phlpp1	A2B2C1D1E2F1fedD2dD1E2edcbB5ba+FLNASANK	2	N5H4F1	948	Complex	2	35396	38227	49095	33664	36299	39113	47622	36122	48522	41803	0.863023	1.21874	1.15707	0.896031	1	1.39224	1.16614	0.860637	1.16426	1.19156	2	0.278972	1.13735
Nicastrin	P57716	Ncstn	A2B2C1D1E1edD1E1eE1F1fedcba+KIYIPLNK	3	N2H7	44	Oligo-mannose	4	132648	98261	158858	132624	132994	95509	164567	139606	153349	156954	0.943808	0.941706	1.03547	1	1.076	0.916588	1.22914	0.978338	1.0434	1.0696	4	0.437361	1.03182
Collagen alpha-2(VI) chain	Q02788	Col6a2	A2B2C1D1E2F1G4gfeE2F1fedD2dD1E1eE1edcbB5ba+NMTLFSDLVAEK	4	N5H7F1G1	800	Hybrid	1	19137	9726	22221	15241	17341	13805	29609	29132	30856	31567	1	0.642794	1.10779	0.848823	1.00652	0.968799	1.50269	1.53988	1.54786	1.82556	1	0.00875565	1.56008
Dedicator of cytokinesis protein 5	B2RY04	Dock5	A2B2C1D1dD1E1eE1edcba+DWMVMNMTQNR	2	N2H5	1010	Oligo-mannose	1	73139	95605	96816	70613	98792	108787	107269	94196	119955	102601	0.791832	1.30911	1	0.814791	1.18803	1.58173	1.12792	1.03159	1.24672	1.22934	1	0.144485	1.25022
MAP7 domain-containing protein 3	A2AEY4	Map7d3	A2B2C1D1E2edD1E2edcba+KEFGNR	2	N4H3	535	Complex	1	86265	209330	108079	108452	127291	144002	107167	84135	117261	81207	0.74631	2.29049	0.892062	1	1.22322	1.67311	0.900461	0.736295	0.973878	0.777525	1	0.520496	0.871344
Collagen alpha-6(VI) chain	Q8C6K9	Col6a6	A2B2C1D1E2F1fedD2dD1E2edcbB5ba+DLSVFAPNMTEIIK	2	N5H4F1	197	Complex	2	24933	10153	21228	22897	21747	17408	34101	29010	33387	31683	1.02313	0.633662	0.854035	1.03039	1	0.893669	1.35072	1.12849	1.38849	1.39056	2	0.0309402	1.3528
Collagen alpha-1(XII) chain	Q60847	Col12a1	A2B2C1D1E2F1G4gfedD1E2F1G3gfedcba+MLEAYNLTEK	2	N4H5S1G1	2530	Complex	8	60642	42528	82987	76977	55374	72546	125235	104823	137411	114682	0.957925	0.881984	1.23477	1.2041	1	1.31492	1.59131	1.59633	1.62913	1.77033	8	0.000856682	1.51508
GPI inositol-deacylase	Q3UUQ7	Pgap1	A2B2C1D1dD1E1eE1edcba+WSYVAYNESDK	2	N2H5	363	Oligo-mannose	3	313655	180160	372678	272359	307913	224540	473720	503221	480162	520053	0.949457	0.72647	1.10946	1	1.04509	0.961419	1.21675	1.27858	1.2291	1.47149	3	0.0348071	1.26109
NPC intracellular cholesterol transporter 1	O35604	Npc1	A2B2C1D1E2F1G4gfedD1E2F1fedcba+ACNATNWIEYMFNK	2	N4H5G1	185	Complex	3	19381	11055	23990	18470	20566	20831	36992	31381	39657	31843	0.984536	0.710273	1.11071	1.05879	1	1.31739	1.45641	1.3685	1.5393	1.51832	3	0.000435737	1.4237
Transmembrane protein 131	O70472	Tmem131	A2B2C1D1E1F1fedD1E1F1feE1F1fedcba+NNLTVMDAVMVQGQGTTENLR	3	N2H9	957	Oligo-mannose	2	12998	12869	15809	12734	12366	11432	17596	16936	17158	15336	0.92199	1.12507	1.04788	0.966213	1.07568	1.10156	1.2441	1.17684	1.18108	1.21118	2	0.00747478	1.14104
Prolow-density lipoprotein receptor-related protein 1	Q91ZX7	Lrp1	A2B2C1D1E2F1G4gfedD2dD1E2F1fedcbB5ba+AVNSSCR	2	N5H5F1G1	2522	Complex	3	8892	7355	8792	9132	9823	7756	8342	11075	12538	11523	0.955884	0.862839	0.901701	1.10019	1.03653	1.11973	0.931432	1.20431	1.2939	1.37091	3	0.041164	1.23406
Complement factor H	P06909	Cfh	A2B2C1D1dD1E1eE1edcba+WDPEPNCTSK	2	N2H5	801	Oligo-mannose	1	210007	92422	229206	179712	223472	124641	330408	248808	425402	338242	1	0.556613	1.04126	0.912055	1.18198	0.797074	1.52804	1.19845	1.94461	1.7825	1	0.0579513	1.56276
Phospholipid-transporting ATPase ABCA1	P41233	Abca1	A2B2C1D1E1edD1E1eE1F1fedcba+YPTPGEAPGVVGNFNK	3	N2H7	98	Oligo-mannose	4	87466	74454	113221	90707	97394	79655	109565	93884	99418	100230	0.904172	0.830419	1.11599	1	1.10785	0.930323	1.06332	1.01915	0.992731	1.12941	4	0.603089	1.02842
Stabilin-1	Q8R4Y4	Stab1	A2B2C1D1E1F1fedD1E1F1feE1F1fedcba+GCADYCNQTITK	3	N2H9	713	Oligo-mannose	1	23264	16810	35781	22452	23136	27642	29507	40146	53119	33446	0.972191	0.888477	1.42655	1	1.07393	1.55134	1.1976	1.69707	2.131	1.54685	1	0.0143739	1.55229
Integrin alpha-M	P05555	Itgam	A2B2C1D1E1F1G1gfedD1E1F1feE1F1fedcba+DKVTFINTTR	3	N2H10	391	Oligo-mannose	3	30040	17706	37376	33926	31063	23017	46344	44200	40324	36574	0.96878	0.649035	1.09149	1.04796	1	0.955212	1.30451	1.29583	1.16875	1.17313	3	0.053279	1.20713
Chondroitin sulfate proteoglycan 4	Q8VHY0	Cspg4	A2B2C1D1E2F1G4gfedD1E2F1G3gfedcbB5ba+LDPTVLDASELANR	2	N4H5F1S1G1	2080	Complex	4	33975	28847	31236	29884	30730	24567	33177	35615	35020	30346	1	0.877045	1.13132	0.96823	1.00233	0.966736	0.960303	1.07345	0.98193	1.1984	4	0.526874	1.02643
Complement component C8 gamma chain	Q8VCG4	C8g	A2B2C1D1E2F1G4gfF4fedD1E2F1G4gfedcbB5ba+EANLTEDQILFFPK	2	N4H5F1G3	173	Complex	1	11902	7589	10843	10674	13345	4074	10608	11273	7980	9078	1.0462	0.843706	0.909313	1	1.30297	0.480936	0.905623	1.00236	0.673386	0.883123	1	0.0959198	0.802215
Lysine-specific demethylase 3A	Q6PCM1	Kdm3a	A2B2C1D1E2F1G4gfF5feE2F1G3gfedD1E1eE1edcbB5ba+LSLTDNQTVSK	4	N4H7F2S1G1	163	Hybrid	1	81202	59090	126129	67003	63636	63847	148177	101997	152110	138659	1.08653	1	1.61012	0.955535	0.945797	1.14732	1.92564	1.38055	1.95388	2.05333	1	0.0310053	1.56135
Lysosomal acid phosphatase	P24638	Acp2	A2B2C1D1E2edD1E1eE1edcbB5ba+QTPEYQNR	3	N3H5F1	177	Hybrid	1	7418	760	8822	7818	8858	9581	11205	9314	12475	7385	0.890253	0.115359	1.0101	1	1.18082	1.54422	1.30604	1.13071	1.43725	0.980874	1	0.07217	1.35194
Collagen alpha-1(VI) chain	Q04857	Col6a1	A2B2C1D1E2F2fedD1E2F1fedcbB5ba+NFTAADWGHSR	2	N5H4F1	211	Complex	1	19143	21518	15074	16983	27801	22910	24808	19739	28363	21043	1	1.42168	0.751255	0.945545	1.61314	1.60726	1.25864	1.04305	1.42236	1.21656	1	0.406749	1.19696
Collagen alpha-2(VI) chain	Q02788	Col6a2	A2B2C1D1E2edD1E1eE1F1fedcba+RGTFTDCALANMTQQIR	3	N3H6	155	Hybrid	1	17517	15739	13654	16325	19586	9703	1206	13682	17685	15427	1	1.13639	0.743651	0.993279	1.24196	0.743905	0.0668662	0.790096	0.969196	0.974671	1	0.131351	0.779755
Neuronal cell adhesion molecule	Q810U4	Nrcam	A2B2C1D1dD1E1edcba+FNHTQTIQQK	1	N2H4	217	Oligo-mannose	1	72758	72476	60243	58404	51014	52860	50934	54460	106805	56569	1.16885	1.4726	0.923326	1	0.91031	1.14045	0.794706	0.885009	1.64717	1.00576	1	0.998312	0.958566
Thrombospondin-1	P35441	Thbs1	A2B2C1D1E2F1G4gfeE2F1fedD1E1eE1edcba+VVNSTTGPGEHLR	4	N4H7G1	1067	Hybrid	2	94251	60216	100742	78144	91129	59413	93096	97456	98843	119276	0.952565	0.898915	0.957697	0.994546	1.24113	0.798189	0.923054	0.954915	1.0185	1.10475	2	0.550324	0.978353
Voltage-dependent calcium channel subunit alpha-2/delta-1	O08532	Cacna2d1	A2B2C1D1E2F1G4gfedD1E2F1fedcbB5ba+DAVNNITAK	2	N4H5F1G1	324	Complex	1	19375	20539	23943	20811	19604	16948	26691	23605	28215	1830	0.873516	1.17117	1.02986	1	0.981735	1.02617	1.16873	1.07652	1.22117	0.0913096	1	0.671387	1.06105
Synaptophysin-like protein 1	O09117	Sypl1	A2B2C1D1E2F1G4gfeE2F1fedD1E1eE1edcbB5ba+VGVNKNQTVTATFGYPFR	4	N4H7F1G1	72	Hybrid	2	37418	25397	34361	37976	33344	26813	39395	36764	37869	36160	1.04585	0.91346	0.940802	1.03683	1.05451	0.879595	1.10862	1.03928	1.0659	1.20472	2	0.341983	1.06236
Laminin subunit alpha-1	P19137	Lama1	A2B2C1D1E2F1G4gfeE2edD1E1edcbB5ba+NSSGILLVALGK	3	N4H5F1G1	2525	Hybrid	2	100929	90235	139547	121390	115871	69415	133282	134340	134979	134437	0.885545	0.768838	1.05512	0.971489	1.01496	0.762604	1.06046	0.967176	1.02055	1.10492	2	0.590849	1.047
Very low-density lipoprotein receptor	P98156	Vldlr	A2B2C1D1dD1E1eE1edcba+DINTTDILR	2	N2H5	765	Oligo-mannose	1	51161	22874	47436	47745	41306	25193	56705	47196	58678	62553	1.11508	0.630551	0.986378	1.1091	1	0.737425	1.20035	1.04055	1.22774	1.50887	1	0.290139	1.15798
Ras-related protein Rab-15	Q8K386	Rab15	A2B2C1D1E2F1fedD2dD1E2F1fedcbB5ba+PEGPANSSK	2	N5H5F1	205	Complex	1	51923	37106	48613	50790	51107	40669	83298	65220	79170	72788	1	0.903849	0.893226	1.04255	1.0933	1.0519	1.55809	1.27061	1.46375	1.55144	1	0.00554286	1.42711
EMILIN-2	Q8K482	Emilin2	A2B2C1D1E2F1G4gfedD1E2F1G3gfedcbB5ba+DTYVEAVLSVSNASVAQLHTAGYR	2	N4H5F1S1G1	995	Complex	1	46245	39429	64669	54756	49049	36459	55609	65161	67610	65098	0.848817	0.915328	1.13244	1.07117	1	0.898722	0.991319	1.20984	1.19131	1.32237	1	0.201191	1.13157
Transcription elongation factor SPT6	Q62383	Supt6h	A2B2C1D1E1edD1E1eE1edcba+LNITPTK	3	N2H6	617	Oligo-mannose	1	46169	87478	43845	43038	58008	54107	44698	36337	45164	38438	1	2.3964	0.906021	0.993526	1.39559	1.57389	0.940279	0.796139	0.939092	0.921396	1	0.355216	0.892106
Integrin alpha-6	Q61739	Itga6	A2B2C1D1E2F1G3gfedD1E1eE1edcba+ANHSGAVVLLK	3	N3H6S1	284	Hybrid	1	160133	144543	191539	177223	163812	104193	162677	141027	175289	144540	0.876304	1.00042	1	1.03365	0.995727	0.765744	0.864608	0.780668	0.920862	0.875383	1	0.00821884	0.869192
GRB10-interacting GYF protein 2	Q6Y7W8	Gigyf2	A2B2C1D1E1F1fedD1E1F1feE1F1fedcba+EVGPRNSTNKNK	3	N2H9	1096	Oligo-mannose	1	27819	192649	31375	58738	80182	143049	41719	37497	61917	32625	0.44437	3.89208	0.478141	1	1.42266	3.06873	0.647226	0.605884	0.949465	0.576753	1	0.736541	0.947503
Laminin subunit alpha-1	P19137	Lama1	A2B2C1D1E2F1fedD1E2F1fedcba+EANSLLSNHSEK	2	N4H5	1763	Complex	4	43954	24129	56023	41090	36115	29858	54240	47189	57358	50010	1	0.803556	1.19164	0.9496	0.957077	0.931551	1.18538	1.02372	1.23455	1.25104	4	0.140637	1.17767
Prolow-density lipoprotein receptor-related protein 1	Q91ZX7	Lrp1	A2B2C1D1E2F1G4gfedD1E2F1G3gfeE2F1G4gfedcbB5ba+KLNLDGSNYTLLK	3	N5H6F1S1G2	3049	Complex	17	25258	10565	34127	28015	23316	11147	27709	22094	25056	27995	1	0.552461	1.21364	1	0.956941	0.578036	0.932798	0.905031	0.872005	1.07937	17	0.613438	0.917291
Lysosome-associated membrane glycoprotein 2	P17047	Lamp2	A2B2C1D1E2F1G3gfeE2F1fedD1E1edcba+LNNSQIK	3	N4H6S1	280	Hybrid	4	167157	177303	127104	126093	174699	168832	258006	187760	203554	157343	0.948285	1.57239	0.665352	1	1.21389	2.44026	1.58975	1.3321	1.81796	1.16516	4	0.0599021	1.54142
Sodium/potassium-transporting ATPase subunit beta-2	P14231	Atp1b2	A2B2C1D1E2F1G4gfedD1E2F1fedcba+RACQFNR	2	N4H5G1	153	Complex	1	50938	70400	24854	41521	75085	59214	65094	15948	72072	25297	1	1.748	0.465504	0.868768	1.63731	1.56118	1.24113	0.316705	1.35828	0.549621	1	0.695847	0.839161
Hypoxia up-regulated protein 1	Q9JKR6	Hyou1	A2B2C1D1dD1E1eE1edcba+VINDTWAWK	2	N2H5	862	Oligo-mannose	10	70479	55778	97026	78090	62596	37125	76611	62798	78146	64520	1	0.754353	1.08958	0.995819	1.07482	0.881896	1.06181	1.00875	1.08376	1.08	10	0.586103	1.01911
Laminin subunit gamma-1	P02468	Lamc1	A2B2C1D1E2edD1E1F1feE1F1fedcba+TANETSAEAYNLLLR	3	N3H7	1203	Hybrid	2	54420	46411	59400	59852	57458	38622	57123	45004	60932	51113	0.91372	0.958846	0.982565	1.10223	1.0925	0.883723	0.983048	0.799702	1.00732	1.02261	2	0.246776	0.924246
Fibrillin-2	Q61555	Fbn2	A2B2C1D1E1F1fedD1E1eE1F1fedcba+FNLSGLGSK	3	N2H8	2803	Oligo-mannose	2	228843	120279	190548	165071	178847	70626	107666	132848	119193	128744	1.12197	0.726987	1.05924	1.00854	0.988466	0.56549	0.680647	0.865657	0.700906	1.00328	2	0.0658174	0.752757
Low-density lipoprotein receptor-related protein 6	O88572	Lrp6	A2B2C1D1E1F1fedD1E1F1feE1F1fedcba+LNGTMR	3	N2H9	433	Oligo-mannose	1	15389	29727	11671	13436	17164	24858	14238	11097	18804	9629	1	2.44316	0.723546	0.930545	1.23888	2.16934	0.898582	0.729433	1.17302	0.692479	1	0.750643	0.892647
Beta-2-glycoprotein 1	Q01339	Apoh	A2B2C1D1E2F1G4gfF5feE2F1fedD1E2F1feE2F1fF5fedcba+DYRPSAGNNSLYQDTVVFK	4	N6H7F2G1	162	Complex	1	10039	3776	9309	7872	9535	5255	13272	11984	13188	13408	1.13036	0.537739	1	0.944694	1.19253	0.794643	1.45139	1.36496	1.42552	1.67081	1	0.0748106	1.41721
Collagen alpha-4(VI) chain	A2AX52	Col6a4	A2B2C1D1E1F1fedD1E1eE1F1fedcba+DNFTFFVPNFPGLPGLAQK	3	N2H8	188	Oligo-mannose	1	35030	20713	42652	35826	34222	16625	39679	36768	42720	44585	0.92154	0.689174	1.07049	1.0045	1	0.587364	1.0138	0.97844	1.07888	1.29807	1	0.694404	1.04711
5'-3' exonuclease PLD4	Q8BG07	Pld4	A2B2C1D1dD1E1eE1edcbB5ba+NFSSHINR	2	N2H5F1	279	Oligo-mannose	3	22791	21647	32848	26251	22757	20371	20326	21341	23103	20875	0.879569	1.17386	1	0.964554	1.03682	1.00853	0.760483	0.788489	0.816152	0.843827	3	0.0329098	0.827366
Cell surface hyaluronidase	Q5FWI3	Cemip2	A2B2C1D1E1edD1E1eE1edcba+NSSMCTVMR	3	N2H6	636	Oligo-mannose	1	29900	33667	35341	31721	36091	32066	38447	36629	51920	32143	0.884396	1.25948	0.997294	1	1.18575	1.27377	1.10448	1.09595	1.47427	1.0522	1	0.231197	1.11513
Antithrombin-III	P32261	Serpinc1	A2B2C1D1E2F1G4gfedD1E2F1fedcba+LGACNDTLK	2	N4H5G1	129	Complex	1	24134	17134	28986	22876	19579	12679	29426	29815	33006	25894	1	0.897927	1.14585	1.01025	0.901118	0.705549	1.18419	1.24967	1.31289	1.18742	1	0.276831	1.20635
Zona pellucida sperm-binding protein 3	P10761	Zp3	A2B2C1D1E2F1G4gfF5feE2edD1E2F1fF5feE2F1G3gfedcbB5ba+PRPETLQFTVDVFHFANSSR	4	N6H6F3S1G1	273	Complex	1	13927	7920	15848	15095	11527	9578	12767	13227	12381	12306	1	0.719249	1.08564	1.15519	0.919346	0.92361	0.890328	0.960714	0.853423	0.977902	1	0.507275	0.920419
Osteopetrosis-associated transmembrane protein 1	Q8BGT0	Ostm1	A2B2C1D1E1F1fedD1E1F1feE1F1fedcba+MDNISR	3	N2H9	132	Oligo-mannose	5	17809	31387	27098	20009	26410	17354	30270	26923	24316	27424	0.815873	1.19721	0.948464	1	1	1.19197	1.06871	0.879638	1.06082	0.946839	5	0.660104	1.05112
Prosaposin	Q61207	Psap	A2B2C1D1E2F1G4gfedD1E2edcbB5ba+DNATQEEILHYLEK	2	N4H4F1G1	80	Complex	2	43256	25292	32672	32245	19755	39992	64452	58114	85277	70586	1.21462	1	1.01726	0.889264	0.766487	1.35467	0.451314	1.47626	1.8785	1.91852	2	0.149924	1.55596
Histone-lysine N-methyltransferase SETD2	E9Q5F9	Setd2	A2B2C1D1dD1E1edcba+DSNGTK	1	N2H4	1940	Oligo-mannose	2	29029	24201	36539	28934	23977	18668	30259	43953	32541	32125	0.973854	1.1202	1.00631	0.913171	0.963229	0.990416	0.949278	1.24652	1.0619	1.0643	2	0.307393	1.06531
Thrombospondin type-1 domain-containing protein 4	Q3UTY6	Thsd4	A2B2C1D1E1edD1E1eE1F1fedcba+INITEMHK	3	N2H7	441	Oligo-mannose	1	107355	70972	89170	110675	93789	58365	88657	76909	112328	85950	1.0305	0.861641	0.816611	1.13228	1	0.752405	0.826532	0.746784	1.0351	0.913082	1	0.18928	0.890427
Laminin subunit alpha-5	Q61001	Lama5	A2B2C1D1E2F1fedD1E2F1fedcba+LNVTSPDLFR	2	N4H5	926	Complex	4	19158	15016	21820	18818	14876	14370	22308	17699	21491	18775	1.03941	1.03032	1.03523	0.990554	0.922325	1.03317	1.12985	1.05398	1.10771	1.18085	4	0.0223042	1.09359
Nidogen-2	O88322	Nid2	A2B2C1D1E2F1G3gfedD1E2F1fedcbB5ba+TNIEGQVPFIPANFTAHITPYK	2	N4H5F1S1	681	Complex	1	20585	14306	19825	19364	17675	15902	20475	20989	20418	13873	1.04851	0.921616	0.96339	1.05122	1	1.08779	1.01289	1.08144	0.998388	0.782036	1	0.943685	1.0288
Polycystin-2	O35245	Pkd2	A2B2C1D1E1F1fedD1E1F1feE1F1fedcba+NGSCSIPQDLRDEIK	3	N2H9	326	Oligo-mannose	1	80506	79306	88852	76082	89590	69693	110220	68984	113757	95375	0.949713	1.18326	1	0.956585	1.17393	1.10414	1.26283	0.823195	1.28827	1.24519	1	0.388875	1.10373
Lysosome-associated membrane glycoprotein 2	P17047	Lamp2	A2B2C1D1E2edD1E1edcba+LNNSQIK	2	N3H4	280	Hybrid	8	71802	52012	86471	66246	60476	63278	119669	123103	113333	102838	1	0.880594	1.04892	0.995598	1	1.01685	1.26807	1.13134	1.27438	1.22835	8	0.00774676	1.22283
Integrin alpha-1	Q3V3R4	Itga1	A2B2C1D1E1edD1E1eE1edcba+SQNDKFNVSLTVK	3	N2H6	839	Oligo-mannose	2	80749	40750	97981	78638	65500	42545	67813	68693	67239	69450	0.979534	0.777554	1.20614	1.01879	1.02879	0.810883	0.904491	0.924944	0.919626	1.02747	2	0.300873	0.90532
Zona pellucida sperm-binding protein 2	P20239	Zp2	A2B2C1D1E2F2fedD1E2F1feE2F1fedcbB5ba+IGNGTR	3	N6H5F1	184	Complex	5	23303	36743	22979	29734	38856	19736	10332	6423	14895	4410	0.735328	1.15176	0.944043	1	1.19922	0.889958	0.558428	0.364216	0.569475	0.499144	5	0.0070009	0.529366
Type-1 angiotensin II receptor B	P29755	Agtr1b	A2B2C1D1E2F1G4gfedD1E1eE1edcba+MILNSSIEDGIK	3	N3H6G1	4	Hybrid	1	38518	28850	41806	34959	39572	30392	51493	40312	46790	51778	1	0.947313	1.03548	0.967326	1.14116	1.05966	1.29838	1.05867	1.16615	1.48771	1	0.057158	1.15042
Tenascin	Q80YX1	Tnc	A2B2C1D1E2F1G4gfedD1E2F1G3gfeE2F1G4gfedcbB5ba+LLQTAEHNISGAER	3	N5H6F1S1G2	1394	Complex	42	57129	45236	46276	46077	40726	59770	79742	59453	64079	73957	1.08651	1.00139	0.984439	1	0.950525	1.34458	1.4242	1.05357	1.16813	1.48526	42	0.008375	1.31951
Prenylcysteine oxidase 1	Q9CQF9	Pcyox1	A2B2C1D1E2F1fedD1dcba+GELNSTLFSSR	1	N3H4	353	Complex	1	31242	34235	30791	28359	34283	28435	39722	32423	41090	32886	1	1.38594	0.940272	0.967453	1.21888	1.22232	1.23484	1.0498	1.26259	1.16495	1	0.396505	1.12275
Glutamyl aminopeptidase	P16406	Enpep	A2B2C1D1E2F1fedD1E2F1feE2F1fedcbB5ba+QNITQK	3	N5H6F1	546	Complex	1	86765	145763	74966	73275	129755	114780	74457	61388	87460	56272	1	2.12478	0.824306	0.900096	1.66112	1.77661	0.833451	0.715697	0.967678	0.717768	1	0.379642	0.825633
Leucyl-cystinyl aminopeptidase	Q8C129	Lnpep	A2B2C1D1E2F1feE2F1fedD2dD1E1edcba+DIILHSTGHNISR	3	N5H6	215	Hybrid	1	13890	15582	13316	17126	18988	15952	19164	13823	16443	13198	0.760972	1.07969	0.695999	1	1.15549	1.17369	1.0197	0.766053	0.864796	0.800222	1	0.911145	1.00701
Lysosome-associated membrane glycoprotein 1	P11438	Lamp1	A2B2C1D1E2F1fedD1E2F1fedcbB5ba+AFNISPNDTSSGSCGINLVTLK	2	N4H5F1	248	Complex	3	29019	18945	38797	30671	26374	24843	33497	39339	48375	35721	0.990572	0.85878	1.18951	1.11586	1.04067	1.16649	1.23627	1.15901	1.52136	1.34947	3	0.023037	1.2198
Serine protease inhibitor A3M	Q03734	Serpina3m	A2B2C1D1E2F1G4gfedD1E2F1G4gfeE2F1G4gfedcbB5ba+LINDYVSNQTQGMIK	3	N5H6F1G3	184	Complex	2	6582	4566	8202	7066	6618	5559	9215	8108	11358	9805	0.267523	0.750172	1.15664	1.01217	1.09507	0.886413	0.357831	1.39066	1.33434	1.59211	2	0.378337	1.30251
EMILIN-1	Q99K41	Emilin1	A2B2C1D1E2F1G3gfeE2F1fedD1E1edcbB5ba+LEGLLANVSR	3	N4H6F1S1	456	Hybrid	3	96145	79181	109852	101031	104234	76958	121404	117421	116358	123417	0.970305	1	1	1.02744	0.966566	0.990512	1.12506	1.13334	1.06582	1.29361	3	0.0361833	1.11777
LanC-like protein 2	Q9JJK2	Lancl2	A2B2C1D1E2F1G4gfedD1E2F1G3gfedcba+NLSGRR	2	N4H5S1G1	139	Complex	2	38463	35587	37980	33304	34741	34511	39634	34232	41728	32858	0.957943	1.14635	0.9706	0.90998	1.02225	1.204	1.03025	0.908274	1.00237	0.985667	2	0.707139	1.02619
Insulin-like growth factor-binding protein complex acid labile subunit	P70389	Igfals	A2B2C1D1E2F1G4gfeE2F1fedD1E1eE1edcba+NNSLQTFVPQPGLER	4	N4H7G1	515	Hybrid	1	12043	8172	15777	11561	11216	6795	1368	16985	12308	16847	0.977376	0.838816	1.22157	1	1.01108	0.740607	0.107828	1.39438	0.958916	1.51316	1	0.803097	0.978984
Macrophage colony-stimulating factor 1 receptor	P09581	Csf1r	A2B2C1D1E2F1G4gfedD1E2F1fedcbB5ba+THNSVGNSSQYFR	2	N4H5F1G1	491	Complex	2	8093	7916	7042	7565	8481	6305	8872	6941	8289	8212	1.08196	1.3133	0.893967	0.998133	1.06682	0.933212	1.34757	0.975879	0.958433	1.01107	2	0.8103	0.950884
Protein HID1	Q8R1F6	Hid1	A2B2C1D1E1F1fedD1E1eE1F1fedcba+QVVLNCSR	3	N2H8	96	Oligo-mannose	2	29084	31179	29301	25712	29088	26403	34908	35961	39660	34088	0.93399	1.481	0.929048	0.970688	1.14343	1.43797	1.1807	1.12143	1.27617	1.19443	2	0.239335	1.22228
Hypoxia up-regulated protein 1	Q9JKR6	Hyou1	A2B2C1D1E1F1fedD1E1eE1F1fedcba+AEPPLNASAGDQEEK	3	N2H8	931	Oligo-mannose	16	29832	22488	32630	37657	22689	20770	31295	28582	34142	33365	1	0.841209	1.11447	1.22369	0.877184	0.663608	1.01623	0.870107	0.9793	1.09308	16	0.42517	0.927789
Lysosomal acid phosphatase	P24638	Acp2	A2B2C1D1E2F1G3gfedD1E2edcbB5ba+QTPEYQNR	2	N4H4F1S1	177	Complex	1	7978	13958	11433	11777	11847	15148	921	15070	18262	13608	0.635597	1.40644	0.868994	1	1.04837	1.62074	0.0712633	1.21448	1.3967	1.19983	1	0.723328	1.25434
Vitronectin	P29788	Vtn	A2B2C1D1E2F1G4gfF4fedD1E2eE2F1fF5fedcba+NISEGFSGIPDNVDAAFALPAHR	3	N5H5F1G2	241	Complex	3	19124	10478	17696	13836	20113	7778	17365	16152	19438	17964	1.12663	0.784957	1	0.873463	1.29442	0.699602	1.03934	1.02053	1.10528	1.20759	3	0.991123	1.00798
Thrombomodulin	P15306	Thbd	A2B2C1D1E2F1feE2F1fedD1E1eE1edcbB5ba+GFQWVTGDNHTSYSR	4	N4H7F1	113	Hybrid	3	37367	39070	34942	31520	40535	36106	43349	32996	43740	36285	0.738715	1.0508	1	1	1.20493	1.25624	1.1267	0.959427	1.12372	1.07467	3	0.254711	1.09353
Carboxylesterase 1C	P23953	Ces1c	A2B2C1D1E2F1G4gfedD1E2eE2F1fF5fedcba+NATSYPPMCSQDAGWAK	3	N5H5F1G1	79	Complex	1	29241	16915	34533	21754	27075	19582	52101	51438	59038	48956	1	0.731629	1.12671	0.792911	1.02848	0.899365	1.7305	1.77943	1.93823	1.85289	1	0.00839445	1.77831
Galectin-3-binding protein	Q07797	Lgals3bp	A2B2C1D1E2F1G4gfeE2F1G3gfedD1E2F1G3gfeE2F1G3gfedcbB5ba+ALGYENATQALGR	4	N6H7F1S3G1	69	Complex	1	4964	3704	7470	4206	5232	3936	4796	8028	5957	6409	1	0.943736	1.43568	0.903057	1.17073	1.06487	0.938353	1.63593	1.15202	1.42888	1	0.365941	1.13213
Aminopeptidase N	P97449	Anpep	A2B2C1D1E1F1fedD1E1F1feE1F1fedcba+KLNYTLK	3	N2H9	128	Oligo-mannose	2	142632	80765	224439	244148	178324	127497	337921	285046	289538	324018	0.848581	0.675938	1.02945	1.15269	1.00776	0.936663	1.49379	1.32148	1.35195	1.599	2	0.0215198	1.40866
Phenazine biosynthesis-like domain-containing protein 1	Q9DCG6	Pbld1	A2B2C1D1E2F1G4gfedD1E2F1fedcbB5ba+EMNLSETAFIR	2	N4H5F1G1	43	Complex	1	20378	33757	19053	21604	25293	30095	23851	17334	27835	18246	0.885013	1.85423	0.789442	1	1.22014	1.75531	1.00604	0.761513	1.1605	0.876985	1	0.887359	0.971601
EMILIN-1	Q99K41	Emilin1	A2B2C1D1E2F1fedD2dD1E2F1fedcbB5ba+LEGLLANVSR	2	N5H5F1	456	Complex	3	137953	105073	105766	119688	95451	131155	144092	143828	219851	151056	0.929056	1.04178	1.08594	1	1	1.33461	1.09706	1.14053	1.29367	1.31053	3	0.00358363	1.23252
Protein Z-dependent protease inhibitor	Q8R121	Serpina10	A2B2C1D1E2F1G4gfF4fedD1E2F1fedcba+ASQQLSNETSSFGFNLLR	2	N4H5G2	81	Complex	1	7125	4164	6531	5510	4495	4532	7475	6432	5562	6951	1.21326	0.896794	1.06101	1	0.850199	1.03641	1.23623	1.10792	0.909217	1.30995	1	0.261441	1.1149
Vitronectin	P29788	Vtn	A2B2C1D1E2F1fF4fedD1E1edcba+NGSLFAFR	2	N3H5G1	168	Hybrid	5	516932	266738	44782	32279	47392	318534	428763	407973	477545	497125	1	0.896476	1.03875	0.942635	1	0.955661	1.13914	1.10837	1.06458	1.26501	5	0.0482002	1.12479
Membrane primary amine oxidase	O70423	Aoc3	A2B2C1D1E2F1G4gfedD2dD1dcbB5ba+YLYLASNHSNK	1	N4H4F1G1	592	Complex	2	41571	27938	38600	42847	39626	29301	51147	33631	57450	40780	0.934306	0.929411	0.896726	1.0481	1.09362	0.912958	1.05954	0.871996	1.20096	1.02677	2	0.637832	1.01694
Reticulocalbin-3	Q8BH97	Rcn3	A2B2C1D1E1edD1E1eE1edcba+NATYGHYEPGEEFHDVEDAETYKK	3	N2H6	140	Oligo-mannose	17	102429	21063	235084	87913	56458	28873	86860	161182	53180	130261	1.09318	0.47659	1.36614	1	0.875277	0.421015	0.825258	0.74259	0.731367	0.786214	17	0.147225	0.746508
Decorin	P28654	Dcn	A2B2C1D1E2F1G4gfeE2F1fedD1E1edcbB5ba+GLINLSK	3	N4H6F1G1	241	Hybrid	2	53204	35937	49085	69394	52664	28891	69803	52019	62738	58456	1.08137	0.884809	0.935467	1.20976	1.04856	0.908434	1.27194	1.07427	1.33248	1.41343	2	0.159042	1.18374
Sodium/potassium-transporting ATPase subunit beta-2	P14231	Atp1b2	A2B2C1D1E2F1fF4fedD1dcba+FLEPYNDSIQAQK	1	N3H4G1	118	Complex	2	44071	33441	61923	48391	52234	37485	67115	68651	64217	57894	0.879157	0.822687	1.1645	1	1.09019	0.914182	1.17785	1.2828	1.15791	1.20592	2	0.116501	1.14554
Laminin subunit alpha-4	P97927	Lama4	A2B2C1D1E2F1feE2F1fedD1E1edcbB5ba+HVTDMNSTIHLLR	3	N4H6F1	308	Hybrid	5	40068	41055	34644	41414	51603	38022	39908	28307	34007	34563	0.930548	1.05235	0.821976	1	1.09181	1.00427	0.855464	0.745781	0.835099	0.894649	5	0.115677	0.880684
Inter-alpha-trypsin inhibitor heavy chain H1	Q61702	Itih1	A2B2C1D1E2F1G4gfedD1E2F1G4gfedcbB5ba+NLTNMSK	2	N4H5F1G2	282	Complex	11	90010	37604	105443	83551	61811	48039	106890	107922	107232	127117	1	0.805254	1.06953	1	1	0.940701	1.22485	1.13123	1.26825	1.48072	11	0.0452289	1.22544
Prolow-density lipoprotein receptor-related protein 1	Q91ZX7	Lrp1	A2B2C1D1E2F1G4gfedD1E1edcbB5ba+LHKDNTTCYEFK	2	N3H5F1G1	1576	Hybrid	1	180372	79231	196866	196929	149651	102333	205445	212773	195132	197771	1	0.555568	1.04129	1.16364	0.921575	0.761935	1.10623	1.19327	1.03855	1.21347	1	0.364254	1.1208
Integrin beta-1	P09055	Itgb1	A2B2C1D1E2F1fF5feE2F1fedD1E1eE1edcbB5ba+NGVNGTGENGRK	4	N4H7F2	406	Hybrid	1	6853	3934	9488	6434	7616	3792	7836	11091	9432	10554	0.99936	0.725583	1.32003	1	1.23364	0.742644	1.10983	1.63607	1.32042	1.70331	1	0.262923	1.25381
Nucleic acid dioxygenase ALKBH1	P0CB42	Alkbh1	A2B2C1D1E1edD1E1eE1F1fedcba+VNMTVR	3	N2H7	340	Oligo-mannose	1	15779	21358	14058	15410	17543	16591	18528	16813	19287	14796	0.960725	1.64472	0.816605	1	1.18643	1.35664	1.09564	1.03551	1.12733	0.997011	1	0.996402	1.07425
Laminin subunit gamma-1	P02468	Lamc1	A2B2C1D1E2edD2dD1E2edcbB5ba+TLAGENQTALEIEELNR	2	N5H3F1	1221	Complex	5	123716	127070	112937	186494	120623	127340	179212	129119	171328	151681	0.923369	1.05741	0.826118	1.29023	1.00838	1.17503	1.09125	0.819693	1.15951	1.07053	5	0.687307	1.07636
Hornerin	Q8VHD8	Hrnr	A2B2C1D1E1edD1E1eE1edcba+YGGQGSGSRNSSTQSR	3	N2H6	1301	Oligo-mannose	1	73204	86850	62332	96909	87582	140548	131302	81908	193117	90336	0.752488	1.12914	0.611286	1.06171	1	1.94026	1.31086	0.851689	1.90569	1.02769	1	0.0760701	1.5613
Integrin alpha-1	Q3V3R4	Itga1	A2B2C1D1E2F1G3gfedD1E2F1G3gfedcbB5ba+GNLSTEK	2	N4H5F1S2	317	Complex	7	43725	37864	52035	43136	40501	36222	53002	57506	64785	59081	1.03496	0.939568	1.05253	1	0.978517	1.11206	1.16475	1.16385	1.2654	1.26587	7	0.000749144	1.19363
Prolow-density lipoprotein receptor-related protein 1	Q91ZX7	Lrp1	A2B2C1D1E2F1fedD1E2F1fedcba+MHLNGSNVQVLHR	2	N4H5	3090	Complex	6	14532	18374	16280	16277	15354	14165	17664	12641	1189	14159	0.933304	1.32845	0.915154	0.967743	1.02383	1.15047	0.969025	0.892972	1.09856	1.00088	6	0.901746	1.02164
Glutathione hydrolase 5 proenzyme	Q9Z2A9	Ggt5	A2B2C1D1E2F1G3gfedD2dD1E2F1fedcbB5ba+GDHHQLSHYNLTGVR	2	N5H5F1S1	378	Complex	1	100400	43335	205331	137937	83560	44837	121163	170244	94664	193134	1	0.545904	1.95115	1.46428	0.924454	0.599755	1.17207	1.71525	0.905143	2.12893	1	0.738249	1.10013
Protein-associating with the carboxyl-terminal domain of ezrin	Q9DBQ7	Scyl3	A2B2C1D1E1edD1E1eE1F1fedcba+NTSEDNGSFPAGSNK	3	N2H7	510	Oligo-mannose	1	25564	56858	13889	24187	71380	26870	24065	11828	24518	13721	0.991674	2.78961	0.51402	1	3.07565	1.39984	0.906661	0.464132	0.913043	0.589064	1	0.172936	0.594409
Lysosomal acid lipase/cholesteryl ester hydrolase	Q9Z0M5	Lipa	A2B2C1D1E2F1G3gfedD1E1eE1F1fedcbB5ba+YDLPASINYILNK	3	N3H7F1S1	159	Hybrid	1	18011	9631	21723	14378	13552	18439	29241	30485	33964	33349	1.17533	0.794889	1.35242	1	0.982308	1.61597	1.85325	2.01233	2.12769	2.40848	1	0.000412322	1.91707
Integrin alpha-1	Q3V3R4	Itga1	A2B2C1D1E2F1G4gfeE2edD1E1eE1edcbB5ba+VYVYAVNQTR	4	N4H6F1G1	531	Hybrid	1	29654	37284	35329	40273	36348	31110	38059	37785	37722	40524	0.734484	1.16797	0.834832	1.06314	1	1.03483	0.915536	0.946692	0.896933	1.11083	1	0.818086	1.01465
Amino acid transporter heavy chain SLC3A2	P10852	Slc3a2	A2B2C1D1E2F1G4gfeE2F1G3gfedD1E1edcba+LMNAPLYLAEWQNITK	3	N4H6S1G1	259	Hybrid	1	30985	23834	42157	34035	32889	18212	32811	34384	30742	30407	0.854177	0.831007	1.10875	1	1.00709	0.674257	0.878486	0.958833	0.81357	0.927697	1	0.168139	0.892506
Alpha-1-antitrypsin 1-1;Alpha-1-antitrypsin 1-2;Alpha-1-antitrypsin 1-3;Alpha-1-antitrypsin 1-4	P07758;P22599;Q00896;Q00897	Serpina1a;Serpina1b;Serpina1c;Serpina1d	A2B2C1D1E2F1G4gfeE2edD1E1edcba+GDTHTQILEGLQFNLTQTSEADIHK	3	N4H5G1	101;101;101;101	Hybrid	1	38582	25961	35964	34288	33983	24492	51684	57062	41070	53008	1.05576	0.898489	0.938895	1	1.03291	0.900069	1.37358	1.57949	1.07887	1.60531	1	0.0527454	1.39068
Collagen alpha-1(VI) chain	Q04857	Col6a1	A2B2C1D1E2F1fF4fedD1E1eE1edcba+NITAQICIDK	3	N3H6G1	801	Hybrid	1	39014	25155	50333	41890	32211	21766	36073	41547	36475	42325	1	0.815484	1.23084	1.14437	0.917073	0.749255	0.898009	1.07723	0.897513	1.20064	1	0.614176	0.941926
Laminin subunit alpha-5	Q61001	Lama5	A2B2C1D1E2F1G4gfedD1E2F1fedcbB5ba+QLLANSSALEETILGHQGR	2	N4H5F1G1	2570	Complex	2	26957	25839	34921	31257	25976	25650	36483	36767	34360	36072	0.738367	1.0437	1.05879	1.00965	0.924204	0.936025	1.0331	1.10848	1.04748	1.14341	2	0.189493	1.07629
Ovostatin homolog	Q3UU35	Ovos	A2B2C1D1E1F1fedD1E1F1feE1F1fedcba+SVAIAAEENATFVQTDTPVHKPGDTVHFR	3	N2H9	119	Oligo-mannose	1	18133	17389	18903	19313	15577	12886	25004	16412	23076	18716	1	1.21288	0.994557	1.13516	0.954189	0.954376	1.33924	0.91555	1.22168	1.1423	1	0.572077	1.03795
Integrin beta-1	P09055	Itgb1	A2B2C1D1E2F1G3gfeE2F1fedD1E1edcbB5ba+NKNVTNR	3	N4H6F1S1	94	Hybrid	2	11120	11441	12420	12236	11055	11704	13293	18626	17653	16303	0.899629	1.0691	0.982326	1.05088	1.13488	1.21607	1.18618	1.30523	1.21278	1.38009	2	0.00257738	1.22335
Maternal embryonic leucine zipper kinase	Q61846	Melk	A2B2C1D1E2F1fedD1E2edcbB5ba+LHYNVTTTR	2	N4H4F1	554	Complex	1	20964	45384	20921	24517	34178	30644	27315	18779	33093	21082	0.802286	2.19669	0.763847	1	1.45285	1.57497	1.01525	0.726972	1.21579	0.8929	1	0.618825	0.967443
Phospholipid-transporting ATPase ABCA1	P41233	Abca1	A2B2C1D1E1F1G1gfedD1E1F1feE1F1fedcba+QVMAEVNK	3	N2H10	400	Oligo-mannose	1	54711	77728	49324	54627	69003	79658	5013	41927	70759	35412	0.939701	1.68851	0.808243	1	1.31645	1.83745	0.0836241	0.728449	1.16671	0.673134	1	0.467816	0.747115
Lumican	P51885	Lum	A2B2C1D1E2F1G4gfedD1E2F1feE2F1G4gfedcba+LHINYNNLTESVGPLPK	3	N5H6G2	127	Complex	1	30539	22071	40704	37875	34645	20332	44812	2941	30692	38074	0.793586	0.725392	1.00912	1.04899	1	0.709562	1.13097	0.077308	0.76565	1.09497	1	0.448416	0.924236
Inactive tyrosine-protein kinase 7	Q8BKG3	Ptk7	A2B2C1D1E2F1G4gfedD1E2F1G4gfedcbB5ba+DNVTGEEVR	2	N4H5F1G2	98	Complex	10	26563	23410	21694	23880	29265	20910	25027	17101	34074	24670	1	1.17188	0.854598	0.860156	1.10449	1.08602	1.03204	0.861579	1.0469	1.02322	10	0.878792	1.00953
DNA-dependent protein kinase catalytic subunit	P97313	Prkdc	A2B2C1D1E2edD2dD1E2edcba+DLLLSNMSQEEK	2	N5H3	3819	Complex	1	36288	90786	60892	52358	51282	106873	47740	67338	51755	65253	0.637056	2.01579	1.01987	0.97966	1	2.51973	0.813984	1.19582	0.872234	1.2678	1	0.613186	1.21607
Serine protease inhibitor A3K	P07759	Serpina3k	A2B2C1D1E2F1G4gfF4fedD1dcba+YTGNASALLILPDQGR	1	N3H4G2	270	Complex	2	17653	15042	18765	16016	22487	10144	19997	19770	16030	17572	0.948823	0.982825	1.10035	0.976466	1.30803	0.800842	1.06313	1.20068	0.887316	1.15648	2	0.693376	0.95446
Trans-Golgi network integral membrane protein 1	Q62313	Tgoln1	A2B2C1D1E2F1G4gfedD1E2F1G3gfedcbB5ba+TDAELNETARPLSPVNPK	2	N4H5F1S1G1	110	Complex	7	256957	128757	256043	190855	185898	122974	207284	236022	247755	224814	1.06072	1	1.0795	1	0.969582	1.28858	0.974966	1.17046	1.25724	1.24302	7	0.0252343	1.18561
3-hydroxy-3-methylglutaryl-CoA lyase, cytoplasmic	Q8JZS7	Hmgcll1	A2B2C1D1E2edD1E1eE1edcba+NINCSIEESMGR	3	N3H5	155	Hybrid	1	18743	15283	21582	20425	16158	12435	15323	17504	23742	21710	0.969659	1	1.06522	1.12621	0.928513	0.863967	0.769915	0.916025	1.17913	1.24301	1	0.817375	0.933212
B-cell CLL/lymphoma 9-like protein	Q67FY2	Bcl9l	A2B2C1D1E2F1G3gfedD1E1edcba+AQNSSGMMGGPQK	2	N3H5S1	821	Hybrid	1	7082	14776	4250	6720	11753	11875	9178	4283	11783	5290	0.988801	2.60928	0.566123	1	1.82273	2.22668	1.24457	0.604911	1.57934	0.817419	1	0.830503	0.955847
Adhesion G protein-coupled receptor F5	G5E8Q8	Adgrf5	A2B2C1D1E2F1G4gfedD1E2F1G4gfedcbB5ba+ENVTCQDPIIGIGDPGK	2	N4H5F1G2	665	Complex	5	28206	15256	37217	27444	25463	16559	31033	35326	40342	36634	1	0.836444	1.25539	1.09506	0.992883	0.774989	0.974549	1.1511	1.0653	1.3765	5	0.794315	1.02822
Serpin H1	P19324	Serpinh1	A2B2C1D1dD1E1edcbB5ba+SLSNSTAR	1	N2H4F1	119	Oligo-mannose	4	8729	18214	12226	14907	12002	8616	9925	8696	8959	9862	0.705584	1.4033	0.868818	1.07939	1	0.814335	0.605409	0.572641	0.538956	0.52985	4	0.0141698	0.597429
Asporin	Q99MQ4	Aspn	A2B2C1D1E2F1G4gfF4fedD1E2edcbB5ba+ITDIENGTFANIPR	2	N4H4F1G2	275	Complex	1	895	5853	14426	9126	10582	6880	12897	11632	12991	11436	0.0920163	0.761083	1.415	1	1.20845	0.949952	1.2878	1.20972	1.28218	1.30122	1	0.227173	1.21836
Stabilin-1	Q8R4Y4	Stab1	A2B2C1D1E2F1fedD1E2eE2F1fedcbB5ba+NSSITLPADSR	3	N5H5F1	1011	Complex	1	37779	31564	42039	38147	34446	25354	44263	40223	45291	45536	0.94634	1	1.00466	1.01844	0.95842	0.852932	1.07685	1.0192	1.08912	1.26237	1	0.300251	1.07582
Neuronal cell adhesion molecule	Q810U4	Nrcam	A2B2C1D1E2F1G4gfedD1E2F1G4gfedcbB5ba+FNHTQTIQQK	2	N4H5F1G2	217	Complex	1	66572	55388	90496	48405	58020	53580	58907	50448	70095	59907	1	1.05229	1.2969	0.774955	0.968069	1.08089	0.859398	0.766554	1.01079	0.995915	1	0.476246	0.955163
Integral membrane protein 2B	O89051	Itm2b	A2B2C1D1E2F1G3gfedD1E2F1G3gfedcba+CYVIPLNTSIVMPPK	2	N4H5S2	170	Complex	1	15212	10190	18411	15158	14251	22376	27305	25876	27634	22531	0.960994	0.814179	1.10964	1.0206	1	1.8984	1.67531	1.65357	1.67588	1.57526	1	9.37324e-06	1.68707
EMILIN-1	Q99K41	Emilin1	A2B2C1D1E2F1fedD2dD1E1edcbB5ba+LEGLLANVSR	2	N4H5F1	456	Hybrid	1	18296	13489	20840	15144	16700	13603	19686	22497	25392	25071	1	0.93247	1.0867	0.88219	1.01387	0.998504	1.04501	1.24382	1.33231	1.51653	1	0.0424747	1.23835
Sushi domain-containing protein 2	Q9DBX3	Susd2	A2B2C1D1E1F1fedD1E1F1feE1F1fedcba+SQLVNETHWQYYGTSDTR	3	N2H9	159	Oligo-mannose	3	9663	11851	997	10808	14548	6085	9347	6300	9888	9360	0.848515	1.3012	1	1	1.26129	1.09761	0.788076	0.608908	1.10511	0.975414	3	0.230025	0.844873
Legumain	O89017	Lgmn	A2B2C1D1E2F1fF5fedD2dD1E1F1feE1F1fedcba+SHTNTSHVMQYGNK	3	N4H8F1	265	Hybrid	1	5747	6875	9886	8174	7827	11231	11070	11779	13051	15506	0.660932	1	1.08469	1.00191	0.999842	1.73462	1.23647	1.3703	1.44087	1.97357	1	0.00426904	1.58402
Laminin subunit beta-1	P02469	Lamb1	A2B2C1D1E2edD1E2edcba+VNASTTDPNSTVEQSALTR	2	N4H3	1336	Complex	1	38373	55099	41899	36119	50569	36300	26280	27021	37695	28401	0.95996	1.74334	1	0.963033	1.40518	1.21957	0.638516	0.683784	0.905269	0.786316	1	0.0861192	0.693938
Lysosome-associated membrane glycoprotein 2	P17047	Lamp2	A2B2C1D1E2F1G4gfedD1E1edcbB5ba+NLSFWDAPLGSSYMCNK	2	N3H5F1G1	322	Hybrid	4	41679	25840	59510	47496	43764	39472	65854	70335	93390	74456	0.990236	0.744913	1.308	1.02337	1	1.04395	1.35216	1.57471	1.7634	1.6968	4	0.0174896	1.49121
Transthyretin	P07309	Ttr	A2B2C1D1E2F1G4gfF4fedD1E2eE2edcba+TLGISPFHEFADVVFTANDSGHR	3	N5H4G2	118	Complex	1	56195	40366	61228	48008	54835	41596	63813	71284	59378	72791	1	0.908509	1.03949	0.910529	1.08388	0.994089	1.10289	1.28317	1.01436	1.43356	1	0.0878872	1.1449
Zona pellucida sperm-binding protein 2	P20239	Zp2	A2B2C1D1E2F2G4gfeE2edD1E2F1feE2F1fedcbB5ba+IGNGTR	4	N7H5F1G1	184	Complex	2	4222	3145	4955	4078	5205	2302	2484	1904	3813	1884	0.974004	0.694778	1.0429	1.01644	1.19961	0.593035	0.516275	0.497417	0.92196	0.46167	2	0.0107978	0.53929
Pre-B-cell leukemia transcription factor-interacting protein 1	Q3TVI8	Pbxip1	A2B2C1D1E1F1fedD1E1eE1F1fedcba+SPNDSEAWHQK	3	N2H8	455	Oligo-mannose	14	2397	1291	2293	3574	2589	933	4244	2387	1964	3524	0.785708	1.38465	0.850094	1	1.19984	1.02243	1.01581	0.746559	1.03851	0.824303	14	0.391006	0.901909
Insulin receptor	P15208	Insr	A2B2C1D1E1F1fedD1E1F1feE1F1fedcba+GLSPGNYSVR	3	N2H9	910	Oligo-mannose	2	39717	48091	36914	49237	43610	49168	55527	47543	60931	40430	0.87033	1.2047	0.735909	1.21761	1	1.28044	1.08219	1.01682	1.24116	0.941731	2	0.37618	1.08865
Inactive tyrosine-protein kinase 7	Q8BKG3	Ptk7	A2B2C1D1E1F1fedD1E1eE1F1fedcba+DNVTGEEVR	3	N2H8	98	Oligo-mannose	4	9904	7004	14220	12285	9992	6775	11852	12682	9055	12676	0.90774	0.898749	1	1.00756	1.10182	0.736931	0.827042	0.797324	0.690593	0.847853	4	0.00262668	0.797797
Insulin-like growth factor-binding protein 7	Q61581	Igfbp7	A2B2C1D1E2F1G4gfedD1E2F1G3gfedcbB5ba+DIWNVTGAK	2	N4H5F1S1G1	170	Complex	7	30497	16135	32705	26211	23445	17995	32635	34299	27415	36222	1.04831	0.710144	1.23805	1	0.977925	0.760013	1.06909	1.23131	1.00234	1.43498	7	0.479838	1.08244
Growth arrest-specific protein 6	Q61592	Gas6	A2B2C1D1E1F1fedD1E1eE1F1fedcba+GLYHLNLTVGGIPFK	3	N2H8	417	Oligo-mannose	1	53231	46866	59921	62884	67130	38742	67216	57833	59644	64424	0.898039	1	0.964447	1.1307	1.25796	0.877777	1.10134	0.986953	0.96597	1.20286	1	0.792914	0.981119
Cation-dependent mannose-6-phosphate receptor	P24668	M6pr	A2B2C1D1E2F1fF5feE2F1fedD1E1edcbB5ba+EASNHSSGAGLVQINK	3	N4H6F2	84	Hybrid	1	11161	847	9456	9185	10613	5642	10231	6823	12331	4985	1.14011	0.10943	0.921551	1	1.20421	0.774012	1.01503	0.705032	1.20923	0.563566	1	0.926841	0.866999
Delta(14)-sterol reductase LBR	Q3U9G9	Lbr	A2B2C1D1E1F1G1gfedD1E1F1feE1F1fedcba+NATPYK	3	N2H10	152	Oligo-mannose	2	34877	27475	50255	27521	34923	29186	31903	32724	37720	30963	1	0.905245	1.34362	0.887417	1.11636	1.04423	0.944691	0.812847	1.07376	0.974811	2	0.423648	0.946319
Integrin alpha-1	Q3V3R4	Itga1	A2B2C1D1E2F1G4gfedD1E2F1G3gfedcba+ANQIVIPHNTTFQTEPTK	2	N4H5S1G1	418	Complex	4	25091	18114	26859	20720	19127	25920	33976	35888	38161	38995	1.01599	0.899578	1.12154	0.988427	0.923745	1.26306	1.28614	1.28648	1.26335	1.39839	4	0.000160193	1.32265
Sodium/potassium-transporting ATPase subunit beta-2	P14231	Atp1b2	A2B2C1D1E2F1fedD2dD1dcba+ACQFNR	1	N4H4	153	Complex	12	79942	104227	82360	88274	89151	70609	91788	83805	99478	76771	0.868985	1.34136	0.841325	1	1.18861	1.32202	0.991279	0.860773	1.15187	1.03252	12	0.852852	1.02901
Sortilin	Q6PHU5	Sort1	A2B2C1D1E2F1G4gfeE2F1fedD1E1edcbB5ba+DITNLINNTFIR	3	N4H6F1G1	160	Hybrid	1	18170	9750	19820	17704	13764	11852	17445	20224	17964	21606	1	0.678674	1.04068	1.03847	0.841415	0.876008	0.93247	1.12591	0.949105	1.316	1	0.295115	1.10546
Laminin subunit gamma-1	P02468	Lamc1	A2B2C1D1E2F1fedD2dD1E2F1fedcba+VNSSLHSQISR	2	N5H5	1105	Complex	5	11113	8095	22531	14936	10508	10033	15838	24448	13473	18078	1.01741	1	0.782138	1.0828	1	1.15441	0.98916	0.844969	1.10813	0.938069	5	0.698425	1.02894
Vitronectin	P29788	Vtn	A2B2C1D1E2F1G4gfedD1E2F1G4gfedcba+NGSLFAFR	2	N4H5G2	168	Complex	19	7600	5978	6788	6966	9058	6587	9797	7428	9878	9802	1.06262	0.9961	0.981906	0.982062	1.0917	1.00411	1.16058	1.02701	1.06991	1.31052	19	0.167514	1.06354
Basement membrane-specific heparan sulfate proteoglycan core protein	Q05793	Hspg2	A2B2C1D1E2F1G3gfedD2dD1E2eE2F1fedcba+ALVNFTR	3	N6H5S1	89	Complex	1	51562	42529	62939	47952	55892	37616	72730	73433	72448	82433	0.958591	1	1.11633	0.95014	1.15418	0.939177	1.31322	1.38097	1.29299	1.69606	1	0.0536345	1.30984
ADP-ribosyl cyclase/cyclic ADP-ribose hydrolase 1	P56528	Cd38	A2B2C1D1E2F1G4gfeE2edD1E1eE1edcba+LVTQTIPCNK	4	N4H6G1	124	Hybrid	2	42910	37644	47609	42043	45309	74891	100406	65443	85799	83400	0.923177	1.00365	1.08131	0.993246	1.1632	1.95677	2.08531	1.54529	2.11094	2.10686	2	4.17391e-05	1.94973
Transmembrane 9 superfamily member 4	Q8BH24	Tm9sf4	A2B2C1D1E2F1G4gfedD1E2F1G4gfedcbB5ba+KCEVLCNQSNKPITLTVEQSR	2	N4H5F1G2	105	Complex	1	44493	34445	46894	37851	47739	36966	54507	40857	60589	40963	1	0.979143	1.00553	0.906699	1.1918	1.11579	1.18982	0.928891	1.30728	1.01891	1	0.271829	1.09693
Integrin alpha-M	P05555	Itgam	A2B2C1D1E1F1fedD1E1F1feE1F1fedcba+DKVTFINTTR	3	N2H9	391	Oligo-mannose	7	24850	16672	31772	28352	26198	17398	35214	33966	37664	32382	0.960662	0.989174	1.04166	1.01339	1	1.00719	1.23238	1.18072	1.28825	1.23155	7	0.00577039	1.21705
Integrin alpha-1	Q3V3R4	Itga1	A2B2C1D1E1edD1E1eE1edcba+ENMTFGSTLVTNPK	3	N2H6	112	Oligo-mannose	5	159918	97331	183666	137968	129953	112961	168327	206128	263189	234080	1.06568	0.837156	1.07214	1	0.981636	1.03168	1.10002	1.17143	1.69245	1.65248	5	0.0516732	1.25934
Collagen alpha-1(VI) chain	Q04857	Col6a1	A2B2C1D1E2F1G4gfedD1E2edcba+ENYAELLDDGFLKNITAQICIDK	2	N4H4G1	801	Complex	1	87750	52954	91856	75769	74446	56575	104969	106157	116562	117685	1.06117	0.809932	1.05978	0.976579	1	0.918828	1.23287	1.2986	1.3532	1.57505	1	0.0345216	1.28836
Prolow-density lipoprotein receptor-related protein 1	Q91ZX7	Lrp1	A2B2C1D1E2F1fedD1E2edcba+FNSTEYQVVTR	2	N4H4	447	Complex	1	31704	67633	28621	34509	44675	58065	35499	23472	44606	26335	0.861994	2.32573	0.742409	1	1.3492	2.12019	0.9374	0.64555	1.16426	0.792427	1	0.757424	0.899687
Aminopeptidase N	P97449	Anpep	A2B2C1D1E2F1G4gfeE2F1fedD1E2F1feE2F1G3gfedcbB5ba+NPNNNTIHPNLR	4	N6H7F1S1G1	784	Complex	2	31704	23121	27589	21551	23716	21561	42797	22541	28784	24856	1.09705	1.10205	1.16785	0.927751	0.993037	1.20096	1.4138	1.02806	1.08411	1.08996	2	0.227036	1.08155
P2X purinoceptor 4	Q9JJX6	P2rx4	A2B2C1D1E1edD1E1eE1F1fedcba+NILPNITTSYLK	3	N2H7	208	Oligo-mannose	5	34892	26884	42554	39076	32698	36040	56990	53477	64359	60134	0.969913	0.908412	1.03169	1.02434	1	1.29061	1.52397	1.42317	1.70112	1.7685	5	0.000283452	1.55877
Cyclin-dependent kinase 5	P49615	Cdk5	A2B2C1D1E1F1fedD1E1eE1F1fedcba+LNATGR	3	N2H8	256	Oligo-mannose	1	9501	24287	12992	14671	19705	16770	14115	8622	18267	9259	0.60762	1.96448	0.792697	1	1.39978	1.44035	0.876723	0.557777	1.12149	0.655334	1	0.465078	0.828706
F-box only protein 28	Q8BIG4	Fbxo28	A2B2C1D1E2F1G4gfedD1E2F1G4gfedcbB5ba+VLRYVNSTR	2	N4H5F1G2	185	Complex	3	2947	11180	4102	3721	6361	15444	6934	5681	9112	4589	0.792637	3.56546	0.824471	1	1.78159	5.2299	1.64702	1.44903	1.72602	1.28061	3	0.480846	1.59934
Sodium/potassium-transporting ATPase subunit beta-2	P14231	Atp1b2	A2B2C1D1E2F1G4gfedD2dD1E2F1feE2F1fedcba+ACQFNR	3	N6H6G1	153	Complex	5	9805	10445	10377	11402	11645	10603	12580	10330	15845	13484	1	1.15746	0.81467	0.892996	1.08542	1.05121	1.1612	0.859868	1.22619	1.20739	5	0.261	1.10585
Twisted gastrulation protein homolog 1	Q9EP52	Twsg1	A2B2C1D1dD1E1eE1edcba+NYSDTPPTSK	2	N2H5	80	Oligo-mannose	4	186502	103338	227558	178361	162427	107779	182324	213212	211375	203048	1	0.7484	1.21204	1.00405	0.976831	0.802936	0.971055	1.11952	1.09525	1.21452	4	0.622051	1.07448
Splicing factor 3B subunit 3	Q921M3	Sf3b3	A2B2C1D1E1edD1E1eE1F1fedcba+MFLYNLTLQR	3	N2H7	5	Oligo-mannose	1	24624	129347	27042	34431	65144	84529	39310	33394	45014	22228	0.671014	4.458	0.70304	1	1.97182	3.0935	1.04039	0.920516	1.17757	0.670362	1	0.661641	1.01443
Ectonucleoside triphosphate diphosphohydrolase 2	O55026	Entpd2	A2B2C1D1E2F1G4gfedD1E2F1feE2F1G3gfedcba+LLNLTSPEATAK	3	N5H6S1G1	129	Complex	1	28598	16718	33683	25217	25077	11391	24947	31049	23872	32865	1.02669	0.759101	1.15368	0.964884	1	0.549208	0.869844	1.12757	0.822733	1.30579	1	0.760395	0.933344
Astacin-like metalloendopeptidase	Q6HA09	Astl	A2B2C1D1E1edD1E1eE1edcba+LYNCSR	3	N2H6	280	Oligo-mannose	1	12278	6886	11496	11252	18929	7475	7891	2592	6417	4979	1.02381	0.726225	0.914551	1	1.75324	0.837096	0.639063	0.218634	0.513678	0.459484	1	0.0266503	0.510656
Lysosome-associated membrane glycoprotein 1	P11438	Lamp1	A2B2C1D1E2F1G4gfedD1E2eE2F1G4gfedcbB5ba+NVTVVLR	3	N5H5F1G2	159	Complex	1	40439	35061	49551	38882	45260	31880	50018	47007	44771	49195	0.911937	1	1.06607	0.934524	1.1337	0.965503	1.09549	1.0723	0.969231	1.22778	1	0.396373	1.05272
Activity-dependent neuroprotector homeobox protein	Q9Z103	Adnp	A2B2C1D1E1F1fedD1E1eE1F1fedcba+DSRVNASK	3	N2H8	856	Oligo-mannose	1	81362	97781	64712	68372	96340	111493	93334	62814	86033	62232	1	1.52	0.758808	0.895642	1.31524	1.84034	1.11413	0.780953	1.0151	0.846503	1	0.929654	0.99171
Attractin	Q9WU60	Atrn	A2B2C1D1E1F1fedD1E1eE1F1fedcba+GICNASDTR	3	N2H8	299	Oligo-mannose	6	8869	9408	8664	10122	9946	8826	9281	9693	950	8490	0.81778	1.26866	1	0.861589	1.03916	1.05713	0.807404	0.914268	1.19227	0.873763	6	0.793743	0.978504
Immunoglobulin superfamily member 8	Q8R366	Igsf8	A2B2C1D1E2F1G4gfedD1E2F1fedcbB5ba+GETASLLCNISVR	2	N4H5F1G1	461	Complex	2	50327	42755	63614	54718	54369	43968	63033	54685	64968	57268	0.875051	0.96654	1.01267	1.0237	1.01761	0.987157	1.002	1.0122	0.997923	1.13278	2	0.257121	1.0168
Endothelin-converting enzyme 1	Q4PZA2	Ece1	A2B2C1D1E2F1G4gfedD1E2F1G3gfeE2F1G4gfedcbB5ba+DYYLNK	3	N5H6F1S1G2	269	Complex	1	6997	5907	9907	7592	6651	5737	6730	11133	10279	9169	0.936555	1	1.26512	1.08307	0.988847	1.03128	0.874894	1.50738	1.3208	1.35825	1	0.239917	1.16589
Guanine nucleotide-binding protein G(o) subunit alpha	P18872	Gnao1	A2B2C1D1E1F1fedD1E1eE1F1fedcba+NRSPNK	3	N2H8	312	Oligo-mannose	1	59846	47375	73870	67701	63449	41754	66696	68245	59472	72652	0.849177	0.850205	1	1.02385	1.00002	0.795669	0.91914	0.979544	0.810106	1.1409	1	0.838801	0.955916
Golgi apparatus protein 1	Q61543	Glg1	A2B2C1D1E2F1G4gfedD1E2F1G3gfedcbB5ba+GNITEYQCHQYITK	2	N4H5F1S1G1	206	Complex	6	10281	12103	11643	9583	12258	8727	13062	11997	13806	13419	1	1.0801	1	0.929555	1.02468	1.23553	1.11989	1.06922	1.24051	1.16294	6	0.00473607	1.15368
ORC ubiquitin ligase 1	Q8K2Y0	Obi1	A2B2C1D1E1edD1E1eE1edcba+AEVDNR	3	N2H6	208	Oligo-mannose	1	26584	26416	32210	27986	26944	32810	38458	36642	34229	43227	0.888255	1.11634	1.02678	0.996635	1	1.4723	1.24802	1.23847	1.09794	1.59849	1	0.0099637	1.28992
Antithrombin-III	P32261	Serpinc1	A2B2C1D1E2F1G4gfF4fedD1E2F1G4gfedcba+VTINNWVANK	2	N4H5G3	225	Complex	6	11763	5312	14614	12783	9456	4523	9538	10769	11799	9280	1.05354	0.665887	1.14692	1.00682	0.949356	0.75646	0.929465	1.16622	0.986912	1.24242	6	0.674198	1.04438
Laminin subunit gamma-1	P02468	Lamc1	A2B2C1D1E2F1fedD2dD1E1edcbB5ba+VNSSLHSQISR	2	N4H5F1	1105	Hybrid	1	6570	7947	4070	7762	8990	6328	9033	6873	10647	6627	0.794171	1.21496	0.469366	1	1.20706	1.02727	1.06047	0.840398	1.2355	0.886547	1	0.654013	1.03712
Cyclic AMP-dependent transcription factor ATF-6 alpha	F6VAN0	Atf6	A2B2C1D1E1F1G1gfedD1E1F1feE1F1fedcba+DHLLLPATTHNK	3	N2H10	570	Oligo-mannose	1	78075	58912	85149	79365	75375	56099	98167	83101	94677	92160	0.961089	0.917206	1	1.04126	1.03062	0.927423	1.17364	1.03478	1.11883	1.25554	1	0.103803	1.11955
Syntaxin-19	Q8R1Q0	Stx19	A2B2C1D1E2F1G4gfedD1E2F1G4gfedcbB5ba+DYVNNTK	2	N4H5F1G2	260	Complex	1	16359	24287	18954	20288	20553	17179	19954	21840	20132	18954	0.756554	1.42059	0.836282	1	1.05579	1.06697	0.896256	1.02171	0.893791	0.970108	1	0.723116	1.00675
Fibrillin-1	Q61554	Fbn1	A2B2C1D1E2F1G4gfedD2dD1E2F1fedcbB5ba+DACGNGTCR	2	N5H5F1G1	1904	Complex	4	5259	3453	5708	5186	3077	3323	6085	3810	7461	5819	0.93895	1.08674	0.905393	1.04035	0.961175	0.837671	0.950065	0.607734	1.34322	0.930291	4	0.681106	0.918119
Taste receptor type 1 member 3	Q925D8	Tas1r3	A2B2C1D1dD1E1eE1edcba+QVNQSK	2	N2H5	264	Oligo-mannose	1	53587	59595	45471	45708	56362	59119	63510	55145	58394	54746	1	1.40657	0.80955	0.909097	1.16828	1.48163	1.15107	1.04097	1.0461	1.13065	1	0.42548	1.12554
E3 ubiquitin-protein ligase HERC2	Q4U2R1	Herc2	A2B2C1D1E2F1G4gfedD1E1edcba+LNLTSNR	2	N3H5G1	3744	Hybrid	2	8371	21054	6286	9977	21370	19623	1066	7131	15841	6642	0.848447	2.20238	0.716787	1	1.88102	2.14178	0.336092	0.859004	1.2713	0.912508	2	0.608033	0.877947
Periostin	Q62009	Postn	A2B2C1D1E2edD2dD1E1eE1edcba+GVNETLLVNELK	3	N4H5	601	Hybrid	1	24815	19026	28008	45869	24221	20079	43799	42721	31490	37470	0.928674	0.900551	1	1.82956	1.00684	1.00917	1.59196	1.61726	1.13133	1.55192	1	0.288284	1.32872
Anoctamin-6	Q6P9J9	Ano6	A2B2C1D1E1F1fedD1E1F1feE1F1fedcba+NPNGTDPIQK	3	N2H9	494	Oligo-mannose	2	70711	55644	82784	75285	62662	48101	75970	83527	87952	87168	0.997859	1.03115	1.05685	1.15557	0.959695	0.940458	1.07534	1.13907	1.24942	1.26831	2	0.206778	1.09623
Carboxypeptidase D	O89001	Cpd	A2B2C1D1E2F1G3gfedD1E2F1fedcbB5ba+LLNTTDVYLLPSLNPDGFER	2	N4H5F1S1	171	Complex	5	14856	16345	14043	10823	10240	16726	14467	17687	18352	17845	1.08131	1.32151	1.11808	0.860987	0.896202	1.31392	1.04874	1.35839	1.11875	1.1153	5	0.225766	1.16001
Transmembrane protein 184A	Q3UFJ6	Tmem184a	A2B2C1D1E2F1G4gfedD1E1edcba+NASGFLK	2	N3H5G1	3	Hybrid	1	49117	56262	55716	55123	56219	60478	65321	55271	68773	56492	0.836029	1.2112	0.90477	1	1.0629	1.38248	1.07984	0.951649	1.12376	1.06417	1	0.258676	1.10904
Prolow-density lipoprotein receptor-related protein 1	Q91ZX7	Lrp1	A2B2C1D1E2F1G4gfedD1E2F1G4gfedcba+FNSTEYQVVTR	2	N4H5G2	447	Complex	11	55014	42999	62721	55581	62987	38684	61121	50259	59137	51367	1	0.961812	1.02163	0.988271	1.07077	0.922133	1.08993	0.916907	0.958344	1.07517	11	0.711562	0.96718
Beta-2-glycoprotein 1	Q01339	Apoh	A2B2C1D1E2F1fF4fedD1E2F1feE2F1G4gfedcba+DYRPSAGNNSLYQDTVVFK	3	N5H6G2	162	Complex	1	26953	12194	21399	21589	20298	10603	29937	22904	18577	25067	1.19546	0.684044	0.9055	1.02056	1	0.631577	1.2896	1.02761	0.790985	1.23045	1	0.832955	1.05449
Xin actin-binding repeat-containing protein 2	Q4U4S6	Xirp2	A2B2C1D1E2F1G4gfedD1E2F1G4gfedcba+YVFENTNDSSQK	2	N4H5G2	321	Complex	1	52902	27775	50164	46463	49063	28178	55238	59590	53437	53685	1.06829	0.709383	0.966442	1	1.1005	0.764181	1.08336	1.21725	1.03591	1.19979	1	0.418385	1.09546
Tripeptidyl-peptidase 1	O89023	Tpp1	A2B2C1D1E2F1G4gfedD2dD1E2F1G4gfedcba+SSSHLPPSSYFNASGR	2	N5H5G2	442	Complex	18	54796	40712	52066	45096	54088	63770	66899	58036	62752	70607	0.921283	1.18238	0.989357	0.990464	1.05644	1.32884	1.22179	1.00628	1.17794	1.34948	18	0.0374369	1.20061
Tyrosine-protein phosphatase non-receptor type 2	Q06180	Ptpn2	A2B2C1D1E2F1G4gfedD1E2F1G4gfedcbB5ba+AVVMLNR	2	N4H5F1G2	113	Complex	1	33135	28451	32878	30759	32020	29047	33291	35495	39101	36129	1	1.08598	0.946645	0.98938	1.07338	1.1773	0.975795	1.0836	1.13284	1.20672	1	0.0822602	1.10222
Laminin subunit beta-2	Q61292	Lamb2	A2B2C1D1E2F1fedD1E2edcbB5ba+AQAALDKANASR	2	N4H4F1	1500	Complex	10	67047	45509	73973	88572	57987	40445	83312	52860	73798	67162	1.0094	0.870355	0.968341	1.16988	0.98843	0.888566	1.1989	0.857542	1.05665	0.99166	10	0.974142	1.00305
EMILIN-1	Q99K41	Emilin1	A2B2C1D1E2edD2dD1dcbB5ba+LEDRFNSTLGPSEEQEK	1	N4H3F1	416	Complex	3	556694	203385	644567	538561	423243	253764	571731	465421	577246	547448	1	0.550404	1.10464	1.00165	0.915969	0.769583	1.05841	0.845706	1.0547	1.08833	3	0.684356	1.0412
Lumican	P51885	Lum	A2B2C1D1E2F1G4gfedD2dD1E2F1fedcbB5ba+AFENVTDLQWLILDHNLLENSK	2	N5H5F1G1	88	Complex	2	17615	13906	19782	18153	16682	14540	23327	26764	26602	23926	0.975006	0.250213	1.03245	1.11027	0.98575	1.0459	1.15954	1.44153	1.25833	1.39468	2	0.0547424	1.29412
Laminin subunit gamma-1	P02468	Lamc1	A2B2C1D1E2F1G4gfedD1E2F1fedcbB5ba+TLAGENQTALEIEELNR	2	N4H5F1G1	1221	Complex	13	17996	19806	19230	18970	15938	13279	17625	17421	20683	21338	0.887989	1.07284	1.00378	1.02513	0.964953	0.883459	0.945176	1.0003	1.07558	1.15605	13	0.72043	1.01572
eIF-2-alpha kinase GCN2	Q9QZ05	Eif2ak4	A2B2C1D1E1edD1E1eE1F1fedcba+AINLTQK	3	N2H7	1413	Oligo-mannose	2	44647	40049	50282	43804	51118	37469	46667	44507	54412	53611	0.98575	0.987188	0.991415	0.986518	1.17894	1.03293	0.933973	0.957837	1.12192	1.25219	2	0.640536	1.01492
Laminin subunit gamma-1	P02468	Lamc1	A2B2C1D1E2F1fF4fedD2dD1E2F1fedcba+TANETSAEAYNLLLR	2	N5H5G1	1203	Complex	1	27373	18651	24997	22670	25821	17404	31877	25162	31290	30369	1.1329	0.976302	0.987023	1	1.18704	0.967367	1.28135	1.05343	1.2432	1.39103	1	0.178751	1.11118
Zinc-alpha-2-glycoprotein	Q64726	Azgp1	A2B2C1D1E2F1fF4fedD1E2F1G4gfedcba+DTTGSHTFQGMFGCEITNNR	2	N4H5G2	123	Complex	1	10938	11026	11792	11886	13355	9993	18592	12592	16425	14384	0.863425	1.10082	0.888061	1	1.17098	1.05938	1.42538	1.00548	1.24468	1.25662	1	0.0782346	1.1882
Laminin subunit gamma-1	P02468	Lamc1	A2B2C1D1E2F1G3gfedD2dD1E2edcbB5ba+RIPAINR	2	N5H4F1S1	1393	Complex	1	13013	18347	13946	14686	17852	17671	21186	13150	23856	17865	0.831374	1.4825	0.850036	1	1.26685	1.51618	1.31458	0.849835	1.46313	1.26316	1	0.289975	1.18954
Torsin-1A-interacting protein 1	Q921T2	Tor1aip1	A2B2C1D1dD1E1edcba+HLNSSLPR	1	N2H4	411	Oligo-mannose	2	160698	240298	171344	192902	214204	273836	227214	230309	277398	239722	0.853465	1.43245	0.733856	1	1.14271	1.87433	1.09677	1.17649	1.25579	1.29252	2	0.13363	1.30344
Endoplasmic reticulum metallopeptidase 1	Q3UVK0	Ermp1	A2B2C1D1E1edD1E1eE1F1fedcba+DSGIWINGFDYTGMSHVTPHIPEINDTIR	3	N2H7	724	Oligo-mannose	1	28778	21802	34593	28671	30621	24342	36451	37576	39271	37866	0.94176	0.902375	1.08003	1	1.11306	1.06981	1.15853	1.24388	1.23372	1.3714	1	0.0116344	1.20762
Laminin subunit alpha-4	P97927	Lama4	A2B2C1D1E2eE2edD1E1edcbB5ba+HVTDMNSTIHLLR	3	N4H4F1	308	Hybrid	1	23260	26713	26231	25395	24168	18401	22128	15154	20773	20988	0.86646	1.25856	0.932229	1.00824	1	0.920559	0.800571	0.571027	0.742855	0.865259	1	0.0317404	0.797509
Serine/arginine repetitive matrix protein 2	Q8BTI8	Srrm2	A2B2C1D1E2F1G4gfedD1E2F1G4gfedcbB5ba+SRSNSSPEMK	2	N4H5F1G2	742	Complex	6	19555	45702	15028	18323	35567	20014	20774	20332	27181	17611	0.903335	2.79979	0.744746	1	1.95703	1.57742	1.13542	1.05039	1.27399	0.961602	6	0.508602	1.07258
Ovostatin homolog	Q3UU35	Ovos	A2B2C1D1E1edD1E1eE1F1fedcba+VNVTVVATSK	3	N2H7	868	Oligo-mannose	2	29317	45994	35895	66643	39645	24873	54367	30693	38478	44846	0.591745	1.39762	0.604992	1.46764	1	0.882353	1.08085	0.544638	0.901392	0.823869	2	0.44444	0.854732
Laminin subunit alpha-5	Q61001	Lama5	A2B2C1D1E2F1feE2F1fedD1E1edcbB5ba+EALNQAVNTTR	3	N4H6F1	2395	Hybrid	6	9478	9959	12708	9763	12293	11472	12269	11535	14421	13123	0.956548	1.05554	0.786756	1	1.1044	1.2158	1.13412	0.958475	1.19478	1.20174	6	0.0578329	1.16072
Bone morphogenetic protein 6	P20722	Bmp6	A2B2C1D1E1edD1E1eE1F1fedcba+NRSTQSQDVSR	3	N2H7	383	Oligo-mannose	2	43393	42277	53056	34964	56288	31936	64776	66491	74207	47704	0.882101	1.28392	1	0.675847	1.26844	1.00188	1.0473	1.30132	1.43181	1.03803	2	0.353406	1.11997
Scavenger receptor cysteine-rich type 1 protein M130	Q2VLH6	Cd163	A2B2C1D1E1edD1E1eE1F1fedcba+LTNEAHKENCTGR	3	N2H7	834	Oligo-mannose	2	40862	32246	66902	54391	48829	37929	69453	51499	57513	50047	0.827898	0.758868	1.22399	1.07968	1	0.921543	1.21499	0.301683	1.11748	1.06304	2	0.774215	1.03661
Leucyl-cystinyl aminopeptidase	Q8C129	Lnpep	A2B2C1D1E2edD1E2edcba+DIILHSTGHNISR	2	N4H3	215	Complex	1	28181	35884	23277	30720	30499	29483	31033	22029	35303	32292	0.860711	1.38616	0.678261	1	1.03468	1.20933	0.920542	0.680591	1.03509	1.09152	1	0.976122	1.03231
Glutathione hydrolase 5 proenzyme	Q9Z2A9	Ggt5	A2B2C1D1E2F1G3gfeE2F1fedD2dD1E1edcbB5ba+GDHHQLSHYNLTGVR	3	N5H6F1S1	378	Hybrid	3	8013	15499	8323	10146	9808	12525	12043	8913	12519	8810	0.741007	1.2133	0.706816	1	1.00746	1.55552	1.40984	0.832226	1.27708	1.13448	3	0.0829121	1.3257
Palmitoyl-protein thioesterase 1	O88531	Ppt1	A2B2C1D1E1F1fedD1E1eE1F1fedcba+CVNESYK	3	N2H8	212	Oligo-mannose	1	35172	30763	39114	48180	27324	37336	42040	68744	82223	53220	0.942532	1.04265	1	1.37608	0.813324	1.34369	1.09416	1.86348	2.11523	1.57837	1	0.0244776	1.53959
Cartilage intermediate layer protein 1	Q66K08	Cilp	A2B2C1D1E1F1fedD1E1F1feE1F1fedcba+FVNTTK	3	N2H9	550	Oligo-mannose	3	38251	31777	46604	38828	38397	23611	30284	26783	33909	28273	1.0443	0.921266	1.07441	1	1.03061	0.766237	1.02553	0.654676	0.817191	0.944555	3	0.0400621	0.820007
Amino acid transporter heavy chain SLC3A2	P10852	Slc3a2	A2B2C1D1E2F1G4gfedD1E2F1G4gfedcbB5ba+LMNAPLYLAEWQNITK	2	N4H5F1G2	259	Complex	24	24001	13359	30093	20834	22864	12138	21678	21552	22752	19789	0.99129	0.826479	1.16041	1	1.06607	0.813917	1.01928	1.03074	1.06856	1.14076	24	0.94199	1.01293
Fibrillin-1	Q61554	Fbn1	A2B2C1D1E2F1fedD2dD1E2F1fedcbB5ba+SRNHSK	2	N5H5F1	2079	Complex	1	18660	7049	3992	6096	11730	8293	18826	2307	13191	4270	2.09302	1	0.427189	0.728759	1.46143	1.24923	2.05087	0.261757	1.42038	0.53006	1	0.929486	0.9402
Carboxypeptidase D	O89001	Cpd	A2B2C1D1E1F1fedD1E1F1feE1F1fedcba+FANEYPNITR	3	N2H9	521	Oligo-mannose	2	27091	37121	43126	39059	34377	30579	41667	41044	32023	43320	0.718507	1.21878	1.00113	1.00588	0.945893	1.03834	1.03578	0.986918	0.865641	1.18062	2	0.658414	1.03542
Sodium/potassium-transporting ATPase subunit beta-2	P14231	Atp1b2	A2B2C1D1E2F1G4gfedD1E2F1fedcba+FLEPYNDSIQAQK	2	N4H5G1	118	Complex	2	33909	35087	44395	38878	2286	27150	44001	39128	35095	38586	0.904621	0.972636	1.15965	0.964655	0.288845	0.285443	1.22687	1.11798	0.989565	1.20418	2	0.654268	1.13761
Prolow-density lipoprotein receptor-related protein 1	Q91ZX7	Lrp1	A2B2C1D1E2F1G4gfedD1E2F1G3gfeE2F1G4gfedcbB5ba+LNLDGSNYTLLK	3	N5H6F1S1G2	3049	Complex	4	36985	23764	45386	41523	38330	27963	31790	30927	38680	37826	0.803321	0.663655	1.06874	0.962248	1.05817	0.703378	0.758877	0.866553	0.8579	1.14444	4	0.69048	0.932174
Embigin	P21995	Emb	A2B2C1D1E1F1fedD1E1eE1F1fedcba+YSNLSLK	3	N2H8	55	Oligo-mannose	5	330561	799998	215094	1001555	239063	460318	962367	366535	644365	401601	1	2.046	0.701369	2.6367	0.805355	1.52875	2.06564	1.13995	1.69211	1.34456	5	0.78618	1.40064
Low-density lipoprotein receptor-related protein 6	O88572	Lrp6	A2B2C1D1E1F1fedD1E1eE1F1fedcba+RTEFNK	3	N2H8	81	Oligo-mannose	1	44922	41230	37922	37911	44708	30537	46392	28210	49731	36413	1	1.16082	0.80538	0.899464	1.10547	0.912932	1.003	0.635235	1.06276	0.897085	1	0.375292	0.91858
Glycosyltransferase 8 domain-containing protein 1	Q6NSU3	Glt8d1	A2B2C1D1E1F1fedD1E1F1feE1F1fedcba+QNVTNQLEK	3	N2H9	257	Oligo-mannose	1	11551	9960	13326	11160	10903	10035	13799	15969	14337	14565	0.953791	1.04017	1.04979	0.982145	1	1.11281	1.10662	1.33383	1.13647	1.33101	1	0.00718168	1.16228
Transmembrane prolyl 4-hydroxylase	Q8BG58	P4htm	A2B2C1D1E1edD1E1eE1edcba+LVANESVPFETSCR	3	N2H6	349	Oligo-mannose	1	20310	19344	19402	21951	22906	18824	19377	16523	22479	20903	0.868116	1.04574	0.791194	1	1.08752	1.08057	0.804403	0.714409	0.922383	0.98881	1	0.528668	0.938115
Arylsulfatase B	P50429	Arsb	A2B2C1D1E1edD1E1eE1F1fedcba+NMTPAK	3	N2H7	410	Oligo-mannose	1	447287	268127	564266	418925	428564	232574	410245	337462	411432	361393	1	0.758168	1.20356	0.998223	1.06426	0.698307	0.890791	0.763183	0.883035	0.89419	1	0.0620397	0.830009
EMILIN-1	Q99K41	Emilin1	A2B2C1D1E2F1fedD1E2edcbB5ba+FNSTLGPSEEQEK	2	N4H4F1	416	Complex	1	70264	36767	66067	73332	45206	38551	48249	56856	56437	68574	1.11476	0.737762	1	1.23999	0.796642	0.821398	0.743454	0.912458	0.859561	1.20404	1	0.587026	0.935424
Protein O-linked-mannose beta-1,4-N-acetylglucosaminyltransferase 2	Q8BW41	Pomgnt2	A2B2C1D1E1edD1E1eE1edcba+LNVSHAGAPLGEEYILVFSR	3	N2H6	276	Oligo-mannose	1	10751	10000	12928	12580	10126	8417	13697	13746	14765	12374	0.871663	1.02544	1	1.08707	0.911923	0.916492	1.07856	1.12737	1.14921	1.11031	1	0.1265	1.09823
Collectin-12	Q8K4Q8	Colec12	A2B2C1D1E2F1fedD2dD1E2F1fedcbB5ba+HTDDLTSLNNTLVNIR	2	N5H5F1	386	Complex	2	49145	50511	3523	44892	47992	64343	80679	75896	71054	69560	0.928719	1.10694	0.274565	0.986697	1.09131	2.08754	1.71948	1.93717	1.48003	1.75887	2	0.00111642	1.83708
ATP-binding cassette sub-family G member 5	Q99PE8	Abcg5	A2B2C1D1E2F1G4gfedD2dD1E2F1fedcba+VQNNTLK	2	N5H5G1	410	Complex	1	81714	73896	84592	73117	76325	72084	109511	84372	100777	83679	1	1.14376	0.987647	0.953673	1.03751	1.18471	1.30161	1.04446	1.18394	1.13333	1	0.0255658	1.15037
Immunoglobulin superfamily containing leucine-rich repeat protein	Q6GU68	Islr	A2B2C1D1E2F1G4gfedD1E2F1G3gfeE2F1G4gfedcbB5ba+DLEGVPPGFPANVTTLSLSANR	3	N5H6F1S1G2	51	Complex	1	3904	2984	4480	4107	4187	3743	6017	5535	4671	6440	0.913404	0.883006	1	1.02413	1.08812	1.1761	1.36726	1.30997	1.04913	1.66754	1	0.0169988	1.30853
Alpha-N-acetylgalactosaminidase	Q9QWR8	Naga	A2B2C1D1dD1E1eE1edcbB5ba+MAAALNATGR	2	N2H5F1	177	Oligo-mannose	1	26298	21121	24926	23359	23908	22078	29896	25517	31473	26608	1	1.01579	0.904271	0.946693	1.00981	1.12748	1.1041	0.981515	1.1489	1.11976	1	0.0107832	1.12093
Thioredoxin domain-containing protein 11	Q8K2W3	Txndc11	A2B2C1D1E1F1fedD1E1eE1F1fedcba+HFNTSLVFPR	3	N2H8	295	Oligo-mannose	2	43761	41055	47676	43356	45955	39683	51775	47815	54389	47312	0.941602	1.12845	0.984787	1	1.06843	1.0005	1.1031	1.06599	1.13596	1.07953	2	0.226351	1.06063
Inhibin beta B chain	Q04999	Inhbb	A2B2C1D1E2F1G4gfedD1E2F1G4gfedcbB5ba+GRPNITHAVPK	2	N4H5F1G2	97	Complex	7	17522	13305	21142	14164	18540	15985	24177	26192	18969	18979	1	0.960379	1	0.996951	1.08423	1.01876	1.38938	1.31671	1.08643	1.18756	7	0.0288643	1.18208
Contactin-associated protein 1	O54991	Cntnap1	A2B2C1D1E1F1fedD1E1F1feE1F1fedcba+YQLGTSPYVYQLTTRPVTDGQPHSVNITR	3	N2H9	1148	Oligo-mannose	1	27622	29894	45894	34037	27254	25899	37054	31115	33043	34509	0.761423	1.04224	1.20697	1	0.834491	0.958794	0.992031	0.867623	0.874413	1.05278	1	0.823514	0.989961
Lysosome-associated membrane glycoprotein 1	P11438	Lamp1	A2B2C1D1E2F1G4gfedD1E2F1fF5fedcba+NVTVVLR	2	N4H5F1G1	159	Complex	1	52660	83806	58163	49011	70723	71646	57481	45892	70852	49518	0.948998	1.91017	1	0.94136	1.41568	1.73399	1.00607	0.836588	1.22575	0.987606	1	0.737162	0.964389
Biglycan	P28653	Bgn	A2B2C1D1E2F1G4gfF5fedD1E2F1feE2F1fF5fedcbB5ba+LLQVVYLHSNNITK	3	N5H6F3G1	312	Complex	1	22153	15096	27211	27157	22948	17456	28607	23234	25940	26383	0.869095	0.749045	1.01847	1.13552	1	0.91971	1.09	0.922038	0.976947	1.1455	1	0.504217	1.05729
Plexin-B2	B2RXS4	Plxnb2	A2B2C1D1E2F1G4gfedD1E2F1G3gfedcbB5ba+LSHDGNETLPLHLYVK	2	N4H5F1S1G1	735	Complex	9	198259	132763	215597	209066	182904	177579	232127	207569	248468	206166	0.975864	0.826504	1.04725	1.09361	1	1.05635	1.10969	1.06211	1.10121	1.24766	9	0.0570074	1.10192
Serine protease inhibitor A3K	P07759	Serpina3k	A2B2C1D1E2F1fF4fedD1E2F1fF3fedcba+YTGNASALLILPDQGR	2	N4H5S1G1	270	Complex	1	4534	3353	7112	4696	5205	2955	4848	4791	4351	5352	0.905891	0.847304	1.35567	1	1.15514	0.792908	0.940753	0.968301	0.834544	1.18344	1	0.369199	0.908729
Aminopeptidase N	P97449	Anpep	A2B2C1D1E2F1G4gfedD1E2F1G3gfeE2F1G4gfedcba+FTCNQTTDVIIIHSK	3	N5H6S1G2	114	Complex	2	21054	16817	28105	23598	25212	18927	35001	30789	27947	32700	0.914936	0.736129	1.15921	1.13901	1.04077	1.19516	1.39437	1.51597	1.36591	1.6622	2	0.00471601	1.40294
MYCBP-associated protein	Q5SUV2	Mycbpap	A2B2C1D1E2F1G4gfF5fedD1E1eE1edcbB5ba+QNKTQR	3	N3H6F2G1	461	Hybrid	1	30564	25234	27240	28823	29757	20691	35094	28185	35770	32075	0.994932	1.03892	0.845978	1	1.07595	0.904557	1.10952	0.928093	1.11781	1.15554	1	0.450319	1.07678
Heparin cofactor 2	P49182	Serpind1	A2B2C1D1E2F1G4gfF4fedD1E2F1fedcba+DFVNASSK	2	N4H5G2	167	Complex	1	25500	1778	22656	22754	21412	20624	33238	33177	32945	31632	1.07217	0.0945509	0.908813	1.01967	1	1.16457	1.3573	1.41107	1.32977	1.47192	1	0.0240853	1.39339
Collagen alpha-2(VI) chain	Q02788	Col6a2	A2B2C1D1E2F1G3gfedD2dD1E2F1fedcbB5ba+NMTLFSDLVAEK	2	N5H5F1S1	800	Complex	1	49507	37050	64676	48196	50224	36596	65586	56901	62876	65475	0.96378	0.912244	1.20122	1	1.08603	0.956789	1.24006	1.12052	1.17507	1.41066	1	0.138543	1.15469
Prolow-density lipoprotein receptor-related protein 1	Q91ZX7	Lrp1	A2B2C1D1E2F1G3gfeE2edD1E1eE1edcba+FNSTEYQVVTR	4	N4H6S1	447	Hybrid	1	29343	28441	37721	34226	28523	33811	40349	39590	40054	39962	0.815733	1	1.00045	1.01409	0.880763	1.26233	1.08942	1.11332	1.06895	1.2295	1	0.00542053	1.23071
Peptidyl-prolyl cis-trans isomerase FKBP10	Q61576	Fkbp10	A2B2C1D1E1F1fedD1E1F1feE1F1fedcba+YHYNGTLLDGTAFDNSYSR	3	N2H9	181	Oligo-mannose	19	51104	59196	58439	52320	49174	56487	60934	60130	62423	61826	0.93459	1.32583	1	1	1.05377	1.12625	0.910725	0.893549	0.984954	0.946678	19	0.291362	0.929757
Neuronal cell adhesion molecule	Q810U4	Nrcam	A2B2C1D1E1F1fedD1E1F1feE1F1fedcba+FNHTQTIQQK	3	N2H9	217	Oligo-mannose	7	109313	105423	44681	88228	30434	35408	37928	57000	181944	57183	1.01014	1.39633	0.475524	1	0.448687	0.505695	0.406826	0.579718	1.71113	0.635513	7	0.750654	0.801046
Collagen alpha-1(VI) chain	Q04857	Col6a1	A2B2C1D1E1F1fedD1E1eE1F1fedcba+NITAQICIDK	3	N2H8	801	Oligo-mannose	3	440425	276225	475943	433072	410454	313031	499226	583883	656244	580120	1	0.911292	1	1.01652	1.03716	0.925838	1.06781	1.07877	1.30164	1.32451	3	0.0997333	1.11504
Secreted frizzled-related sequence protein 4	Q9Z1N6	Sfrp4	A2B2C1D1E2F1G3gfedD1E2F1G3gfedcbB5ba+HMPWNITR	2	N4H5F1S2	38	Complex	7	16569	43196	17304	17752	1264	50397	22553	44777	34812	21959	1	2.41569	0.889355	1	1.02876	2.13845	1.16541	1.59701	1.57071	1.31507	7	0.407848	1.43387
Collagen alpha-4(VI) chain	A2AX52	Col6a4	A2B2C1D1E2F1feE2edD1E1edcba+ALNFTLPFFDSSR	3	N4H5	1114	Hybrid	1	14332	890	19866	15879	13958	10635	17347	17005	20614	21505	0.924407	0.0726036	1.22246	1.09158	1	0.921224	1.08668	1.10949	1.27639	1.53508	1	0.194568	1.18111
Collectin-12	Q8K4Q8	Colec12	A2B2C1D1E2F1fedD2dD1E2edcba+VQSLQTLAANNSALAK	2	N5H4	271	Complex	3	33877	23305	42747	30864	24807	29546	46219	62287	53336	56931	1.00177	0.862163	1.1066	1	0.878476	1.31641	1.36919	1.77566	1.55653	1.56206	3	0.000374261	1.55805
Collagen alpha-5(VI) chain	A6H584	Col6a5	A2B2C1D1E2F1G4gfedD1E1eE1edcba+RFNETR	3	N3H6G1	1807	Hybrid	7	0	11070	5359	6605	8947	8767	10250	3775	10430	5367	0.860143	1.23656	0.910873	0.894944	1.08834	1.42414	0.885479	0.831748	1.1591	1.04744	7	0.59179	1.03932
Hypoxia up-regulated protein 1	Q9JKR6	Hyou1	A2B2C1D1E2edD1dcbB5ba+VINDTWAWK	1	N3H3F1	862	Complex	1	61182	51083	66225	53414	53207	39036	55417	55548	70485	56680	1	1.056	1.03268	0.930484	0.965974	0.856866	0.879707	0.918406	1.10596	1.02528	1	0.467816	0.941072
Laminin subunit alpha-1	P19137	Lama1	A2B2C1D1E2F1feE2F1fedD1E1edcbB5ba+VCDGNSTNPR	3	N4H6F1	79	Hybrid	1	4321	4393	4439	5028	5834	4172	5367	5433	7372	5843	0.806327	1.03681	0.79028	1	1.20924	1.04554	0.972697	1.02555	1.32062	1.2067	1	0.18852	1.17892
Leishmanolysin-like peptidase	Q8BMN4	Lmln	A2B2C1D1E1F1fedD1E1eE1F1fedcba+ANYSMAEK	3	N2H8	405	Oligo-mannose	1	22098	21912	27424	20937	26453	21187	29888	25977	31416	24537	0.844605	1.05924	1	0.852889	1.12304	1.08753	1.10947	1.00434	1.1527	1.03791	1	0.133455	1.09654
Microfibril-associated glycoprotein 4	Q9D1H9	Mfap4	A2B2C1D1E2edD2dD1E2edcbB5ba+VDLEDFENNTAYAK	2	N5H3F1	139	Complex	1	37213	22760	32258	56079	31608	18050	45556	28629	42777	39130	1.05993	0.81991	0.876574	1.7024	1	0.690448	1.26022	0.824858	1.16966	1.23347	1	0.782966	1.00471
Lumican	P51885	Lum	A2B2C1D1E2F1G4gfeE2F1fedD1E2F1G3gfeE2F1G4gfedcbB5ba+LGSFDGLVNLTFIYLQHNQLK	4	N6H7F1S1G2	160	Complex	1	11494	9535	772	12801	11201	9484	15713	1086	15929	16257	0.953101	1	0.0610737	1.13133	1.03168	1.05616	1.26545	0.0910936	1.26801	1.49192	1	0.54398	1.26113
ERO1-like protein alpha	Q8R180	Ero1a	A2B2C1D1E1edD1E1eE1F1fedcba+WGHNVTEFQQR	3	N2H7	276	Oligo-mannose	6	47564	57286	48772	48635	50485	49742	57704	53647	60770	48066	0.879168	1.3752	0.906479	1.05971	1.02093	1.12165	1.04591	0.944982	1.2166	1.08776	6	0.73236	1.06782
Zona pellucida sperm-binding protein 2	P20239	Zp2	A2B2C1D1E2F2G4gfedD1E2eE2F1G4gfedcbB5ba+IGNGTR	3	N6H4F1G2	184	Complex	1	12319	13134	11291	12297	12376	11082	11792	10245	12796	12422	0.939937	1.26745	0.82191	1	1.04888	1.13557	0.873835	0.790725	0.937267	1.04894	1	0.558995	0.943818
Receptor-type tyrosine-protein phosphatase kappa	P35822	Ptprk	A2B2C1D1E1F1fedD1E1eE1F1fedcba+GPLANPIWNVTGFTGR	3	N2H8	139	Oligo-mannose	1	108409	82932	140221	100011	101507	76238	111254	139305	150985	110224	1	0.967538	1.234	0.983241	1.04004	0.944447	0.996711	1.29984	1.33701	1.12524	1	0.330934	1.07435
Caspase-12	O08736	Casp12	A2B2C1D1E2F1G4gfeE2edD1E2F1G3gfeE2F1G4gfedcbB5ba+IFNNSNCRSLR	4	N6H6F1S1G2	279	Complex	1	12930	10231	12643	12258	11883	7569	12686	8951	10649	10292	0.999238	1	0.932158	1.00964	1.02004	0.785562	0.952169	0.699733	0.790033	0.880251	1	0.00599647	0.810954
Laminin subunit gamma-1	P02468	Lamc1	A2B2C1D1E1F1fedD1E1F1feE1F1fedcba+TANETSAEAYNLLLR	3	N2H9	1203	Oligo-mannose	5	27652	33304	37560	34682	35212	22293	29443	25568	30444	26335	0.969553	1.09213	0.979838	1	1.05811	0.80995	0.851166	0.88722	0.790653	0.833994	5	0.000210159	0.819633
Amino acid transporter heavy chain SLC3A2	P10852	Slc3a2	A2B2C1D1E2F1G4gfedD1E2F1fedcbB5ba+PVSLNMTVK	2	N4H5F1G1	399	Complex	2	40190	24211	49521	32296	36317	18866	38855	49945	49038	48083	1.03028	0.830632	1.05785	0.925453	1.05034	0.714343	0.970796	1.05822	1.10217	1.17244	2	0.792562	1.04733
Transmembrane protein 87A	Q8BXN9	Tmem87a	A2B2C1D1E2F1fF5fedD1E1eE1F1fedcba+NTTILLK	3	N3H7F1	62	Hybrid	1	44542	36865	42934	43619	45413	26275	51352	37279	50285	37586	0.958112	1.00293	0.881083	1	1.08504	0.759033	1.07281	0.81115	1.03837	0.894765	1	0.344581	0.919359
Nuclear exosome regulator NRDE2	Q80XC6	Nrde2	A2B2C1D1dD1E1eE1edcba+SHSANK	2	N2H5	1023	Oligo-mannose	1	11002	84535	11321	13997	16236	95535	13253	14979	15986	9121	0.737495	7.16697	0.724004	1	1.20889	8.60045	0.86282	1.01569	1.02871	0.676653	1	0.895511	1.00946
Hairy/enhancer-of-split related with YRPW motif protein 2;Hairy/enhancer-of-split related with YRPW motif protein 1	Q9QUS4;Q9WV93	Hey2;Hey1	A2B2C1D1E1edD1E1eE1F1fedcba+INNSLSELRR	3	N2H7	65;66	Oligo-mannose	1	95090	51788	118371	112363	84108	73051	173114	180916	130437	185860	1	0.68882	1.18762	1.25941	0.982478	1.03172	1.76814	1.92456	1.31684	2.16315	1	0.0269228	1.62309
Golgi apparatus protein 1	Q61543	Glg1	A2B2C1D1E2F1G4gfF5fedD1E2F1G4gfF5fedcbB5ba+LNLTTDPK	2	N4H5F3G2	161	Complex	1	22744	15288	29090	19894	24259	14869	26329	19867	25174	23880	1	0.850149	1.22024	0.932251	1.18475	0.877983	1.12431	0.8836	1.06256	1.16199	1	0.873137	0.97199
Aminopeptidase N	P97449	Anpep	A2B2C1D1E2F1G4gfedD2dD1E2edcbB5ba+QVTPLFFYFQNR	2	N5H4F1G1	734	Complex	1	7566	7577	9688	5860	7846	5275	7344	6633	7944	9067	0.868156	1.09961	1.06056	0.716649	1	0.812877	0.818433	0.769895	0.875058	1.15141	1	0.535544	0.892148
Glutamyl aminopeptidase	P16406	Enpep	A2B2C1D1E2F1G3gfedD1E2F1fedcba+EALGNASQLFDSWLK	2	N4H5S1	754	Complex	1	22490	12743	26437	20368	18336	7778	18847	19433	18521	18324	1.03601	0.742433	1.16186	1	0.938207	0.481186	0.843209	0.905532	0.819039	0.93418	1	0.131781	0.844251
Laminin subunit gamma-1	P02468	Lamc1	A2B2C1D1E2F1G4gfedD2dD1E2F1fedcba+RIPAINR	2	N5H5G1	1393	Complex	1	11077	12192	31330	21541	10476	9439	12407	24074	11055	19363	0.718349	1	1.9384	1.48887	0.754622	0.822074	0.781447	1.57925	0.688238	1.3897	1	0.676654	0.929633
Laminin subunit alpha-5	Q61001	Lama5	A2B2C1D1E2F1fF4fedD2dD1E2F1fedcbB5ba+LNASIADLQSK	2	N5H5F1G1	2211	Complex	1	47720	38316	60008	44459	46972	37122	58174	54494	59259	63787	0.984711	1	1.18137	0.97779	1.07663	1.02875	1.16589	1.13749	1.17389	1.45672	1	0.103379	1.14209
Corticosteroid-binding globulin	Q06770	Serpina6	A2B2C1D1E2F1G4gfedD1dcba+VPMMVQSGNISYFR	1	N3H4G1	232	Complex	1	10800	6374	10089	7862	9652	6023	10709	10635	12089	11858	1.12204	0.837542	1	0.87055	1.11383	0.840364	1.08057	1.11766	1.2057	1.36342	1	0.237997	1.1388
Laminin subunit beta-2	Q61292	Lamb2	A2B2C1D1E2F1G3gfedD2dD1E2edcbB5ba+NASAASTAK	2	N5H4F1S1	1250	Complex	2	20446	17331	21827	18105	20007	22770	43835	31283	43840	37930	0.924813	1.44634	0.960653	0.962624	1.18862	1.86121	2.32248	1.70054	2.2064	2.33474	2	0.000295005	1.92869
Retrotransposon Gag-like protein 5	Q5DTT4	Rtl5	A2B2C1D1E1F1fedD1E1eE1F1fedcba+GNVSSYIR	3	N2H8	49	Oligo-mannose	1	16897	20780	14117	15769	20357	18089	18382	17855	20593	17606	1	1.55542	0.797079	0.994654	1.33821	1.43773	1.05658	1.06891	1.16997	1.15315	1	0.798724	1.08616
Laminin subunit alpha-5	Q61001	Lama5	A2B2C1D1E2F1G3gfedD1E2F1G3gfedcbB5ba+LNASIADLQSK	2	N4H5F1S2	2211	Complex	6	50628	23680	59554	56263	41813	27194	65193	49931	52900	55883	1	0.733633	1.11244	1.12367	0.934243	0.766415	1.37934	1.12832	1.29229	1.51472	6	0.14824	1.26209
Disintegrin and metalloproteinase domain-containing protein 9	Q61072	Adam9	A2B2C1D1E2F1fF4fedD1E1eE1edcba+NQTAVR	3	N3H6G1	231	Hybrid	1	4945	4112	5104	5572	4528	3705	4765	3533	6767	4945	0.983195	1.03404	0.968172	1.18076	1	0.989311	0.920142	0.71057	1.29162	1.08812	1	0.755164	0.967359
Cation-dependent mannose-6-phosphate receptor	P24668	M6pr	A2B2C1D1E2F1G3gfedD1E2F1fedcbB5ba+LRPLFNK	2	N4H5F1S1	58	Complex	4	100651	128705	82994	101628	123607	114984	93350	76286	142216	84051	0.942523	1.1382	0.850072	1	1.06104	1.28998	1.05087	0.896171	1.23362	1.0689	4	0.237394	1.10671
Fibronectin	P11276	Fn1	A2B2C1D1E2F1G4gfeE2F1fedD1E1edcba+NYTDCTSEGR	3	N4H6G1	430	Hybrid	1	16995	17053	9733	15712	17088	16043	19947	10992	28553	12695	1	1.26909	0.546379	0.985344	1.11684	1.26776	1.13992	0.654253	1.61286	0.826699	1	0.588116	1.12841
Laminin subunit gamma-1	P02468	Lamc1	A2B2C1D1dD1E1edcba+TLAGENQTALEIEELNR	1	N2H4	1221	Oligo-mannose	1	517258	530877	437739	608601	443522	364957	564365	339127	448202	465886	1	1.29807	0.807378	1.25402	0.95242	0.947558	1.05967	0.663201	0.831826	0.996801	1	0.200175	0.837355
Prolow-density lipoprotein receptor-related protein 1	Q91ZX7	Lrp1	A2B2C1D1E1F1fedD1E1eE1F1fedcba+DNATDSVPLR	3	N2H8	2128	Oligo-mannose	5	64009	49869	77552	56706	57799	49228	63374	60936	72016	61616	0.966578	0.937826	1.04264	1	1.003	0.995823	0.961588	0.904229	1.08008	0.941406	5	0.709798	0.977381
Hypoxia up-regulated protein 1	Q9JKR6	Hyou1	A2B2C1D1E1edD1E1eE1F1fedcba+VFGSQNLTTVK	3	N2H7	515	Oligo-mannose	30	306420	182061	325110	297123	247668	155884	293049	267115	290026	245640	1	0.810912	1	1	1.00498	0.807874	1.02351	0.916389	1.06515	1.04041	30	0.905719	1.02921
NAC-alpha domain-containing protein 1	Q5SWP3	Nacad	A2B2C1D1E1edD1E1eE1edcba+VAANMSAPK	3	N2H6	978	Oligo-mannose	1	102735	225121	97682	90445	145864	161909	96797	82096	118486	58795	1	2.77146	0.90712	0.938305	1.57707	2.11653	0.915087	0.808339	1.10717	0.633371	1	0.485231	0.802436
Complement C4-B	P01029	C4b	A2B2C1D1E1edD1E1eE1F1fedcba+FSDGLESNR	3	N2H7	224	Oligo-mannose	4	158769	150017	136088	159622	179372	100734	123168	131936	125754	158179	0.974722	1.2055	0.768551	0.894217	1.20938	0.853024	0.796045	0.735291	0.74135	0.984078	4	0.0911434	0.819591
Lysosome membrane protein 2	O35114	Scarb2	A2B2C1D1E2F1fedD1E1edcbB5ba+NQSVGDPNVDLIR	2	N3H5F1	122	Hybrid	1	17293	15806	17100	16187	18941	19063	18647	20432	24056	20094	1	1.15601	0.943397	0.99764	1.21661	1.48044	1.04727	1.19517	1.33542	1.28597	1	0.0494506	1.20588
EMILIN-1	Q99K41	Emilin1	A2B2C1D1E2F1fF5fedD2dD1E2F1fedcba+ESNSTSLTQAALLEK	2	N5H5F1	767	Complex	1	124346	91833	136044	112763	110881	87087	137816	115894	146049	133754	1.00961	0.943046	1.05383	0.975813	1	0.949614	1.08678	0.951861	1.13838	1.20189	1	0.232493	1.07735
Laminin subunit alpha-5	Q61001	Lama5	A2B2C1D1E2F1G4gfeE2F1fedD1E1edcbB5ba+EALNQAVNTTR	3	N4H6F1G1	2395	Hybrid	1	2141	24445	27141	25575	2639	23610	40966	28352	35462	33163	0.0826841	1.19401	1	1.05269	0.113205	1.22454	1.53655	1.10759	1.31472	1.41741	1	0.0379082	1.41275
Fibrillin-1	Q61554	Fbn1	A2B2C1D1E1F1fedD1E1eE1F1fedcba+CTDLDECSNGTHMCSQHADCK	3	N2H8	1371	Oligo-mannose	1	6960	6782	13931	10465	6929	5617	6647	7490	11012	9079	0.811409	1	1.54947	1.30031	0.897267	0.879441	0.752619	0.883289	1.23243	1.1714	1	0.461807	0.90741
Complement C1q tumor necrosis factor-related protein 2	Q9D8U4	C1qtnf2	A2B2C1D1E2F1G4gfedD1E2F1fedcbB5ba+ILMNEGGHYNASSGK	2	N4H5F1G1	190	Complex	1	58233	49864	64502	68922	61288	48028	70611	65472	74659	73517	0.923359	1	0.975761	1.16476	1.07944	1.02274	1.08741	1.05014	1.13645	1.29011	1	0.199306	1.08614
Ectonucleotide pyrophosphatase/phosphodiesterase family member 3	Q6DYE8	Enpp3	A2B2C1D1E2F1G4gfedD1E2F1fedcbB5ba+NYSNSVPYER	2	N4H5F1G1	288	Complex	4	25739	21509	26303	23727	20301	18706	24194	33588	23969	29701	0.93641	1.09532	0.941599	1	0.944297	0.962612	0.952003	0.989217	0.891638	1.03725	4	0.670786	0.99734
Fibrillin-1	Q61554	Fbn1	A2B2C1D1E2edD2dD1E2edcbB5ba+SRNHSK	2	N5H3F1	2079	Complex	1	14330	6903	3432	5093	9032	8695	15184	1511	9277	2582	1.64133	1	0.375031	0.62173	1.14909	1.33749	1.6891	0.175067	1.02006	0.327298	1	0.898921	0.921011
TM2 domain-containing protein 3	Q8BJ83	Tm2d3	A2B2C1D1E1F1fedD1E1eE1F1fedcba+YFANCTVR	3	N2H8	171	Oligo-mannose	9	669276	974482	789661	802459	863607	978749	977593	855252	1272891	908597	0.819678	1.44107	0.964566	1	1.11696	1.54221	1.11014	1.03939	1.42875	1.16493	9	0.222527	1.17914
Cartilage-associated protein	Q9CYD3	Crtap	A2B2C1D1E1edD1E1eE1edcba+PEAVQFFNVTTLQK	3	N2H6	362	Oligo-mannose	1	139149	56819	171116	114337	89756	70490	122617	195864	127630	168500	1.14187	0.589713	1.33966	1	0.818124	0.776845	0.977249	1.62585	1.00544	1.53028	1	0.359042	1.21802
Collagen alpha-1(VI) chain	Q04857	Col6a1	A2B2C1D1E2F1G3gfedD1E2F1G3gfedcbB5ba+RNFTAADWGHSR	2	N4H5F1S2	211	Complex	4	17932	13637	39162	22620	16628	15099	24772	62018	20333	49478	0.901553	0.966351	1.02355	1.05778	1	0.998172	0.924007	0.990712	1.08157	1.22064	4	0.382224	1.03237
Napsin-A	O09043	Napsa	A2B2C1D1E2F1G3gfedD1dcba+ASSSFRPNGTK	1	N3H4S1	128	Complex	2	48242	49838	46385	48259	53649	66297	89139	80075	103819	77757	0.950327	1.3579	0.867166	1	1.15298	1.76511	1.55397	1.49178	1.94673	1.59648	2	0.00097969	1.60642
Adhesion G protein-coupled receptor A2	Q91ZV8	Adgra2	A2B2C1D1E2F1G4gfedD1E2F1G4gfedcbB5ba+SHGNNTSRPGAAGPGK	2	N4H5F1G2	659	Complex	2	25706	20476	26380	40212	27817	23195	31172	29214	35398	34724	0.996297	0.9236	0.912567	1.77256	1.14598	1.12877	1.17987	1.01519	1.39709	1.36119	2	0.717032	1.16667
Laminin subunit gamma-1	P02468	Lamc1	A2B2C1D1E2F1G3gfeE2edD1E1eE1edcbB5ba+VNSSLHSQISR	4	N4H6F1S1	1105	Hybrid	2	26312	23094	30136	30456	21819	19750	24383	22292	34352	23096	0.901151	1.21725	0.866486	1.06255	1.00881	1.049	0.252672	0.756924	1.19038	0.858223	2	0.303163	0.874797
Insulin-like growth factor 1 receptor	Q60751	Igf1r	A2B2C1D1E1F1fedD1E1F1feE1F1fedcba+LNPGNYTAR	3	N2H9	901	Oligo-mannose	10	24115	29183	26927	28660	26693	27164	30754	27228	31855	21454	0.975023	1.26584	0.953728	0.973974	1.04751	1.16167	0.977712	1.07918	1.12493	0.998852	10	0.719465	1.04026
Prothrombin	P19221	F2	A2B2C1D1E2F1G4gfedD1E2F1G4gfedcbB5ba+YPHKPEINSTTHPGADLK	2	N4H5F1G2	144	Complex	1	30414	20371	30253	31687	24423	21989	46819	39746	44907	45722	1.05375	0.892661	1	1.1701	0.939901	1.02315	1.57545	1.39298	1.49363	1.75317	1	0.0102214	1.47699
BRD4-interacting chromatin-remodeling complex-associated protein	F8VPZ9	Bicra	A2B2C1D1E1edD1E1eE1F1fedcba+APQNLTFMATGK	3	N2H7	397	Oligo-mannose	1	53425	39790	56815	61808	58196	41298	55217	50628	66839	56047	0.985627	0.928439	1	1.21532	1.19256	1.02322	0.989373	0.94482	1.18376	1.14434	1	0.924161	0.995387
Laminin subunit alpha-1	P19137	Lama1	A2B2C1D1E2F1fedD2dD1E2edcbB5ba+EANSLLSNHSEK	2	N5H4F1	1763	Complex	4	105593	58847	120104	90082	80641	46718	113948	86719	109043	92366	1	0.758504	1.14728	1.01507	0.997451	0.776157	1.19217	0.885054	1.11765	1.11272	4	0.751779	1.07386
EMILIN-1	Q99K41	Emilin1	A2B2C1D1E2F1G4gfedD2dD1dcbB5ba+ESNSTSLTQAALLEK	1	N4H4F1G1	767	Complex	1	33504	20152	31507	25323	22974	17790	39481	30694	25056	39888	1.24138	0.944358	1.11374	1	0.945506	0.885226	1.42074	1.15041	0.89122	1.63563	1	0.377994	1.09323
Laminin subunit beta-2	Q61292	Lamb2	A2B2C1D1E2F1fedD1dcbB5ba+RANASTFAVPSPVSNSADTR	1	N3H4F1	1349	Complex	1	37481	24649	39904	30523	28069	20763	37157	30976	42662	34078	1.15214	0.95831	1.17025	1	0.95839	0.857149	1.10931	0.963187	1.25893	1.15933	1	0.805441	1.01612
Leukocyte surface antigen CD47	Q61735	Cd47	A2B2C1D1E2F1G4gfeE2F1fedD1E1edcba+DAMVGNYTCEVTELSR	3	N4H6G1	109	Hybrid	2	31877	23620	33981	30205	26659	24403	37675	40380	41633	44192	0.966476	0.788769	1.57772	1.00494	1.02046	0.880034	1.24597	1.42629	1.12737	1.73357	2	0.312381	1.20626
Corticosteroid-binding globulin	Q06770	Serpina6	A2B2C1D1E2F1G4gfedD1E2F1G4gfeE2F1G4gfedcba+GSTQYLENLGFNMSK	3	N5H6G3	89	Complex	8	25616	13360	15947	17347	22316	17398	32265	32398	33885	31218	1.24661	0.803436	1	1	1.02531	0.872636	1.3519	1.52934	1.27546	1.76926	8	0.069182	1.34258
H-2 class I histocompatibility antigen, alpha chain (Fragment);H-2 class I histocompatibility antigen, L-D alpha chain;H-2 class I histocompatibility antigen, D-B alpha chain;H-2 class I histocompatibility antigen, D-D alpha chain;H-2 class I histocompatibility antigen, K-B alpha chain;H-2 class I histocompatibility antigen, K-W28 alpha chain;H-2 class I histocompatibility antigen, K-Q alpha chai…	P01895;P01897;P01899;P01900;P01901;P03991;P14428;P01896	H2-D1;H2-L;H2-D1;H2-D1;H2-K1;H2-K1;H2-K1;Unknown	A2B2C1D1E2F1G3gfF5fedD1E2F1fF5fedcbB5ba+NGNATLLR	2	N4H5F3S1	133;200;200;200;197;197;157;10	Complex	1	23645	19904	29834	21824	22449	22993	30133	40416	41443	33699	0.948248	1.00957	1.14147	0.932813	1	1.23837	1.17366	1.63956	1.59551	1.49567	1	0.00312971	1.42646
Gamma-aminobutyric acid receptor subunit alpha-3	P26049	Gabra3	A2B2C1D1E1F1fedD1E1F1feE1F1fedcba+HAPDIPDDSTDNITIFTR	3	N2H9	63	Oligo-mannose	1	9624	9043	13994	11456	10875	10014	12789	12704	11587	10990	0.79672	0.946835	1.10525	1.01079	1	1.11334	1.02827	1.06385	0.920847	1.00689	1	0.38806	1.04489
Lysosome-associated membrane glycoprotein 2	P17047	Lamp2	A2B2C1D1E2F1G4gfedD1E2F1feE2F1G4gfedcba+EASHYSIHDIVLSYNTSDSTVFPGAVAK	3	N5H6G2	115	Complex	1	43772	25871	48560	45132	42629	21357	53655	50940	52638	52976	0.94482	0.706281	1	1.03828	1.02206	0.619105	1.12482	1.11225	1.09073	1.26552	1	0.44949	1.11634
Laminin subunit alpha-5	Q61001	Lama5	A2B2C1D1E2F1fedD2dD1E2edcba+LNASIADLQSK	2	N5H4	2211	Complex	5	109680	109793	138012	153187	125437	135994	189556	172994	192660	190275	0.911724	1	0.975138	1.08827	1.05502	1.31524	1.4325	1.26019	1.3319	1.51646	5	0.000166184	1.3572
Legumain	O89017	Lgmn	A2B2C1D1E1edD2dD1E1eE1F1fedcba+SHTNTSHVMQYGNK	3	N3H7	265	Oligo-mannose	2	146435	149997	129576	177636	106180	148083	180855	233859	178208	206344	1.07658	1.19298	0.918807	1.12057	0.795858	1.28362	1.21828	1.58181	1.34974	1.53271	2	0.0061044	1.36521
DNA cross-link repair 1A protein	Q9JIC3	Dclre1a	A2B2C1D1E2F1fedD1dcba+GNMNISESSGAGEVRR	1	N3H4	673	Complex	1	27975	24193	23922	32780	22875	18615	33265	20578	33831	28596	1	1.09378	0.815823	1.24887	0.908262	0.893643	1.15488	0.744086	1.16094	1.13128	1	0.975198	1.01175
Collagen alpha-2(VI) chain	Q02788	Col6a2	A2B2C1D1E2F1G3gfedD2dD1E2edcbB5ba+NMTLFSDLVAEK	2	N5H4F1S1	800	Complex	4	163020	81423	224437	153675	127343	93589	221011	223179	169831	220081	1.00686	0.652626	1.14607	1.01657	0.997934	0.866401	1.30793	1.3531	1.1501	1.49333	4	0.0805122	1.3053
Lysosome membrane protein 2	O35114	Scarb2	A2B2C1D1E2F1G4gfedD1E2F1G4gfedcba+NQSVGDPNVDLIR	2	N4H5G2	122	Complex	1	21756	20972	22478	13854	22118	18948	1811	26603	23242	25163	1	1.21919	0.985706	0.678694	1.12924	1.16965	0.080846	1.23692	1.02556	1.28003	1	0.860184	1.07034
Cation-independent mannose-6-phosphate receptor	Q07113	Igf2r	A2B2C1D1E2F1G4gfeE2F1fedD1E1eE1edcbB5ba+AACAVRPQEVTMVNGTLTNPVTGK	4	N4H7F1G1	2129	Hybrid	1	17965	13708	1961	14731	19865	13027	25060	23922	23816	20094	1.0362	1	0.10791	0.905575	1.27269	1.00909	1.40383	1.39573	1.31871	1.28268	1	0.0834512	1.33925
Zona pellucida sperm-binding protein 3	P10761	Zp3	A2B2C1D1E2F1G4gfeE2F1fedD1E2F1G3gfeE2F1G3gfedcbB5ba+PRPETLQFTVDVFHFANSSR	4	N6H7F1S2G1	273	Complex	1	2484	22151	33295	24775	24675	17618	31864	26672	30152	32666	0.0906304	1.02218	1.15896	0.963416	1	0.863277	1.12912	0.984392	1.0561	1.31903	1	0.310958	1.08329
Prolow-density lipoprotein receptor-related protein 1	Q91ZX7	Lrp1	A2B2C1D1E2F1G3gfedD1E2F1G3gfedcbB5ba+GVTHLNISGLK	2	N4H5F1S2	3954	Complex	6	45356	29015	59372	39159	55212	29841	43443	48012	41330	45945	1	0.923106	1.06404	0.889166	1.14324	0.925337	0.95421	0.949092	0.950663	1.03579	6	0.436594	0.965758
EMILIN-1	Q99K41	Emilin1	A2B2C1D1E2F1G4gfedD1E2F1G4gfedcba+RLGALNNSLLLLEDR	2	N4H5G2	795	Complex	8	13551	10348	12810	12194	13734	11781	16482	13947	17345	14487	1.00976	0.998256	0.966329	1.07634	1.12169	0.964683	1.23712	1.11557	1.25568	1.40621	8	0.0758542	1.1625
Integrin beta-1	P09055	Itgb1	A2B2C1D1E2F1fedD2dD1E2edcbB5ba+KDTCAQECSHFNLTK	2	N5H4F1	669	Complex	3	89714	96686	82082	76428	81355	92845	87928	88486	140216	73768	0.978153	1.27337	0.918548	0.948965	1.00727	1.14393	1.13405	0.99771	1.33177	1.09594	3	0.205524	1.13914
Semaphorin-4D	O09126	Sema4d	A2B2C1D1E1F1fedD1E1F1feE1F1fedcba+KDVNYTQIVVDR	3	N2H9	419	Oligo-mannose	2	76395	50620	85564	73772	70352	53533	87485	89383	86804	88207	0.981515	1.00938	1.0097	1.00308	1.08246	1.13825	1.14494	1.26984	1.31472	1.3526	2	0.00132237	1.23014
Plexin-B2	B2RXS4	Plxnb2	A2B2C1D1E2F1G4gfedD1E2F1fedcbB5ba+VTVEGMEYVFYNDTK	2	N4H5F1G1	1053	Complex	4	41862	23077	51514	37774	35232	25320	42426	44774	40584	44970	1.01888	0.771601	1.16323	1.0008	0.985924	0.744585	1.03536	1.15556	1.073	1.22296	4	0.588785	1.06291
Collagen alpha-4(VI) chain	A2AX52	Col6a4	A2B2C1D1E2F1fedD2dD1E2F1fedcba+DANTTELEEIASK	2	N5H5	986	Complex	4	43879	29515	42137	36404	43921	28141	53122	44985	50901	50589	1.00247	0.978646	1.02778	0.930142	1.09562	0.99534	1.17371	0.976161	1.1862	1.35352	4	0.119865	1.12346
Hypoxia up-regulated protein 1	Q9JKR6	Hyou1	A2B2C1D1dD1E1eE1edcba+NATLAEQAK	2	N2H5	869	Oligo-mannose	20	192157	121097	174136	154507	157794	114831	166092	154884	210580	159724	1.04551	0.682001	1.04308	0.997297	1	0.703779	0.991117	0.86081	1.06131	0.928646	20	0.641739	0.949557
Insulin-like growth factor-binding protein 7	Q61581	Igfbp7	A2B2C1D1E2F1feE2F1fedD1E1edcba+DIWNVTGAK	3	N4H6	170	Hybrid	1	42234	23781	36858	36913	33773	23141	41039	48725	45936	37383	1.12583	0.801773	0.937369	1.04874	1	0.828444	1.06249	1.31387	1.17552	1.10286	1	0.272078	1.11681
Integrin alpha-1	Q3V3R4	Itga1	A2B2C1D1E2F1G4gfedD1E2F1fF5fedcbB5ba+VYVYAVNQTR	2	N4H5F2G1	531	Complex	1	26574	21762	21967	23051	22667	21465	31365	25600	30053	25848	1.05546	1.09319	0.832387	0.975783	1	1.14495	1.2099	1.02853	1.14588	1.13618	1	0.0292674	1.13592
Collagen alpha-2(VI) chain	Q02788	Col6a2	A2B2C1D1E2F1G3gfeE2edD1E1eE1edcba+GTFTDCALANMTQQIR	4	N4H6S1	155	Hybrid	3	57149	53870	52369	61670	60478	40261	68038	54128	63966	64863	0.998346	1.07806	0.747307	1	1.00995	0.992492	1.08033	0.83303	1.12161	1.33004	3	0.322054	1.09133
Lysosome-associated membrane glycoprotein 2	P17047	Lamp2	A2B2C1D1E2F1G4gfedD1E2F1fedcba+EASHYSIHDIVLSYNTSDSTVFPGAVAK	2	N4H5G1	115	Complex	1	32846	18126	40308	27989	29397	21608	36116	34470	36214	36906	1.00591	0.702086	1.17771	0.91357	1	0.888715	1.07422	1.06784	1.06468	1.25086	1	0.288694	1.08734
Testis-specific Y-encoded-like protein 2	Q7TQI8	Tspyl2	A2B2C1D1E2F1G4gfeE2edD1E1edcbB5ba+EFQRNRSGR	3	N4H5F1G1	323	Hybrid	1	43529	32520	44038	34414	38552	21020	44461	38538	28950	37867	1.03605	0.978962	1	0.873005	1.01923	0.671905	1.02778	0.927861	0.661482	0.997472	1	0.180134	0.928552
Alpha-N-acetylgalactosaminidase	Q9QWR8	Naga	A2B2C1D1E2F1G3gfedD1E1eE1F1fedcba+MAAALNATGR	3	N3H7S1	177	Hybrid	1	23151	18124	40307	27811	23838	21671	28341	50516	35355	44452	0.874338	0.865716	1.45231	1.11945	1	1.09916	1.03955	1.92987	1.28182	1.85796	1	0.11988	1.28312
Vitronectin	P29788	Vtn	A2B2C1D1E2F1G4gfF4fedD1E2F1fedcba+NISEGFSGIPDNVDAAFALPAHR	2	N4H5G2	241	Complex	7	6616	6335	6975	6791	8213	5909	8873	8268	7514	7440	0.974245	0.975219	1	1	1.08906	0.982551	1.09422	0.863481	0.996611	1.17789	7	0.797036	1.00783
Transforming growth factor beta receptor type 3	O88393	Tgfbr3	A2B2C1D1E2F1G4gfeE2F1fedD1E1edcbB5ba+AGVVVFNCSLR	3	N4H6F1G1	570	Hybrid	2	24802	19025	23586	24725	25863	21277	27375	22340	27105	26060	0.967503	0.993855	0.952507	0.971707	1.10267	0.99694	1.00998	0.877616	1.05292	1.10053	2	0.834274	1.03113
Amino acid transporter heavy chain SLC3A2	P10852	Slc3a2	A2B2C1D1E2F1G4gfedD1E2F1G3gfedcbB5ba+APLMPWNESSIFHIPR	2	N4H5F1S1G1	385	Complex	26	6917	9089	8059	8139	5959	10515	10319	11914	11243	9518	1	1	1.04903	0.956391	1.00427	1.26785	1.14453	1.33696	1.24527	1.41057	26	0.000349639	1.27486
Clusterin	Q06890	Clu	A2B2C1D1E2F1G4gfedD1E2F1fedcba+RNSTGCLK	2	N4H5G1	290	Complex	2	15700	9664	11248	11308	12688	6239	12507	6559	14359	9503	1.38927	1	0.25285	0.94092	1.25086	0.757873	0.949949	0.610561	1.06499	0.882196	2	0.605404	0.811632
Oxysterol-binding protein-related protein 10	S4R1M9	Osbpl10	A2B2C1D1E2edD1E2edcba+VNISCAK	2	N4H3	614	Complex	1	87067	61642	86957	79689	76766	45277	63957	64369	73562	69195	1.02513	0.917935	0.976781	1	1.00395	0.715934	0.73136	0.766639	0.831464	0.901643	1	0.00104012	0.787709
5'-3' exonuclease PLD4	Q8BG07	Pld4	A2B2C1D1E2F1G4gfedD1dcbB5ba+VFIVPVGNHSNIPFSR	1	N3H4F1G1	415	Complex	2	27491	20747	28829	25342	24743	22173	31923	31054	29237	32517	0.959904	0.94144	1.03208	0.991341	1.01958	1.05464	1.08529	1.14028	1.00152	1.29483	2	0.0443096	1.10734
Zona pellucida sperm-binding protein 2	P20239	Zp2	A2B2C1D1E2F1G4gfedD1E1eE1edcba+IGNGTR	3	N3H6G1	184	Hybrid	2	29571	21479	29956	29747	35367	12360	18046	10862	19627	12186	1	0.909327	0.94394	1.23347	1.36093	0.626045	0.636745	0.442801	0.595322	0.594591	2	0.000669251	0.538214
Transmembrane glycoprotein NMB	Q99P91	Gpnmb	A2B2C1D1E1F1fedD1E1F1feE1F1fedcba+NLSDEIFLR	3	N2H9	249	Oligo-mannose	1	25714	21120	24772	24938	26375	22954	33593	36188	39693	31974	0.967454	1.005	0.889182	1	1.10223	1.15982	1.22752	1.37726	1.43364	1.33135	1	0.000842973	1.32607
H-2 class I histocompatibility antigen, L-D alpha chain;H-2 class I histocompatibility antigen, D-B alpha chain;H-2 class I histocompatibility antigen, alpha chain (Fragment)	P01897;P01899;P01896	H2-L;H2-D1;Unknown	A2B2C1D1E2F1G3gfedD1E2F1fedcbB5ba+EQNYTCR	2	N4H5F1S1	280;280;90	Complex	3	4340	5653	3826	6729	5465	6850	5197	6703	9071	6248	0.673516	1.17782	0.556042	1.10827	1	0.927993	0.831498	0.511006	0.98046	0.535244	3	0.380661	0.835642
N-acetylated-alpha-linked acidic dipeptidase 2	Q9CZR2	Naalad2	A2B2C1D1E2F1feE2F1fedD1E1eE1edcba+NYAASIFNISK	4	N4H7	603	Hybrid	1	34302	32328	32522	34324	36644	24855	39700	31982	36929	34806	0.937657	1.11767	0.848146	1	1.11262	0.912451	1.05398	0.884342	0.969076	1.05297	1	0.65836	0.95572
Prolow-density lipoprotein receptor-related protein 1	Q91ZX7	Lrp1	A2B2C1D1E2edD2dD1dcbB5ba+IETILLNGTDR	1	N4H3F1	730	Complex	1	17557	18383	15885	16896	19025	14913	20500	19207	21378	20005	0.974964	1.29112	0.841578	1	1.1735	1.11218	1.10563	1.07892	1.13965	1.22946	1	0.381805	1.10734
Cation-dependent mannose-6-phosphate receptor	P24668	M6pr	A2B2C1D1E2edD1E1eE1F1fedcba+LRPLFNK	3	N3H6	58	Hybrid	1	98382	72613	120816	98115	83725	86329	126300	119267	136671	127904	1	0.933491	1.1716	1.06291	0.945279	1.17845	1.24683	1.22629	1.3336	1.43881	1	0.00329317	1.26144
Glycosylated lysosomal membrane protein	Q9JHJ3	Glmp	A2B2C1D1E2F1G4gfedD1E2F1G4gfedcbB5ba+LLEFDSTNASEGAQPPGKPYPPYSLAK	2	N4H5F1G2	133	Complex	2	13996	7156	16084	14226	10784	6627	18935	17302	15820	15906	1	0.573339	1.1717	0.996474	0.95522	0.755158	1.29287	1.19531	1.17342	1.35253	2	0.174769	1.23298
Collagen alpha-1(VI) chain	Q04857	Col6a1	A2B2C1D1E2F1G3gfedD1E1eE1edcba+NITAQICIDKK	3	N3H6S1	801	Hybrid	1	41287	20815	48291	39264	33850	22625	42335	45657	41598	45468	1	0.637638	1.11589	1.01358	0.91068	0.735947	0.995876	1.11862	0.96722	1.21879	1	0.550242	1.07014
Vitamin K-dependent gamma-carboxylase	Q9QYC7	Ggcx	A2B2C1D1E1F1fedD1E1F1feE1F1fedcba+NQTLQEGEK	3	N2H9	570	Oligo-mannose	10	40191	28425	57078	47170	35805	29405	42741	59987	50737	50330	0.939757	1.08616	1.32379	0.996966	1	1.00869	1.00455	1.04389	1.09655	1.05225	10	0.697339	1.01621
Cathepsin Z	Q9WUU7	Ctsz	A2B2C1D1E1edD1E1eE1edcba+ECHTIQNYTLWR	3	N2H6	186	Oligo-mannose	14	96270	124921	148042	129329	119383	179845	215507	231974	242541	208980	0.888968	1.14418	1.01226	0.985069	1.00968	1.35458	1.26323	1.23925	1.38297	1.26528	14	0.000362494	1.28289
Zinc finger E-box-binding homeobox 2	Q9R0G7	Zeb2	A2B2C1D1E2F1G3gfedD1E1edcba+EFSNSNNLDNK	2	N3H5S1	877	Hybrid	1	51265	50877	71929	55840	64013	63133	72241	70492	81252	77012	0.796688	1	1.06645	0.92489	1.10498	1.31763	1.09036	1.10815	1.21218	1.32453	1	0.0139155	1.21717
Adhesion G protein-coupled receptor L3	Q80TS3	Adgrl3	A2B2C1D1E1F1fedD1E1F1feE1F1fedcba+LLTTNK	3	N2H9	911	Oligo-mannose	5	40120	29928	43836	44465	38827	24038	36545	28743	35787	29740	0.86484	0.905085	1.06993	1.0827	1.03123	0.771916	0.848686	0.695221	0.82147	0.892307	5	0.0107542	0.808058
Endoplasmic reticulum-Golgi intermediate compartment protein 2	Q9CR89	Ergic2	A2B2C1D1E2F1G4gfF5fedD1E2F1G4gfedcba+GHAHLAALVNHDSYNFSHR	2	N4H5F1G2	212	Complex	3	10163	9152	10958	9658	12486	8815	11758	8549	10729	10831	1	1.21711	0.854301	0.980409	1.24518	1.13238	1.08918	0.836207	0.985107	1.00832	3	0.601212	0.96103
Stabilin-1	Q8R4Y4	Stab1	A2B2C1D1E2F1G4gfedD1E2F1G4gfedcbB5ba+DPCLTNFGGCPSNSTFCLYR	2	N4H5F1G2	287	Complex	2	10748	5747	12370	9432	9050	9249	9231	11332	18778	14101	0.948723	0.850326	1.11335	0.779735	1.03134	1.05205	0.684374	1.01278	1.41163	1.27968	2	0.330613	1.18438
Teneurin-4	Q3UHK6	Tenm4	A2B2C1D1E2F1G4gfedD1E1edcba+FNVSLGK	2	N3H5G1	469	Hybrid	2	45560	31970	48601	43115	49914	22288	37208	38234	41481	40457	0.989702	0.791759	1.07951	1	1.14706	0.715701	0.867938	0.853401	0.851428	1.02075	2	0.106613	0.859046
Fibroleukin	P12804	Fgl2	A2B2C1D1E2edD1E1edcbB5ba+LDGSTNFTR	2	N3H4F1	256	Hybrid	2	39110	30388	44664	35869	35966	26308	38456	36902	41519	37162	0.963157	0.93264	1.158	0.988677	1.06705	0.916187	0.968635	0.984722	1.00552	1.23899	2	0.989903	0.996063
Angiotensin-converting enzyme	P09470	Ace	A2B2C1D1E1F1fedD1E1eE1F1fedcba+STEVSNHTLK	3	N2H8	700	Oligo-mannose	2	10326	9449	20461	13797	13440	8236	10525	17327	12847	13753	0.767146	0.899208	1.41708	1.1797	1.00758	0.873416	0.845914	1.35278	1.01366	1.25138	2	0.932412	1.01759
Leucine-rich repeat and IQ domain-containing protein 1	Q0P5X1	Lrriq1	A2B2C1D1E2F1G4gfedD1E2F1fedcba+INENLSK	2	N4H5G1	499	Complex	1	20907	15525	24018	19837	19341	17148	27521	24980	28625	23734	0.988867	0.92873	1.08381	1	1.01612	1.08926	1.26424	1.19517	1.29974	1.24238	1	0.00124794	1.22329
Alpha-1B-glycoprotein	Q19LI2	A1bg	A2B2C1D1E2F1fF4feE2F1G4gfedD1E2F1G4gfeE2F1G4gfedcba+LLFVGPQHAGNYSCR	4	N6H7G4	485	Complex	1	7038	3180	6495	6496	5345	5602	11014	9765	10399	10847	1.1358	0.649069	1	1.11732	0.958121	1.21413	1.7263	1.5941	1.61105	1.9373	1	0.00230995	1.65067
Decorin	P28654	Dcn	A2B2C1D1E2F1fedD2dD1E2F1fedcba+ISDTNITAIPQGLPTSLTEVHLDGNK	2	N5H5	206	Complex	15	24965	1019	25461	30315	20699	14973	26496	23970	29744	26369	1.02775	0.628384	1	1.24461	1	0.726353	1.04098	0.94029	1.03408	1.11219	15	0.939509	1.00489
Exportin-4	Q9ESJ0	Xpo4	A2B2C1D1E1edD1E1eE1edcba+NLTANGVASR	3	N2H6	449	Oligo-mannose	1	11135	15298	11288	11172	15167	10049	13106	1078	14354	9295	0.935151	1.62494	0.904435	1	1.41485	1.13341	1.06901	0.0915799	1.15726	0.863927	1	0.240659	0.830514
VIP36-like protein	P59481	Lman2l	A2B2C1D1dD1E1eE1edcba+VFPYISAMVNNGSLSYDHER	2	N2H5	180	Oligo-mannose	4	59570	62547	61283	71577	66397	56285	74057	52802	67083	58663	0.848431	1.05344	0.862806	1	1.05639	1.10074	1.05431	0.892089	0.900223	1.01593	4	0.657009	1.03597
Integrin alpha-9	B8JK39	Itga9	A2B2C1D1E2F1G4gfeE2F1fedD2dD1E1edcba+NQTVFER	3	N5H6G1	613	Hybrid	1	33482	30567	28259	29527	33103	25907	33306	24022	33646	25382	1	1.15466	0.805219	0.939909	1.09819	1.03915	0.966118	0.725751	0.964691	0.838978	1	0.29519	0.903698
Prolow-density lipoprotein receptor-related protein 1	Q91ZX7	Lrp1	A2B2C1D1E2F1feE2F1fedD2dD1E1edcbB5ba+WTGHNVTVVQR	3	N5H6F1	1512	Hybrid	3	55534	52089	73276	63726	49420	74919	67978	76590	96377	64107	0.933512	1	1.16328	1.01051	0.912052	1.52723	1.01452	1.17599	1.40437	1.15747	3	0.0389266	1.22991
Keratin, type II cytoskeletal 6A;Cell surface glycoprotein MUC18;Keratin, type II cytoskeletal 6B	P50446;Q8R2Y2;Q9Z331	Krt6a;Mcam;Krt6b	A2B2C1D1E2F1fedD2dD1dcba+VPGLNR	1	N4H4	27;420;27	Complex	6	26554	65006	23252	44684	46046	39864	34919	20860	55791	20217	0.978198	1.27758	0.712248	1	1.0316	1.04835	0.800041	0.524184	1.02363	0.761984	6	0.236303	0.803596
Fibrocystin-L	Q80ZA4	Pkhd1l1	A2B2C1D1E1F1fedD1E1F1feE1F1fedcba+GNHSTPEWAFPDGPNQGAK	3	N2H9	3132	Oligo-mannose	1	29535	27250	42655	29866	30141	24691	31593	35570	29935	36543	0.882184	1.02944	1.21552	0.950773	1	0.990449	0.916498	1.07472	0.858356	1.20799	1	0.944362	0.991685
Receptor-type tyrosine-protein phosphatase C	P06800	Ptprc	A2B2C1D1E2F1G3gfeE2F1fedD1E1edcbB5ba+AQTNYTCVAEILYR	3	N4H6F1S1	349	Hybrid	2	19986	15802	19550	17044	18538	15933	30172	26112	34658	30492	0.933305	0.951566	0.987364	1.09199	1.01503	1.34878	1.62485	1.34516	1.76932	1.7461	2	0.000370987	1.58979
Lysosome-associated membrane glycoprotein 2	P17047	Lamp2	A2B2C1D1E1F1fedD1E1F1feE1F1fedcba+VQPFNVTK	3	N2H9	361	Oligo-mannose	3	65503	46358	91093	70866	60536	45046	85678	80327	90120	89593	0.948512	0.871971	1.25487	1	1.05376	1.04122	1.23753	1.23517	1.28663	1.48841	3	0.0425542	1.23452
Mitogen-activated protein kinase kinase kinase kinase 4	P97820	Map4k4	A2B2C1D1E2F1G4gfedD1E2F1G4gfedcba+NSTSSIEPRLLWER	2	N4H5G2	645	Complex	2	28934	13846	32083	22740	25413	25591	48678	50742	50905	55744	1.08128	0.659729	1.11979	0.922735	1	1.20071	1.76205	1.99297	1.71733	2.20758	2	0.00236136	1.84223
Microfibril-associated glycoprotein 4	Q9D1H9	Mfap4	A2B2C1D1E2F1G4gfedD1E2F1G4gfedcbB5ba+VDLEDFENNTAYAK	2	N4H5F1G2	139	Complex	15	165892	72980	13437	202882	163109	118932	234304	260095	234911	297610	1	0.692173	0.970925	1.07902	1.05061	1.04438	1.40381	1.27323	1.54581	1.75609	15	0.0124256	1.45206
Prolow-density lipoprotein receptor-related protein 1	Q91ZX7	Lrp1	A2B2C1D1dD1dcba+NSTTLVMHMK	0	N2H3	1826	Oligo-mannose	3	55926	39990	51620	44797	50333	41145	59107	51496	52800	53428	1	1	0.973697	0.943982	1.10538	0.96027	1.09616	0.902048	1.00216	1.06006	3	0.991714	0.999832
Biglycan	P28653	Bgn	A2B2C1D1E2F1G3gfedD1E2eE2edcbB5ba+LLQVVYLHSNNITK	3	N5H4F1S1	312	Complex	1	23329	17653	23702	25836	16258	20989	26351	23221	28406	27254	1.03167	0.987362	1	1.21773	0.798608	1.24655	1.13178	1.03877	1.20593	1.33387	1	0.0582103	1.18982
Lysosome-associated membrane glycoprotein 1	P11438	Lamp1	A2B2C1D1E2F1G4gfeE2edD1E1eE1edcba+NVTVVLR	4	N4H6G1	159	Hybrid	2	29869	26517	32597	28606	29427	25086	33027	30128	37254	38017	0.980025	1.04571	0.926336	0.977656	1.03571	1.16386	1.06474	1.04729	1.13509	1.3215	2	0.0207432	1.13486
C-type lectin domain family 10 member A	P49300	Clec10a	A2B2C1D1E2F1G4gfedD1E2eE2F1fF5fedcbB5ba+ATLDNTTSK	3	N5H5F2G1	74	Complex	1	41664	26836	64992	51681	47988	30608	47509	41741	43333	59134	0.781642	0.636761	1.16326	1.03337	1	0.771175	0.865649	0.792136	0.780426	1.22778	1	0.788262	0.937428
Lysosome-associated membrane glycoprotein 1	P11438	Lamp1	A2B2C1D1E2F1G4gfedD1E2edcba+NVTVVLR	2	N4H4G1	159	Complex	1	49482	49021	52449	53350	50699	41481	55726	50854	56814	44848	0.878673	1.10097	0.888559	1.0097	1	0.989238	0.961074	0.913473	0.968505	0.881372	1	0.495042	0.971483
Fibrillin-1	Q61554	Fbn1	A2B2C1D1E2F1fF4feE2F1fedD1E1edcbB5ba+VLPFNVTDYCQLVR	3	N4H6F1G1	450	Hybrid	1	6479	3626	6814	6916	6270	4350	7947	6898	8658	7487	0.996637	0.705453	1	1.13387	1.07131	0.898648	1.18727	1.07335	1.27854	1.2746	1	0.154942	1.16358
Ig gamma-3 chain C region	P03987	Unknown	A2B2C1D1dD1E1eE1edcba+EAQYNSTFR	2	N2H5	179	Oligo-mannose	2	30895	24084	15204	16930	22466	28891	40748	59099	51836	25988	0.998347	1.57997	0.566604	0.850343	1.19251	1.81214	1.33193	2.63802	1.91147	1.02034	2	0.0613086	1.68795
Glypican-1	Q9QZF2	Gpc1	A2B2C1D1E2F1feE2F1fedD1E1edcbB5ba+LLNDSER	3	N4H6F1	116	Hybrid	1	22224	20336	13180	14759	18875	13793	23037	13015	20857	14288	1.06002	1.22679	0.599759	0.750287	1	0.883533	1.06718	0.627953	0.955016	0.754224	1	0.621146	0.921582
EMI domain-containing protein 1	Q91VF5	Emid1	A2B2C1D1E2F1fF5fedD2dD1E2F1fedcbB5ba+TVSCHVQNGTYLQR	2	N5H5F2	51	Complex	1	12695	21916	10172	11131	14955	13728	10326	9253	12717	8077	1	2.18343	0.764438	0.9345	1.3085	1.45226	0.789984	0.737293	0.961652	0.704131	1	0.313686	0.782144
Laminin subunit beta-2	Q61292	Lamb2	A2B2C1D1E2F1G3gfedD1E2F1fedcba+ANASTFAVPSPVSNSADTR	2	N4H5S1	1349	Complex	2	29213	20551	26499	25035	23887	17829	26380	27223	30529	24440	1.04929	0.90872	1.1244	1.02505	0.988314	0.950856	0.927029	1.06146	1.03807	1.09768	2	0.933752	1.00186
Integrator complex subunit 12	Q9D168	Ints12	A2B2C1D1E2F1feE2F1fedD1E1edcba+LNSAAQNSSGK	3	N4H6	315	Hybrid	1	228678	149676	226805	229965	191459	137280	236521	239074	259577	228172	1.05682	0.874867	1	1.13271	0.982822	0.852034	1.06162	1.11764	1.15162	1.16702	1	0.421807	1.07852
Collagen alpha-2(VI) chain	Q02788	Col6a2	A2B2C1D1E2F1G4gfedD2dD1dcbB5ba+GTFTDCALANMTQQIR	1	N4H4F1G1	155	Complex	1	55725	52871	46575	42979	44163	52109	63426	44336	46567	56443	1.13598	1.36317	0.905822	0.933803	1	1.42661	1.25576	0.914256	0.911308	1.27341	1	0.525682	1.05659
GDP-fucose protein O-fucosyltransferase 2	Q8VHI3	Pofut2	A2B2C1D1E1F1fedD1E1eE1F1fedcba+SQHLNSTDAADK	3	N2H8	259	Oligo-mannose	2	69625	43732	87370	65884	68713	35862	63484	63309	56542	60067	1.06617	0.887517	1.07556	0.977774	1.06782	0.815771	0.264461	0.939097	0.857591	1.02814	2	0.130957	0.853145
Protein sel-1 homolog 3	Q80TS8	Sel1l3	A2B2C1D1E1F1fedD1E1eE1F1fedcba+NYTLLQTVPPFERPFK	3	N2H8	206	Oligo-mannose	1	42432	27052	43318	32508	42385	27415	43366	33460	45867	44062	1.02673	0.827892	1	0.83836	1.13919	0.890886	1.01913	0.818991	1.06544	1.17995	1	0.752394	1.02931
EMILIN-1	Q99K41	Emilin1	A2B2C1D1E2F1fedD1dcbB5ba+LEGLLANVSR	1	N3H4F1	456	Complex	1	73188	46198	98390	66000	63850	37224	61260	70245	56640	66250	1.03195	0.82386	1.32354	0.991837	1	0.704876	0.838909	1.0019	0.766669	1.03381	1	0.1494	0.826421
Carboxypeptidase D	O89001	Cpd	A2B2C1D1E2F1G3gfeE2F1fedD1E1edcbB5ba+LLNTTDVYLLPSLNPDGFER	3	N4H6F1S1	171	Hybrid	4	11721	15485	15746	11688	9559	12567	1007	16008	19498	14247	0.938238	1.23252	1.07187	1	0.963551	1.06501	1.04695	1.42245	1.18796	1.33219	4	0.097857	1.13991
Collagen alpha-5(VI) chain	A6H584	Col6a5	A2B2C1D1E2F1feE2F1fedD1E1edcbB5ba+YQEIIELESSLNK	3	N4H6F1	1096	Hybrid	1	12155	5425	16090	10047	9102	7199	11521	12346	14219	10758	1.13512	0.640762	1.43354	1	0.944155	0.902879	1.04495	1.16628	1.27474	1.11187	1	0.640996	1.0821
Angiopoietin-4	Q9WVH6	Angpt4	A2B2C1D1E1F1fedD1E1eE1F1fedcba+YSLSVNDSSSSAGR	3	N2H8	417	Oligo-mannose	2	24487	27099	33940	29211	26701	16650	25985	28703	29605	26294	0.765553	1.06819	1.01983	0.911598	0.996541	0.729887	0.80519	0.761417	0.835594	0.761041	2	0.0149999	0.799848
Laminin subunit gamma-1	P02468	Lamc1	A2B2C1D1E2F1fedD2dD1E2F1fedcbB5ba+RIPAINR	2	N5H5F1	1393	Complex	2	1545	17435	20401	20129	21001	1578	21714	16880	21295	17777	0.0839203	1.31571	0.819933	1	1.29895	0.362442	1.03179	0.803325	1.1027	1.00759	2	0.876326	0.891845
Fatty acid-binding protein, brain	P51880	Fabp7	A2B2C1D1E1F1fedD2dD1E1eE1F1fedcba+QVGNVTK	3	N3H8	35	Oligo-mannose	1	380721	251651	411766	360023	333545	285828	576813	537372	651583	582279	1	0.835994	1.03184	1.00786	0.973124	1.00825	1.47146	1.42777	1.64297	1.69262	1	0.00518003	1.53325
Integrin alpha-5	P11688	Itga5	A2B2C1D1E1edD1E1eE1F1fedcba+NALNLTFHAQNLGEGGAYEAELR	3	N2H7	678	Oligo-mannose	4	98120	85091	90362	94574	89352	83094	112493	97362	119316	108567	0.986925	1.04132	0.986751	1.05854	1.00605	1.13357	1.07554	1.03239	1.04452	1.19861	4	0.0450182	1.06903
Basal cell adhesion molecule	Q9R069	Bcam	A2B2C1D1E2F1fF5fedD1E2F1feE2F1fedcbB5ba+GNLTLER	3	N5H6F2	314	Complex	2	19496	18341	21976	18442	19243	14590	19122	15733	22426	17962	0.953038	1.30002	1.11177	0.961528	1.00969	1.13014	0.95374	0.916133	0.994715	1.09465	2	0.537309	0.975028
Bridge-like lipid transfer protein family member 1	A2AAE1	Bltp1	A2B2C1D1E1edD1E1eE1edcba+NVTQEK	3	N2H6	639	Oligo-mannose	5	26961	24996	30670	33162	44069	25240	42458	140077	47246	124895	0.898231	1	1	0.995064	1.34051	1.05501	1.13462	2.53509	1.27665	2.69988	5	0.0967983	1.30287
BDNF/NT-3 growth factors receptor	P15209	Ntrk2	A2B2C1D1E2F1G4gfedD1E2F1G4gfedcbB5ba+LEPNSVDPENITEILIANQK	2	N4H5F1G2	67	Complex	1	30298	18377	42079	37140	32717	12672	29366	23543	23537	31526	0.83372	0.639576	1.10469	1.08925	1	0.468298	0.78482	0.655327	0.621761	0.960088	1	0.0867813	0.738304
Sushi domain-containing protein 2	Q9DBX3	Susd2	A2B2C1D1E2F1G4gfedD1E2F1fedcbB5ba+MPNGTQAR	2	N4H5F1G1	491	Complex	3	85507	63138	100907	78800	96156	54644	73025	70530	82055	69477	1	0.9339	0.992562	1	1.16676	0.858247	0.829447	0.82827	0.921233	0.914374	3	0.00970174	0.86059
Ectonucleotide pyrophosphatase/phosphodiesterase family member 3	Q6DYE8	Enpp3	A2B2C1D1E1F1fedD1E1F1feE1F1fedcba+NFSLSSVEK	3	N2H9	236	Oligo-mannose	1	137639	91600	143594	126854	129044	111043	169132	148840	175736	147826	1.0047	0.845672	1	0.986908	1.04629	1.08857	1.19906	1.09902	1.23146	1.19421	1	0.00320178	1.19044
Metalloproteinase inhibitor 1	P12032	Timp1	A2B2C1D1E1F1fedD1E1eE1F1fedcba+FMGSPEINETTLYQR	3	N2H8	54	Oligo-mannose	5	44190	62669	42547	49196	35679	32936	35821	41912	50583	39799	0.920098	1.41788	0.941267	1.18654	0.911227	1.00096	0.882189	0.959411	1.09887	0.987478	5	0.420858	0.984453
Antithrombin-III	P32261	Serpinc1	A2B2C1D1E2F1G4gfF4fedD1E2F1G4gfedcba+SLTFNESYQDVSEVVYGAK	2	N4H5G3	188	Complex	1	3527	2271	4525	3875	2376	2410	4086	3951	4239	4631	1	0.814372	1.224	1.17097	0.748275	0.917662	1.12515	1.13316	1.15378	1.45313	1	0.230482	1.16489
Aminopeptidase N	P97449	Anpep	A2B2C1D1E2F1G4gfedD1E2F1feE2F1G4gfedcba+NATLVNEADK	3	N5H6G2	817	Complex	1	33414	21375	30471	26772	28565	19128	33232	29038	35818	32119	1.1494	0.929955	1	0.981529	1.09144	0.88366	1.11025	1.01042	1.1828	1.22276	1	0.500322	1.05821
Deoxyribonuclease-1-like 1	Q9D7J6	Dnase1l1	A2B2C1D1E2F1G4gfedD1E2F1fedcbB5ba+ASTNCTYDR	2	N4H5F1G1	239	Complex	1	4563	747	6982	4959	5764	8408	7812	7250	7628	6216	0.863334	0.178756	1.26031	1	1.21136	2.13645	1.43552	1.38757	1.38549	1.30159	1	0.0353468	1.50596
Cell surface glycoprotein CD200 receptor 4;Cell surface glycoprotein CD200 receptor 2	Q6XJV4;Q6XJV6	Cd200r4;Cd200r1l	A2B2C1D1E1edD1E1eE1edcba+SESHSNGTVTVR	3	N2H6	192;171	Oligo-mannose	1	50843	32741	61104	57514	2950	31287	67818	52907	69353	85879	1	0.814465	1.14659	1.20565	0.0644483	0.826426	1.29549	1.05262	1.30948	1.86936	1	0.154922	1.31165
Laminin subunit alpha-5	Q61001	Lama5	A2B2C1D1E2F1feE2edD1E1edcbB5ba+EALNQAVNTTR	3	N4H5F1	2395	Hybrid	1	51938	41234	69318	70619	48254	40241	58154	64293	64212	68303	0.969017	0.973001	1.23385	1.40425	1	1.00829	1.05377	1.21339	1.15008	1.41033	1	0.660829	1.05999
Scavenger receptor class B member 1	Q61009	Scarb1	A2B2C1D1E2F1G4gfeE2F1fedD1E1eE1edcba+FTAPDTLFANGSVYPPNEGFCPCR	4	N4H7G1	310	Hybrid	8	12517	14358	14586	14064	11254	13522	17070	14919	33296	15089	0.823544	1.64549	0.940148	1.16423	0.748143	1.69412	1.1313	1.22549	2.34076	1.49856	8	0.0924908	1.49325
Contactin-associated protein 1	O54991	Cntnap1	A2B2C1D1E1F1fedD1E1F1feE1F1fedcba+VDGQLVNLTLVEFR	3	N2H9	519	Oligo-mannose	2	85442	70030	98994	77407	87669	53715	119346	80651	71878	77239	0.931792	0.969679	1.09459	0.96512	1.11607	0.87772	1.28205	0.909884	0.84272	0.986501	2	0.694531	0.919713
Ectonucleoside triphosphate diphosphohydrolase 1	P55772	Entpd1	A2B2C1D1E2F1G4gfeE2F1fedD1E1eE1edcba+VVNVSELYGTPCTK	4	N4H7G1	291	Hybrid	3	54453	41972	83052	63397	60495	49577	92888	84757	122823	97523	0.948791	0.888874	1.08818	1	1.04073	0.990859	1.1348	1.13812	1.21969	1.40542	3	0.0417902	1.16777
NPC intracellular cholesterol transporter 1	O35604	Npc1	A2B2C1D1E1F1G1gfedD1E1F1feE1F1fedcba+LIASNITETMR	3	N2H10	1063	Oligo-mannose	7	22720	23538	24774	26146	23486	30765	36406	29736	37751	32848	1.04862	1	1.05065	0.974913	1	1.26576	1.27528	1.23084	1.27909	1.4103	7	3.91115e-05	1.26891
EMILIN-1	Q99K41	Emilin1	A2B2C1D1E2edD2dD1dcbB5ba+ESNSTSLTQAALLEK	1	N4H3F1	767	Complex	2	62857	44093	76283	74463	66709	54866	83118	85633	87912	86183	0.940554	0.72354	1.06379	1.04427	0.995158	0.935083	1.04501	0.979405	1.13579	1.21014	2	0.211807	1.09037
Ectonucleoside triphosphate diphosphohydrolase 2	O55026	Entpd2	A2B2C1D1E2F1fF4fedD1E2F1fedcba+LLNLTSPEATAK	2	N4H5G1	129	Complex	1	24458	15606	22601	20454	22037	14025	18558	19793	25430	19406	1.12193	0.905414	0.989101	1	1.12284	0.864009	0.826788	0.91843	1.11984	0.985181	1	0.237219	0.902879
Laminin subunit alpha-2	Q60675	Lama2	A2B2C1D1E2F1G4gfedD1E2F1fedcbB5ba+NLSLNIHGK	2	N4H5F1G1	359	Complex	4	31044	18683	34021	30189	34347	22079	31598	27877	33279	26671	1	0.762602	0.982622	1.02028	1.07322	0.825967	0.928654	0.772148	0.938493	0.949822	4	0.223349	0.914777
Collagen alpha-1(XII) chain	Q60847	Col12a1	A2B2C1D1E2F1fedD2dD1E2F1fedcbB5ba+NLQVYNATSNSLTVK	2	N5H5F1	1765	Complex	1	10849	13833	19790	16015	16247	14679	25619	22091	24379	21173	0.6201	1	1.07916	0.975611	1.03149	1.12678	1.42218	1.27726	1.33769	1.33934	1	0.0055969	1.32041
Stromal interaction molecule 1	P70302	Stim1	A2B2C1D1E1edD1E1eE1F1fedcba+LAVTNTTMTGTVLK	3	N2H7	171	Oligo-mannose	11	113716	90825	150999	125017	116553	92676	164443	139788	166828	143976	0.952244	0.879634	1.0679	1.01924	1.00028	0.967819	1.251	1.09224	1.23846	1.23079	11	0.0270665	1.19595
Collagen alpha-4(VI) chain	A2AX52	Col6a4	A2B2C1D1E2F1fedD1E2edcba+DANTTELEEIASK	2	N4H4	986	Complex	10	37605	22254	45798	33685	40061	24345	43975	41154	33079	56220	1.03166	0.680205	1.03858	1	1	0.838652	1.09925	0.986602	1.15821	1.3866	10	0.241859	1.1187
Glutamyl aminopeptidase	P16406	Enpep	A2B2C1D1E2F1fedD1E1edcba+GWLNGSLVGFYK	2	N3H5	189	Hybrid	1	265676	200229	272322	257122	322876	134456	217622	192570	211513	183872	1	0.953204	0.977911	1.03149	1.34991	0.679672	0.795553	0.733207	0.764277	0.765948	1	0.00314947	0.74608
Centrosomal protein CCDC61	Q3UJV1	Ccdc61	A2B2C1D1dD1E1eE1edcba+GDAVNRSRNR	2	N2H5	400	Oligo-mannose	1	243405	276652	233437	224246	303125	194407	284367	179006	275527	227610	1	1.43753	0.914974	0.981913	1.38329	1.07264	1.13467	0.743923	1.08668	1.0349	1	0.351214	0.894974
C-type mannose receptor 2	Q64449	Mrc2	A2B2C1D1E2F1G4gfedD2dD1E2edcbB5ba+ASNASKPGTLER	2	N5H4F1G1	139	Complex	1	19456	12119	17667	16280	17455	12794	17960	17282	20342	19432	1.1213	0.883377	0.971403	1	1.1174	0.990252	1.00529	1.00752	1.12545	1.23943	1	0.430239	1.04032
Sodium-dependent phosphate transport protein 1	Q61983	Slc17a1	A2B2C1D1E2F1fedD2dD1E2F1fedcba+IFFLMAGINVTCLVFYFLFAK	2	N5H5	438	Complex	1	136032	44384	131013	129058	102975	65373	154662	119357	180926	164249	1.08832	0.449112	1	1.10047	0.915101	0.702403	1.20176	0.965951	1.38958	1.45431	1	0.24192	1.27449
Aminopeptidase N	P97449	Anpep	A2B2C1D1E2F1G4gfedD1E2F1feE2F1G4gfedcbB5ba+NPNNNTIHPNLR	3	N5H6F1G2	784	Complex	1	36241	56199	23779	36227	76983	41221	55700	20268	44396	29925	0.938621	1.8409	0.58756	1	2.21465	1.43377	1.40108	0.530996	1.10382	0.857749	1	0.492595	0.84068
Laminin subunit alpha-5	Q61001	Lama5	A2B2C1D1E2F1fedD1E2F1fedcbB5ba+EALNQAVNTTR	2	N4H5F1	2395	Complex	19	49103	36381	37258	54821	41233	29368	46777	33544	52283	36432	0.957982	1.0642	0.87982	1.08394	1	1.10662	1.06049	0.908412	1.11683	1.08243	19	0.307145	1.0528
Junctional adhesion molecule B	Q9JI59	Jam2	A2B2C1D1E2F1G4gfedD1E2F1fedcbB5ba+IKNVTR	2	N4H5F1G1	99	Complex	2	17882	11815	23872	20038	23224	11683	20638	15875	21046	13972	0.773605	0.836482	1.04013	0.978268	1.23722	0.778277	0.946927	0.803955	0.911225	0.776838	2	0.182984	0.892521
Lysosome membrane protein 2	O35114	Scarb2	A2B2C1D1E2F1G4gfedD1E1edcbB5ba+NQSVGDPNVDLIR	2	N3H5F1G1	122	Hybrid	4	31785	22136	26380	22383	27479	32526	39064	40726	44100	51244	0.789134	1.06069	0.948127	0.938052	1.10251	1.30315	1.3425	1.23446	1.37002	1.41035	4	0.000389553	1.36454
ATP-binding cassette sub-family A member 2	P41234	Abca2	A2B2C1D1E1F1fedD1E1F1feE1F1fedcba+QNSSFTEK	3	N2H9	627	Oligo-mannose	7	250812	200257	365315	375476	226089	235640	300707	473754	509728	415102	0.962969	1	1.14993	1.18167	0.979002	1.24946	0.946201	1.47145	1.49239	1.31867	7	0.0576767	1.27305
Laminin subunit gamma-1	P02468	Lamc1	A2B2C1D1E2edD2dD1E2edcba+NISQDLEK	2	N5H3	1239	Complex	2	75721	62154	75675	84259	69690	86564	99155	95182	96972	98015	0.991007	0.916188	0.984347	1.07709	0.997003	1.3062	1.37366	1.24168	1.30062	1.47612	2	8.40116e-05	1.33826
Prolow-density lipoprotein receptor-related protein 1	Q91ZX7	Lrp1	A2B2C1D1E2F1G4gfeE2F1fedD1E1edcbB5ba+LTSCATNASMCGDEAR	3	N4H6F1G1	3789	Hybrid	6	23500	20221	27117	26018	27246	21102	29293	27077	37592	26409	0.917151	1	0.926313	1.05931	1.11285	1.32581	1.35774	1.2452	1.69556	1.25922	6	0.00333122	1.34891
Transmembrane 9 superfamily member 3	Q9ET30	Tm9sf3	A2B2C1D1E2F1G4gfedD1E2F1G4gfedcba+IVDVNLTSEGK	2	N4H5G2	172	Complex	26	24259	14859	25473	23891	20350	14485	22806	27135	24313	25804	0.983203	0.812183	1.08344	1.04153	1	0.967667	1.12278	1.17219	1.13079	1.27856	26	0.0587262	1.14398
Endothelin-converting enzyme 1	Q4PZA2	Ece1	A2B2C1D1E2F1G4gfedD1E2F1G3gfedcbB5ba+NSSVEAFK	2	N4H5F1S1G1	631	Complex	4	52957	44358	65699	53568	46940	41420	48529	55129	59250	57802	0.965271	0.989733	1.09994	0.976843	1.01138	1.00308	0.982847	0.99541	1.04795	1.16861	4	0.479475	1.02174
Laminin subunit alpha-4	P97927	Lama4	A2B2C1D1E2F1fF5feE2F1fedD1E1edcbB5ba+HVTDMNSTIHLLR	3	N4H6F2	308	Hybrid	1	79928	58638	30579	45368	70382	48450	83406	18611	56569	24465	1.07773	1	0.39337	0.651984	1.05412	0.877353	1.09226	0.253845	0.732241	0.365082	1	0.431154	0.787242
Integrin beta-1	P09055	Itgb1	A2B2C1D1dD1E1edcba+KDTCAQECSHFNLTK	1	N2H4	669	Oligo-mannose	1	51000	33173	62448	45640	47463	39568	68198	64962	79818	66879	1	0.822671	1.1682	0.953791	1.03373	1.04195	1.29873	1.28848	1.50244	1.4513	1	0.0112884	1.31678
Laminin subunit alpha-5	Q61001	Lama5	A2B2C1D1E2F1fedD2dD1E2F1fedcba+LNVTSPDLFR	2	N5H5	926	Complex	2	75146	66525	79593	64659	67788	57738	61943	52718	70871	73409	0.980894	1.20458	1.01347	0.94138	1	1.10991	0.893282	0.823072	0.976769	1.12131	2	0.577644	0.948132
Multimerin-2	A6H6E2	Mmrn2	A2B2C1D1E2F1G3gfedD1E2F1G3gfedcbB5ba+AQELPGANGSLVMASAAAAARPEPESLQAR	2	N4H5F1S2	350	Complex	1	20164	13295	27162	23413	17987	18045	26216	32458	29586	27990	1	0.833917	1.28515	1.23754	0.990837	1.20185	1.26272	1.6283	1.40856	1.53625	1	0.0195791	1.30458
Choline transporter-like protein 2	Q8BY89	Slc44a2	A2B2C1D1E2F1G4gfedD1E2F1G4gfeE2F1G4gfedcbB5ba+GVLMVGNETTYEDGHGAR	3	N5H6F1G3	187	Complex	3	37768	39362	48980	40647	44385	36033	43065	46863	50372	43741	0.892203	1.06537	1	0.964585	1.11745	1.03558	0.976796	1.09425	1.06362	1.03595	3	0.467459	1.03485
Prolow-density lipoprotein receptor-related protein 1	Q91ZX7	Lrp1	A2B2C1D1E2F1feE2edD1E1eE1edcbB5ba+FGTCSQLCNNTK	4	N4H6F1	3840	Hybrid	1	30634	13441	35079	27458	23516	20743	37358	30057	52200	28337	1.04678	0.580893	1.14359	1	0.89256	0.951911	1.23981	1.03894	1.71234	1.07163	1	0.143636	1.17344
CMP-N-acetylneuraminate-beta-galactosamide-alpha-2,3-sialyltransferase 4	Q91Y74	St3gal4	A2B2C1D1E2F1G4gfedD1E2F1G4gfedcbB5ba+LRNSSLGGVINK	2	N4H5F1G2	131	Complex	2	29496	20724	32311	26734	24851	22657	44447	27650	25352	30619	0.977976	0.822173	1.04013	1.01587	1.00987	0.838758	1.30982	0.906947	0.824277	1.04005	2	0.915281	0.968421
Integrin alpha-1	Q3V3R4	Itga1	A2B2C1D1E2F1G4gfedD1E2F1G3gfedcbB5ba+QTQVGIVQYGANVTHEFNLNK	2	N4H5F1S1G1	217	Complex	2	29413	18340	43171	27342	22351	21949	28159	30857	31203	32942	1.00465	0.813603	1.35136	0.977042	0.96356	0.931369	0.962804	1.13472	1.02296	1.28537	2	0.690107	1.05017
GPI transamidase component PIG-T	Q8BXQ2	Pigt	A2B2C1D1dD1E1eE1edcba+TYAVYDLFDTAMINNSR	2	N2H5	331	Oligo-mannose	14	46445	47863	58279	52352	51153	53431	73447	69707	68359	72824	0.943701	1.08403	1.00022	0.96616	1.03425	1.16773	1.12548	1.21331	1.21492	1.31318	14	0.00100789	1.19998
Dorsal root ganglia homeobox protein	Q8BYH0	Drgx	A2B2C1D1E2edD2dD1dcba+INLTEAR	1	N4H3	71	Complex	4	6469	36697	6309	10970	25786	33747	9483	9102	12157	6842	0.697287	3.92418	0.606951	1	2.35715	3.54727	0.945131	0.728175	1.08002	0.615054	4	0.70074	0.955751
Glutathione hydrolase 5 proenzyme	Q9Z2A9	Ggt5	A2B2C1D1E2F1fedD1dcbB5ba+LWDPSSHPGIQNISR	1	N3H4F1	347	Complex	1	72798	93170	88515	75148	97253	70846	94708	75610	88390	90568	0.862053	1.39541	1	0.948439	1.2792	1.12668	1.08923	0.905699	1.00481	1.18693	1	0.76967	0.998192
KIF-binding protein	Q6ZPU9	Kifbp	A2B2C1D1E1F1fedD1E1eE1F1fedcba+KINSLNK	3	N2H8	506	Oligo-mannose	1	63251	47806	67491	65546	66475	51812	84400	59101	66141	67441	0.98232	0.939029	1	1.08495	1.14674	1.08065	1.27305	0.928475	0.986103	1.15917	1	0.466898	1.04233
Brefeldin A-inhibited guanine nucleotide-exchange protein 2;Brefeldin A-inhibited guanine nucleotide-exchange protein 1	A2A5R2;G3X9K3	Arfgef2;Arfgef1	A2B2C1D1E2F1G4gfeE2F1fedD1E1eE1edcbB5ba+NLINQTTAK	4	N4H7F1G1	178;190	Hybrid	1	50450	33162	56240	50201	49751	26637	62697	50704	54399	58309	0.942912	0.783903	1.00282	1	1.03284	0.6686	1.13809	0.958611	0.976038	1.2061	1	0.7292	1.05135
P2X purinoceptor 4	Q9JJX6	P2rx4	A2B2C1D1E2F1G3gfF5fedD1E2F1fF5fedcbB5ba+GVAVTNTSQLGFR	2	N4H5F3S1	75	Complex	1	18623	10991	19464	18276	14060	22448	24431	22731	22958	19350	1.00288	0.748596	1	1.04896	0.841017	1.62348	1.27779	1.23825	1.18686	1.15323	1	0.00696569	1.35918
Bone marrow stromal antigen 2	Q8R2Q8	Bst2	A2B2C1D1dD1E1eE1edcba+NTTHLLQR	2	N2H5	70	Oligo-mannose	3	51537	57217	43279	45096	22710	35714	28257	59276	47348	37617	1.06868	1.28315	0.759923	1	0.667537	1.04095	0.609231	1.24754	0.945697	0.866173	3	0.929251	0.968211
ATP-binding cassette sub-family A member 2	P41234	Abca2	A2B2C1D1E2F1G4gfedD1E2F1G3gfeE2F1G4gfedcba+IENLTK	3	N5H6S1G2	2055	Complex	2	11847	7261	15385	12355	9690	9417	12167	12282	13945	14853	1	0.287176	1.10854	1.09934	0.96527	1.02706	1.07466	1.05206	1.25675	1.33705	2	0.158978	1.13659
Aminopeptidase N	P97449	Anpep	A2B2C1D1E1F1fedD1E1eE1F1fedcba+KLNYTLK	3	N2H8	128	Oligo-mannose	7	103923	50242	125456	97373	89136	62844	128098	123582	109298	122095	1	1	1	0.957452	1.10078	0.899184	1.13673	1.04045	1.03686	1.16869	7	0.421255	1.04394
Tenascin	Q80YX1	Tnc	A2B2C1D1E2F1fF4fedD1E2F1feE2F1G4gfedcbB5ba+ESGLNMTLPEENQPVVFNHIYNIK	3	N5H6F1G2	38	Complex	1	17772	14125	27550	18954	17129	16981	2163	25406	31584	25252	0.93408	0.938961	1.38146	1.06176	1	1.19862	0.110414	1.35075	1.59361	1.46886	1	0.778588	1.27534
Cation-independent mannose-6-phosphate receptor	Q07113	Igf2r	A2B2C1D1E2F1G4gfedD1E2F1fedcbB5ba+GYPCGGNK	2	N4H5F1G1	2078	Complex	3	31118	23607	47333	44383	32649	23634	42586	47255	38093	44751	1	0.972738	1.08471	0.933435	1.02046	0.918663	0.869578	1.25797	1.00837	1.24773	3	0.515131	1.01891
Phospholipid-transporting ATPase ABCA1	P41233	Abca1	A2B2C1D1E2F1G4gfedD1E1edcba+QVMAEVNK	2	N3H5G1	400	Hybrid	2	39765	32918	52953	39210	42718	42230	51201	38037	44218	37462	0.975832	0.998126	1.04037	0.950168	1.09298	1.1908	1.13262	0.877799	1.07637	0.978586	2	0.533971	1.05328
Immunoglobulin heavy constant mu	P01872	Ighm	A2B2C1D1E2F1G4gfedD1E1edcba+IMESHPNGTFSAK	2	N3H5G1	280	Hybrid	3	42838	45043	51204	46810	51874	62512	131624	122488	126948	96795	0.999637	1.14189	1	1	1.09263	1.60664	2.16036	2.14981	1.86147	2.1472	3	3.58049e-05	1.91713
Neuroplastin	P97300	Nptn	A2B2C1D1E1edD1E1eE1edcba+ANATIEVK	3	N2H6	228	Oligo-mannose	11	319541	202791	441244	328886	278056	256686	499221	509196	471102	462324	1	0.825426	1.24071	0.93	1	1.00179	1.35784	1.30398	1.33686	1.36013	11	0.0223384	1.33853
Laminin subunit gamma-1	P02468	Lamc1	A2B2C1D1E2edD1E2edcbB5ba+TLAGENQTALEIEELNR	2	N4H3F1	1221	Complex	1	123658	120079	144811	174086	123638	103734	132039	152878	167024	106465	0.89506	1.09928	1	1.34299	0.994036	1.00838	0.92822	1.11935	1.16058	0.85285	1	0.598326	0.966835
Fibrillin-1;Fibrillin-2	Q61554;Q61555	Fbn1;Fbn2	A2B2C1D1dD1E1edcba+NCTDIDECR	1	N2H4	1069;1105	Oligo-mannose	11	503273	420646	728305	614704	490748	517952	565879	938658	1231295	779036	0.923261	1	1.13619	1.16655	1	1.20005	1.06389	1.43997	1.77004	1.26324	11	0.0486306	1.24539
H-2 class I histocompatibility antigen, D-B alpha chain	P01899	H2-D1	A2B2C1D1E1F1G1gfedD1E1F1feE1F1fedcba+NLLGYYNQSAGGSHTLQQMSGCDLGSDWR	3	N2H10	110	Oligo-mannose	2	76127	75513	77358	73338	80622	85489	111489	82466	111651	106222	0.986884	1.04157	0.269201	1.05401	1.19495	1.24647	1.25819	0.955388	1.38775	1.50779	2	0.0902997	1.26439
Prolow-density lipoprotein receptor-related protein 1	Q91ZX7	Lrp1	A2B2C1D1E2F1feE2F1fedD2dD1E1eE1edcbB5ba+GVTHLNISGLK	4	N5H7F1	3954	Hybrid	1	25536	15779	22688	23465	23726	19129	27997	24435	26643	26423	1.02107	0.797981	0.865499	1	1.05377	1.02722	1.08726	0.988335	1.02271	1.16928	1	0.0943627	1.10932
Integrin alpha-2	Q62469	Itga2	A2B2C1D1E2F1G3gfeE2edD1E1eE1edcbB5ba+QGNVTVIQSHR	4	N4H6F1S1	472	Hybrid	2	16529	15528	9656	13600	10224	9679	19167	12825	12451	12856	1.03049	1.50116	0.776891	1.02634	0.885141	1.0871	0.909058	1.00784	1.01787	0.978058	2	0.73791	1.0083
Spondin-1	Q8VCC9	Spon1	A2B2C1D1dD1E1eE1edcba+LTFYGNWSEK	2	N2H5	214	Oligo-mannose	2	218721	144735	258967	179676	188946	124108	282151	197594	236848	206990	1.02223	0.832239	1.17324	0.92349	1	0.770669	1.23004	0.950989	1.06165	1.04258	2	0.829356	1.0358
Laminin subunit alpha-1	P19137	Lama1	A2B2C1D1E2F1G4gfedD1E2F1G3gfeE2F1G4gfedcbB5ba+IANISMEVGR	3	N5H6F1S1G2	1344	Complex	1	5443	3012	6514	6085	3709	4800	7598	7649	7114	7521	1	0.699887	1.14177	1.19152	0.756901	1.18433	1.35575	1.42153	1.2547	1.52923	1	0.00992778	1.38336
Lysosome-associated membrane glycoprotein 1	P11438	Lamp1	A2B2C1D1E2F1G4gfeE2F1fedD1E2F1feE2F1fedcbB5ba+AFNISPNDTSSGSCGINLVTLK	4	N6H7F1G1	248	Complex	8	11728	5199	16412	8539	10241	17006	29416	25311	31850	26794	1	0.734821	1.21704	1	1	1.73301	1.76888	2.10688	2.18503	2.31555	8	7.33807e-05	2.07943
Protein arginine N-methyltransferase 9	Q3U3W5	Prmt9	A2B2C1D1E2edD1E2edcba+LDLMTPYLNTSNK	2	N4H3	768	Complex	1	58174	49985	60323	58991	54085	55497	93614	76469	87606	90118	0.968349	1.05233	0.957976	1.04657	1	1.24063	1.51343	1.28759	1.39992	1.66016	1	0.000752522	1.39235
Tripeptidyl-peptidase 1	O89023	Tpp1	A2B2C1D1E2F1G4gfedD2dD1dcbB5ba+SSSHLPPSSYFNASGR	1	N4H4F1G1	442	Complex	4	10934	14064	7291	9080	9645	24690	24329	20729	22641	20742	1.01025	1.67036	0.702939	0.972984	1.09162	2.25129	1.76414	1.31686	1.5748	1.63877	4	0.0232675	1.61948
Integrin alpha-1	Q3V3R4	Itga1	A2B2C1D1E2F1G4gfeE2F1fedD1E1eE1edcbB5ba+VYVYAVNQTR	4	N4H7F1G1	531	Hybrid	3	16415	13844	18942	15400	16099	10077	16413	15106	19961	17156	0.987165	1.0986	1	0.921067	1.02128	1.01659	0.965607	0.872703	1.0944	1.22884	3	0.664819	1.01707
H-2 class I histocompatibility antigen, K-D alpha chain	P01902	H2-K1	A2B2C1D1E1F1G1gfedD1E1F1feE1F1fedcba+YLELGNETLLR	3	N2H10	197	Oligo-mannose	1	28019	27630	29128	2058	32222	25700	41792	27918	32803	25311	1	1.24721	0.991806	0.0782835	1.27738	1.23183	1.44864	1.00791	1.1239	0.999753	1	0.328181	1.0815
Laminin subunit alpha-2	Q60675	Lama2	A2B2C1D1E2F1G4gfedD1E2F1G4gfedcbB5ba+HMQNLTEEQPIEVK	2	N4H5F1G2	2644	Complex	3	39140	28490	34585	31532	29690	24609	39660	30878	40874	37136	1.00579	0.733728	0.98181	1	1.01428	0.660948	0.756241	0.591349	0.756418	0.849106	3	0.0121606	0.757343
Palmitoyl-protein thioesterase 1	O88531	Ppt1	A2B2C1D1E2edD2dD1dcbB5ba+NYSIFLADINQER	1	N4H3F1	197	Complex	1	61436	50736	68476	69921	56509	63306	83667	79592	83420	81160	0.957404	1	1.01807	1.16134	0.978161	1.32492	1.26633	1.25468	1.24798	1.39975	1	0.000329087	1.28411
Laminin subunit alpha-4	P97927	Lama4	A2B2C1D1E2F1G4gfedD1E2edcba+NTTGFK	2	N4H4G1	215	Complex	1	112357	50405	136411	116628	79467	36308	82355	66190	81986	71300	1	0.567394	1.15829	1.10632	0.78561	0.433984	0.711883	0.595912	0.700496	0.702305	1	0.0419309	0.662104
Receptor-type tyrosine-protein phosphatase eta	Q64455	Ptprj	A2B2C1D1E2F1G4gfeE2F1fedD1E2F1feE2F1fedcbB5ba+VTNVSTR	4	N6H7F1G1	366	Complex	1	9615	5427	11222	8554	8595	12019	24357	23159	26685	20429	1.00712	0.71896	1.12143	0.95495	1	1.69073	2.47786	2.45383	2.68329	2.36819	1	6.51535e-05	2.44407
Ryanodine receptor 3	A2AGL3	Ryr3	A2B2C1D1E2F1fedD2dD1E2F1fedcbB5ba+NCTVTVTLGDERGR	2	N5H5F1	1364	Complex	1	33030	36163	38049	34524	39115	24788	39807	38224	46589	39135	0.897656	1.24302	0.986537	1	1.18077	0.904719	1.0507	1.05082	1.21549	1.17707	1	0.835645	1.0269
BCLAF1 and THRAP3 family member 3	A2AG58	Bclaf3	A2B2C1D1E2F1G4gfedD1E2F1G4gfedcba+ENASFSK	2	N4H5G2	400	Complex	4	28702	25838	26447	27562	29991	26562	35848	32203	43992	31667	1	1.0582	0.838202	0.902841	1.10512	1.14826	1.18417	0.948163	1.14682	1.14474	4	0.073051	1.12515
Membrane primary amine oxidase	O70423	Aoc3	A2B2C1D1E2F1feE2F1fedD1E1edcbB5ba+YLYLASNHSNK	3	N4H6F1	592	Hybrid	6	63310	60932	61359	76474	64461	41773	60861	54483	59582	61171	0.891684	1.03728	0.986974	1.02508	1.03273	1.02913	0.931005	0.811546	0.925136	1.11652	6	0.597676	0.955302
Inhibin alpha chain	Q04997	Inha	A2B2C1D1E1edD1E1eE1F1fedcba+AALNISFQELGWDR	3	N2H7	269	Oligo-mannose	7	25176	23032	31236	24404	34493	15467	36512	30682	29000	29126	0.91989	1	1.02301	0.853256	1.07701	0.793837	1.15046	1.06457	0.949882	1.14522	7	0.570729	1.06974
CD180 antigen	Q62192	Cd180	A2B2C1D1E1F1fedD1E1F1feE1F1fedcba+VLNLSHSLLDISSEQLFDGLPALQHLNLQGNHFPK	3	N2H9	451	Oligo-mannose	2	22738	17002	1755	25763	19261	18869	30380	31785	31057	28962	1.0283	0.892081	0.296662	1.14638	0.886376	1.11614	1.30069	1.53012	1.42176	1.56135	2	0.0126435	1.50434
Golgi apparatus protein 1	Q61543	Glg1	A2B2C1D1E2F1G4gfedD1E2F1fF5fedcba+LNLTTDPK	2	N4H5F1G1	161	Complex	1	16832	16179	19110	17325	18131	15295	19160	18588	23294	21102	0.911559	1.10818	0.987367	1	1.09066	1.11242	1.00777	1.01829	1.21104	1.26476	1	0.137112	1.10762
Nucleotide exchange factor SIL1	Q9EPK6	Sil1	A2B2C1D1E1edD1E1eE1edcba+FNSSSSSLEEK	3	N2H6	197	Oligo-mannose	14	233603	157706	279058	266791	204836	132167	230493	294900	202042	255950	1	0.768401	1.1372	1	1	0.773527	0.975682	1.13685	0.901997	1.15655	14	0.935544	0.994809
Laminin subunit alpha-2	Q60675	Lama2	A2B2C1D1E2F1fedD2dD1E2edcbB5ba+ACPLDPATNK	2	N5H4F1	299	Complex	1	42972	22195	47246	37488	35024	21694	40839	38920	48577	48021	1.07551	0.702581	1.12814	1	0.97368	0.72919	0.992714	0.985356	1.16715	1.33014	1	0.616453	1.03753
Rho-associated protein kinase 1	P70335	Rock1	A2B2C1D1E1edD1E1eE1edcba+NISTER	3	N2H6	991	Oligo-mannose	1	4973	23508	3736	5595	11399	18043	6562	4130	7891	5173	0.833951	4.98597	0.59772	1	2.12329	4.06352	1.06875	0.700588	1.27034	0.960065	1	0.779818	1.03068
Laminin subunit gamma-1	P02468	Lamc1	A2B2C1D1E2F1fF5feE2F1fedD1E1eE1edcba+RIPAINR	4	N4H7F1	1393	Hybrid	1	6953	8278	8016	5105	8046	5768	9670	14840	10898	9426	0.909171	1.36902	1	0.711454	1.16862	1.01291	1.22806	1.9629	1.368	1.36407	1	0.103463	1.34533
Tenascin	Q80YX1	Tnc	A2B2C1D1E2F1G4gfedD2dD1E2F1G4gfeE2F1G4gfedcbB5ba+EPEIGNLNVSDVTPK	3	N6H6F1G3	1354	Complex	2	40718	10912	31228	24941	14372	18904	21908	37441	23710	38025	1.35093	0.541116	1.22196	1	0.705119	0.993573	0.863909	1.56197	0.85019	0.439114	2	0.927907	0.927413
Keratin, type II cytoskeletal 6A;Cell surface glycoprotein MUC18;Keratin, type II cytoskeletal 6B	P50446;Q8R2Y2;Q9Z331	Krt6a;Mcam;Krt6b	A2B2C1D1E2F1fedD2dD1E2edcba+VPGLNR	2	N5H4	27;420;27	Complex	5	34476	30283	37011	33579	29005	27532	53284	36736	48894	48038	1	1.08693	0.917373	1	1	1.04715	1.08974	0.857548	0.999412	1.09772	5	0.742867	1.0306
Haptoglobin	Q61646	Hp	A2B2C1D1E2F1G4gfedD1E2F1G4gfeE2F1G4gfedcbB5ba+NLFLNHSETASAK	3	N5H6F1G3	148	Complex	1	20781	13364	20099	18069	20344	16920	23351	24137	20616	37909	1.07908	0.87768	0.995707	1	1.1734	1.17994	1.17764	1.26783	1.02768	2.17855	1	0.146955	1.18004
Fibrillin-1	Q61554	Fbn1	A2B2C1D1E2F1fedD2dD1E2edcbB5ba+DACGNGTCR	2	N5H4F1	1904	Complex	5	91274	71648	112919	98409	4902	88930	88152	113596	172060	103928	0.965198	0.992815	1.08123	1.13813	1	1.1445	0.932809	1.06964	1.78508	1.17103	5	0.253659	1.09622
ADAMTS-like protein 2	Q7TSK7	Adamtsl2	A2B2C1D1E1F1fedD1E1F1feE1F1fedcba+SVPGTGNR	3	N2H9	87	Oligo-mannose	1	23268	14632	24302	19059	18925	9901	16732	10759	15317	11221	1.10689	0.880357	1.10295	0.966321	1	0.632549	0.773055	0.517733	0.699493	0.59076	1	0.0003233	0.632781
Nicastrin	P57716	Ncstn	A2B2C1D1E2F1G4gfedD1E2F1G4gfeE2F1G4gfedcbB5ba+ALYELAGGTNFSSSIQADPQTVTR	3	N5H6F1G3	505	Complex	2	6958	4350	6728	5215	5231	4702	7071	8313	7015	9081	1.09431	0.901802	1.08886	0.966141	1.3814	0.988896	1.15682	1.22253	1.1422	1.46414	2	0.365596	1.09144
CD166 antigen	Q61490	Alcam	A2B2C1D1E2F1G4gfedD1E2F1G4gfedcbB5ba+NATGDYK	2	N4H5F1G2	306	Complex	2	38420	22311	48428	42459	33156	30380	53690	48330	54674	51618	1	0.832959	1.20045	1.08033	1.08895	1.04633	1.16953	1.12524	1.13094	1.24515	2	0.174138	1.07461
Cathepsin D	P18242	Ctsd	A2B2C1D1E1edD1E1eE1edcbB5ba+YYHGELSYLNVTR	3	N2H6F1	261	Oligo-mannose	11	48256	65769	43274	47333	52643	121177	94816	72854	133551	73791	1	1.13092	0.708634	0.902577	1.09147	1.5714	1.33151	0.904451	1.46781	1.19179	11	0.0463819	1.33648
Collagen alpha-2(VI) chain	Q02788	Col6a2	A2B2C1D1dD1dcba+GTFTDCALANMTQQIR	0	N2H3	155	Oligo-mannose	4	59181	62737	66245	61776	69168	49298	67534	55768	67408	63719	0.934225	1.22805	0.972863	0.990008	1.18565	1.19636	1.20625	1.01828	1.36436	1.27032	4	0.109298	1.15458
Soluble calcium-activated nucleotidase 1	Q8VCF1	Cant1	A2B2C1D1E2F1G4gfedD1E2F1G4gfedcbB5ba+ISHYNDTYPLSPPQR	2	N4H5F1G2	90	Complex	2	16727	14546	21875	17223	19152	13749	19774	20333	21944	20164	0.900095	1.07761	1.15771	0.985754	1.07533	0.991702	1.0172	1.11477	1.13616	1.21743	2	0.379302	1.04669
Alpha-1B-glycoprotein	Q19LI2	A1bg	A2B2C1D1E2F1G4gfeE2F1fedD1E1eE1edcbB5ba+FSLGAITSNNSGIYR	4	N4H7F1G1	89	Hybrid	1	11580	7205	12919	10030	9471	7336	15579	16951	16119	16498	1.08325	0.852446	1.15297	1	0.984096	0.92162	1.4154	1.60401	1.44752	1.708	1	0.0231177	1.45038
Ral GTPase-activating protein subunit alpha-1	Q6GYP7	Ralgapa1	A2B2C1D1E1F1fedD1E1F1feE1F1fedcba+NSSWTK	3	N2H9	495	Oligo-mannose	1	13484	19378	12312	13650	1037	13309	14716	12404	15712	11703	1	1.81761	0.871121	1.07893	0.0854241	1.32556	1.05996	0.930536	1.11861	0.960538	1	0.71334	1.07684
ADP-ribosyl cyclase/cyclic ADP-ribose hydrolase 1	P56528	Cd38	A2B2C1D1dD1dcba+NPCNITR	0	N2H3	104	Oligo-mannose	1	12551	18261	867	12538	15239	14723	17977	14222	18093	14930	0.939231	1.72834	0.0618988	1	1.26669	1.47966	1.30656	1.07658	1.29978	1.23649	1	0.345878	1.22968
Tenascin	Q80YX1	Tnc	A2B2C1D1E2F1G3gfedD1E2F1feE2F1fedcbB5ba+LLQTAEHNISGAER	3	N5H6F1S1	1394	Complex	6	10748	11777	8920	9303	8056	12821	15280	13058	11197	12717	0.992541	1.45667	0.961147	0.994502	1.04276	1.43646	1.35883	1.11215	1.23468	1.46744	6	0.0755093	1.2871
Collagen alpha-4(VI) chain	A2AX52	Col6a4	A2B2C1D1E2F1G4gfedD1E2edcba+DANTTELEEIASKK	2	N4H4G1	986	Complex	1	27359	11513	33267	24115	19239	9960	34651	25603	25616	28377	1.06447	0.566546	1.23486	1	0.831453	0.520434	1.30939	1.00766	0.956781	1.22191	1	0.729511	1.06909
Complement component C9	P06683	C9	A2B2C1D1E2F1G4gfedD1E2F1G4gfedcbB5ba+GAGEVSPAEHSSKPTNISAK	2	N4H5F1G2	263	Complex	3	79294	46634	303442	152229	75088	70144	115766	315890	102191	231973	1.03669	0.707169	1.04143	1.1571	0.983713	0.900497	1.16863	1.13898	1.33033	1.57601	3	0.115639	1.208
Secreted frizzled-related sequence protein 4	Q9Z1N6	Sfrp4	A2B2C1D1E2F1G4gfedD1E2F1G3gfedcbB5ba+HMPWNITR	2	N4H5F1S1G1	38	Complex	4	30559	31638	28733	25428	19464	25943	27358	36974	36791	29468	1.10639	1.67518	0.992748	0.945869	0.915839	1.25673	0.950505	1.48462	1.30087	1.30241	4	0.44804	1.24673
Gamma-glutamyl hydrolase	Q9Z0L8	Ggh	A2B2C1D1E1edD1E1eE1edcba+LPLNFTEGAR	3	N2H6	162	Oligo-mannose	1	10733	6581	13081	9935	10269	7459	12619	9101	9986	10575	1	0.775501	1.16276	0.986562	1.06274	0.93332	1.14189	0.857745	0.893175	1.09042	1	0.871225	0.964427
Beta-2-glycoprotein 1	Q01339	Apoh	A2B2C1D1E2F1G4gfedD1E2F1feE2F1G4gfedcbB5ba+DYRPSAGNNSLYQDTVVFK	3	N5H6F1G2	162	Complex	5	17136	968	18931	16690	17017	10378	23080	15445	24097	19271	1	0.761444	1.01533	0.982694	1.04308	0.892771	1.1789	0.991663	1.30045	1.19896	5	0.129215	1.17839
Rap guanine nucleotide exchange factor 2	Q8CHG7	Rapgef2	A2B2C1D1E2F1G4gfedD1E2F1fedcba+DLTFLHEGNDSK	2	N4H5G1	884	Complex	3	35160	23006	37841	25882	30484	20099	36794	38760	33961	40572	1.13527	0.830095	1	0.934983	1.01167	0.728194	1.05537	1.06941	0.96284	1.27827	3	0.730772	1.05088
Multimerin-2	A6H6E2	Mmrn2	A2B2C1D1E2F1G3gfeE2F1fedD1E1edcbB5ba+AQELPGANGSLVMASAAAAARPEPESLQAR	3	N4H6F1S1	350	Hybrid	2	36301	28898	34186	31590	29102	30548	38905	38529	42240	38015	1.00552	1.0828	0.984226	1.034	0.905866	1.2321	1.10287	1.16036	1.21465	1.2154	2	0.0012926	1.18567
Protein O-mannosyl-transferase TMTC4	Q8BG19	Tmtc4	A2B2C1D1E1F1fedD1E1F1feE1F1fedcba+NLADQGNQTAAIK	3	N2H9	497	Oligo-mannose	2	28759	26316	32173	34143	27660	16059	34574	29145	30208	33400	0.909961	1.04083	1.05836	1.15845	0.964738	0.219732	1.1554	0.965346	0.995284	1.06716	2	0.425378	0.980217
Lysosome-associated membrane glycoprotein 2	P17047	Lamp2	A2B2C1D1E2F1fedD1E1eE1edcba+LNNSQIK	3	N3H6	280	Hybrid	1	22087	16354	24150	28059	25610	20848	35631	28478	34290	34467	0.95863	0.897738	1	1.29797	1.23465	1.21521	1.50197	1.2503	1.42872	1.65559	1	0.0191096	1.30795
Membrane primary amine oxidase	O70423	Aoc3	A2B2C1D1E2F1feE2F1fedD2dD1E1eE1edcbB5ba+YLYLASNHSNK	4	N5H7F1	592	Hybrid	17	43102	37819	46170	46663	42822	39919	54776	41132	47834	50228	1	1	0.914924	1	1.09669	0.963645	1.10204	0.89984	1.07109	1.02669	17	0.829695	1.01354
Laminin subunit alpha-2	Q60675	Lama2	A2B2C1D1E2F1fF4fedD1E2F1G3gfedcbB5ba+ACPLDPATNK	2	N4H5F1S1G1	299	Complex	1	61516	39684	64564	56928	56310	37505	57613	51363	59500	57372	1	0.815903	1.00132	0.986315	1.01676	0.81879	0.909602	0.844603	0.928528	1.03216	1	0.309087	0.920146
Heparin cofactor 2	P49182	Serpind1	A2B2C1D1E2F1G4gfedD1E2F1fedcba+DFVNASSK	2	N4H5G1	167	Complex	5	58482	2428	62599	51015	49977	25673	76683	89814	68461	106981	1.00898	0.71823	1.09836	0.883467	1.01516	0.780164	1.21025	1.52021	1.19403	1.95401	5	0.0971407	1.35708
Phospholipid-transporting ATPase ABCA1	P41233	Abca1	A2B2C1D1E1edD1E1eE1edcba+QVMAEVNK	3	N2H6	400	Oligo-mannose	8	46807	37434	61425	45561	42455	30565	43207	45020	42156	39679	0.988279	1.10135	1.09441	0.944494	1.10594	0.946501	1.09789	0.856727	1.04004	0.955824	8	0.241811	0.939806
Lysosome-associated membrane glycoprotein 1	P11438	Lamp1	A2B2C1D1E2F1G4gfeE2F1fedD2dD1E1edcbB5ba+DATIQAYLSSGNFSK	3	N5H6F1G1	177	Hybrid	1	19349	14168	25289	23263	20905	13715	26284	24508	30452	24849	0.833274	0.771702	1.03903	1.06776	1	0.793225	1.09936	1.06765	1.25896	1.18433	1	0.198848	1.14183
Laminin subunit beta-1	P02469	Lamb1	A2B2C1D1E2F1G4gfeE2F1fedD1E1edcbB5ba+GMNYTVR	3	N4H6F1G1	677	Hybrid	2	26884	40430	28960	32726	40953	29760	35993	25097	32577	28221	0.787689	1.49174	0.743087	1	1.19967	1.30703	1.06668	0.792464	1.0582	0.966574	2	0.970094	1.032
Legumain	O89017	Lgmn	A2B2C1D1E1edD2dD1E1eE1edcba+SHTNTSHVMQYGNK	3	N3H6	265	Oligo-mannose	9	88738	69344	81560	64146	49759	85083	115309	119013	130878	101683	1.14042	1.3798	0.941091	0.986788	0.997282	1.73905	1.43925	1.50677	1.61468	1.3198	9	0.00373127	1.44568
Leukocyte surface antigen CD47	Q61735	Cd47	A2B2C1D1E2F1G4gfedD1E2F1G4gfedcbB5ba+DAMVGNYTCEVTELSR	2	N4H5F1G2	109	Complex	19	18363	17530	23944	22851	22508	18628	31911	26474	33406	33489	0.967256	0.887922	1	1.04	1.01536	0.983542	1.12623	1.1736	1.44591	1.37066	19	0.0267879	1.22616
Collagen alpha-6(VI) chain	Q8C6K9	Col6a6	A2B2C1D1E2F1fedD1E2edcbB5ba+VGLVTYSNETR	2	N4H4F1	274	Complex	2	20430	16699	19428	21961	21420	18619	25699	19871	23807	23459	0.98352	1.03444	0.904003	1.01965	1.17785	1.20028	1.05961	1.01282	1.17661	1.17563	2	0.120223	1.12462
E3 ubiquitin-protein ligase HERC2	Q4U2R1	Herc2	A2B2C1D1E2F1G4gfedD1dcba+LNLTSNR	1	N3H4G1	3744	Complex	2	13899	35647	19294	17293	25573	39382	19168	12792	23498	13117	0.868396	2.04478	0.926844	0.959199	1.39534	2.23269	1.16411	0.786405	1.18237	0.894642	2	0.970096	0.982845
Apolipoprotein D	P51910	Apod	A2B2C1D1E2F1G4gfedD1E2F1G4gfedcbB5ba+QSNVSEPAK	2	N4H5F1G2	98	Complex	10	25334	18983	23855	25864	25359	19946	25010	35257	31313	32732	0.978606	0.971256	1	1.00256	1.08704	1.03541	1.09931	1.27336	1.18241	1.3749	10	0.0200361	1.1744
Copper-transporting ATPase 1	Q64430	Atp7a	A2B2C1D1dD1E1edcba+IVNYSR	1	N2H4	1449	Oligo-mannose	1	52595	78734	46123	57030	62085	69780	58724	41815	66257	37836	0.865293	1.6383	0.723944	1	1.13456	1.54178	0.938325	0.695891	1.04645	0.688906	1	0.694623	0.914895
Phospholipid transfer protein	P55065	Pltp	A2B2C1D1E1edD1E1eE1edcba+GHFYYNISDVR	3	N2H6	64	Oligo-mannose	1	64166	73740	68703	56776	65259	66771	64191	67585	75952	56129	0.97895	1.42289	1	0.923205	1.1059	1.36809	0.951149	1.04303	1.1124	0.947718	1	0.988787	1.00013
Acyl-coenzyme A thioesterase 6	Q32Q92	Acot6	A2B2C1D1E2F1G4gfedD1E2F1G4gfedcba+NKSGLMDLR	2	N4H5G2	283	Complex	1	8390	4358	8071	5300	7920	9139	11422	11588	12161	13416	1.0896	0.715818	1	0.733597	1.14248	1.59395	1.44067	1.52231	1.51614	1.92825	1	0.000671395	1.69461
Prolow-density lipoprotein receptor-related protein 1;Low-density lipoprotein receptor-related protein 1B	Q91ZX7;Q9JI18	Lrp1;Lrp1b	A2B2C1D1E1F1fedD1E1eE1F1fedcba+LNGSFR	3	N2H8	1996;1983	Oligo-mannose	23	76960	67729	83826	74005	83057	53966	74816	73873	74139	59702	0.962316	1.01373	0.986429	0.973521	1.14868	0.879673	0.904854	0.767905	0.927219	0.830662	23	0.00820863	0.863455
Serotransferrin	Q921I1	Tf	A2B2C1D1E2F1G4gfedD1E2F1G4gfeE2F1G4gfedcba+NSTLCDLCIGPLK	3	N5H6G3	513	Complex	9	18972	13770	17848	17719	14976	9913	23709	23499	28358	24181	1.09879	0.712756	1	1	0.978851	0.898919	1.38224	1.656	1.90459	1.91377	9	0.0182742	1.69538
Peptidyl-prolyl cis-trans isomerase FKBP10	Q61576	Fkbp10	A2B2C1D1E1edD1E1eE1edcba+YHYNGSLMDGTLFDSSYSR	3	N2H6	293	Oligo-mannose	7	62972	70211	53202	53862	66235	36950	61130	41461	63929	45751	0.932212	1.04668	1.03709	1	1.07821	0.855435	0.942814	0.829555	0.974578	0.890984	7	0.0112543	0.882914
Thrombospondin-1	P35441	Thbs1	A2B2C1D1E2F1G4gfedD1dcba+VVNSTTGPGEHLR	1	N3H4G1	1067	Complex	7	30243	26146	26353	20518	33191	21722	31032	24491	26569	23725	1	1	0.770269	0.812324	1.2657	0.964598	0.825712	0.736781	0.842953	0.824644	7	0.206234	0.873671
Sortilin	Q6PHU5	Sort1	A2B2C1D1E2F1G4gfedD1E2F1G3gfedcbB5ba+DITNLINNTFIR	2	N4H5F1S1G1	160	Complex	7	7128	3006	4940	4768	3465	6403	5832	8212	8233	5229	1	0.806686	1	1.07825	1	0.951233	0.81341	1.3123	1.19243	1.22789	7	0.271543	1.17886
Voltage-dependent calcium channel subunit alpha-2/delta-1	O08532	Cacna2d1	A2B2C1D1E1F1fedD1E1F1feE1F1fedcba+DAVNNITAK	3	N2H9	324	Oligo-mannose	23	33471	23087	40694	50390	29419	29865	46003	62639	47820	63294	0.997099	0.700822	1.19283	1.05899	0.999697	0.829536	1.06949	1.27633	1.20905	1.33029	23	0.239827	1.17047
Cation-dependent mannose-6-phosphate receptor	P24668	M6pr	A2B2C1D1E2F1G4gfedD1E1edcba+LRPLFNK	2	N3H5G1	58	Hybrid	3	63586	48738	73131	53352	61223	47567	79165	72103	68942	89566	1.05244	0.955132	1.31939	0.993324	1	0.981931	1.20918	1.21572	1.0401	1.5589	3	0.286698	1.12324
Transmembrane glycoprotein NMB	Q99P91	Gpnmb	A2B2C1D1E2F1G4gfedD1dcba+NDRNLSDEIFLR	1	N3H4G1	249	Complex	1	112263	69262	101912	97355	99267	68152	134424	125809	134352	136506	1.08193	0.844249	0.93704	1	1.06265	0.882092	1.25823	1.2265	1.24301	1.45597	1	0.056476	1.24347
Scavenger receptor class B member 1	Q61009	Scarb1	A2B2C1D1E2edD1E1eE1F1fedcba+LTYNESR	3	N3H6	288	Hybrid	3	23354	41796	24038	24689	25674	73657	29803	35441	42953	27295	0.887524	2.00893	0.871537	1	1	6.46019	1.10001	1.68822	2.25502	1.44121	3	0.19278	1.70852
WASH complex subunit 4	Q3UMB9	Washc4	A2B2C1D1E2F1G4gfedD1E1eE1edcbB5ba+LLQTMNLTQK	3	N3H6F1G1	1107	Hybrid	1	23361	18755	21704	23421	25952	30648	17960	18391	12979	22021	0.984834	1	0.872931	1.05234	1.21524	1.73518	0.735354	0.784273	0.525265	1.02741	1	0.776586	0.802159
Asporin	Q99MQ4	Aspn	A2B2C1D1E2F1G4gfF4feE2F1fedD1E1edcbB5ba+ITDIENGTFANIPR	3	N4H6F1G2	275	Hybrid	1	10103	6724	10102	9984	9958	5789	10702	9465	11295	14086	1	0.841761	0.95395	1.05325	1.09482	0.769528	1.02881	0.947677	1.07325	1.54303	1	0.554889	1.01845
Dipeptidyl peptidase 4	P28843	Dpp4	A2B2C1D1E2F1feE2F1fedD2dD1E1edcbB5ba+KLDFIVLNETR	3	N5H6F1	514	Hybrid	2	42849	32238	38047	44879	42558	23452	42898	34639	38425	49592	1	0.86137	0.94853	1.03174	1.05128	0.718664	0.991108	0.93	0.860018	1.22945	2	0.72781	0.943766
Vitamin K-dependent protein C	P33587	Proc	A2B2C1D1E2F1G4gfedD1E2F1G4gfedcba+EILVHPNYTR	2	N4H5G2	290	Complex	7	15429	14593	22867	20317	17742	11767	23878	21347	21810	23792	0.851095	1	1.08591	0.986858	1.02092	0.992042	1.09873	1.09573	1.06243	1.10065	7	0.10078	1.07995
Nucleotide exchange factor SIL1	Q9EPK6	Sil1	A2B2C1D1dD1E1eE1edcba+FNSSSSSLEEK	2	N2H5	197	Oligo-mannose	7	179601	117712	225178	205898	171196	111655	180086	250995	152422	204153	0.973089	0.785801	1.09078	0.957335	1.08485	0.878553	0.998018	1.05105	0.990451	1.12833	7	0.66572	1.03048
Fibroblast growth factor 6	P21658	Fgf6	A2B2C1D1E2F1G3gfedD1E2F1fedcbB5ba+ANGTLLDSR	2	N4H5F1S1	45	Complex	1	17193	15549	19098	16206	15799	17371	14995	14706	18613	17752	0.979719	1.12063	1.03826	0.984246	1	1.32937	0.82988	0.847685	1.0182	1.11952	1	0.964929	0.9872
Histone-lysine N-methyltransferase, H3 lysine-36 specific	O88491	Nsd1	A2B2C1D1E1edD1E1eE1edcba+NETQYSR	3	N2H6	578	Oligo-mannose	1	106157	92749	233920	108061	114787	255478	251927	331118	391396	288740	0.904957	1	1.90246	0.981807	1.08691	2.92485	2.0858	2.8553	3.20304	2.7241	1	0.000303131	2.73331
Collagen alpha-1(VI) chain	Q04857	Col6a1	A2B2C1D1E2F1fedD1E2F1fedcba+NFTAADWGHSR	2	N4H5	211	Complex	2	36282	35351	38138	37265	41007	31197	48428	33853	46723	36680	0.831632	1.01833	0.963851	1.03155	1.0709	1.05177	1.11467	0.803399	1.01407	0.982677	2	0.884067	1.01
Leucine-rich repeat neuronal protein 1	Q61809	Lrrn1	A2B2C1D1E1F1fedD1E1F1feE1F1fedcba+VNGTLLDGAQVLK	3	N2H9	517	Oligo-mannose	1	28875	26624	32033	33328	25860	21448	31866	47244	47460	41949	0.944834	1.10184	1	1.16231	0.939902	0.942522	1.0127	1.56376	1.49083	1.51912	1	0.0877804	1.33291
Angiotensin-converting enzyme 2	Q8R0I0	Ace2	A2B2C1D1E2F1fF4fedD2dD1E2F1fedcbB5ba+YNGSLHK	2	N5H5F1G1	536	Complex	1	96006	140461	82008	106658	120014	86765	100294	69149	120905	77767	0.844554	1.56277	0.688262	1	1.17268	1.02505	0.856885	0.615326	1.02103	0.757112	1	0.276017	0.849124
Aminopeptidase N	P97449	Anpep	A2B2C1D1E2F1G3gfedD2dD1E2edcbB5ba+QVTPLFFYFQNR	2	N5H4F1S1	734	Complex	1	5584	6187	8463	6298	4964	7636	7406	7386	7191	7730	0.831888	1.16577	1.20285	1	0.821432	1.52777	1.07157	1.11306	1.02843	1.27449	1	0.140562	1.22767
Prolow-density lipoprotein receptor-related protein 1	Q91ZX7	Lrp1	A2B2C1D1E2F1G4gfedD1E2F1feE2F1G4gfedcbB5ba+GCKDNATDSVPLR	3	N5H6F1G2	2128	Complex	1	29088	28439	32758	29693	33259	33800	38640	30729	39985	32060	0.919141	1.13656	0.987539	1	1.16734	1.43435	1.18583	0.982216	1.21292	1.12116	1	0.135084	1.14135
Bis(5'-adenosyl)-triphosphatase enpp4	Q8BTJ4	Enpp4	A2B2C1D1E2F1G4gfedD1E2F1G3gfedcbB5ba+INVTEVYDK	2	N4H5F1S1G1	279	Complex	5	19636	12382	25380	20378	19237	16211	23722	24343	25320	28025	1	0.710851	1.13319	1.05736	1	1.03058	1.18894	1.30924	1.26713	1.5512	5	0.0315831	1.25548
Lysosomal acid phosphatase	P24638	Acp2	A2B2C1D1E2F1feE2F1fedD1E1eE1edcbB5ba+QTPEYQNR	4	N4H7F1	177	Hybrid	1	2010	2907	1405	2167	1391	3885	2309	2902	3554	2201	1	1.8292	0.666882	1.14905	0.76869	2.59577	1.1157	1.46047	1.69741	1.21188	1	0.149933	1.52542
SPARC-related modular calcium-binding protein 1	Q8BLY1	Smoc1	A2B2C1D1E2F1G4gfedD1E2F1G4gfedcbB5ba+LNNTNVR	2	N4H5F1G2	224	Complex	2	20392	13311	16759	13850	15349	16024	19469	17201	18045	18748	1.01082	0.87959	0.974535	0.939171	1.01024	1.14161	1.1111	1.05893	1.15561	1.20816	2	0.00114231	1.17575
T-cell surface protein tactile	Q3U0X8	Cd96	A2B2C1D1E1F1fedD1E1F1feE1F1fedcba+NISSALGGK	3	N2H9	107	Oligo-mannose	1	191179	186119	192492	186582	208035	157559	239620	210212	255505	219080	0.961375	1.18374	0.923494	1	1.16201	1.06406	1.17029	1.0693	1.23344	1.21925	1	0.140811	1.10047
Transthyretin	P07309	Ttr	A2B2C1D1E2F1G4gfF4fedD1E2F1feE2F1G4gfedcba+TLGISPFHEFADVVFTANDSGHR	3	N5H6G3	118	Complex	2	1714	16173	21549	17940	24230	22154	26654	22488	27780	29100	0.335895	0.97454	0.995945	0.966828	1.30009	1.2859	1.32795	1.35418	1.18932	1.69875	2	0.0347157	1.35174
Lysosome membrane protein 2	O35114	Scarb2	A2B2C1D1E2edD1E1eE1edcbB5ba+NQSVGDPNVDLIR	3	N3H5F1	122	Hybrid	4	259463	210387	276887	267501	268959	236766	378435	293515	374746	303432	0.928997	1.096	0.949956	1.01642	1.09184	1.45383	1.25432	1.12256	1.27912	1.2415	4	0.0039974	1.24537
Nicastrin	P57716	Ncstn	A2B2C1D1E1edD1E1eE1edcba+IYIPLNK	3	N2H6	44	Oligo-mannose	3	158297	118054	178938	158158	152202	111939	179573	166656	179647	182853	0.939083	0.885775	1.01275	1	1.07806	0.891834	1.03464	1.0643	1.0231	1.1414	3	0.384761	1.04623
Prolow-density lipoprotein receptor-related protein 1	Q91ZX7	Lrp1	A2B2C1D1E2edD1E2edcbB5ba+FGTCSQLCNNTK	2	N4H3F1	3840	Complex	1	25276	15621	31289	28286	23103	22427	31870	28852	40469	28858	0.984962	0.769895	1.16325	1.17479	1	1.17369	1.20618	1.13731	1.51391	1.24455	1	0.0449943	1.20787
Voltage-dependent calcium channel subunit alpha-2/delta-1	O08532	Cacna2d1	A2B2C1D1E2F1G4gfeE2edD1E1edcba+YIDKGNR	3	N4H5G1	604	Hybrid	1	27269	19216	32994	26666	22334	24435	31866	33120	32565	36773	1	0.891262	1.15434	1.04224	0.909741	1.20341	1.13495	1.2286	1.14643	1.49244	1	0.0173084	1.24239
Phosphatidylinositol-glycan-specific phospholipase D	O70362	Gpld1	A2B2C1D1E2F1G4gfF4fedD1E2F1G4gfedcba+VNGTLTQVLLVGAPTHDDVSK	2	N4H5G3	655	Complex	4	14119	9994	17559	11396	10689	7518	15446	16619	12403	15606	1.08125	0.710482	1.43337	0.980256	0.853233	0.841353	1.11408	1.51884	1.13677	1.58882	4	0.252236	1.22112
Prolow-density lipoprotein receptor-related protein 1	Q91ZX7	Lrp1	A2B2C1D1E2F1G4gfedD1E2F1G3gfedcbB5ba+TCPLDEFQCNNTLCKPLAWK	2	N4H5F1S1G1	3663	Complex	2	15137	4666	21297	14892	13460	6239	15392	14336	20376	15591	1	0.512764	1.46758	1.12253	0.952198	0.664344	1.18824	1.15921	1.55081	1.12379	2	0.561836	1.141
ADP-ribosyl cyclase/cyclic ADP-ribose hydrolase 1	P56528	Cd38	A2B2C1D1E2F1G4gfeE2F1fedD1E1edcbB5ba+NPCNITR	3	N4H6F1G1	104	Hybrid	1	11229	10867	16831	12293	10949	12858	14514	19575	14974	17187	0.857049	1.04902	1.22558	1	0.928238	1.31798	1.0759	1.51132	1.09716	1.45178	1	0.0335991	1.26828
Collagen alpha-1(VI) chain	Q04857	Col6a1	A2B2C1D1E1edD1E1eE1edcba+NFTAADWGHSR	3	N2H6	211	Oligo-mannose	5	213687	267775	259813	250223	206550	137396	213844	183402	205346	168910	1	0.907393	1	1.05258	0.925584	0.744416	0.873347	0.803452	0.861182	1.04667	5	0.0880368	0.867404
Immunoglobulin heavy constant mu	P01872	Ighm	A2B2C1D1E2edD1E1eE1F1fedcba+IMESHPNGTFSAK	3	N3H6	280	Hybrid	5	43368	18047	38045	29040	36685	34639	79440	84532	84089	86388	0.951071	1.05639	1	0.852723	1.17188	2.05433	2.12565	2.78643	2.25331	2.59784	5	1.85223e-05	2.32781
Fibronectin	P11276	Fn1	A2B2C1D1E2F1G4gfedD1dcba+NYTDCTSEGR	1	N3H4G1	430	Complex	2	2264	3170	2305	4033	3177	1790	3120	3457	4750	2822	0.972434	1.13614	0.711285	1.22487	0.750155	1.11339	0.889173	1.29993	1.488	0.938633	2	0.251927	1.2086
Laminin subunit alpha-4	P97927	Lama4	A2B2C1D1E2F1G4gfedD1E2F1fedcba+NTTGFK	2	N4H5G1	215	Complex	4	31249	24229	31305	36073	26652	21576	28739	27898	34230	27360	1.01547	0.965543	0.987229	1.07043	0.959688	0.871768	0.87707	0.755388	0.936068	0.923417	4	0.00993421	0.891351
Proliferation marker protein Ki-67	E9PVX6	Mki67	A2B2C1D1E2edD2dD1dcba+LDFIGNSTGHK	1	N4H3	1894	Complex	1	138657	67515	125310	110391	134810	45868	99566	78446	96339	94597	1.15981	0.714261	1	0.98414	1.25253	0.51526	0.808864	0.663753	0.773595	0.875707	1	0.029551	0.708973
Tenascin	Q80YX1	Tnc	A2B2C1D1E2F2G4gfeE2F1G4gfedD1E1F1feE1F1fedcbB5ba+EPEIGNLNVSDVTPK	4	N5H8F1G2	1354	Hybrid	1	16255	5051	16210	13398	9040	11940	20734	20216	17860	27581	1.13833	0.447374	1.08301	1	0.703187	1.12294	1.41021	1.43208	1.20069	2.13761	1	0.0295516	1.59555
Laminin subunit beta-2	Q61292	Lamb2	A2B2C1D1E2F1G4gfedD1E2F1fedcbB5ba+NASAASTAK	2	N4H5F1G1	1250	Complex	4	37264	23336	44036	51222	34806	36656	62581	43745	69738	63706	0.969892	0.705797	1.03363	1.2575	1.06737	0.981564	1.42969	1.00959	1.64334	1.71466	4	0.0861035	1.38113
Metal transporter CNNM4	Q69ZF7	Cnnm4	A2B2C1D1E1F1fedD1E1F1feE1F1fedcba+LVNVSR	3	N2H9	119	Oligo-mannose	2	10236	17676	18929	13847	15068	12958	14031	15616	14397	13028	0.807047	1.62196	1.03623	0.913928	1	1.42502	1.04393	0.978798	1.05885	1.02392	2	0.857751	1.06312
Polycomb protein Suz12	Q80U70	Suz12	A2B2C1D1dD1dcbB5ba+IFYQFLYNNNTR	0	N2H3F1	438	Oligo-mannose	1	54224	52684	61539	67026	56057	104418	139977	122042	124032	108381	0.870846	1.07014	0.942907	1.14728	1	2.25215	2.18336	1.98266	1.91227	1.92637	1	1.74715e-06	2.03898
Fibrinogen beta chain	Q8K0E8	Fgb	A2B2C1D1E2F1G4gfedD1E2F1G4gfedcbB5ba+GTAGNALMDGASQLVGENR	2	N4H5F1G2	384	Complex	21	48266	52368	57031	54831	61019	58613	90287	69804	80182	88258	0.893749	1.03625	0.977755	1	1.10504	1.07538	1.20748	1.15012	1.24547	1.45847	21	0.01536	1.20463
Cation-independent mannose-6-phosphate receptor	Q07113	Igf2r	A2B2C1D1E1F1fedD1E1F1feE1F1fedcba+MSVINFECNK	3	N2H9	430	Oligo-mannose	6	30336	21593	40264	32389	30400	21962	38324	33181	37664	32159	0.947955	0.917819	1.17278	1.0428	1	1.01788	1.12204	1.33889	1.24244	1.26038	6	0.0369389	1.18926
Laminin subunit beta-1	P02469	Lamb1	A2B2C1D1E2F1G3gfeE2edD1E1edcba+VNASTTDPNSTVEQSALTR	3	N4H5S1	1336	Hybrid	2	55527	50536	68418	58071	61291	46985	56839	57341	52033	47883	0.837359	1	1.01635	0.972367	1.05434	0.83129	0.913319	0.920597	0.860236	0.862773	2	0.0425015	0.881926
Golgi apparatus protein 1	Q61543	Glg1	A2B2C1D1E2F1G4gfedD1E1edcbB5ba+LNLTTDPK	2	N3H5F1G1	161	Hybrid	3	86936	40763	82011	74307	71725	45387	103818	85194	96125	116414	1.09772	0.712104	1.0292	1	1	0.797727	1.25439	1.11582	1.16519	1.6268	3	0.170424	1.16443
Serine protease inhibitor A3K	P07759	Serpina3k	A2B2C1D1E2F1G4gfedD1E2F1G3gfedcba+NLINDYVSNQTQGMIK	2	N4H5S1G1	185	Complex	1	23987	7946	27926	17138	19175	10363	33786	34985	27377	38069	1.12621	0.47185	1.2509	0.857595	1	0.653433	1.54064	1.66156	1.23395	1.97812	1	0.108542	1.48254
Integrin alpha-6	Q61739	Itga6	A2B2C1D1E2edD1E1F1feE1F1fedcba+ANHSGAVVLLK	3	N3H7	284	Hybrid	1	43989	30548	50312	49466	46914	36145	61065	52230	55870	58303	0.916439	0.804922	1	1.09836	1.08563	1.0113	1.23558	1.1007	1.11739	1.34427	1	0.0532637	1.18071
Inactive tyrosine-protein kinase 7	Q8BKG3	Ptk7	A2B2C1D1E2F1G3gfedD2dD1E2F1fedcbB5ba+DNVTGEEVR	2	N5H5F1S1	98	Complex	1	20634	16466	22566	19012	1850	16874	26038	26692	27193	29354	1	1.00929	1.04337	0.982024	0.0995884	1.09826	1.22558	1.30854	1.26514	1.57442	1	0.0460524	1.28237
Collagen alpha-6(VI) chain	Q8C6K9	Col6a6	A2B2C1D1E1edD1E1eE1F1fedcba+LNANLLSSLWDTFQNK	3	N2H7	1289	Oligo-mannose	5	84554	38890	92082	90463	79561	47374	94404	87780	88843	95519	1	0.709464	1.04728	1.0273	1.00595	0.766915	1.04368	0.955764	0.970836	1.19178	5	0.772938	0.996815
Laminin subunit gamma-1	P02468	Lamc1	A2B2C1D1E2F1fedD2dD1E1eE1edcba+TANETSAEAYNLLLR	3	N4H6	1203	Hybrid	1	27841	22179	25733	27747	28182	24099	33024	29284	33880	32207	0.992502	1	0.875197	1.05424	1.11593	1.15376	1.14339	1.05601	1.15946	1.27067	1	0.0217572	1.14944
Interphotoreceptor matrix proteoglycan 2	Q80XH2	Impg2	A2B2C1D1E2edD1E2edcbB5ba+NGSIVVNSR	2	N4H3F1	959	Complex	1	22025	48170	24077	23777	33146	39541	25172	20843	33622	20119	0.869123	2.4041	0.906434	1	1.45284	2.09548	0.964721	0.831985	1.27366	0.878634	1	0.760106	0.936912
Lysosome-associated membrane glycoprotein 2	P17047	Lamp2	A2B2C1D1E2F1fedD2dD1E1eE1F1fedcba+LNNSQIK	3	N4H7	280	Hybrid	3	90908	53361	111614	110396	85090	60785	147206	95161	136477	125879	1	0.81225	0.994683	1.07188	1.07385	0.983035	1.45702	0.985546	1.16201	1.46519	3	0.097843	1.22018
Heat shock 70 kDa protein 13	Q8BM72	Hspa13	A2B2C1D1E1F1fedD1E1F1feE1F1fedcba+NSTIQAANLAGLK	3	N2H9	184	Oligo-mannose	1	87879	58189	108550	83485	74587	46122	88110	92815	89732	77154	1	0.837466	1.17846	1.01251	0.942754	0.704846	0.973776	1.06837	0.980231	0.971649	1	0.529088	0.971083
Serine protease inhibitor A3K	P07759	Serpina3k	A2B2C1D1E2F1G4gfF5feE2edD1E2F1feE2F1G4gfedcbB5ba+NLINDYVSNQTQGMIK	4	N6H6F2G2	185	Complex	5	27483	7104	30171	19143	14541	17543	4485	47777	35018	50510	1.03009	0.625915	1	1	1.01664	1.10092	1.57513	2.04921	1.44777	2.22298	5	0.00915754	1.77256
Disintegrin and metalloproteinase domain-containing protein 9	Q61072	Adam9	A2B2C1D1E1edD1E1eE1edcba+NFSSCSAEDFEK	3	N2H6	381	Oligo-mannose	5	277933	187343	422839	290171	266721	268388	396859	462826	497499	415407	1	0.799781	1.37721	1.06124	1	1.1813	1.301	1.52097	1.667	1.48342	5	0.0164103	1.4169
Syntaxin-binding protein 5	Q8K400	Stxbp5	A2B2C1D1E2F1fedD1dcba+QNITETSFVLR	1	N3H4	939	Complex	1	90507	38652	93974	61227	69580	58818	141141	84216	128524	93401	1.17106	0.632526	1.16004	0.844337	1	1.02206	1.77365	1.10225	1.59641	1.33747	1	0.0497774	1.42181
Neural cell adhesion molecule 1	P13595	Ncam1	A2B2C1D1E2F1G3gfedD1E2F1fedcbB5ba+NISSEEK	2	N4H5F1S1	348	Complex	4	36073	24606	51048	36757	30868	24320	41589	32430	40381	33852	0.943931	0.873117	1.19377	1.09606	1	0.999194	1.12546	1.0043	1.04544	1.17336	4	0.487006	1.05294
EMILIN-1	Q99K41	Emilin1	A2B2C1D1dD1E1eE1edcba+RLGALNNSLLLLEDR	2	N2H5	795	Oligo-mannose	1	14963	7404	14816	13226	9075	8289	14935	14539	10843	14789	1.06148	0.664311	1.00275	1	0.71509	0.789709	1.02901	1.04332	0.73843	1.1611	1	0.596229	1.0625
Monocyte differentiation antigen CD14	P10810	Cd14	A2B2C1D1E2F1G4gfedD1E2F1G4gfedcbB5ba+LDRNPSPDELPQVGNLSLK	2	N4H5F1G2	317	Complex	5	47665	24818	53458	51641	48085	28498	51726	40766	50395	56340	1.0026	0.688069	1.09993	0.954371	1	0.823354	0.963308	0.976062	1.03836	1.25043	5	0.550071	1.01618
Taste receptor type 2 member 143	Q7TQB9	Tas2r143	A2B2C1D1E2F1fedD1E2F1feE2F1fedcba+EWMRNR	3	N5H6	38	Complex	1	5988	7888	7836	8435	8780	6383	7037	5668	7567	6290	0.666069	1.10973	0.831573	1	1.08481	0.953528	0.760228	0.63776	0.808029	0.774326	1	0.159743	0.816284
Proprotein convertase subtilisin/kexin type 7	Q61139	Pcsk7	A2B2C1D1E1edD1E1eE1edcba+DINVTGVWER	3	N2H6	166	Oligo-mannose	2	38859	33989	37794	37588	37042	31270	39366	36628	37410	45144	0.984878	1.10445	0.873322	0.953075	1.05312	1.14445	1.0328	0.869569	0.832596	1.16784	2	0.848728	1.02329
Metal cation symporter ZIP14	Q75N73	Slc39a14	A2B2C1D1E2F1G4gfedD1E2F1G4gfedcbB5ba+DNVSQPK	2	N4H5F1G2	75	Complex	2	12816	12499	13669	12489	11405	11366	12883	14446	16016	15069	0.991342	1.27563	0.784073	0.848317	1.04875	1.05851	0.890449	0.815244	1.0287	0.915768	2	0.634646	0.981746
Collagen alpha-1(XII) chain	Q60847	Col12a1	A2B2C1D1E2F1fedD1E2F1fedcbB5ba+MLEAYNLTEK	2	N4H5F1	2530	Complex	2	131768	96608	171043	184724	147319	151633	325118	267600	329167	337015	0.891263	0.872261	0.930425	1.10869	1.00139	1.16279	1.61488	1.34769	1.68325	1.72317	2	0.00155786	1.58116
Tenascin	Q80YX1	Tnc	A2B2C1D1E2F1G4gfedD1E2F1G3gfeE2F1G4gfedcbB5ba+ESGLNMTLPEENQPVVFNHIYNIK	3	N5H6F1S1G2	38	Complex	11	25840	12911	39333	30665	17077	29520	62585	49838	46583	64311	1	0.782949	1.13831	1.02728	0.889315	1.46966	1.95839	1.75181	1.79482	2.03569	11	8.93348e-05	1.86386
Integrin alpha-6	Q61739	Itga6	A2B2C1D1dD1E1edcba+ANHSGAVVLLK	1	N2H4	284	Oligo-mannose	3	243154	177471	246133	277829	234647	136187	242899	188764	238286	204402	1	1.16291	0.960899	1	1.0719	0.985956	1.08355	0.812139	1.02924	0.930336	3	0.260976	0.94402
Neural cell adhesion molecule 1	P13595	Ncam1	A2B2C1D1E2F1feE2edD1E1eE1edcbB5ba+NISSEEK	4	N4H6F1	348	Hybrid	1	25309	19773	23267	24295	25839	20104	22726	23567	26514	30217	1	0.988118	0.87707	1.0231	1.13402	1.06679	0.872101	0.941932	1.0057	1.32133	1	0.682055	1.00849
Nuclear pore membrane glycoprotein 210	Q9QY81	Nup210	A2B2C1D1E1edD1E1eE1edcba+GATNNTCIIR	3	N2H6	1441	Oligo-mannose	5	34554	51352	44708	41150	48834	42210	46096	41970	53253	47362	0.879615	1.43631	0.884679	1	1.28209	1.38624	1.14304	1.15476	1.40201	1.19514	5	0.239688	1.21508
Hyaluronan mediated motility receptor;Hyaluronan mediated motility receptor;Hyaluronan mediated motility receptor;Hyaluronan mediated motility receptor;Hyaluronan mediated motility receptor	Q00547;Q00547;Q00547;Q00547;Q00547	Hmmr;Hmmr;Hmmr;Hmmr;Hmmr	A2B2C1D1E1edD1E1eE1edcba+YNDTAQSLR	3	N2H6	446;467;488;509;530	Oligo-mannose	3	48091	68176	59007	67479	53940	183151	206622	179813	230964	210456	0.829725	1.63845	0.939596	1	1.15972	3.99614	2.90641	1.99516	3.17826	3.16933	3	0.000561485	2.92307
Protein O-glucosyltransferase 1	Q8BYB9	Poglut1	A2B2C1D1E1F1fedD1E1eE1F1fedcba+FLSYNVTR	3	N2H8	373	Oligo-mannose	4	16919	17567	20420	19889	16331	14489	22913	19283	18895	18069	0.893765	1.11119	1	1.02225	0.964323	0.993576	1.05409	1.03708	0.957857	1.03595	4	0.672952	1.02503
Glutamyl aminopeptidase	P16406	Enpep	A2B2C1D1E2F1G4gfedD1E2F1G3gfeE2F1G4gfedcba+EALGNASQLFDSWLK	3	N5H6S1G2	754	Complex	3	16104	12732	21847	17756	19510	10374	22419	19354	20280	17365	1	0.850913	1.10138	0.982911	1.14513	0.633051	1.15057	0.993565	0.92766	1.01552	3	0.49181	0.957753
Protein diaphanous homolog 1	O08808	Diaph1	A2B2C1D1E2edD1E2edcbB5ba+NGTDPDFK	2	N4H3F1	437	Complex	1	60782	46857	42847	52206	58970	45661	77218	53472	85579	56437	1.02563	1	0.689768	0.938885	1.10526	1.03474	1.26547	0.912706	1.38627	1.05394	1	0.145934	1.16996
Folate receptor alpha	P35846	Folr1	A2B2C1D1E2F1G4gfedD1E2F1feE2F1G4gfedcbB5ba+LSNYSR	3	N5H6F1G2	199	Complex	3	28971	40830	30090	30499	33421	38213	42873	33160	39581	37043	1	1.02059	1.1298	1	0.981184	0.981247	1.23595	1.05078	0.932878	1.38297	3	0.335403	1.04015
EMILIN-1	Q99K41	Emilin1	A2B2C1D1E2F1G4gfeE2F1fedD1E1eE1edcbB5ba+LEGLLANVSR	4	N4H7F1G1	456	Hybrid	2	29099	18460	34797	27138	26181	15506	36355	26009	30001	31516	0.999645	0.887812	1.12498	0.997297	1.0402	0.89192	1.18139	0.908943	1.03528	1.23304	2	0.625725	1.03035
Volume-regulated anion channel subunit LRRC8C	Q8R502	Lrrc8c	A2B2C1D1E1edD1E1eE1F1fedcba+DNRKNNMNR	3	N2H7	194	Oligo-mannose	1	34354	57763	36812	37213	44932	47684	69021	40246	60903	45641	0.866174	1.842	0.885494	1	1.25836	1.61462	1.69016	1.02646	1.47412	1.27356	1	0.293226	1.30195
Carboxylesterase 1C	P23953	Ces1c	A2B2C1D1E2F1G4gfeE2F1fedD1E1eE1edcba+NATSYPPMCSQDAGWAK	4	N4H7G1	79	Hybrid	4	59410	26485	74009	43907	59833	38726	88757	87547	85347	81465	0.984287	0.781522	1.09904	0.887516	1.13037	0.918805	1.40624	1.32484	1.45292	1.37861	4	0.0252623	1.32596
Kininogen-1	O08677	Kng1	A2B2C1D1E2F1G4gfedD1E2F1G4gfedcba+EGNCSAQSGLAWQDCDFK	2	N4H5G2	82	Complex	5	89184	30351	92705	61910	63709	52839	142019	187894	191969	160874	1.24059	0.62505	1.17745	0.980106	1	1.00278	1.60698	2.01756	2.28144	2.01253	5	0.0136251	1.76463
Complement factor H	P06909	Cfh	A2B2C1D1E2F1G4gfedD1E2F1G3gfedcbB5ba+IQCVDGNWTTLPVCIEEER	2	N4H5F1S1G1	676	Complex	3	4619	3540	4019	3872	4590	3924	4901	3943	5870	3566	1.03165	0.974026	0.957162	0.921719	1.13872	1.17702	1.06314	1.16209	1.40721	1.35675	3	0.0155337	1.21612
Teneurin-4	Q3UHK6	Tenm4	A2B2C1D1E2F1G3gfedD1E2F1fedcba+FNVSLGK	2	N4H5S1	469	Complex	1	33504	32471	39355	33449	38752	26938	40981	35780	33780	32478	0.892335	1.0938	1	0.949494	1.14643	0.963536	1.06007	0.963966	0.863688	0.957319	1	0.355952	0.955346
Protein Wnt-5a	P22725	Wnt5a	A2B2C1D1E1F1fedD1E1F1feE1F1fedcba+NESTGSLGTQGR	3	N2H9	312	Oligo-mannose	4	14694	13520	15404	18241	11649	16167	15592	19509	20530	17421	0.859763	1.18797	1	1.10505	1.00697	1.34454	1.03447	0.989998	1.21988	1.119	4	0.231343	1.09955
Low affinity immunoglobulin gamma Fc region receptor II;Low affinity immunoglobulin gamma Fc region receptor III	P08101;P08508	Fcgr2;Fcgr3	A2B2C1D1E2F1G3gfeE2F1fedD1E1edcbB5ba+ATVNDSGEYR	3	N4H6F1S1	92;91	Hybrid	7	34496	48233	20934	25637	41875	65727	82604	51350	82243	48601	1	1.76843	0.749724	0.896643	1.34836	2.04901	1.24809	0.965766	1.43769	1.10087	7	0.452731	1.20283
Gamma-aminobutyric acid receptor subunit alpha-3	P26049	Gabra3	A2B2C1D1E1F1fedD1E1eE1F1fedcba+HAPDIPDDSTDNITIFTR	3	N2H8	63	Oligo-mannose	5	45481	45869	49824	44526	50881	45999	55439	48806	44873	44134	0.907927	1.05462	1	0.998353	1.18896	1.14997	1.08148	1.0325	1.10127	1.25416	5	0.153642	1.09187
Epidermal growth factor receptor	Q01279	Egfr	A2B2C1D1E2F1G4gfedD1E2F1G4gfedcbB5ba+GNALYENTYALAILSNYGTNR	2	N4H5F1G2	128	Complex	6	82317	78670	87629	70752	84837	40589	7569	77195	76619	72767	1.07995	1	0.821152	0.838005	1.0934	0.623164	1.12356	0.74841	0.766524	0.951152	6	0.272522	0.862761
Lysosome-associated membrane glycoprotein 2	P17047	Lamp2	A2B2C1D1E2F1feE2edD1E1edcba+LNNSQIK	3	N4H5	280	Hybrid	1	93867	79776	110311	98476	90748	98658	106270	98276	111666	100399	0.930313	1	1.04305	1.04022	0.999019	1.31317	1.02293	0.985267	1.06244	1.10124	1	0.159449	1.05988
Peptidyl-prolyl cis-trans isomerase FKBP10	Q61576	Fkbp10	A2B2C1D1E1edD1E1eE1edcba+YHYNGTLLDGTAFDNSYSR	3	N2H6	181	Oligo-mannose	8	430683	418536	325132	364769	480691	266339	419621	284742	302317	323845	0.946617	1.21661	0.87686	1	1.05322	0.928853	0.938877	0.838381	0.901969	0.87879	8	0.0788722	0.897712
Prosaposin	Q61207	Psap	A2B2C1D1dD1dcbB5ba+DNATQEEILHYLEK	0	N2H3F1	80	Oligo-mannose	14	120180	95967	111813	121806	90081	153647	199016	212197	255872	237077	1.08415	0.912047	1	1.00712	0.962234	1.24853	1.4021	1.40508	1.75882	1.71424	14	0.00105855	1.47915
5'-3' exonuclease PLD3	O35405	Pld3	A2B2C1D1dD1dcbB5ba+ELGVVMYNCSCLAR	0	N2H3F1	234	Oligo-mannose	1	43382	38619	43157	41051	35649	38234	41466	52213	53218	47378	1	1.12591	0.949097	1.00854	0.912763	1.18362	0.928328	1.21747	1.17765	1.20866	1	0.058247	1.18802
Semaphorin-3F	O88632	Sema3f	A2B2C1D1E2F1G3gfedD2dD1E2edcbB5ba+LIQPWNR	2	N5H4F1S1	126	Complex	1	3420	8591	3023	5393	7080	18082	5505	6166	9448	5086	0.595001	1.89037	0.501763	1	1.36819	4.22483	0.930182	1.08514	1.57797	0.979274	1	0.339252	1.53565
Latent-transforming growth factor beta-binding protein 1	Q8CG19	Ltbp1	A2B2C1D1dD1E1edcba+YGQEQGTAPFQVSNHTGR	1	N2H4	339	Oligo-mannose	2	41694	50710	36737	42906	33417	44687	37488	41777	46217	31924	0.820196	2.05379	0.623767	1.04728	1.11235	1.76988	0.823173	0.806461	1.07826	0.676118	2	0.757169	0.925641
Serotransferrin	Q921I1	Tf	A2B2C1D1E2F1G3gfF4fedD1E2F1G4gfedcba+NSTLCDLCIGPLK	2	N4H5S1G2	513	Complex	1	23853	13608	24799	19051	19273	12839	23612	26302	26160	32232	1.11423	0.803963	1.10518	0.948475	1	0.805439	1.07123	1.24282	1.1731	1.6663	1	0.22785	1.155
Laminin subunit alpha-5	Q61001	Lama5	A2B2C1D1E2F1G4gfeE2F1G3gfedD1E1edcba+LNASIADLQSK	3	N4H6S1G1	2211	Hybrid	1	27919	20199	33241	28407	28418	20517	33157	35070	38125	35592	0.92214	0.843797	1.04747	1	1.04258	0.910085	1.06363	1.17172	1.20885	1.30102	1	0.0732631	1.16933
N-acetylated-alpha-linked acidic dipeptidase 2	Q9CZR2	Naalad2	A2B2C1D1E2F1fedD2dD1E2F1fedcbB5ba+NYAASIFNISK	2	N5H5F1	603	Complex	1	116377	51792	209685	148563	92619	53551	141387	166896	103039	209541	1	0.562868	1.71897	1.36057	0.884002	0.617976	1.17994	1.45067	0.849964	1.99268	1	0.726705	1.09013
Tripeptidyl-peptidase 1	O89023	Tpp1	A2B2C1D1E2F1G3gfedD1dcbB5ba+SSSHLPPSSYFNASGR	1	N3H4F1S1	442	Complex	10	16862	19300	16277	17529	13049	24915	32222	22535	29397	27758	0.968606	1.22729	0.970612	1.0042	1	1.43362	1.53064	1.36354	1.41522	1.68046	10	0.000299745	1.43901
Endothelial protein C receptor	Q64695	Procr	A2B2C1D1E2F1G3gfeE2F1fedD1E1edcbB5ba+QLNAYNR	3	N4H6F1S1	176	Hybrid	3	13577	19765	12820	15482	17244	17133	14532	11318	15755	10773	0.902645	1.30324	0.903995	1	1.16079	1.17518	1.0869	1.03784	1.05231	1.16693	3	0.5665	1.09398
Tripeptidyl-peptidase 1	O89023	Tpp1	A2B2C1D1E2F1G3gfedD1E1eE1F1fedcba+SSSHLPPSSYFNASGR	3	N3H7S1	442	Hybrid	17	17550	14861	22323	15746	18160	27752	39566	27265	32257	25116	0.892989	1.08287	1	1	1	1.85221	1.40569	1.35153	1.46677	1.59237	17	0.000442846	1.49777
Integrin alpha-M	P05555	Itgam	A2B2C1D1E1edD1E1eE1F1fedcba+VTFINTTR	3	N2H7	391	Oligo-mannose	5	50150	56044	54591	49936	60554	63460	72606	70801	89309	60439	0.888682	1.25328	0.978585	1	1.26378	1.60133	1.14096	1.06528	1.40548	1.14636	5	0.161131	1.1645
Complement C4-B	P01029	C4b	A2B2C1D1E2F1G4gfedD1E2F1G4gfedcba+ALNVTLSSMGR	2	N4H5G2	1324	Complex	5	46253	42026	50207	44191	50528	29656	38832	40732	38377	43917	0.965621	1.10968	1	1	0.947444	0.883581	0.986183	0.887099	0.769138	1.0235	5	0.11043	0.906245
P2X purinoceptor 4	Q9JJX6	P2rx4	A2B2C1D1E2F1G4gfedD1E2F1G3gfedcbB5ba+TSICDSDANCTLGSSDTHSSGIGTGR	2	N4H5F1S1G1	131	Complex	2	5856	7200	6135	5444	8846	6774	8493	7027	13156	8420	0.900265	1.57311	0.852275	0.995399	1.32415	1.36568	1.16101	1.06433	1.81377	1.43907	2	0.242253	1.24782
Myeloperoxidase	P11247	Mpo	A2B2C1D1E1edD1E1eE1edcba+NLTNQLGLLAINTR	3	N2H6	329	Oligo-mannose	3	133509	94322	139716	72358	77632	45787	67889	117221	208425	63497	1.09348	1	1.04821	0.646457	0.742862	0.720247	0.839188	0.941225	1.67723	0.656591	3	0.774247	0.940438
Alpha-1-antitrypsin 1-1;Alpha-1-antitrypsin 1-2;Alpha-1-antitrypsin 1-3;Alpha-1-antitrypsin 1-4	P07758;P22599;Q00896;Q00897	Serpina1a;Serpina1b;Serpina1c;Serpina1d	A2B2C1D1E2F1G4gfF5feE2edD1E2F1feE2F1G4gfedcbB5ba+GDTHTQILEGLQFNLTQTSEADIHK	4	N6H6F2G2	101;101;101;101	Complex	3	14814	10331	19226	11870	11321	12500	22487	23723	16263	22287	1.13375	0.803404	1.02413	0.951498	1	1.17281	1.67146	1.66821	1.25501	1.8877	3	0.00563698	1.591
Endothelin-converting enzyme 1	Q4PZA2	Ece1	A2B2C1D1E2F1G3gfedD1E2F1fedcba+FFNFSWR	2	N4H5S1	538	Complex	1	15507	16941	26871	19087	18737	18656	23729	26578	28877	25488	0.745088	1.02951	1.23178	0.977451	1	1.20384	1.10733	1.29179	1.33198	1.35535	1	0.0197254	1.27733
Glutathione hydrolase 5 proenzyme	Q9Z2A9	Ggt5	A2B2C1D1E2F1G3gfeE2F1fedD1E1edcbB5ba+LWDPSSHPGIQNISR	3	N4H6F1S1	347	Hybrid	4	31426	31142	31493	32639	34703	53428	66814	65328	60274	53876	0.922737	1.08112	0.995007	1	1.03775	1.26277	1.17723	1.17646	1.19902	1.34598	4	0.000653781	1.20963
Galectin-3-binding protein	Q07797	Lgals3bp	A2B2C1D1E2F1G4gfedD1E2F1fedcbB5ba+GLNLTEDTYKPR	2	N4H5F1G1	398	Complex	5	27633	1440	33315	21145	25069	19828	25427	27154	29335	26503	0.991158	1	1.05682	0.908467	1.0293	1.14627	0.929479	0.994022	1.01912	1.08871	5	0.420477	1.03158
Unconventional myosin-Ia;Unconventional myosin-Ib	O88329;P46735	Myo1a;Myo1b	A2B2C1D1E2F1G4gfeE2F1fedD1E1edcba+INESIK	3	N4H6G1	362;369	Hybrid	1	93384	74598	118555	96597	85892	87900	111420	141197	137927	105771	0.978812	0.98893	1.18554	1.07912	1	1.23733	1.13425	1.49707	1.38785	1.22696	1	0.0105606	1.2419
Membrane-bound transcription factor site-1 protease	Q9WTZ2	Mbtps1	A2B2C1D1E1F1G1gfedD1E1F1feE1F1fedcba+FAESNPIVPCNETR	3	N2H10	148	Oligo-mannose	2	13895	17075	18898	15636	18320	16380	21024	19618	20960	19778	0.877884	1.08836	0.985622	1.04631	1.14491	1.1849	1.2076	1.05496	1.07535	1.25476	2	0.067259	1.11614
Potassium-transporting ATPase subunit beta	P50992	Atp4b	A2B2C1D1E1F1fedD1E1eE1F1fedcba+FLPSNNTAPR	3	N2H8	193	Oligo-mannose	1	35343	44909	41719	42817	41695	28091	76003	35372	41386	40968	0.774479	1.24466	0.872185	1	1.01487	0.826694	1.61754	0.784072	0.870614	0.993544	1	0.834893	0.962792
Endothelin-converting enzyme 1	Q4PZA2	Ece1	A2B2C1D1E2F1G4gfedD1E2F1G4gfedcbB5ba+DYYLNK	2	N4H5F1G2	269	Complex	2	40891	23226	43873	38023	36234	21283	38161	33048	39609	34956	0.96013	0.775471	1.02926	1	1.04929	0.809144	0.946317	0.921395	1.00856	1.06495	2	0.850331	0.978817
Fibrillin-1	Q61554	Fbn1	A2B2C1D1E2F1G4gfF5fedD1E2F1fF5fedcbB5ba+DACGNGTCR	2	N4H5F3G1	1904	Complex	1	2719	4223	2508	3634	3726	2692	3277	2592	6693	0	0.702015	1.37902	0.61778	1	1.06856	0.933434	0.821737	0.676959	1.65892		1	0.786765	1.06791
PR domain zinc finger protein 8	Q8BZ97	Prdm8	A2B2C1D1E2edD1dcbB5ba+CPICNESFR	1	N3H3F1	671	Complex	1	5774	5744	4173	6914	5307	6757	13241	9336	10639	12078	0.979507	1.23241	0.675379	1.25008	1	1.53941	2.18158	1.60207	1.7326	2.26758	1	0.00184521	1.76592
Neuronal cell adhesion molecule	Q810U4	Nrcam	A2B2C1D1E2F1G4gfedD1E2F1fedcbB5ba+FNHTQTIQQK	2	N4H5F1G1	217	Complex	2	29214	20002	28978	20163	19860	14043	22612	27501	39015	30032	0.279014	1.15521	1.09165	0.898422	0.933808	0.899541	0.914115	1.15341	1.32714	1.30135	2	0.207844	1.18296
Laminin subunit alpha-5	Q61001	Lama5	A2B2C1D1E2F1fedD2dD1E2edcbB5ba+QLLANSSALEETILGHQGR	2	N5H4F1	2570	Complex	3	23531	19225	24691	20338	20493	16525	25302	23525	26581	24998	1	1.03333	0.88916	1	1	0.943132	1.04377	0.959855	0.957896	1.13667	3	0.605382	1.00276
Bromodomain adjacent to zinc finger domain protein 2A	Q91YE5	Baz2a	A2B2C1D1E2F1G3gfedD1E2F1G3gfedcbB5ba+NVSSAPK	2	N4H5F1S2	506	Complex	1	42304	22498	64092	38871	31184	19895	48259	57077	41642	55977	1.02112	0.686834	1.47594	1	0.836082	0.644929	1.13134	1.39363	0.964927	1.49535	1	0.562758	1.14677
Vitronectin	P29788	Vtn	A2B2C1D1E2F1G4gfF4fedD1E2F1G4gfedcba+NGSLFAFR	2	N4H5G3	168	Complex	16	21907	17519	21245	15433	25520	14517	17320	21273	18880	23140	0.984314	1	1	0.916443	1.13248	0.943485	0.950897	1.02606	1.00224	1.22351	16	0.724444	1.0149
Tripeptidyl-peptidase 1	O89023	Tpp1	A2B2C1D1E1edD1E1eE1edcba+QRYNLTAK	3	N2H6	209	Oligo-mannose	1	46352	42675	39435	46207	43420	51932	93347	42915	74832	44946	0.961077	1.11912	0.780082	1.02112	1	1.44609	1.87979	0.900096	1.48951	1.03138	1	0.0767546	1.39363
Palmitoyl-protein thioesterase 1	O88531	Ppt1	A2B2C1D1E2F1fF4fedD1E1eE1F1fedcbB5ba+NYSIFLADINQER	3	N3H7F1G1	197	Hybrid	1	9120	8263	10434	6939	7527	9589	11750	12200	10523	11262	1	1.14592	1.0915	0.810923	0.916743	1.41205	1.2513	1.35318	1.10767	1.36665	1	0.00549274	1.30214
Integrin beta-1	P09055	Itgb1	A2B2C1D1E1F1fedD1E1eE1F1fedcba+KDTCAQECSHFNLTK	3	N2H8	669	Oligo-mannose	9	66520	41797	101900	88397	58490	57648	108835	125614	142474	116118	1	0.866819	1.16829	1	0.976674	1.0927	1.32587	1.42946	1.70124	1.43124	9	0.00696393	1.41548
Integrin alpha-1	Q3V3R4	Itga1	A2B2C1D1E2F1G4gfF5fedD1E2F1fF5fedcbB5ba+GNLSTEK	2	N4H5F3G1	317	Complex	1	35813	29228	35172	37629	27763	18891	39641	28157	44844	28370	1	1.03221	0.936969	1.11985	0.861085	0.708411	1.07504	0.795309	1.20207	0.876708	1	0.577626	0.908164
Retinoic acid early-inducible protein 1-alpha;Retinoic acid early-inducible protein 1-beta;Retinoic acid early-inducible protein 1-gamma;Retinoic acid early-inducible protein 1-delta;Retinoic acid early-inducible protein 1-epsilon	O08602;O08603;O08604;Q9JI58;Q9CZQ6	Raet1a;Raet1b;Raet1c;Raet1d;Raet1e	A2B2C1D1E1edD1E1eE1edcba+CNLTIK	3	N2H6	38;38;38;38;38	Oligo-mannose	1	86661	63037	102426	84921	88107	45786	61385	74681	76967	63129	0.957483	0.880875	1.07966	1	1.08128	0.679378	0.658701	0.834656	0.816353	0.77192	1	0.00143961	0.760352
Lysosome-associated membrane glycoprotein 1	P11438	Lamp1	A2B2C1D1E2F1G4gfeE2F1fedD1E1edcbB5ba+DATIQAYLSSGNFSK	3	N4H6F1G1	177	Hybrid	4	62234	35581	57097	59391	39196	35651	49775	78090	96278	66885	1.10417	0.807828	1	1.13832	0.800858	0.818641	0.989185	1.34037	1.62633	1.33148	4	0.154159	1.24137
Endothelial protein C receptor	Q64695	Procr	A2B2C1D1E2F1feE2F1fedD1E1eE1edcbB5ba+HQGNASLGK	4	N4H7F1	46	Hybrid	2	3361	2553	5540	6374	5648	3686	4646	4058	4966	4960	0.797434	0.775597	1.0116	1.27646	1.02586	1.03412	0.928647	0.87823	1.01488	1.10962	2	0.878807	1.04169
Prolow-density lipoprotein receptor-related protein 1	Q91ZX7	Lrp1	A2B2C1D1E2F1fedD2dD1E2F1fedcba+FNSTEYQVVTR	2	N5H5	447	Complex	8	61733	64678	62341	96981	88762	58683	90956	85285	71675	84916	0.933579	1.10242	0.876326	0.989973	1.0379	1.16215	1.04875	1.06108	1.07178	1.12035	8	0.0471453	1.10715
Laminin subunit beta-2	Q61292	Lamb2	A2B2C1D1E2F1G4gfedD1E2F1feE2F1G4gfedcbB5ba+AQAALDKANASR	3	N5H6F1G2	1500	Complex	4	22793	21865	25279	24559	20217	19153	29416	20149	26385	20605	0.972157	1.1034	0.989979	0.977762	1.12504	1.20461	1.19016	0.943504	1.16722	1.09742	4	0.174403	1.09423
Sodium/potassium-transporting ATPase subunit beta-2	P14231	Atp1b2	A2B2C1D1E2F1G3gfedD1E1edcba+ACQFNR	2	N3H5S1	153	Hybrid	4	22568	36984	24925	23985	24647	21466	28949	28776	35446	30129	0.908271	1.82417	0.846304	1	1.08078	1.09743	0.958425	1.07583	1.18756	1.32869	4	0.99046	1.11717
Lumican	P51885	Lum	A2B2C1D1E2F1fF5feE2F1fedD1E1edcbB5ba+LHINYNNLTESVGPLPK	3	N4H6F2	127	Hybrid	1	95954	47584	167889	88789	71371	49658	116785	162002	96164	148930	1.01397	0.635968	1.6926	1	0.837732	0.704731	1.19859	1.7317	0.975532	1.74173	1	0.413835	1.21205
Zona pellucida sperm-binding protein 2	P20239	Zp2	A2B2C1D1E2F2G4gfedD1E2eE2F1fedcbB5ba+IGNGTR	3	N6H4F1G1	184	Complex	2	7651	8818	6229	8304	8413	3779	4303	5046	5778	5393	0.846885	1.12256	0.856297	0.960451	1.06932	0.752217	0.61958	0.647574	0.795034	0.77037	2	0.00467298	0.734947
Decorin	P28654	Dcn	A2B2C1D1E2edD2dD1E2edcba+ISDTNITAIPQGLPTSLTEVHLDGNK	2	N5H3	206	Complex	21	27277	12370	27352	24307	24424	15853	28305	28298	31457	33946	1.00097	0.65497	1	1.2228	0.994691	0.787099	1.17123	1.08565	1.12819	1.33976	21	0.347153	1.1308
Laminin subunit alpha-4	P97927	Lama4	A2B2C1D1E2F1G3gfeE2F1fedD1E1edcbB5ba+NTTGEHCEK	3	N4H6F1S1	104	Hybrid	1	18266	9977	19331	20413	12808	10834	12707	1759	26442	15952	1	0.690825	1.00967	1.19108	0.778858	0.796557	0.675645	0.097412	1.38969	0.966513	1	0.532568	0.876993
Alpha-N-acetylgalactosaminidase	Q9QWR8	Naga	A2B2C1D1dD1E1edcba+VNYTEVSR	1	N2H4	201	Oligo-mannose	12	7539	6205	7025	7096	6715	6988	10598	7235	10908	8219	0.898306	1.10091	0.942035	1	1.04864	1.31741	1.37576	1.14296	1.34107	1.32378	12	0.000537433	1.3007
E3 ubiquitin-protein ligase Praja-1	O55176	Pja1	A2B2C1D1dD1dcbB5ba+GNNSLERER	0	N2H3F1	173	Oligo-mannose	1	8831	56086	11786	10363	17339	48430	9937	14707	13108	14104	0.785371	6.30857	1	0.982264	1.71281	5.7843	0.8583	1.32306	1.1191	1.38817	1	0.9651	1.11069
Prolow-density lipoprotein receptor-related protein 1	Q91ZX7	Lrp1	A2B2C1D1E2F1fedD2dD1E2F1fedcba+DGSCIGNSSR	2	N5H5	2621	Complex	1	5010	4614	5294	4334	4225	4216	5470	6596	6781	6015	1	1.1648	1.00813	0.921996	0.936719	1.13014	1.0604	1.33178	1.29934	1.32872	1	0.0135519	1.23288
Acid ceramidase	Q9WV54	Asah1	A2B2C1D1E2F1G4gfedD1E1edcbB5ba+SVLENTTSYEEAK	2	N3H5F1G1	258	Hybrid	9	158369	93669	229641	193035	144542	216294	500875	397518	393369	498256	1	0.718862	1.08777	1	1	1.32079	1.8951	1.56909	1.70231	2.26739	9	0.001737	1.77418
Fibrillin-1	Q61554	Fbn1	A2B2C1D1E2F1G3gfeE2edD1E1eE1edcbB5ba+VLPFNVTDYCQLVR	4	N4H6F1S1	450	Hybrid	2	27336	20523	22556	21649	13489	7363	19150	16492	24555	15633	0.346844	1.28121	0.965734	0.303685	0.898759	0.688215	0.946066	0.9107	1.25651	0.949203	2	0.388416	1.15428
Decorin	P28654	Dcn	A2B2C1D1E2F1feE2F1fedD1E1edcba+ISDTNITAIPQGLPTSLTEVHLDGNK	3	N4H6	206	Hybrid	18	54880	27589	62537	62469	47915	29834	64106	56564	74154	75315	1.01603	0.645608	1	1.07885	0.99212	0.747647	1.17549	1.06879	1.18572	1.33917	18	0.245434	1.16842
Integrin alpha-5	P11688	Itga5	A2B2C1D1E2edD1E2edcba+IYLRNESEFR	2	N4H3	596	Complex	1	30441	31699	32974	32010	33900	29325	38817	31421	39611	33883	0.892268	1.17515	0.922098	1	1.10371	1.15437	1.10504	0.931637	1.1146	1.09914	1	0.372691	1.0603
H-2 class I histocompatibility antigen, L-D alpha chain;H-2 class I histocompatibility antigen, D-B alpha chain;H-2 class I histocompatibility antigen, alpha chain (Fragment)	P01897;P01899;P01896	H2-L;H2-D1;Unknown	A2B2C1D1E2F1G4gfedD1E2F1G4gfedcbB5ba+EQNYTCR	2	N4H5F1G2	280;280;90	Complex	3	23235	20417	22981	18957	22602	22453	17982	20127	33507	25619	0.969733	1.11138	0.943615	0.912217	1.21026	1.03021	1.04482	0.876247	1.38439	1.21803	3	0.456855	1.08685
Laminin subunit beta-2	Q61292	Lamb2	A2B2C1D1E2F1G4gfedD1E2F1fF5fedcba+AQAALDKANASR	2	N4H5F1G1	1500	Complex	2	84257	38581	106179	80090	63382	39451	98229	103186	85266	183342	1	0.604897	1.22964	1.016	0.813524	0.67314	1.15656	1.22682	0.977269	2.17394	2	0.290931	1.18563
Exostosin-like 3	Q9WVL6	Extl3	A2B2C1D1E1F1fedD1E1F1feE1F1fedcba+KSDTQNLLYNVSTGR	3	N2H9	290	Oligo-mannose	1	52394	39980	67345	63193	61779	46000	65315	63351	58927	66474	0.815469	0.78701	1	1.04827	1.06804	0.961513	0.98732	0.9974	0.880453	1.14502	1	0.509486	1.04481
Collagen alpha-2(VI) chain	Q02788	Col6a2	A2B2C1D1E2F1fedD1dcba+NMTLFSDLVAEK	1	N3H4	800	Complex	10	37154	26401	45302	33415	34931	36469	72460	60339	78642	68263	1.00108	0.739086	1.13518	1	1.02191	0.803932	1.06872	0.970067	1.12616	1.34385	10	0.472881	1.0742
Oncostatin-M-specific receptor subunit beta	O70458	Osmr	A2B2C1D1E2F1G3gfedD1E2F1fedcbB5ba+YDINGSETK	2	N4H5F1S1	689	Complex	1	21725	15696	25143	19166	21396	18569	27600	22583	29464	25233	1	0.913778	1.10414	0.940263	1.09394	1.14789	1.23387	1.05151	1.30196	1.28542	1	0.0127645	1.18571
BCL2/adenovirus E1B 19 kDa protein-interacting protein 3	O55003	Bnip3	A2B2C1D1E1edD1E1eE1F1fedcba+NTSVMK	3	N2H7	140	Oligo-mannose	11	117326	83751	159433	107338	116754	57697	119703	94563	115622	87396	0.949329	1.34653	1	0.95399	1.16517	1.09204	0.906011	0.724393	0.956584	0.804337	11	0.0977544	0.825169
Golgi apparatus protein 1	Q61543	Glg1	A2B2C1D1E2F1G4gfedD2dD1E2F1G3gfedcba+LNLTTDPK	2	N5H5S1G1	161	Complex	1	21176	15268	24947	22004	16125	13309	24964	28975	24975	25867	1	0.911905	1.12394	1.10748	0.845817	0.844059	1.14496	1.38411	1.13221	1.35188	1	0.155838	1.20781
Osteopetrosis-associated transmembrane protein 1	Q8BGT0	Ostm1	A2B2C1D1E1edD1E1eE1edcba+NIGNTSEGPR	3	N2H6	139	Oligo-mannose	3	67781	76941	83601	68299	79102	60012	90839	71215	90250	67237	0.876785	1.23701	1	0.943436	1.10161	1.01048	1.10614	0.958002	1.08626	0.932963	3	0.860861	1.00093
Toll-like receptor 7	P58681	Tlr7	A2B2C1D1E1F1fedD1E1F1feE1F1fedcba+NPCNVSYSIEK	3	N2H9	190	Oligo-mannose	1	36767	25388	40346	38880	42942	34847	61920	40787	55999	55344	0.955188	0.834201	1	1.07655	1.23918	1.21581	1.56236	1.07187	1.39662	1.59125	1	0.0205177	1.34112
Leucine-rich repeat and IQ domain-containing protein 1	Q0P5X1	Lrriq1	A2B2C1D1E2edD1E1F1feE1F1fedcba+INENLSK	3	N3H7	499	Hybrid	1	36300	29782	39180	42730	38742	29993	44735	44898	48161	53006	0.963699	1	0.992357	1.20905	1.14245	1.06936	1.15346	1.20573	1.22743	1.55738	1	0.096432	1.16511
EMILIN-1	Q99K41	Emilin1	A2B2C1D1E2F1G4gfedD1E2edcbB5ba+LEDRFNSTLGPSEEQEK	2	N4H4F1G1	416	Complex	1	98231	38055	109386	80254	71149	47059	80896	62656	76340	77290	1.14843	0.562702	1.22007	1	0.923942	0.738873	0.918547	0.740983	0.856789	1.00003	1	0.366869	0.829306
F-BAR domain only protein 1	Q8K285	Fcho1	A2B2C1D1E2F1fF5feE2edD1E1eE1edcba+ENTSQK	4	N4H6F1	155	Hybrid	1	26099	22442	17122	19521	21571	24266	28061	20242	31840	18440	1.08926	1.18463	0.681762	0.868339	1	1.36012	1.13745	0.85458	1.2757	0.851739	1	0.367043	1.15513
Dorsal root ganglia homeobox protein	Q8BYH0	Drgx	A2B2C1D1E2F1fedD1dcba+INLTEAR	1	N3H4	71	Complex	3	8659	72756	7234	13343	36666	83880	17484	7421	25488	6813	0.739983	4.09196	0.619495	1	2.336	4.67741	1.10036	0.694275	1.45014	0.763578	3	0.984219	1.06417
Hyaluronidase-1	Q91ZJ9	Hyal1	A2B2C1D1E2F1fF4fedD1E2F1G4gfedcba+EQSFQGSNMTIFYR	2	N4H5G2	98	Complex	1	8345	8130	13339	8172	9747	6717	11044	10496	10073	12044	0.811567	1	1.23763	0.84704	1.05291	0.877293	1.04314	1.03255	0.940422	1.2963	1	0.658463	1.04782
Prolyl hydroxylase EGLN2	Q91YE2	Egln2	A2B2C1D1E2F1G4gfedD1E2F1fedcbB5ba+PGASGEASAGNGTPR	2	N4H5F1G1	59	Complex	1	18184	39515	13355	16722	25916	29497	16605	13160	25377	15318	1	2.74843	0.700686	0.980114	1.58307	2.17851	0.886887	0.732077	1.33973	0.932285	1	0.685925	0.903566
Integrin alpha-V	P43406	Itgav	A2B2C1D1E2F1fedD2dD1E2F1fedcbB5ba+TENQTR	2	N5H5F1	704	Complex	1	17359	23073	17149	23359	20884	25026	21780	14089	26166	22317	0.748326	1.258	0.705299	1.07324	1	1.44887	0.911891	0.614379	1.08285	1.06473	1	0.701626	1.05855
Dystrophia myotonica WD repeat-containing protein	Q08274	Dmwd	A2B2C1D1E2F1fedD1E1edcbB5ba+RYHSLGNISR	2	N3H5F1	540	Hybrid	1	15158	23556	14091	15817	13102	47510	16429	14171	15765	15101	1	1.96549	0.886888	1.11214	0.960099	4.20934	1.05266	0.94569	0.998431	1.10255	1	0.495424	1.05025
JmjC domain-containing protein 8	Q3TA59	Jmjd8	A2B2C1D1E1F1fedD1E1F1feE1F1fedcba+TPEFHPNK	3	N2H9	214	Oligo-mannose	2	69635	73754	92905	89024	69952	65378	80561	89713	117339	96747	0.828323	1.10648	0.977606	1.03814	0.936281	1.10665	1.02797	0.981312	1.28317	1.18217	2	0.0884219	1.14172
V-set and transmembrane domain-containing protein 4	T1NXB5	Vstm4	A2B2C1D1E2F1G4gfedD1E2F1G3gfedcbB5ba+IIQYYGNFSR	2	N4H5F1S1G1	88	Complex	1	19539	12505	24501	19504	19112	16463	24746	27516	20450	21879	0.939942	0.760841	1.12448	1	1.02123	1.0636	1.15617	1.33898	0.944404	1.16483	1	0.100246	1.15672
Basement membrane-specific heparan sulfate proteoglycan core protein	Q05793	Hspg2	A2B2C1D1E2F1fedD2dD1E2eE2F1fedcba+ALVNFTR	3	N6H5	89	Complex	1	31463	20416	32352	29319	29489	19060	29066	28668	32800	29889	1.00687	0.826333	0.987741	1	1.04822	0.819157	0.903394	0.928027	1.00766	1.05857	1	0.604575	0.96378
Laminin subunit alpha-2	Q60675	Lama2	A2B2C1D1E2F1fedD2dD1E2edcba+EANDTAK	2	N5H4	2041	Complex	1	19557	12861	15952	14640	1070	10532	16907	10793	15528	17355	1.25338	1.04248	0.97536	1	0.0761703	0.906491	1.05237	0.699703	0.955351	1.23095	1	0.666137	0.970786
Vitronectin	P29788	Vtn	A2B2C1D1E2F1G4gfF5feE2edD1E2eE2F1fF5fedcba+NISEGFSGIPDNVDAAFALPAHR	4	N6H5F2G1	241	Complex	1	24035	15311	23935	19983	29344	12723	28476	18066	21969	27794	1.05255	0.848033	1	0.932688	1.42737	0.74827	1.21114	0.800295	0.923579	1.34705	1	0.772275	0.913708
Astacin-like metalloendopeptidase	Q6HA09	Astl	A2B2C1D1E1F1fedD1E1eE1F1fedcbB5ba+LYNCSR	3	N2H8F1	280	Oligo-mannose	1	4152	6507	4042	4604	7297	4257	3378	1757	3287	2170	0.846144	1.67718	0.785872	1	1.65178	1.1651	0.668599	0.3622	0.643062	0.489421	1	0.0586205	0.554141
Neuroplastin	P97300	Nptn	A2B2C1D1E2F1fedD1E2F1feE2F1fedcbB5ba+KNASNMEYR	3	N5H6F1	196	Complex	1	7028	7725	8471	10439	9238	6852	7072	5458	10084	6404	0.71932	1	0.827168	1.13875	1.05024	0.941843	0.702993	0.565085	0.990807	0.7254	1	0.179379	0.841259
Endoplasmin	P08113	Hsp90b1	A2B2C1D1dD1E1eE1edcba+TDDEVVQREEEAIQLDGLNASQIR	2	N2H5	62	Oligo-mannose	15	172611	154329	94645	94279	193939	132907	235452	55136	168876	106260	1	1.02389	0.840043	0.80675	1.10879	0.966035	1.24164	0.738271	1.07931	0.96815	15	0.680744	1.03725
Trichohyalin-like protein 1	Q9D3P1	Tchhl1	A2B2C1D1E2edD1E2edcbB5ba+SRNVSETSSR	2	N4H3F1	352	Complex	1	96778	57337	59223	72487	70563	95060	174956	161823	133788	136362	1.25268	0.938661	0.731343	1	1.01452	1.65246	2.19943	2.11881	1.66244	1.9534	1	0.000167649	1.96036
Complement factor H	P06909	Cfh	A2B2C1D1E2F1G4gfedD1E2F1G4gfedcbB5ba+DNSCVDPPHVPNATIVTR	2	N4H5F1G2	1061	Complex	11	64298	41277	66217	51839	58572	41882	84837	70873	92127	81226	1	0.808083	1.0494	0.892126	1.08471	0.94079	1.18015	1.1515	1.39996	1.32244	11	0.0390891	1.24742
Nicastrin	P57716	Ncstn	A2B2C1D1E2F1G4gfedD1E1eE1edcbB5ba+ATNLTR	3	N3H6F1G1	579	Hybrid	3	16691	26685	13380	13385	16536	17761	19360	11066	18140	15576	0.965941	1.45134	0.764791	1	1.10045	1.37516	1.05934	0.670654	0.937025	1.03278	3	0.801647	0.969751
Receptor-transporting protein 4	Q9ER80	Rtp4	A2B2C1D1E1F1G1gfedD1E1F1feE1F1fedcba+NTDFGNK	3	N2H10	206	Oligo-mannose	2	66052	40292	90222	39432	39033	34969	69001	61168	94970	43142	1.09305	1.14277	1.30746	0.868709	0.922382	0.929815	1.18907	1.10208	1.42695	0.890953	2	0.751608	1.0303
Armadillo repeat-containing protein 5	Q5EBP3	Armc5	A2B2C1D1E1F1fedD1E1eE1F1fedcba+TDSIQNRTAR	3	N2H8	168	Oligo-mannose	1	9011	10240	8361	11933	7391	10915	8613	8188	13091	6778	1	1.43727	0.885226	1.41141	0.911068	1.62675	0.928326	0.919168	1.39465	0.832463	1	0.956095	0.984938
Fascin	Q61553	Fscn1	A2B2C1D1E2edD2dD1E2edcbB5ba+VTGTLDANR	2	N5H3F1	407	Complex	1	15953	41158	13169	23692	29900	29329	26661	16452	27169	14846	0.631776	2.06151	0.497556	1	1.31526	1.55987	1.02545	0.659067	1.0329	0.650678	1	0.731386	0.977775
Lysosome-associated membrane glycoprotein 2	P17047	Lamp2	A2B2C1D1E2F1G4gfedD1E2F1G4gfedcbB5ba+YWGIHLQAFVQNGTVSK	2	N4H5F1G2	175	Complex	8	42186	25604	46191	42228	46790	22728	45954	36822	45183	42264	0.984676	0.884901	1.05523	1.01059	1.08961	0.870966	1.19431	1.11852	1.20412	1.4146	8	0.137671	1.15615
Aminopeptidase N	P97449	Anpep	A2B2C1D1E2F1fedD1E2F1fedcbB5ba+NPNNNTIHPNLR	2	N4H5F1	784	Complex	3	10781	18621	11219	11743	16988	17072	13119	10559	18865	13241	0.861395	1.71719	0.855197	1	1.09607	1.83189	1.11449	0.916751	1.44699	1.16618	3	0.424335	1.18627
Integrin beta-3	O54890	Itgb3	A2B2C1D1E1edD1E1eE1edcba+NAVNCTYK	3	N2H6	679	Oligo-mannose	11	227643	166575	273818	243320	246536	128613	240362	261667	382787	264732	1	0.87669	1.00734	1.04998	1.01589	0.965777	1.14214	1.02508	1.55239	1.20404	11	0.11651	1.14314
Fibrillin-1	Q61554	Fbn1	A2B2C1D1E2F1G4gfedD1E2F1G4gfedcbB5ba+AWGTPCELCPSVNTSEYK	2	N4H5F1G2	1583	Complex	13	35457	18759	49251	32902	32990	24712	43690	46822	67802	52128	1	0.590917	1.16205	1.01116	1	0.695942	1.00481	0.981857	1.33803	1.22247	13	0.53063	1.0757
Retinitis pigmentosa 1-like 1 protein	Q8CGM2	Rp1l1	A2B2C1D1E2F1G4gfedD1E2F1G3gfedcba+ALSLDNSSQVSQK	2	N4H5S1G1	1770	Complex	1	19221	13944	31049	19826	17576	9609	19668	26885	19171	30437	0.984545	0.903355	1.51732	1.08236	1	0.661012	0.97845	1.39303	0.942693	1.72543	1	0.848907	0.982589
Organic cation/carnitine transporter 2;Solute carrier family 22 member 4	Q9Z0E8;Q9Z306	Slc22a5;Slc22a4	A2B2C1D1E1F1fedD1E1eE1F1fedcba+NHSIPLETK	3	N2H8	64;64	Oligo-mannose	4	26920	19433	34571	30469	26614	21876	34785	34217	40391	39534	0.94052	0.905662	1.05627	1.04956	1.03174	0.929104	1.16707	1.05399	1.25357	1.14089	4	0.113462	1.11485
Flap endonuclease GEN homolog 1	Q8BMI4	Gen1	A2B2C1D1E2F1G4gfedD1E2F1G4gfedcba+LCNESFK	2	N4H5G2	847	Complex	2	93472	47579	97328	93367	77050	54677	109679	113781	98263	119721	1.00822	0.592776	1.04958	1.01008	0.960049	0.739916	1.21444	1.18489	1.00569	1.32183	2	0.236173	1.19766
Lysosome-associated membrane glycoprotein 1	P11438	Lamp1	A2B2C1D1E2F1G4gfedD1E2F1G3gfeE2F1G4gfedcbB5ba+NVTVVLR	3	N5H6F1S1G2	159	Complex	2	12539	9104	13875	10239	13386	8797	15517	10168	11624	11764	0.907381	0.958275	1.03564	0.912793	1.18669	1.13881	1.32883	1.16219	1.1175	1.4389	2	0.0195886	1.23416
Prenylcysteine oxidase 1	Q9CQF9	Pcyox1	A2B2C1D1dD1E1edcba+KMSNITFR	1	N2H4	323	Oligo-mannose	2	55767	74858	66653	63801	71571	88258	104182	89806	92268	77096	0.905599	1.37173	0.921544	0.957209	1.10426	1.69528	1.4169	1.2454	1.24937	1.2735	2	0.0293756	1.34339
Nicastrin	P57716	Ncstn	A2B2C1D1E2F1feE2F1fedD1E1edcbB5ba+ATNLTR	3	N4H6F1	579	Hybrid	1	4445	4871	2954	3272	3152	3750	3827	2714	4240	4502	1.26959	1.75964	0.804957	0.996057	1	1.43845	1.06162	0.78414	1.16259	1.4231	1	0.970195	1.06959
Plexin-B2	B2RXS4	Plxnb2	A2B2C1D1E2F1G4gfedD1E2F1G3gfedcba+LSHDGNETLPLHLYVK	2	N4H5S1G1	735	Complex	2	30452	24085	47693	33544	33944	27451	36707	47235	44829	42766	0.861106	0.822448	1.18239	1.06136	1.02694	1.06077	1.08515	1.38337	1.21292	1.3115	2	0.0424481	1.23675
Fibronectin	P11276	Fn1	A2B2C1D1E2F1G4gfedD1E2F1fedcbB5ba+DQCIVDDITYNVNDTFHK	2	N4H5F1G1	528	Complex	4	24704	12169	24887	21294	15847	11734	25949	28577	30315	29785	0.996771	0.672955	1.03355	1.02493	0.931908	0.701081	1.12037	1.09453	1.22983	1.22576	4	0.262886	1.17377
Lysosomal protective protein	P16675	Ctsa	A2B2C1D1dD1E1edcba+MYVTNDTEVAENNYEALKDFFR	1	N2H4	140	Oligo-mannose	3	20091	14080	21749	18088	18511	16125	23345	18526	20807	20129	1.00975	0.866374	1.03278	0.959548	1	0.976203	1.14952	1.02108	0.987683	1.10881	3	0.135189	1.07443
Leucyl-cystinyl aminopeptidase	Q8C129	Lnpep	A2B2C1D1E2F1fedD1E1edcba+DIILHSTGHNISR	2	N3H5	215	Hybrid	2	29559	32302	34245	34822	32557	31949	37918	31048	29161	33495	0.887452	1.19028	0.952575	0.993117	1	1.27306	1.00894	0.868883	0.796558	0.9482	2	0.797056	0.957493
14-3-3 protein epsilon	P62259	Ywhae	A2B2C1D1E2F1G4gfF5feE2F1fedD2dD1E1eE1edcba+DNLTLWTSDMQGDGEEQNK	4	N5H7F1G1	227	Hybrid	1	8968	6507	9177	8397	10713	7171	9400	10421	10195	9101	1.00206	0.919582	0.97829	1	1.32963	1.07609	1.02011	1.17787	1.09358	1.12544	1	0.513297	1.10237
Interleukin-6 receptor subunit beta	Q00560	Il6st	A2B2C1D1E2F1fedD2dD1E2edcbB5ba+EQVTVINR	2	N5H4F1	83	Complex	1	20167	24131	24712	22649	18585	32374	21267	23241	21903	30329	0.855391	1.29452	1	1.02388	0.875601	1.84413	0.87609	0.997168	0.891853	1.4237	1	0.362236	1.06378
Phospholipase A2 group XV	Q8VEB4	Pla2g15	A2B2C1D1E1edD1E1eE1edcba+VSLQELPGSEHIEMLANATTLAYLK	3	N2H6	398	Oligo-mannose	1	26591	16408	47729	37415	19661	19126	27505	38059	28766	41749	1	0.780427	1.71244	1.49965	0.82128	0.965964	1.00461	1.44781	1.03851	1.73759	1	0.760659	1.11927
Collagen alpha-1(XII) chain	Q60847	Col12a1	A2B2C1D1E2F1G3gfeE2F1fedD1E1edcbB5ba+EAGNITTDGYEILGK	3	N4H6F1S1	2681	Hybrid	3	9874	9455	13094	18468	10255	13098	34082	33002	35579	30751	0.84381	1	1.04464	1.64598	0.95254	1.47097	2.76803	2.79163	2.85619	2.84592	3	0.00141805	2.73778
Baculoviral IAP repeat-containing protein 6	O88738	Birc6	A2B2C1D1dD1E1eE1edcba+NDSVLDMAR	2	N2H5	4403	Oligo-mannose	1	102809	100609	125075	109814	118719	68302	108513	75698	99665	74643	0.861573	1.06637	1	0.980835	1.1051	0.768715	0.883205	0.641705	0.801806	0.692287	1	0.00329556	0.754677
Fibrillin-2	Q61555	Fbn2	A2B2C1D1E2F1G4gfedD1E2F1fedcbB5ba+HPCGNGTCK	2	N4H5F1G1	1938	Complex	2	19624	13433	34599	22764	21020	12482	17700	20608	24665	24358	0.87259	0.793822	1.18902	1.1823	1.09914	0.777293	0.670825	0.875654	1.05158	1.17522	2	0.366524	0.892576
Sodium/potassium-transporting ATPase subunit beta-3	P97370	Atp1b3	A2B2C1D1E2F1G4gfedD1E2F1G4gfedcbB5ba+EENATIATYPEFGVLDLK	2	N4H5F1G2	197	Complex	8	49290	29661	71734	48413	51269	26031	51222	41470	56505	49392	0.954323	0.728183	1.24051	1	1.06757	0.670176	0.90817	0.836447	1.028	1.14967	8	0.514251	0.916349
Lysosome-associated membrane glycoprotein 2	P17047	Lamp2	A2B2C1D1E2F1fedD2dD1E1eE1edcba+LNNSQIK	3	N4H6	280	Hybrid	11	88297	53163	99140	83398	91891	58244	118060	90510	101611	102781	1	0.766941	0.99194	1	1.11119	0.882248	1.15746	1.00444	1.14149	1.22691	11	0.230127	1.13751
Protein sel-1 homolog 1	Q9Z2G6	Sel1l	A2B2C1D1E1F1fedD1E1eE1F1fedcba+ILNGSNR	3	N2H8	191	Oligo-mannose	11	29310	40763	29928	30248	33536	30947	36493	31580	37781	26897	0.898541	1.39927	0.934336	1	1.15206	1.19051	1.0994	0.961677	1.1363	0.967042	11	0.955803	1.0305
Laminin subunit alpha-4	P97927	Lama4	A2B2C1D1E2F1G3gfedD1E2F1G3gfedcba+NTTGEHCEK	2	N4H5S2	104	Complex	4	16164	48889	17110	18704	32949	42001	14816	15501	25413	13110	0.96706	1.09925	1.02367	1.14658	0.994549	1.41575	0.824735	1.00956	1.18813	0.969514	4	0.749873	1.00275
Endoplasmin	P08113	Hsp90b1	A2B2C1D1E1F1G1gfedD1E1F1feE1F1fedcba+LGVIEDHSNR	3	N2H10	502	Oligo-mannose	2	27596	36719	30507	35018	35349	29319	30683	23923	30048	26633	0.859881	1.37351	0.856721	0.986658	1.10921	1.16908	0.795442	0.683356	0.9877	0.859952	2	0.309854	0.867978
Sushi domain-containing protein 2	Q9DBX3	Susd2	A2B2C1D1E2F1fedD1dcbB5ba+MPNGTQAR	1	N3H4F1	491	Complex	2	7350	11525	830	13359	12577	8163	8067	9414	11784	8383	0.207748	1.28055	0.232004	1.00955	1.25674	1.03435	0.681796	0.747389	0.950303	0.859204	2	0.823774	0.885907
Gypsy retrotransposon integrase-like protein 1	Q8K259	Gin1	A2B2C1D1E1edD1E1eE1F1fedcba+EADGVVENK	3	N2H7	326	Oligo-mannose	1	72124	54599	95862	64227	63487	55371	72359	78715	59163	104347	1.02276	0.979244	1.29691	0.970711	1	1.0545	0.996566	1.12913	0.805399	1.63761	1	0.654074	1.04112
Collagen alpha-6(VI) chain	Q8C6K9	Col6a6	A2B2C1D1E2F1G4gfedD2dD1E2F1fedcba+EANQTQLR	2	N5H5G1	575	Complex	1	10521	7780	9718	9549	11480	12393	14623	1061	14544	12682	1.03376	0.966842	0.910983	1	1.25293	1.63536	1.39547	0.105456	1.37187	1.37908	1	0.618064	1.3659
Laminin subunit beta-1	P02469	Lamb1	A2B2C1D1E2F1fedD2dD1E2edcbB5ba+GMNYTVR	2	N5H4F1	677	Complex	2	56446	49135	37132	41212	46269	24587	54312	25412	62804	30456	1.0365	1.41347	0.716595	0.924476	1.11266	0.76907	0.917771	0.587359	1.04621	0.67118	2	0.12482	0.769369
Carcinoembryonic antigen-related cell adhesion molecule 1	P31809	Ceacam1	A2B2C1D1E2F1G4gfeE2F1fedD1E1edcbB5ba+GNTTAIDK	3	N4H6F1G1	71	Hybrid	4	121232	73990	102125	120935	100432	63718	93467	82242	106516	97940	1.00302	0.915896	0.890819	1.11727	1	0.821921	0.931114	0.872733	1.08315	1.03255	4	0.571085	0.952074
Leucine-rich repeat transmembrane neuronal protein 3	Q8BZ81	Lrrtm3	A2B2C1D1dD1E1eE1edcba+NYSICGKSTTTER	2	N2H5	357	Oligo-mannose	1	42897	49513	48920	48494	46890	97612	93336	102306	102876	92607	0.829968	1.21162	0.903004	1	1.00771	2.53635	1.75389	2.00228	1.9108	1.98296	1	9.99574e-05	2.03499
Thioredoxin domain-containing protein 8	Q69AB2	Txndc8	A2B2C1D1E2edD1E1eE1edcba+NMSELK	3	N3H5	7	Hybrid	1	45797	34231	36583	37742	39584	25985	42679	32641	42879	34785	1.05781	1	0.806152	0.92912	1.01557	0.806052	0.957419	0.762645	0.950779	0.889195	1	0.170149	0.914168
Glutathione hydrolase 5 proenzyme	Q9Z2A9	Ggt5	A2B2C1D1E2F1G4gfedD1E2F1G3gfedcbB5ba+VPFILSQFLNNSILRPHLSASTLR	2	N4H5F1S1G1	185	Complex	2	31113	21853	32302	29811	28485	39812	51405	49416	48938	45128	1	0.877014	1.06262	1.01648	0.94675	1.4071	1.44059	1.58229	1.40339	1.63546	2	2.03223e-05	1.51828
B-cell linker protein	Q9QUN3	Blnk	A2B2C1D1E2F1G3gfedD1E1edcbB5ba+GEYVDNR	2	N3H5F1S1	122	Hybrid	1	16363	15444	14476	12020	13826	18859	17826	18946	21588	16946	1.06548	1.2719	0.899291	0.83419	1	1.6492	1.12734	1.24793	1.34946	1.2212	1	0.0318969	1.30289
Leucyl-cystinyl aminopeptidase	Q8C129	Lnpep	A2B2C1D1E1F1fedD1E1F1feE1F1fedcba+VNSNMTGYYIVHYAHDDWTALINQLK	3	N2H9	695	Oligo-mannose	3	80185	61599	98578	78997	75828	62607	118847	137286	105704	151113	1	0.91571	1.09247	1.01243	0.847427	0.998633	1.21482	1.55336	1.10615	1.61422	3	0.0366393	1.29294
Beta-hexosaminidase subunit alpha	P29416	Hexa	A2B2C1D1dD1E1edcba+SAEGTFFINK	1	N2H4	157	Oligo-mannose	1	264568	168189	287095	273715	253194	262772	473646	428650	425374	445237	0.965924	0.776631	1	1.06508	1.02678	1.28842	1.67949	1.58306	1.49088	1.79901	1	0.000322326	1.61837
Laminin subunit gamma-1	P02468	Lamc1	A2B2C1D1E2F1G4gfedD1E2F1fedcbB5ba+IPAINR	2	N4H5F1G1	1393	Complex	3	28050	24647	30929	22804	27226	20789	31603	30095	32252	32417	0.950601	1.05643	1	0.941523	1.03225	1.03981	1.04019	1.0802	0.961928	1.21583	3	0.169813	1.05986
EMILIN-1	Q99K41	Emilin1	A2B2C1D1E2F1G4gfedD1E2F1feE2F1G4gfedcbB5ba+LEGLLANVSR	3	N5H6F1G2	456	Complex	5	9907	6882	11324	8266	8986	6063	9337	12139	12344	10476	0.97368	0.933731	1.0905	0.929794	1	0.853728	1.08851	1.23946	1.19613	1.17028	5	0.134533	1.16774
Prolow-density lipoprotein receptor-related protein 1	Q91ZX7	Lrp1	A2B2C1D1E2F1G4gfedD1E2F1fedcbB5ba+DNTTCYEFK	2	N4H5F1G1	1576	Complex	2	49352	33423	69873	56154	51560	37159	65015	66393	85634	73865	0.928294	0.789139	1.13128	1.02025	1.01363	0.864039	1.08626	1.11443	1.40591	1.40664	2	0.131143	1.19003
Thy-1 membrane glycoprotein	P01831	Thy1	A2B2C1D1E2F1G4gfedD1E2F1fedcbB5ba+VLTLANFTTK	2	N4H5F1G1	94	Complex	15	59422	43567	62598	66948	49191	65312	81438	87773	104583	103631	1.01536	0.858385	1.05169	1.01006	0.985157	1.13137	1.25514	1.3906	1.41258	1.59641	15	0.00233624	1.3757
Delta(14)-sterol reductase LBR	Q3U9G9	Lbr	A2B2C1D1E1F1fedD1E1F1feE1F1fedcba+NATPYK	3	N2H9	152	Oligo-mannose	1	62921	93695	65727	38817	57098	86474	58037	42349	60816	33531	1	1.88336	0.996591	0.657513	1.00797	1.8457	0.895835	0.680828	0.927873	0.589776	1	0.700108	0.900139
EARP and GARP complex-interacting protein 1	Q8K0G5	Eipr1	A2B2C1D1E2F1fedD1E1eE1edcba+NVTEPVK	3	N3H6	260	Hybrid	1	26576	40749	31089	21696	33214	36036	34574	26280	31084	25017	0.896013	1.73761	1	0.779618	1.24384	1.63167	1.13212	0.896272	1.00607	0.93346	1	0.95892	1.02025
Adhesion G protein-coupled receptor E5	Q9Z0M6	Adgre5	A2B2C1D1E2F1G3gfedD1E2F1G3gfedcbB5ba+DFNPATVNYTIQK	2	N4H5F1S2	299	Complex	4	25536	14324	32152	26443	18548	21841	37933	37515	39834	44118	1	0.754855	1.25118	1.05055	0.743515	1.15369	1.43988	1.50719	1.48628	1.93165	4	0.00855428	1.52328
Integrin alpha-1	Q3V3R4	Itga1	A2B2C1D1E1edD1E1eE1F1fedcba+YNHTGQVVIYK	3	N2H7	459	Oligo-mannose	21	46233	35496	43309	39084	48026	38609	45947	38405	55702	46037	0.974255	1	0.937028	1	1.04809	0.943764	0.927189	0.905903	1.19109	1.06771	21	0.795421	0.976581
Decorin	P28654	Dcn	A2B2C1D1E2F1G4gfedD2dD1E2edcba+ISDTNITAIPQGLPTSLTEVHLDGNK	2	N5H4G1	206	Complex	11	44893	19834	46433	44955	43730	23081	46112	43573	47639	43666	1	0.558783	0.986772	1.26955	1	0.769061	1.15395	0.981813	1.15619	1.37593	11	0.438587	1.14045
Leucine-rich repeat and IQ domain-containing protein 1	Q0P5X1	Lrriq1	A2B2C1D1E2F1fedD1E2F1fedcba+INENLSK	2	N4H5	499	Complex	1	27644	21058	28951	24080	22862	21330	37256	34121	34858	31438	1.03794	1	1.03706	0.96362	0.953468	1.07556	1.35858	1.29594	1.25643	1.30636	1	0.00101232	1.28471
Biotinidase	Q8CIF4	Btd	A2B2C1D1E1edD1E1eE1edcba+GVQIIVFPEDGIHGFNFTR	3	N2H6	96	Oligo-mannose	10	38909	43384	40000	43741	39492	35389	52400	44832	53375	46910	0.996998	1.1134	1	0.964225	1.07734	1.06409	1.1448	1.15783	1.10912	1.27056	10	0.0276675	1.12209
Hypoxia up-regulated protein 1	Q9JKR6	Hyou1	A2B2C1D1E1edD1E1eE1edcba+AEPPLNASAGDQEEK	3	N2H6	931	Oligo-mannose	45	87510	54465	104212	77427	67665	58916	91226	88738	98320	103508	1.05277	0.738833	1.2026	1	0.998809	0.803323	1.0803	1.12408	1.01451	1.27706	45	0.584863	1.06334
Integrin alpha-1	Q3V3R4	Itga1	A2B2C1D1E2edD2dD1E1eE1edcba+GELQSENSSLTLSSSNR	3	N4H5	1113	Hybrid	1	17454	21228	20833	20433	19187	18481	20220	17955	23278	20061	0.818969	1.25978	0.932595	1.02184	1	1.16458	0.921452	0.852213	1.04854	1.04174	1	0.992058	1.02301
Prolyl hydroxylase EGLN2	Q91YE2	Egln2	A2B2C1D1E1F1fedD1E1eE1F1fedcba+PGASGEASAGNGTPR	3	N2H8	59	Oligo-mannose	1	9146	33267	8936	11628	27583	27964	15449	12658	18777	8754	0.737987	3.39502	0.687906	1	2.47217	3.03032	1.2107	1.03317	1.45449	0.781736	1	0.82195	1.1304
EMILIN-1	Q99K41	Emilin1	A2B2C1D1E2edD1E2edcba+ESNSTSLTQAALLEK	2	N4H3	767	Complex	2	74850	38391	75711	66763	50461	42308	64807	55111	68967	60126	1.06073	0.788099	1.00184	1	0.897476	0.91961	1.00441	0.849426	1.04499	1.03741	2	0.73379	1.02081
Transport and Golgi organization protein 1 homolog	Q8BI84	Mia3	A2B2C1D1E1edD1E1eE1F1fedcba+TGNSSPASVER	3	N2H7	252	Oligo-mannose	17	49965	37114	60590	53472	39296	25032	49169	40892	51363	40287	1	1	1	1.10917	0.947568	0.734856	1.05631	0.823177	1.11146	0.881208	17	0.26845	0.888213
Transport and Golgi organization protein 1 homolog	Q8BI84	Mia3	A2B2C1D1E1F1fedD1E1F1feE1F1fedcba+DPNLSEEDK	3	N2H9	360	Oligo-mannose	1	62198	41119	76315	67210	58051	43353	77081	71893	65497	72089	0.964598	0.806536	1.12914	1.11092	1	0.902943	1.16101	1.12784	0.975119	1.2373	1	0.380694	1.07984
Coagulation factor XII	Q80YC5	F12	A2B2C1D1E2F1G4gfedD1E2F1G4gfedcba+HNQSCEWCQTLAVR	2	N4H5G2	415	Complex	1	20753	19804	24110	17457	23853	14823	43203	29315	30858	40732	0.902225	1.08893	1	0.808875	1.15185	0.865449	1.82418	1.28918	1.28786	1.95977	1	0.0607801	1.45984
Fibroleukin	P12804	Fgl2	A2B2C1D1E2F1G4gfedD1E1edcba+LDGSTNFTR	2	N3H5G1	256	Hybrid	3	40453	29067	36678	31563	32486	24205	44410	31410	43348	39094	0.989677	0.843501	1	1.02066	1	0.812582	1.10703	0.904294	1.15324	1.08174	3	0.588586	1.08262
Inhibin alpha chain	Q04997	Inha	A2B2C1D1E1edD1E1eE1edcba+AALNISFQELGWDR	3	N2H6	269	Oligo-mannose	9	14983	12667	14815	12245	14863	963	19018	15429	12715	14974	1	1.03783	1	0.871039	1.10028	0.813789	1.10124	1.04167	0.934355	1.10605	9	0.972286	1.01846
Basement membrane-specific heparan sulfate proteoglycan core protein	Q05793	Hspg2	A2B2C1D1E2F1G4gfedD1E2F1G3gfedcbB5ba+LTVPSSQNSSFR	2	N4H5F1S1G1	2336	Complex	11	35940	33982	35779	27055	30494	31026	22698	40502	40430	29454	0.934035	1.02368	1.08589	1	1	1.06441	0.84284	0.982389	1.00296	1.07575	11	0.76317	0.992228
Prolow-density lipoprotein receptor-related protein 1	Q91ZX7	Lrp1	A2B2C1D1E2F1G4gfedD2dD1E2F1G4gfedcbB5ba+IETILLNGTDR	2	N5H5F1G2	730	Complex	2	12396	9737	15279	11285	14454	13135	14640	18246	15621	14815	0.969895	0.99673	1.19556	0.916842	1.20644	1.143	1.13498	1.25748	1.16754	1.46617	2	0.0750606	1.18769
Endothelin-converting enzyme 1	Q4PZA2	Ece1	A2B2C1D1E2F1G3gfedD1E2F1fedcbB5ba+NSSVEAFK	2	N4H5F1S1	631	Complex	1	22908	17999	23063	16369	18480	13326	22493	22593	17793	22555	1.04112	1.03461	1	0.792894	0.932906	0.813367	0.992846	1.03867	0.776302	1.13447	1	0.913835	0.999747
Latent-transforming growth factor beta-binding protein 1	Q8CG19	Ltbp1	A2B2C1D1E2F1G3gfeE2edD1E1eE1edcbB5ba+YGQEQGTAPFQVSNHTGR	4	N4H6F1S1	339	Hybrid	1	76266	71282	60151	84220	61329	73323	98373	78583	5802	79667	1	1.18212	0.752455	1.17696	0.893214	1.29116	1.25275	1.04229	0.0730319	1.15607	1	0.879112	1.09337
Alpha-2-macroglobulin receptor-associated protein	P55302	Lrpap1	A2B2C1D1E2edD1E2edcbB5ba+VIDLWDLAQSANFTEK	2	N4H3F1	271	Complex	10	119033	62939	121814	110200	107440	55063	122193	104879	120345	111596	1.01087	0.679364	1.10499	1	1	0.674619	1.00371	1.04452	1.03524	1.06894	10	0.952395	1.01992
Leucyl-cystinyl aminopeptidase	Q8C129	Lnpep	A2B2C1D1E2F1fF5feE2F1fF5fedD1E1edcbB5ba+DIILHSTGHNISR	3	N4H6F3	215	Hybrid	1	30647	89665	25264	40831	65605	64012	39982	30181	50312	27025	0.704239	2.60595	0.553864	1	1.67452	1.97545	0.89231	0.701546	1.10986	0.687281	1	0.613582	0.938959
ADP-ribosyl cyclase/cyclic ADP-ribose hydrolase 1	P56528	Cd38	A2B2C1D1E2F1G4gfedD1E2F1G3gfedcba+LVTQTIPCNK	2	N4H5S1G1	124	Complex	4	23247	16684	30385	19589	24901	24070	37991	34892	37735	32622	0.959978	1	1.08196	0.941849	1.11812	1.28938	1.48099	1.2794	1.3986	1.46144	4	0.000160218	1.3507
Prosaposin	Q61207	Psap	A2B2C1D1dD1E1eE1edcbB5ba+NSTKEEILAALEK	2	N2H5F1	459	Oligo-mannose	4	44335	17490	52559	38199	30350	23890	54378	69082	57340	72626	1.10438	0.548053	1.21884	1	0.791316	0.746295	1.286	1.44605	1.39594	1.82465	4	0.0894051	1.40051
Neogenin	P97798	Neo1	A2B2C1D1E2F1G4gfedD1E2F1G4gfedcbB5ba+TLSDVPSAAPQNLSLEVR	2	N4H5F1G2	670	Complex	6	13403	11359	16832	13471	17122	12709	16814	12506	15142	14579	1	0.97104	1.12623	0.93441	1.01372	1.10625	1.24494	1.17809	1.05897	1.32716	6	0.0167758	1.16824
Prostaglandin F2-alpha receptor	P43117	Ptgfr	A2B2C1D1dD1E1eE1edcba+MSMNSSK	2	N2H5	4	Oligo-mannose	2	24747	32586	37383	27015	21508	41341	32301	52193	51573	39367	0.88043	1.42098	1.00168	1.03706	0.910896	2.09873	1.11795	1.73389	1.79776	1.4706	2	0.0146786	1.63057
Ankyrin repeat domain-containing protein 17	Q99NH0	Ankrd17	A2B2C1D1E2F1fedD2dD1E2edcbB5ba+IEELNKTR	2	N5H4F1	848	Complex	1	29323	14496	28792	22722	21824	18282	26833	28484	25605	25329	1.20963	0.756319	1.13315	0.999009	1	1.01284	1.07506	1.1886	1.014	1.15638	1	0.436707	1.03443
Proton-coupled amino acid transporter 1	Q8K4D3	Slc36a1	A2B2C1D1E2F1fF5fedD1E1eE1edcbB5ba+NHSHWGRR	3	N3H6F2	133	Hybrid	1	39020	120112	41835	49632	70361	103555	48095	37590	53354	37868	0.737646	2.87183	0.754517	1	1.47745	2.62907	0.883038	0.718825	0.968264	0.792262	1	0.759865	0.938144
Acid ceramidase	Q9WV54	Asah1	A2B2C1D1E1edD1E1eE1edcba+CLNHTTQK	3	N2H6	341	Oligo-mannose	15	2842828	1941948	3617305	3459238	2579695	3146103	5324624	4794600	6458977	5276840	0.963646	1.16311	0.969956	1	1.01351	1.47454	1.52325	1.25478	1.63778	1.30642	15	0.000766094	1.40709
Laminin subunit alpha-4	P97927	Lama4	A2B2C1D1E2F1fedD1E2edcba+NASGIYAEIDGAK	2	N4H4	550	Complex	2	60242	45020	60776	53171	51462	36066	49820	54135	65138	62582	1.02659	0.940106	0.944661	1.00373	1.01431	0.797945	0.871981	0.957488	1.06812	1.12484	2	0.738182	0.971866
Prolow-density lipoprotein receptor-related protein 1	Q91ZX7	Lrp1	A2B2C1D1E2F1G3gfeE2F1fedD1E1edcbB5ba+THANGSIK	3	N4H6F1S1	2118	Hybrid	3	9499	6834	8471	11253	8700	9756	10226	11738	13592	11802	1	0.778945	1.40984	1.26261	1	1.07094	1.04555	1.96199	1.18447	1.99731	3	0.175432	1.29222
Tectonic-1	Q8BZ64	Tctn1	A2B2C1D1E1F1fedD1E1F1feE1F1fedcba+EDLNSTK	3	N2H9	41	Oligo-mannose	1	19831	18973	28691	20488	20390	18285	22976	26012	25928	26282	0.875603	1.05952	1.20858	0.964139	1	1.08425	0.985271	1.16179	1.099	1.28427	1	0.20902	1.1058
Neuropilin-1	P97333	Nrp1	A2B2C1D1E2F1G4gfedD1E2F1fedcba+RGPECSQNYTAPTGVIK	2	N4H5G1	150	Complex	1	74532	45770	55892	56169	60283	44418	68928	41880	65954	52850	1.245	0.966981	0.890726	1	1.11851	0.996451	1.11825	0.707656	1.05763	0.977027	1	0.460461	0.962643
Platelet glycoprotein 4	Q08857	Cd36	A2B2C1D1E2F1G4gfeE2edD1E1edcbB5ba+VISNNCTSYGVLDIGK	3	N4H5F1G1	321	Hybrid	1	66035	30140	60296	55238	52724	27394	53796	41628	54259	44381	1.12758	0.650917	0.982265	1.00528	1	0.6282	0.892155	0.71903	0.889425	0.838696	1	0.132054	0.840007
Sialoadhesin	Q62230	Siglec1	A2B2C1D1E2F1G4gfedD1E2F1G4gfeE2F1G4gfedcba+NFNCSTPYLCLQEK	3	N5H6G3	159	Complex	6	11509	7756	16094	13928	13885	11861	26726	18669	30032	32191	0.882101	0.782838	1.12942	1	1.0193	1.27395	1.70372	1.43439	1.87544	2.04425	6	0.00174419	1.73414
Cadherin EGF LAG seven-pass G-type receptor 1	O35161	Celsr1	A2B2C1D1E2F1fF4feE2edD1E1edcba+LNRNETR	3	N4H5G1	2137	Hybrid	1	20168	17492	18318	18832	20772	17359	21400	17607	22542	16815	1	1.09695	0.866531	0.995202	1.14403	1.15593	1.03055	0.883106	1.07299	0.92272	1	0.916327	0.994986
Sodium/potassium-transporting ATPase subunit beta-2	P14231	Atp1b2	A2B2C1D1E2F1G4gfedD2dD1E2eE2F1G4gfedcba+ACQFNR	3	N6H5G2	153	Complex	1	14493	16872	15956	13285	20457	13482	18889	14680	21066	13673	0.952063	1.4018	1	0.930136	1.49269	1.18941	1.20513	0.975491	1.32848	0.994048	1	0.906025	1.017
CD180 antigen	Q62192	Cd180	A2B2C1D1E2F1feE2F1fedD1E1eE1edcba+LINLTFLDLTR	4	N4H7	78	Hybrid	3	73873	3757	5767	61958	49026	71487	119833	105177	95005	117912	1	0.899761	1.04388	0.911282	1.02604	1.72971	1.42566	1.71637	1.51762	1.90029	3	5.9894e-05	1.68532
Laminin subunit alpha-4	P97927	Lama4	A2B2C1D1E2F1G4gfeE2F1fedD1E1edcbB5ba+NTTGEHCEK	3	N4H6F1G1	104	Hybrid	3	48577	36035	60534	63457	47689	33696	54490	50361	84864	55952	0.987204	0.860394	1	1.27679	1	1.00323	1.00729	0.961714	1.53798	1.169	3	0.406212	1.06363
Bifunctional apoptosis regulator	Q8R079	Bfar	A2B2C1D1E1F1fedD1E1eE1F1fedcba+APYTIENSSHR	3	N2H8	232	Oligo-mannose	1	46146	68438	57140	55726	64771	55813	60773	47680	60798	49364	0.77696	1.45738	0.917854	1	1.21134	1.26203	0.993789	0.812065	0.982697	0.919837	1	0.590936	0.955512
Fibrillin-1	Q61554	Fbn1	A2B2C1D1E2F1G3gfedD2dD1E2F1fedcbB5ba+AWGTPCELCPSVNTSEYK	2	N5H5F1S1	1583	Complex	1	17226	8960	20334	19941	17303	14157	21097	25183	32350	22378	0.896278	0.589627	1.00937	1.10582	1	0.989238	1.0661	1.32543	1.61584	1.28859	1	0.0446783	1.3271
ER degradation-enhancing alpha-mannosidase-like protein 3	Q2HXL6	Edem3	A2B2C1D1E1F1fedD1E1eE1F1fedcba+LLPAFNTTSGLPYPR	3	N2H8	196	Oligo-mannose	8	224952	361970	294257	281950	261185	299434	275089	318699	317633	266053	0.892015	1.26903	1.06007	1	0.991352	1.22663	0.969376	1.11302	1.09288	1.06244	8	0.521896	1.07263
Decorin	P28654	Dcn	A2B2C1D1E2F1fedD2dD1E2edcba+YIQVVYLHNNNISAVGQNDFCR	2	N5H4	298	Complex	2	16004	13024	17163	16793	19872	11868	21224	13297	21631	17297	0.97637	1.00714	0.910538	1.04238	1.25338	1.03514	1.23098	0.772684	1.22329	1.11297	2	0.725888	1.07887
V-type immunoglobulin domain-containing suppressor of T-cell activation	Q9D659	Vsir	A2B2C1D1E2F1G3gfeE2F1fedD1E1edcbB5ba+ANASHDQPQK	3	N4H6F1S1	107	Hybrid	5	2921	3662	8122	6519	4193	4344	5609	5916	8154	5996	0.833041	1	1.11888	1.10259	0.996411	0.874638	1.04321	0.989026	1.04103	1.26863	5	0.696535	1.0218
Kinetochore scaffold 1	Q66JQ7	Knl1	A2B2C1D1dD1E1edcbB5ba+GQVEMEINR	1	N2H4F1	781	Oligo-mannose	1	6500	34093	4620	7766	11062	31520	7865	8322	10195	8484	0.785305	5.20957	0.53252	1	1.4845	5.11426	0.922874	1.01705	1.18244	1.13439	1	0.953222	1.15733
EMILIN-1	Q99K41	Emilin1	A2B2C1D1E2F1fedD2dD1E2eE2F1fedcbB5ba+LEGLLANVSR	3	N6H5F1	456	Complex	1	35078	27623	37932	40432	31787	26783	41180	38319	46371	43300	0.993493	0.989492	1.02495	1.22049	1	1.01873	1.13275	1.09783	1.26079	1.35723	1	0.125621	1.11285
Pregnancy zone protein	Q61838	Pzp	A2B2C1D1E1edD1E1eE1edcba+INVSYTGER	3	N2H6	1385	Oligo-mannose	1	35708	38341	33823	32557	22031	69005	43027	53936	56802	39816	1.02907	1.3975	0.929948	1	0.705233	2.67073	1.20431	1.57234	1.57148	1.26991	1	0.0546358	1.57665
Tyrosine-protein phosphatase non-receptor type substrate 1	P97797	Sirpa	A2B2C1D1E1F1fedD1E1F1feE1F1fedcba+VNFTCK	3	N2H9	168	Oligo-mannose	1	33797	25475	41557	32434	31212	33756	60413	51232	58732	51061	0.977687	0.932068	1.14692	1	1.00291	1.31143	1.69735	1.49918	1.63103	1.63473	1	0.000114527	1.57855
E3 ubiquitin-protein ligase RNF144B	Q8BKD6	Rnf144b	A2B2C1D1E2F1G4gfedD1E2F1fedcbB5ba+ASVMWNR	2	N4H5F1G1	252	Complex	2	17606	37690	14856	17539	35210	58503	37135	20879	45254	13805	0.941823	2.3482	0.831639	1	1.93308	2.97671	1.49904	1.04078	1.88914	0.92022	2	0.611135	1.15087
Sushi, von Willebrand factor type A, EGF and pentraxin domain-containing protein 1	A2AVA0	Svep1	A2B2C1D1E1edD1E1eE1F1fedcba+PNPLWNGSIK	3	N2H7	2780	Oligo-mannose	1	90818	1335675	0	211932	681533	1071738	192467	67148	320809	12812	0.219625	4.08528		0.54624	1.8307	3.48072	0.452048	0.16426	0.744769	0.0342896	1	0.531653	0.451185
Lysosome-associated membrane glycoprotein 1	P11438	Lamp1	A2B2C1D1E2F1G4gfeE2F1fedD1E1eE1edcbB5ba+DATIQAYLSSGNFSK	4	N4H7F1G1	177	Hybrid	5	51494	26002	53651	53229	47972	33070	65693	64551	72319	80661	1	0.642915	1.0028	1	0.960531	0.760265	1.12643	1.22998	1.31153	1.46668	5	0.098108	1.27146
Zona pellucida sperm-binding protein 2	P20239	Zp2	A2B2C1D1E2F1fF4fedD1E2eE2F1fedcbB5ba+IGNGTR	3	N5H5F1G1	184	Complex	2	21851	16704	16521	22829	21611	9775	9267	5758	9489	5504	1.12643	1.38762	0.799294	1.05523	0.404934	0.871357	0.524321	0.385026	0.594111	0.329973	2	0.0628892	0.536944
Ubiquitin carboxyl-terminal hydrolase 34	Q6ZQ93	Usp34	A2B2C1D1E2eE2edD1E1edcba+TCNLTEEESSK	3	N4H4	133	Hybrid	1	31371	42035	28373	30576	34435	29774	38321	30840	36396	33659	0.962654	1.63141	0.830645	1	1.17371	1.22702	1.14208	0.957296	1.07216	1.14309	1	0.940019	1.07232
Integrin alpha-L	P24063	Itgal	A2B2C1D1E1F1fedD1E1F1feE1F1fedcba+WNQTQK	3	N2H9	444	Oligo-mannose	1	39475	35200	32562	38847	42841	33965	49153	44187	52056	47736	0.953426	1.07527	0.750317	1	1.14933	1.10171	1.15301	1.07957	1.20698	1.27599	1	0.0485587	1.14979
Reticulocalbin-3	Q8BH97	Rcn3	A2B2C1D1E2eE2edD1E1edcbB5ba+NATYGHYEPGEEFHDVEDAETYKK	3	N4H4F1	140	Hybrid	1	179546	94850	187036	191079	166562	100624	155770	110484	164244	144855	1	0.668149	0.993844	1.13427	1.03043	0.752657	0.842611	0.622463	0.878173	0.892882	1	0.109591	0.829156
Cation-dependent mannose-6-phosphate receptor	P24668	M6pr	A2B2C1D1E2F1fedD2dD1E2F1fedcbB5ba+EASNHSSGAGLVQINK	2	N5H5F1	84	Complex	1	49087	50354	50305	56851	51928	43638	46967	39355	49680	41753	0.851029	1.10414	0.832066	1.05049	1	1.01605	0.790842	0.690189	0.826848	0.801128	1	0.0968726	0.836701
Angiotensin-converting enzyme	P09470	Ace	A2B2C1D1E2F1feE2F1fedD1E1edcbB5ba+STEVSNHTLK	3	N4H6F1	700	Hybrid	3	32454	27202	43459	31196	39959	20142	23128	18202	24969	18896	0.943313	1	1.0856	1	1.13288	0.786252	0.674907	0.62537	0.696715	0.6842	3	4.7105e-05	0.676187
Biglycan	P28653	Bgn	A2B2C1D1E2F1G4gfedD1E2F1feE2F1G4gfedcbB5ba+LLQVVYLHSNNITK	3	N5H6F1G2	312	Complex	2	11569	12564	14748	12322	13100	11291	1256	12520	14435	14063	0.814525	0.860591	1	1.0343	1.0245	0.947635	0.279848	0.943456	0.261616	1.12843	2	0.249429	0.923476
Thrombospondin-1	P35441	Thbs1	A2B2C1D1E2F1G4gfedD2dD1E2F1G4gfedcba+VVNSTTGPGEHLR	2	N5H5G2	1067	Complex	5	12732	11066	1072	9064	20526	9683	10854	9309	11019	9421	0.996913	1.18831	0.917883	0.864554	1.52167	1.03925	0.999703	0.915333	0.834197	1.02406	5	0.311917	0.931736
Teneurin-4	Q3UHK6	Tenm4	A2B2C1D1E2F1G4gfedD1E2F1G4gfedcbB5ba+LNGVNVTYSPGGHIAGIQR	2	N4H5F1G2	1886	Complex	6	13578	10600	16229	10674	19263	7237	14577	11375	13032	11349	0.979493	0.966789	1	1	1.12736	0.85542	0.994173	0.904652	0.911493	1.09426	6	0.253087	0.922524
C3a anaphylatoxin chemotactic receptor	O09047	C3ar1	A2B2C1D1E1edD1E1eE1F1fedcba+TNFTKSR	3	N2H7	360	Oligo-mannose	1	19104	54393	13702	17375	17761	53212	18939	18917	24386	16655	1	3.60106	0.684271	0.969345	1.03267	3.74073	0.962834	1.00165	1.22541	0.964843	1	0.877643	1.04895
Fibronectin	P11276	Fn1	A2B2C1D1E2F1fF4fedD1E2F1fF4fedcba+RHEEGHMLNCTCFGQGR	2	N4H5G2	542	Complex	1	205916	134744	139314	142083	129287	157077	336417	216039	15329	274605	1.35979	1.12538	0.877695	1	0.948321	1.39304	2.15763	1.44312	0.0971762	2.0069	1	0.366155	1.49846
Basement membrane-specific heparan sulfate proteoglycan core protein	Q05793	Hspg2	A2B2C1D1E2F1G3gfedD2dD1dcba+ALVNFTR	1	N4H4S1	89	Complex	1	14668	9357	24456	15991	14373	1181	19961	19430	17071	18119	0.918762	0.741277	1.46146	1.06754	1	0.0993467	1.21432	1.23111	1.0265	1.25604	1	0.780044	1.12098
EMILIN-1	Q99K41	Emilin1	A2B2C1D1E2F1fedD2dD1E2edcbB5ba+LNLTAAQLSQLEGLLQAR	2	N5H4F1	562	Complex	1	17924	9233	22208	15602	1152	12010	1266	19046	1330	22890	1.0779	0.702257	1.27415	1	0.0769511	0.969966	0.0739426	1.15861	0.0767821	1.52344	1	0.85978	0.981095
Slit homolog 3 protein	Q9WVB4	Slit3	A2B2C1D1E1F1fedD1E1F1feE1F1fedcba+LDLDRNNITR	3	N2H9	72	Oligo-mannose	2	16114	17646	20076	15360	18525	13365	20988	17960	20607	19443	0.917231	0.278617	0.999736	0.989143	1.09968	0.837356	1.03618	0.915682	0.993445	1.09582	2	0.463349	1.01641
Inter-alpha-trypsin inhibitor heavy chain H5	Q8BJD1	Itih5	A2B2C1D1E2F1G4gfedD1E1edcba+TLFPNYFNGSEIVIAGK	2	N3H5G1	508	Hybrid	2	13997	6399	13557	12627	14529	8691	13111	11140	13624	14592	1.01983	0.644799	0.906231	1.01541	1.14878	0.814899	0.965255	0.8097	0.952774	1.11417	2	0.881563	0.947822
Ectonucleoside triphosphate diphosphohydrolase 2	O55026	Entpd2	A2B2C1D1E2F1G4gfedD1E2F1G3gfeE2F1G3gfedcba+LLNLTSPEATAK	3	N5H6S2G1	129	Complex	1	19028	10630	18857	15278	17570	13694	19955	23714	21350	23295	1.05767	0.747314	1	0.905113	1.0848	1.02226	1.07728	1.33338	1.13926	1.43304	1	0.0407824	1.25121
Integrin alpha-L	P24063	Itgal	A2B2C1D1E2F1G3gfeE2F1fedD1E1edcbB5ba+WNQTQK	3	N4H6F1S1	444	Hybrid	3	50156	28039	54732	45337	43231	52360	109045	99269	105957	122704	1.03799	0.879394	1	1	1.05467	1.41696	1.52337	1.44791	1.64521	1.93516	3	0.000302022	1.56021
Leucyl-cystinyl aminopeptidase	Q8C129	Lnpep	A2B2C1D1E2F1G3gfedD1E2F1G3gfedcbB5ba+NYSEYR	2	N4H5F1S2	664	Complex	1	36898	30000	31901	26620	27665	33960	36397	34607	42706	39618	1.20075	1.23476	0.990426	0.923283	1	1.48418	1.15036	1.13921	1.33415	1.42685	1	0.0354618	1.20401
Thy-1 membrane glycoprotein	P01831	Thy1	A2B2C1D1E2F1G4gfeE2edD1E1eE1edcbB5ba+VLTLANFTTK	4	N4H6F1G1	94	Hybrid	5	64211	47398	87066	80444	70459	47980	69325	80955	84728	88129	0.820451	0.782812	1.06135	1.09551	1	0.823331	0.860304	1.04635	1.13622	1.26979	5	0.495149	1.06306
Zona pellucida sperm-binding protein 3	P10761	Zp3	A2B2C1D1E2F1G3gfF5feE2F1G3gfedD1E2eE2F1G3gfF5feE2F1G3gfF5fedcbB5ba+ACSFNK	5	N7H7F4S4	304	Complex	1	42752	23995	43587	37123	33270	14238	16921	13374	19004	19031	1.08053	0.767028	1.05101	1	0.934012	0.483281	0.41536	0.341925	0.461095	0.532325	1	4.10059e-05	0.459255
Disintegrin and metalloproteinase domain-containing protein 9	Q61072	Adam9	A2B2C1D1E1F1fedD1E1eE1F1fedcba+NFSSCSAEDFEK	3	N2H8	381	Oligo-mannose	3	115107	76360	183990	109541	107210	68856	149013	135121	154225	136196	0.985933	0.859345	1.43756	1	1.02	0.97742	1.23962	1.17073	1.26814	1.29106	3	0.289389	1.21094
Protein diaphanous homolog 1	O08808	Diaph1	A2B2C1D1E1edD1E1eE1edcba+RPNWSK	3	N2H6	766	Oligo-mannose	1	25668	117111	17442	34199	66017	73111	30606	18985	34947	15746	0.704208	4.06367	0.456535	1	2.0118	2.69378	0.81552	0.526877	0.920418	0.478096	1	0.491221	0.759517
C-type mannose receptor 2	Q64449	Mrc2	A2B2C1D1E2F1fedD2dD1E2F1fedcbB5ba+ASNASKPGTLER	2	N5H5F1	139	Complex	5	22485	23835	28361	24756	21635	27142	31675	30544	30021	31892	0.897978	1.64544	0.891989	1.00097	1	2.39613	1.27177	1.31573	1.55904	1.34315	5	0.0896611	1.44752
Golgi-resident adenosine 3',5'-bisphosphate 3'-phosphatase	Q80V26	Bpnt2	A2B2C1D1E2F1G4gfedD1E2F1G3gfedcbB5ba+QVALQTFGNQTSIIPAGGAGYK	2	N4H5F1S1G1	257	Complex	3	19258	16565	27149	20836	17122	23087	32029	33556	34937	29548	0.919196	0.879051	1.06123	1.01047	0.973028	1.10331	0.986672	1.38595	1.17091	1.30517	3	0.0216942	1.23216
Leucyl-cystinyl aminopeptidase	Q8C129	Lnpep	A2B2C1D1E2edD1E2edcbB5ba+EETLLYDNATSSVADR	2	N4H3F1	447	Complex	1	26912	20086	46010	39231	27719	22137	33638	44292	38508	41744	0.874074	0.825101	1.42568	1.35803	1	0.965589	1.06109	1.45518	1.20066	1.50049	1	0.415644	1.12942
Arylsulfatase B	P50429	Arsb	A2B2C1D1E1edD1E1eE1edcba+NMTPAK	3	N2H6	410	Oligo-mannose	2	74670	47554	83432	63319	65039	38701	67605	63039	74010	60702	1.0788	0.821789	1.04967	0.952291	1.0297	0.744001	1.06822	0.899282	0.916235	1.20478	2	0.832361	0.963167
Angiotensin-converting enzyme	P09470	Ace	A2B2C1D1E2F1fedD1E1edcbB5ba+NETHFDAGAK	2	N3H5F1	514	Hybrid	2	58013	42580	83187	60605	72929	37957	45993	42870	49555	37904	0.870731	0.836358	1.20696	1	1.2052	0.816845	0.70632	0.624351	0.72741	0.631081	2	0.00587558	0.700253
Lysosome-associated membrane glycoprotein 2	P17047	Lamp2	A2B2C1D1E2F1fF5fedD1E2F1fedcba+LNNSQIK	2	N4H5F1	280	Complex	2	76194	58163	68768	76351	78663	44390	100613	61163	94881	72327	0.97852	1.01316	0.930963	1.00321	1.07087	0.936523	1.2184	1.01943	1.25476	1.17537	2	0.0994286	1.14741
NHL repeat-containing protein 3	Q8CCH2	Nhlrc3	A2B2C1D1E2F1G4gfedD1E2F1G4gfedcbB5ba+GENGTGPAK	2	N4H5F1G2	206	Complex	2	8248	6875	13213	10209	10873	8136	12274	9918	13795	13199	0.869165	0.944908	1.07635	0.9404	1.05742	1.17241	1.23419	0.855679	1.21339	1.34607	2	0.074579	1.23511
Thy-1 membrane glycoprotein	P01831	Thy1	A2B2C1D1E2F1G4gfeE2edD1E1eE1edcba+DEGDYFCELQVSGANPMSSNK	4	N4H6G1	118	Hybrid	1	192011	80343	222754	200802	171894	94797	198570	178881	266660	245009	1	0.529216	1.1068	1.1146	0.994386	0.66304	1.0044	0.942385	1.33321	1.41219	1	0.50303	1.12864
Amino acid transporter heavy chain SLC3A2	P10852	Slc3a2	A2B2C1D1E2F1G4gfedD1E2F1G3gfeE2F1G4gfedcbB5ba+PVSLNMTVK	3	N5H6F1S1G2	399	Complex	2	14932	7134	18781	11272	12496	9667	13628	17810	17440	18608	1.06796	0.728973	1.13618	0.993714	0.863376	0.704699	0.976484	1.41896	1.16221	1.3282	2	0.308898	1.19154
Fibrillin-1	Q61554	Fbn1	A2B2C1D1E2F1fF4fedD1E2F1G3gfedcbB5ba+AWGTPCELCPSVNTSEYK	2	N4H5F1S1G1	1583	Complex	1	7634	4397	8373	10200	6729	5197	7166	10133	13247	11723	1	0.728477	1.0464	1.42405	0.979081	0.914264	0.911682	1.34269	1.66583	1.69951	1	0.223407	1.26423
Sialidase-1	O35657	Neu1	A2B2C1D1E1F1fedD1E1F1feE1F1fedcba+VNLTLR	3	N2H9	337	Oligo-mannose	1	23137	25556	23688	23537	23078	18440	26100	23581	26275	21029	0.922313	1.28847	0.900883	1	1.02186	0.987196	1.01049	0.950875	1.0055	0.927739	1	0.499045	0.994243
Inter-alpha-trypsin inhibitor heavy chain H3	Q61704	Itih3	A2B2C1D1E2F1G4gfeE2F1G4gfedD1E2F1G4gfeE2F1G4gfedcba+GDEKENITAEALDLSLK	4	N6H7G4	580	Complex	3	83381	29418	109653	66472	58380	51002	117985	125753	107970	142789	1	0.52518	1.57109	1.08463	0.91531	0.966812	1.41746	1.79553	1.22129	2.23056	3	0.106049	1.47084
Leucine-rich repeat and IQ domain-containing protein 1	Q0P5X1	Lrriq1	A2B2C1D1E2F1G4gfedD1dcba+INENLSK	1	N3H4G1	499	Complex	3	31544	35886	35781	29776	29397	31300	42228	43902	37928	46672	0.947296	1.22769	1.10674	1	1	1.02286	1.25602	1.36004	1.11507	1.58186	3	0.0908933	1.18117
Fibrinogen beta chain	Q8K0E8	Fgb	A2B2C1D1E2F1G4gfedD1E2F1feE2F1fedcba+GTAGNALMDGASQLVGENR	3	N5H6G1	384	Complex	2	5854	4434	4865	4998	4703	5570	7709	6965	7315	7963	1.11584	1.02605	0.858896	0.766698	1.11524	1.39495	1.44269	1.35935	1.35088	1.62339	2	0.000724589	1.44807
Prolow-density lipoprotein receptor-related protein 1	Q91ZX7	Lrp1	A2B2C1D1E2F1G3gfedD1E2F1G3gfedcbB5ba+THANGSIK	2	N4H5F1S2	2118	Complex	11	62487	59544	55898	54985	53092	62597	71179	61246	76086	61523	0.979418	0.933309	1	1.07915	1	1.10736	1.29739	1.05214	1.36028	1.15458	11	0.0141169	1.1752
Carboxypeptidase M	Q80V42	Cpm	A2B2C1D1dD1E1eE1edcba+NPNMTK	2	N2H5	235	Oligo-mannose	2	38586	36691	44478	42409	31325	32549	50227	45047	49664	47544	0.836698	1.81774	0.926522	1.03207	1.09096	1.573	1.14367	0.89713	1.09978	0.934773	2	0.959465	1.04026
Basal cell adhesion molecule	Q9R069	Bcam	A2B2C1D1E2F1G4gfF5fedD1E2F1fedcbB5ba+GNLTLER	2	N4H5F2G1	314	Complex	1	1678	2106	1616	1473	2049	1975	2636	2028	3402	2459	1	1.58737	0.918794	0.935596	1.35635	1.58069	1.52571	1.22255	1.94629	1.62182	1	0.0445125	1.43178
Legumain	O89017	Lgmn	A2B2C1D1E1F1fedD1E1eE1F1fedcba+SHTNTSHVMQYGNK	3	N2H8	265	Oligo-mannose	1	17324	18744	14581	16031	13703	16751	15197	13032	18664	15715	1.01393	1.38751	0.814175	1	0.890836	1.31666	0.86385	0.771548	1.04865	1.01792	1	0.900189	0.994451
Prosaposin	Q61207	Psap	A2B2C1D1E2edD1dcbB5ba+TNSSFIQGFVDHVK	1	N3H3F1	214	Complex	1	65355	50931	73284	59879	52433	58015	78034	92996	114069	95113	1.01458	1	1.08539	0.990738	0.904131	1.20953	1.17655	1.46036	1.69997	1.63411	1	0.00423365	1.44392
Cation-independent mannose-6-phosphate receptor	Q07113	Igf2r	A2B2C1D1E1F1fedD1E1F1feE1F1fedcba+AGINASYSEK	3	N2H9	1532	Oligo-mannose	5	57306	37575	64011	61629	46891	44406	66300	72156	61931	64941	1	0.84248	1.10354	1.08015	0.989565	0.966165	1.13757	1.13438	1.11041	1.25417	5	0.108182	1.12814
Laminin subunit gamma-1	P02468	Lamc1	A2B2C1D1E2edD1E1eE1F1fedcba+LLNNLTSIK	3	N3H6	648	Hybrid	4	444006	240451	446600	495275	418490	314896	527480	469346	491657	410983	1	0.886984	0.988905	1.01627	1.03852	0.803599	1.05846	0.949014	1.0425	0.985429	4	0.735878	0.994778
Serotransferrin	Q921I1	Tf	A2B2C1D1E2F1fF4fedD1E2F1fedcba+NSTLCDLCIGPLK	2	N4H5G1	513	Complex	2	28685	16841	2034	26990	24033	21353	40375	36063	45177	37645	1.04244	0.798073	0.269616	1.03266	1.00281	0.966407	1.38058	1.29576	1.38649	1.51283	2	0.0245183	1.40285
Laminin subunit gamma-1	P02468	Lamc1	A2B2C1D1E2edD1E2edcba+RIPAINR	2	N4H3	1393	Complex	1	19124	14598	20186	21519	16793	13183	22276	15629	22139	18255	1	0.965442	1.00703	1.19928	0.975371	0.925778	1.1313	0.82669	1.11134	1.05643	1	0.798625	0.990108
Secreted frizzled-related sequence protein 4	Q9Z1N6	Sfrp4	A2B2C1D1E2F1G3gfedD1E2edcbB5ba+HMPWNITR	2	N4H4F1S1	38	Complex	1	27005	22638	27212	24587	26404	23688	31411	37824	28600	28600	1	1.06024	0.961358	0.970374	1.08604	1.17803	1.12968	1.41682	1.01669	1.17208	1	0.0436771	1.15014
C-type mannose receptor 2	Q64449	Mrc2	A2B2C1D1E1F1fedD1E1eE1F1fedcba+GTDPSLSPSPAATPPAPGAELSYLNHTFR	3	N2H8	1133	Oligo-mannose	2	8055	9959	940	9168	7645	9932	9814	9998	9912	9444	0.793494	1.37014	0.363604	1.0727	0.959745	1.3582	0.996515	1.09083	1.02683	1.14293	2	0.269996	1.18154
Ectonucleotide pyrophosphatase/phosphodiesterase family member 1	P06802	Enpp1	A2B2C1D1E2F1fedD2dD1E2edcbB5ba+VYNGSVPFEER	2	N5H4F1	323	Complex	2	28880	24870	34019	23926	30466	44598	41065	46680	52315	50603	0.926403	1.07605	0.979243	0.900389	1.11105	1.7467	1.24448	1.36267	1.54386	1.53096	2	0.000902907	1.48015
Collagen alpha-1(III) chain;Collagen alpha-2(I) chain	P08121;Q01149	Col3a1;Col1a2	A2B2C1D1dcba+ASQNITYHCK	0	N2H2	1365;1273	Oligo-mannose	1	96626	106390	106095	103839	106284	65719	65709	54105	96886	45424	0.873084	1.21583	0.914588	1	1.06672	0.797488	0.576641	0.494526	0.840406	0.454238	1	0.00498461	0.592525
Intermembrane lipid transfer protein VPS13A	Q5H8C4	Vps13a	A2B2C1D1E2F1feE2F1fedD1E1eE1edcbB5ba+HPPNYTK	4	N4H7F1	2232	Hybrid	1	41165	29470	39229	43261	39332	23686	53617	42981	47006	45533	1	0.905448	0.909176	1.12007	1.0613	0.772743	1.26501	1.05618	1.0962	1.22415	1	0.410413	1.12637
Fibrillin-1	Q61554	Fbn1	A2B2C1D1E2edD2dD1E2edcbB5ba+CTDLDECSNGTHMCSQHADCK	2	N5H3F1	1371	Complex	3	18420	13399	25523	22754	16365	15755	13595	20617	27377	19394	1	0.920013	1.15235	1.09423	0.920272	1.0758	0.74156	1.13221	1.33496	1.14754	3	0.537692	1.11172
Insulin receptor	P15208	Insr	A2B2C1D1E2F1G4gfedD1E2F1fedcbB5ba+GLSPGNYSVR	2	N4H5F1G1	910	Complex	2	28189	28549	32096	31182	29394	24625	31851	30889	34140	33763	0.83662	1.17751	0.968435	0.946179	1.10303	1.06058	1.02455	0.996489	0.986888	1.15582	2	0.584089	1.04615
Prolow-density lipoprotein receptor-related protein 1	Q91ZX7	Lrp1	A2B2C1D1E2F1feE2edD1E1eE1edcba+MHLNGSNVQVLHR	4	N4H6	3090	Hybrid	1	25919	29035	33644	29973	28418	25356	37628	31359	31335	29153	0.811354	1.14954	1.00477	1	0.988112	1.06597	1.14399	0.992989	0.941646	1.00998	1	0.546954	1.02041
Biglycan	P28653	Bgn	A2B2C1D1E2F1G3gfedD2dD1E2F1fedcbB5ba+MIENGSLSFLPTLR	2	N5H5F1S1	271	Complex	12	31984	25302	39254	35731	30451	35484	41722	45836	42626	40820	0.988823	0.912733	1.18514	1	1	1.2324	1.28113	1.28778	1.21138	1.46802	12	0.00239718	1.27673
ADP-ribosyl cyclase/cyclic ADP-ribose hydrolase 1	P56528	Cd38	A2B2C1D1E2F1G3gfedD1E2F1G3gfedcba+LVTQTIPCNK	2	N4H5S2	124	Complex	2	31004	23804	36200	29171	31034	30982	45465	40820	48237	41223	0.978238	0.984048	1.09724	1.01254	1.04895	1.23879	1.40666	1.31725	1.38631	1.40541	2	3.2933e-05	1.32831
Prenylcysteine oxidase 1	Q9CQF9	Pcyox1	A2B2C1D1E1F1fedD1E1F1feE1F1fedcba+KMSNITFR	3	N2H9	323	Oligo-mannose	18	49109	38117	49035	33721	32961	55984	54985	86545	62648	48963	1	1.08652	1.27346	0.961875	0.920786	1.40162	1.3358	1.69389	1.29843	1.36543	18	0.00440113	1.36808
Tenascin	Q80YX1	Tnc	A2B2C1D1E2F1G4gfF5fedD1E2F1fF5feE2F1G3gfedcbB5ba+ASTEEVPSLENLTVTEAGWDGLR	3	N5H6F3S1G1	1079	Complex	1	5387	4183	10242	4732	3663	7646	9139	12541	12302	13288	1.01823	1	1.84695	0.953286	0.769056	1.94091	1.67772	2.39786	2.23225	2.77969	1	0.00351601	2.19452
M-phase phosphoprotein 8	Q3TYA6	Mphosph8	A2B2C1D1E2F1G3gfedD1E2F1fedcbB5ba+IMNDNK	2	N4H5F1S1	480	Complex	3	36093	98896	41025	51081	50019	52136	55147	31605	41643	43169	0.820226	1.73243	0.816083	1	1.16132	1.23998	0.942138	0.950085	1.00696	0.877548	3	0.584883	1.00586
Laminin subunit alpha-5	Q61001	Lama5	A2B2C1D1E2F1G4gfedD1E2F1G3gfedcbB5ba+QLLANSSALEETILGHQGR	2	N4H5F1S1G1	2570	Complex	13	33729	41368	39637	42570	40308	36918	50551	46079	48684	43262	0.935704	1.20668	1	1	1.06867	1.17423	1.00634	1.07431	1.19487	1.10747	13	0.262571	1.08598
Prolow-density lipoprotein receptor-related protein 1	Q91ZX7	Lrp1	A2B2C1D1E2F1G4gfedD1E2F1G4gfedcbB5ba+WTGHNVTVVQR	2	N4H5F1G2	1512	Complex	12	22551	16281	25104	19780	29748	16553	24118	16999	24026	21257	0.917372	1	1.00507	1	1.25228	1.08083	1.07315	0.796775	1.14561	1.08871	12	0.980839	1.07666
Laminin subunit alpha-5	Q61001	Lama5	A2B2C1D1E2F1G3gfedD1E2F1fedcbB5ba+PGALNFSYSPLLR	2	N4H5F1S1	248	Complex	1	15133	917	16866	14601	14058	7663	21096	21342	18758	19318	0.972444	0.0745282	1.034	1	1.00342	0.661317	1.31661	1.38728	1.15716	1.37385	1	0.154049	1.34188
Ectonucleotide pyrophosphatase/phosphodiesterase family member 1	P06802	Enpp1	A2B2C1D1E2F1fedD2dD1E1eE1edcbB5ba+VYNGSVPFEER	3	N4H6F1	323	Hybrid	1	70499	40373	80415	62892	58515	41551	75504	83585	77004	75505	1.05174	0.76178	1.14454	1	0.969649	0.832491	1.094	1.26138	1.10282	1.24663	1	0.256465	1.11277
Collagen alpha-2(VI) chain	Q02788	Col6a2	A2B2C1D1E2edD2dD1dcbB5ba+MALLQYGSQNQQQVAFPLTYNVTTIHEALER	1	N4H3F1	912	Complex	3	85148	61039	103764	82724	71869	60654	108145	70678	105180	85817	1	1	1.02876	1	0.937535	0.925213	1.15125	0.951825	1.18584	1.19722	3	0.183847	1.14502
Exophilin-5	Q0VAV2	Exph5	A2B2C1D1E2F1G3gfedD1E2F1fedcbB5ba+DEQLNK	2	N4H5F1S1	708	Complex	1	8193	6794	9394	9465	9970	8552	7927	9602	10705	7671	0.914163	0.958777	1	1.12559	1.23565	1.2815	0.85903	1.08376	1.14666	0.947259	1	0.863635	1.00815
Laminin subunit alpha-4	P97927	Lama4	A2B2C1D1E2F1G4gfedD1E2F1fedcbB5ba+LFIEEANK	2	N4H5F1G1	735	Complex	21	134140	77386	141856	117401	112699	64503	119687	95528	126210	113830	1	0.781868	1.011	1.04304	0.990349	0.742838	0.928593	0.825641	0.963792	1.09245	21	0.492452	0.938658
Acid ceramidase	Q9WV54	Asah1	A2B2C1D1E2F1G4gfeE2edD1E1eE1edcbB5ba+CLNHTTQK	4	N4H6F1G1	341	Hybrid	1	7138	5600	6989	7566	6321	8109	7718	9946	14444	10337	1.00781	1	0.941422	1.13853	0.991304	1.53758	1.05834	1.42049	1.95774	1.61522	1	0.00987437	1.51065
Protein disulfide-isomerase TMX3	Q8BXZ1	Tmx3	A2B2C1D1E2edD1E2edcbB5ba+LVAIAVIDEKNTSLEHTR	2	N4H3F1	261	Complex	1	67900	50629	94542	68524	68179	51018	90036	94337	74608	101237	0.929714	0.876779	1.23502	1	1.03693	0.938154	1.19733	1.30663	0.980688	1.5341	1	0.198953	1.15499
Emerin	O08579	Emd	A2B2C1D1E1F1G1gfedD1E1F1feE1F1fedcba+PISNVSR	3	N2H10	172	Oligo-mannose	2	7654	5601	10755	7631	7281	4586	6272	8596	10111	6262	1.00478	0.840846	1.1384	0.965698	1	0.875955	0.75511	1.04259	1.15899	0.866197	2	0.574999	0.926111
Membrane-associated phosphatidylinositol transfer protein 3	Q3UHE1	Pitpnm3	A2B2C1D1E1F1fedD1E1eE1F1fedcba+NVTANHR	3	N2H8	631	Oligo-mannose	1	15568	102507	13446	25868	49820	125425	26961	15827	36831	11232	0.564667	4.70245	0.465287	1	2.00717	6.10963	0.949761	0.580695	1.28245	0.450871	1	0.926271	0.988366
Membrane primary amine oxidase	O70423	Aoc3	A2B2C1D1E2F1G4gfedD2dD1E2F1feE2F1G4gfedcbB5ba+YLYLASNHSNK	3	N6H6F1G2	592	Complex	5	126558	92395	143353	119071	155061	70194	125186	76813	112958	109417	1	0.920823	1	1	1.32666	0.822812	0.958056	0.77879	0.954469	1.09944	5	0.200172	0.893842
Collagen alpha-6(VI) chain	Q8C6K9	Col6a6	A2B2C1D1E2F1feE2edD1E1eE1edcba+TEFNLTSYSSK	4	N4H6	2033	Hybrid	1	191404	105081	206514	178007	166281	99534	198745	202296	171765	188560	1.00887	0.70052	1.03849	1	0.973528	0.704576	1.01742	1.07861	0.869132	1.09994	1	0.922871	1.03359
H-2 class I histocompatibility antigen, D-37 alpha chain	P06339	H2-T23	A2B2C1D1E1F1fedD1E1F1feE1F1fedcba+LGNETLQR	3	N2H9	196	Oligo-mannose	5	14129	12607	15820	12605	12982	17659	20751	24405	25564	22077	0.979827	1.53835	0.932457	0.931662	1.12117	1.45896	1.29198	1.29453	1.30719	1.33371	5	0.0819425	1.34388
Acid ceramidase	Q9WV54	Asah1	A2B2C1D1E2F1G4gfedD2dD1E2F1G4gfedcbB5ba+NLSFATIYDVLSTKPVLNK	2	N5H5F1G2	347	Complex	1	53086	21556	68191	56708	54296	3428	92834	82953	89182	96074	0.880221	0.452055	1.07872	1.00215	1	0.076335	1.49499	1.39134	1.41956	1.76301	1	0.305093	1.47949
Laminin subunit beta-2	Q61292	Lamb2	A2B2C1D1E1F1fedD1E1eE1F1fedcba+AQAALDKANASR	3	N2H8	1500	Oligo-mannose	1	34588	18653	34563	31886	24531	14260	49943	20094	31739	23367	1.04893	0.715451	1	1.03062	0.826334	0.580779	1.471	0.616419	0.924015	0.784258	1	0.785435	0.845941
Golgi apparatus protein 1	Q61543	Glg1	A2B2C1D1E2F1G4gfF5fedD1E2F1G3gfF5fedcbB5ba+NDTLQEAK	2	N4H5F3S1G1	782	Complex	1	11332	7834	14100	11419	10028	8274	14931	14509	14427	16796	1	0.874356	1.18708	1.07399	0.982943	0.980574	1.27968	1.29515	1.22218	1.64035	1	0.058129	1.24881
Tenascin	Q80YX1	Tnc	A2B2C1D1E2F1G3gfedD1E2F1fedcbB5ba+EPEIGNLNVSDVTPK	2	N4H5F1S1	1354	Complex	7	73013	48750	107526	84171	59456	50435	110067	126861	88690	142659	1.10732	0.790728	1.40713	1	0.810927	0.92769	1.1524	1.57882	1.1141	1.69705	7	0.18136	1.25845
Lysosomal acid phosphatase	P24638	Acp2	A2B2C1D1E1F1fedD1E1F1feE1F1fedcba+NLTLMATTSQFPK	3	N2H9	267	Oligo-mannose	4	45315	25751	55795	40812	38793	33119	42119	56010	48940	53517	0.981853	0.855124	1.17695	1.00727	1	1.04624	1.26415	1.29518	1.28861	1.44345	4	0.0122439	1.28105
Glutathione hydrolase 5 proenzyme	Q9Z2A9	Ggt5	A2B2C1D1E2F1G4gfedD1E2F1fedcbB5ba+LWDPSSHPGIQNISR	2	N4H5F1G1	347	Complex	16	114828	104758	119947	118175	167435	125233	157959	147313	168883	188794	0.948899	1.06422	0.969534	0.99089	1.14066	1.12404	1.12441	1.09225	1.2032	1.2453	16	0.0177444	1.14197
Voltage-dependent calcium channel subunit alpha-2/delta-1	O08532	Cacna2d1	A2B2C1D1E2F1G4gfedD1E2F1feE2F1G4gfedcba+SLDNDNYVFTAPYFNK	3	N5H6G2	781	Complex	3	13908	9090	17474	14224	12171	8892	10816	15071	14894	14016	1	0.903525	1.09229	1.09002	0.972035	0.884	0.900054	1.09614	1.02805	1.30117	3	0.727881	1.00222
Collagen alpha-2(VI) chain	Q02788	Col6a2	A2B2C1D1E2F1fF4fedD1E2F1G3gfedcbB5ba+NMTLFSDLVAEK	2	N4H5F1S1G1	800	Complex	6	14133	8878	15818	12736	11919	8424	17822	14867	13965	17537	1	0.788605	1.05576	1.02365	0.987291	0.864685	1.20179	1.15917	1.09024	1.34664	6	0.117301	1.15547
Integrin alpha-9	B8JK39	Itga9	A2B2C1D1E1edD1E1eE1edcba+NQTVFER	3	N2H6	613	Oligo-mannose	1	8075	7313	9760	7634	6227	5587	7685	6232	9894	6344	0.992459	1.13678	1.14443	1	0.850099	0.922189	0.917345	0.774797	1.16737	0.862918	1	0.291747	0.896313
Stabilin-1	Q8R4Y4	Stab1	A2B2C1D1E1F1fedD1E1eE1F1fedcba+NSSITLPADSR	3	N2H8	1011	Oligo-mannose	4	106240	104475	129996	110063	111388	98346	125824	127924	139672	122208	0.906307	1.03529	1.01701	1.08891	0.984275	1.01039	1.05881	1.05356	1.09885	1.22622	4	0.119346	1.06573
Trans-Golgi network integral membrane protein 1	Q62313	Tgoln1	A2B2C1D1E2F1fF5feE2F1fedD1E1edcbB5ba+TDAELNETARPLSPVNPK	3	N4H6F2	110	Hybrid	2	1037489	794309	1325484	1145343	1006246	1135863	1310087	1420660	1641820	1620995	0.958243	0.948065	1.09444	1.23883	0.293063	1.31571	1.31906	1.37262	1.32873	1.55738	2	0.0231732	1.38874
Integrin alpha-V	P43406	Itgav	A2B2C1D1E2edD2dD1E2edcba+ANTTQPGIVEGGQVLK	2	N5H3	74	Complex	3	26026	25873	27191	28440	26029	21358	31202	25161	30417	27738	1	1.13183	0.909111	0.957561	1.03268	0.992097	1.04815	0.912093	1.1146	1.1176	3	0.586418	1.03602
Neuronal cell adhesion molecule	Q810U4	Nrcam	A2B2C1D1dD1dcba+FNHTQTIQQK	0	N2H3	217	Oligo-mannose	1	108373	125400	94028	95421	85422	79178	77509	81730	148338	73411	1.06561	1.55951	0.882073	1	0.932972	1.04557	0.740201	0.812924	1.40022	0.798869	1	0.477315	0.855025
Angiopoietin-1 receptor	Q02858	Tek	A2B2C1D1E1F1fedD1E1F1feE1F1fedcba+NATVTQYQLK	3	N2H9	690	Oligo-mannose	1	30029	40628	22248	28797	30685	39702	34188	117591	59248	73715	0.978399	1.67422	0.691568	1	1.11051	1.73724	1.08185	3.8756	1.85317	2.65807	1	0.0525162	1.90462
Prenylcysteine oxidase 1	Q9CQF9	Pcyox1	A2B2C1D1E2eE2edD1E2eE2edcbB5ba+MSNITFR	4	N6H3F1	323	Complex	1	32466	29727	30736	31945	33348	21720	35398	25354	29592	28623	0.95356	1.10429	0.861262	1	1.08795	0.856743	1.00976	0.753279	0.834372	0.930402	1	0.0813426	0.871865
Neural cell adhesion molecule 1	P13595	Ncam1	A2B2C1D1E2F1G3gfedD1E2F1G3gfedcbB5ba+NISSEEK	2	N4H5F1S2	348	Complex	2	13930	13101	19079	17089	16540	13679	19529	17180	19799	14672	0.874809	0.895271	1.0446	1.01321	0.971858	0.921421	1.20046	1.11012	1.22046	1.10896	2	0.0401089	1.16962
Sodium/potassium-transporting ATPase subunit beta-2	P14231	Atp1b2	A2B2C1D1E2edD2dD1dcba+ACQFNR	1	N4H3	153	Complex	1	8382	7526	8726	853	8256	8976	9914	9760	13125	9488	1	1.13561	0.993199	0.108462	1.09406	1.43816	1.14874	1.17786	1.5032	1.25275	1	0.0642209	1.28341
Piezo-type mechanosensitive ion channel component 1	E2JF22	Piezo1	A2B2C1D1E2F1feE2F1fedD1E1edcbB5ba+HTLELAPNSTAR	3	N4H6F1	2347	Hybrid	1	26770	45748	16927	26681	31845	40266	36929	12148	36222	12332	0.941388	2.03472	0.567896	1	1.24389	1.90165	1.26127	0.432131	1.22281	0.479943	1	0.796472	0.902608
Integrin beta-5	O70309	Itgb5	A2B2C1D1E1edD1E1eE1F1fedcba+FNKSYNGSV	3	N2H7	791	Oligo-mannose	1	11025	60230	10942	14461	15441	17804	11269	939	23957	11314	0.715324	4.94252	0.677313	1	1.11281	1.55136	0.710114	0.0616282	1.49218	0.812412	1	0.401594	0.84794
Integrin alpha-L	P24063	Itgal	A2B2C1D1E2F1G4gfeE2edD1E1eE1edcbB5ba+WNQTQK	4	N4H6F1G1	444	Hybrid	2	58728	31579	59064	51676	56553	45216	89480	89697	100850	91932	1.02088	0.785373	0.989378	1.00418	1.15484	1.10563	1.46945	1.44907	1.60918	1.67725	2	0.00348458	1.46165
Cation-independent mannose-6-phosphate receptor	Q07113	Igf2r	A2B2C1D1E2F1G3gfedD1E2F1G3gfedcbB5ba+NGTPYNNEK	2	N4H5F1S2	704	Complex	3	20647	17578	28223	20437	22436	17633	24243	23068	31899	21273	0.928701	1.07656	1.107	0.979747	1.11555	1.1255	1.05907	1.04959	1.37741	1.05897	3	0.237563	1.05876
Reticulocalbin-3	Q8BH97	Rcn3	A2B2C1D1dD1dcba+NATYGHYEPGEEFHDVEDAETYKK	0	N2H3	140	Oligo-mannose	1	343364	175945	384881	321243	239111	126607	239798	171398	244112	177708	1.00287	0.649946	1.07247	1	0.775726	0.496612	0.680226	0.506389	0.684453	0.574423	1	0.00842146	0.65769
Zona pellucida sperm-binding protein 3	P10761	Zp3	A2B2C1D1E2F1G4gfF5feE2edD1E2eE2F1feE2F1G4gfedcbB5ba+ACSFNK	5	N7H6F2G2	304	Complex	1	22386	16260	29162	21830	25140	1486	1776	16948	19264	18750	0.962155	0.883895	1.19579	1	1.2002	0.0857746	0.0741362	0.736847	0.794843	0.891879	1	0.023793	0.657318
Laminin subunit alpha-2	Q60675	Lama2	A2B2C1D1E2F1G3gfedD1E2F1fedcbB5ba+ILYGLENTTQELK	2	N4H5F1S1	1610	Complex	3	43561	20987	40821	41525	30261	18431	31855	30049	33481	36091	1.03212	0.809718	1	1.13641	1	0.85292	0.934329	0.903567	0.825301	1.13729	3	0.419069	0.904239
Reticulocalbin-3	Q8BH97	Rcn3	A2B2C1D1dD1E1eE1edcbB5ba+NATYGHYEPGEEFHDVEDAETYKK	2	N2H5F1	140	Oligo-mannose	1	178937	84227	214505	162129	128530	74017	160469	169757	138236	174116	1.03553	0.616488	1.18432	1	0.826202	0.57526	0.901928	0.993755	0.767978	1.11516	1	0.659395	0.932979
Acid sphingomyelinase-like phosphodiesterase 3b	P58242	Smpdl3b	A2B2C1D1E2F1G4gfedD1E2F1fedcbB5ba+PWLSNESYALFK	2	N4H5F1G1	164	Complex	2	30502	14247	37785	23608	22183	15472	24170	41302	36698	35520	1.17456	0.700443	1.42219	1	0.938304	0.797653	0.898303	1.55994	1.22853	1.52288	2	0.45656	1.16077
Laminin subunit alpha-4	P97927	Lama4	A2B2C1D1E2F1G4gfedD1E2F1G3gfedcbB5ba+HVTDMNSTIHLLR	2	N4H5F1S1G1	308	Complex	14	18430	15109	16936	17375	17646	16375	16822	1059	17294	12323	0.988161	1.3154	0.955906	1	1	1.12083	1.04727	0.918555	1.04423	1.05408	14	0.845498	1.04938
Zona pellucida sperm-binding protein 3	P10761	Zp3	A2B2C1D1E2F1G4gfeE2F1fedD1E2F1feE2F1G3gfeE2F1G4gfedcbB5ba+ACSFNK	5	N7H8F1S1G2	304	Complex	3	19302	12909	20221	17243	20688	10613	13962	11758	13173	13613	1.00053	0.805213	1	0.962203	1.29697	0.73791	0.702903	0.621756	0.65551	0.780942	3	0.00598999	0.710648
Prostaglandin F2 receptor negative regulator	Q9WV91	Ptgfrn	A2B2C1D1E2F1fedD1E2F1fedcbB5ba+QRNNSWVK	2	N4H5F1	525	Complex	1	27954	22802	21220	27923	23371	19680	25413	13749	26094	20232	1	1.03167	0.724219	1.06462	0.928654	0.94548	0.882939	0.497528	0.896113	0.800997	1	0.186855	0.871516
Arf-GAP with Rho-GAP domain, ANK repeat and PH domain-containing protein 2	Q8BZ05	Arap2	A2B2C1D1dD1E1eE1edcba+NATQAR	2	N2H5	1566	Oligo-mannose	1	45309	48442	55411	41308	53161	39253	42596	42769	45810	33118	0.857077	1.15896	1	0.832812	1.11699	0.997193	0.78257	0.818379	0.831882	0.693323	1	0.0752652	0.830245
Glucoside xylosyltransferase 1	Q3UHH8	Gxylt1	A2B2C1D1E2F1fedD1E2F1fedcbB5ba+TGVNSGVMLMNMTR	2	N4H5F1	242	Complex	1	123134	72418	131928	117763	98045	56896	92923	80628	74732	99612	1	0.743841	1.02218	1.01932	0.884439	0.620547	0.732933	0.662366	0.582632	0.895302	1	0.0157653	0.723734
5'-3' exonuclease PLD4	Q8BG07	Pld4	A2B2C1D1E2F1G4gfedD1E1edcba+NFSSHINR	2	N3H5G1	279	Hybrid	2	28660	40054	31890	30821	34263	41938	29521	21033	39033	28294	0.907862	1.51742	0.878017	1	1.16872	1.52202	0.880873	0.584938	1.06185	0.749369	2	0.518021	0.84269
Angiotensin-converting enzyme	P09470	Ace	A2B2C1D1E2F1feE2edD1E1edcbB5ba+NETHFDAGAK	3	N4H5F1	514	Hybrid	2	51593	25475	66464	42194	41271	24220	41835	39607	46373	36487	1.06087	0.851564	1.13299	0.951677	1.11251	0.946534	0.958901	0.914772	1.02239	0.914391	2	0.24724	0.915346
Prolow-density lipoprotein receptor-related protein 1	Q91ZX7	Lrp1	A2B2C1D1E2F1G3gfedD2dD1E2edcbB5ba+QTGDVTCNCTDGR	2	N5H4F1S1	4365	Complex	1	11507	11406	11687	14227	17408	15927	20740	18250	24460	17940	0.797659	1	0.772907	1.05111	1.34037	1.48272	1.39631	1.2797	1.62771	1.3763	1	0.00582399	1.4864
Paired immunoglobulin-like type 2 receptor beta;Paired immunoglobulin-like type 2 receptor alpha;Paired immunoglobulin-like type 2 receptor beta-2	Q2YFS2;Q2YFS3;Q2YFS1	Pilrb;Pilra;Pilrb2	A2B2C1D1E1F1fedD1E1F1feE1F1fedcba+LILNWTQGQTSGVLR	3	N2H9	107;107;107	Oligo-mannose	3	53193	59827	70578	55832	58809	47112	69865	68141	68126	64802	0.814311	1.15331	1.0308	0.921645	1	1.11689	0.945339	1.0552	1.00119	1.09789	3	0.38622	1.06293
Beta-1,3-glucosyltransferase	Q8BHT6	B3glct	A2B2C1D1E1edD1E1eE1edcba+FLNHSHNK	3	N2H6	327	Oligo-mannose	1	24823	47186	32153	27374	26447	33596	21647	28506	20786	22650	0.845002	2.03155	1.04422	0.99316	1	1.5359	0.715682	0.981589	0.679267	0.853311	1	0.411473	0.814705
Endoplasmic reticulum protein SC65	Q8K2B0	P3h4	A2B2C1D1E1F1fedD1E1F1feE1F1fedcba+DSEAFCHANCSGPATSQPR	3	N2H9	79	Oligo-mannose	2	12807	13573	20177	17270	15422	0	14816	18928	23779	14697	0.822024	1.02458	1.17016	1.02467	0.998934		0.895903	1.1357	1.30543	1.00717	2	0.459592	1.08535
Laminin subunit alpha-5	Q61001	Lama5	A2B2C1D1E2edD2dD1E2edcbB5ba+LNASIADLQSK	2	N5H3F1	2211	Complex	2	58174	49985	60323	58991	54085	55497	93614	76469	87606	90118	0.984047	0.880095	0.991768	1.0324	0.985621	1.20363	1.52076	1.35804	1.51462	1.67115	2	0.00044181	1.52169
Integrin alpha-6	Q61739	Itga6	A2B2C1D1E2edD1E1eE1F1fedcba+ANHSGAVVLLK	3	N3H6	284	Hybrid	2	98766	64429	101511	107235	101272	72373	113460	92623	123733	89643	1	0.83613	0.970147	1.11306	1.10393	0.901873	1.10657	0.901887	1.11104	0.931474	2	0.845863	0.976881
Multifunctional procollagen lysine hydroxylase and glycosyltransferase LH3	Q9R0E1	Plod3	A2B2C1D1dD1E1eE1edcba+EQYIHENYSR	2	N2H5	551	Oligo-mannose	5	290888	470438	284461	324476	387705	293527	245061	146416	391343	192439	0.859718	1.7205	0.743292	1	1.26745	1.39847	0.926895	0.732589	1.16428	0.752342	5	0.583287	0.91051
Basigin	P18572	Bsg	A2B2C1D1E2F1G4gfedD1E2F1G3gfeE2F1G3gfedcbB5ba+TQLTCSLNSSGVDIVGHR	3	N5H6F1S2G1	160	Complex	1	8035	5439	7713	7233	6745	5080	9426	7754	8451	6841	1.07247	0.918181	0.982177	1.02895	1	0.91061	1.22192	1.04692	1.08286	1.01054	1	0.368144	1.04217
Prolow-density lipoprotein receptor-related protein 1	Q91ZX7	Lrp1	A2B2C1D1E2F1G3gfedD1E2F1G3gfedcbB5ba+LNLDGSNYTLLK	2	N4H5F1S2	3049	Complex	5	14265	12277	24787	18591	13491	13898	19905	33914	27042	33983	0.918688	0.69042	1.33794	1.14368	1	1.20204	1.44312	2.11085	1.67186	2.21229	5	0.0124107	1.69081
Coiled-coil domain-containing protein 69	Q3TCJ8	Ccdc69	A2B2C1D1E2F1fedD1E2edcba+NTTLRQEVEDLQFQAGNR	2	N4H4	154	Complex	1	12506	12146	18008	14973	15760	1151	17871	14978	16596	19335	0.783668	0.962627	1.07658	1	1.09696	0.0968635	1.08763	0.949418	0.99835	1.34089	1	0.692446	1.00454
Laminin subunit gamma-1	P02468	Lamc1	A2B2C1D1E2F1G4gfedD1E2F1feE2F1fedcba+TANETSAEAYNLLLR	3	N5H6G1	1203	Complex	1	6272	5588	8048	7360	8141	4387	8170	7043	11183	9277	0.816863	0.920473	1	1.02164	1.17772	0.76733	1.03344	0.927879	1.39819	1.33717	1	0.454928	1.08644
Basement membrane-specific heparan sulfate proteoglycan core protein	Q05793	Hspg2	A2B2C1D1E2F1fedD2dD1E2edcba+ALVNFTR	2	N5H4	89	Complex	10	77461	64076	74580	84096	75706	60642	105613	81750	91740	75830	0.888567	1.10318	0.840587	1.02326	1.03972	1.00276	1.04224	0.815986	1.02063	0.992356	10	0.948293	0.979865
Collagen alpha-1(VI) chain	Q04857	Col6a1	A2B2C1D1E2F1G4gfeE2F1fedD1E1edcbB5ba+RNFTAADWGHSR	3	N4H6F1G1	211	Hybrid	6	10552	9215	10723	12917	14349	5874	11842	5903	10072	7467	1.01583	1.19708	0.767337	0.874415	1.16276	0.800269	1.21721	0.657808	0.879112	0.855562	6	0.354345	0.852588
N-acetylglucosamine-1-phosphotransferase subunits alpha/beta	Q69ZN6	Gnptab	A2B2C1D1E2F1G4gfedD1E2eE2F1fedcba+NMTIDGK	3	N5H5G1	287	Complex	1	65203	46607	68144	66991	70698	53337	68945	64830	76736	80158	1	0.904055	0.997077	1.09503	1.20437	1.09858	1.02696	1.00577	1.12979	1.36055	1	0.330181	1.0743
Neuronal growth regulator 1	Q80Z24	Negr1	A2B2C1D1E1edD1E1eE1edcba+GAWLNR	3	N2H6	67	Oligo-mannose	1	26074	35935	27656	28340	34941	29716	34120	26663	26436	28877	0.863237	1.50471	0.873536	1	1.28493	1.32125	1.09711	0.892939	0.840203	1.05806	1	0.686862	0.974463
Integrin beta-1	P09055	Itgb1	A2B2C1D1E2F1G4gfedD2dD1E2F1fedcbB5ba+NPCTSEQNCTSPFSYK	2	N5H5F1G1	212	Complex	2	21983	16205	28301	24325	23193	15571	25243	44112	40418	36858	0.820428	0.795933	1.02376	1.04682	1.01667	0.917151	1.01906	1.61456	1.44779	1.59249	2	0.0423195	1.45563
Clusterin	Q06890	Clu	A2B2C1D1E2F1G4gfeE2F1fedD1E2F1G4gfeE2F1G4gfedcbB5ba+NSTGCLK	4	N6H7F1G3	290	Complex	1	109410	63515	149885	109293	93432	68663	104233	144420	131665	144824	1	0.734228	1.30698	1.06467	0.948547	0.842824	0.925267	1.33524	1.15526	1.46494	1	0.398034	1.14458
Alpha-N-acetylgalactosaminidase	Q9QWR8	Naga	A2B2C1D1E2F1fedD1E1eE1edcba+MAAALNATGR	3	N3H6	177	Hybrid	1	47498	36285	54363	37865	47018	44382	63560	56813	62285	78795	1	0.966192	1.09194	0.849651	1.09954	1.25488	1.29965	1.20994	1.25885	1.83594	1	0.0184351	1.28284
Oviduct-specific glycoprotein	Q62010	Ovgp1	A2B2C1D1E1edD1E1eE1edcba+HAVTPENNTMAAEAK	3	N2H6	469	Oligo-mannose	1	25311	48276	23371	77649	35384	33146	54714	23617	58080	46723	0.643994	1.55351	0.567308	2.10565	1	1.1326	1.35204	0.607838	1.41862	1.31565	1	0.979252	1.06593
Prolow-density lipoprotein receptor-related protein 1	Q91ZX7	Lrp1	A2B2C1D1E2F1feE2F1fedD2dD1E1edcbB5ba+DGSCIGNSSR	3	N5H6F1	2621	Hybrid	1	10387	8991	1189	12619	10348	14369	11973	20351	15317	18020	0.91342	1	0.0997542	1.18272	1.01078	1.69699	1.02259	1.81032	1.29307	1.75377	1	0.0247584	1.67715
Basement membrane-specific heparan sulfate proteoglycan core protein	Q05793	Hspg2	A2B2C1D1E2F1G4gfeE2F1fedD1E1edcbB5ba+LTVPSSQNSSFR	3	N4H6F1G1	2336	Hybrid	6	31801	44189	43362	50209	32268	36813	47620	44605	58322	50153	0.793173	1.07474	0.934247	1.17347	1	1.11436	1.11396	0.983699	1.16702	1.25924	6	0.128986	1.13008
Sorbin and SH3 domain-containing protein 1	Q62417	Sorbs1	A2B2C1D1E1F1fedD1E1eE1F1fedcba+VETVNK	3	N2H8	393	Oligo-mannose	2	31337	31880	32184	56979	31950	36773	71753	38616	52148	47294	0.908697	1.06591	0.775555	1.5989	1.05197	1.32344	1.87848	1.11866	1.39995	1.4644	2	0.0936416	1.36974
Zinc-alpha-2-glycoprotein	Q64726	Azgp1	A2B2C1D1E2F1G4gfedD1E2F1fedcba+YLNYSR	2	N4H5G1	190	Complex	3	127847	203522	64940	128462	165850	180510	152636	107963	180006	81278	1	1.06113	0.804425	1	1.06325	1.13208	1.07165	0.95051	1.13435	0.996615	3	0.268269	1.06782
Plasmalemma vesicle-associated protein	Q91VC4	Plvap	A2B2C1D1E2F1feE2F1fedD1E1eE1edcbB5ba+ADSLYSQVVGLSASQANLSK	4	N4H7F1	82	Hybrid	1	29705	15365	27593	2523	25572	33513	91039	61827	71325	66319	1.1284	0.738204	1	0.102147	1.07899	1.70969	3.35876	2.37575	2.601	2.78809	1	0.000693193	2.80493
Lysosomal thioesterase PPT2	O35448	Ppt2	A2B2C1D1E2F1G4gfedD1E1eE1F1fedcba+DHPNATAWR	3	N3H7G1	206	Hybrid	10	35933	49360	49305	40519	41774	35791	56817	55770	47767	62854	0.925992	1.28323	1.01629	0.985407	1.02719	1.1492	1.19784	1.14681	1.19945	1.28419	10	0.0563295	1.17177
SH3 domain and tetratricopeptide repeat-containing protein 2	Q80VA5	Sh3tc2	A2B2C1D1dD1dcba+NLNTSRSLR	0	N2H3	1016	Oligo-mannose	1	51908	34163	44445	50561	44723	37090	38208	34494	35972	33634	1.04492	0.869793	0.853572	1.08478	1	1.00271	0.747002	0.702397	0.695151	0.749313	1	0.0315379	0.782944
Caspase-6	O08738	Casp6	A2B2C1D1E1F1fedD1E1F1feE1F1fedcba+DNLTRR	3	N2H9	56	Oligo-mannose	1	27438	52589	28178	31734	38364	35031	34245	29723	38504	25850	0.811241	1.96654	0.794834	1	1.25992	1.39098	0.983362	0.888956	1.09287	0.845852	1	0.610247	1.01173
Laminin subunit gamma-1	P02468	Lamc1	A2B2C1D1E2F1fedD1E2F1fedcba+FLGNQVLSYGQNLSFSFR	2	N4H5	574	Complex	2	36082	29754	37039	34741	35505	28829	36775	34115	36276	38279	1.00256	0.91329	0.932259	1.11378	1.03204	1.01588	1.09175	1.07049	1.06317	1.34872	2	0.12309	1.09956
Sushi domain-containing protein 2	Q9DBX3	Susd2	A2B2C1D1E1edD1E1eE1F1fedcba+SQLVNETHWQYYGTSDTR	3	N2H7	159	Oligo-mannose	29	14124	7496	22296	11457	13049	8463	18611	21357	15892	19898	0.879559	1.04058	0.929675	1	1.07841	1.01402	1.02001	0.869714	1.0751	1.09774	29	0.596097	1.0279
Prosaposin	Q61207	Psap	A2B2C1D1dD1dcbB5ba+FSELIVNNATEELLVK	0	N2H3F1	334	Oligo-mannose	1	257304	169347	489592	263907	330699	192929	369768	279878	288995	300955	0.914783	0.761483	1.66064	1	1.30594	0.921171	1.27679	1.00654	0.986343	1.18416	1	0.765081	1.01055
Tissue-type plasminogen activator	P11214	Plat	A2B2C1D1E1F1fedD1E1F1feE1F1fedcba+CTSQHLFNK	3	N2H9	481	Oligo-mannose	1	9181	9374	11015	13143	9604	8784	11225	9039	14631	10750	0.860632	1.11138	0.985101	1.31311	1	1.10584	1.02196	0.857113	1.31664	1.11525	1	0.789884	1.03359
Laminin subunit alpha-5	Q61001	Lama5	A2B2C1D1E2F1G3gfedD1E2F1G3gfedcbB5ba+QELSQDNATLK	2	N4H5F1S2	2425	Complex	2	27055	16762	38263	28349	22355	18940	34237	37454	33067	45414	1.04365	0.767573	1.38375	1.05678	0.26153	0.838327	1.1381	1.43403	1.05224	1.51396	2	0.22988	1.25021
Glucoside xylosyltransferase 1	Q3UHH8	Gxylt1	A2B2C1D1E1edD1E1eE1edcba+NCSLEDDSVR	3	N2H6	351	Oligo-mannose	5	57585	65171	76506	75309	72254	63453	88282	86442	97704	73971	0.861437	1.08283	0.932671	1	1.07595	1.05272	1.20418	1.04669	1.16868	1.06135	5	0.0628069	1.11358
C4b-binding protein	P08607	C4bpa	A2B2C1D1E2F1G4gfedD1E2F1G4gfeE2F1G4gfedcba+LACLNGTVLR	3	N5H6G3	275	Complex	1	5621	3575	7022	6071	7128	4692	7307	7126	6961	6058	0.868712	0.698795	1.03536	1	1.22363	0.973848	1.09678	1.11403	1.03276	1.03616	1	0.375591	1.07611
Prolow-density lipoprotein receptor-related protein 1	Q91ZX7	Lrp1	A2B2C1D1E2F1G4gfedD1E2F1feE2F1G4gfedcbB5ba+MHLNGSNVQVLHR	3	N5H6F1G2	3090	Complex	9	15143	15609	18635	15779	18173	13062	17505	11559	16070	15960	1	1.177	0.934271	0.978047	1.06136	1.03693	1.07172	0.719594	1.09853	1.02235	9	0.630773	1.01597
Collagen alpha-6(VI) chain	Q8C6K9	Col6a6	A2B2C1D1E2F1G3gfedD1E2F1fedcbB5ba+VGLVTYSNETR	2	N4H5F1S1	274	Complex	6	17094	13175	19490	17320	13793	11966	18368	16317	16058	20316	0.970904	0.988272	1.01021	1.03918	1.03255	0.971349	1.0544	1.00856	0.993236	1.2284	6	0.397957	1.01233
Lamina-associated polypeptide 2, isoforms beta/delta/epsilon/gamma	Q61029	Tmpo	A2B2C1D1E1edD1E1eE1F1fedcba+ASSNESLVANR	3	N2H7	289	Oligo-mannose	6	125918	115681	101661	84330	130355	106780	101970	83871	108538	80495	1	1.09985	0.884794	0.896384	1.30645	1.04839	0.811673	0.705335	0.835667	0.724153	6	0.0639179	0.801162
Extracellular matrix protein 1	Q61508	Ecm1	A2B2C1D1E1F1fedD1E1eE1F1fedcba+QGHNHTCTWK	3	N2H8	373	Oligo-mannose	1	37794	85650	73173	61315	67877	66266	59050	74730	63953	62582	0.541381	1.55174	1	0.936106	1.08	1.2748	0.821522	1.08284	0.879442	0.992124	1	0.949896	0.981284
Prenylcysteine oxidase 1	Q9CQF9	Pcyox1	A2B2C1D1E2F1G4gfedD1E2F1G4gfedcbB5ba+LLNQTLR	2	N4H5F1G2	196	Complex	3	25448	15343	28418	21075	24996	24656	26506	23885	27964	29225	0.915835	1.16669	0.943388	1	1.09103	1.30119	1.01576	0.949427	1.0549	1.27097	3	0.294202	1.08886
Olfactomedin-like protein 3	Q8BK62	Olfml3	A2B2C1D1E2F1feE2F1fedD1E1eE1edcbB5ba+FHLANR	4	N4H7F1	248	Hybrid	1	7266	8517	5775	7161	9926	6641	9655	5901	7928	3984	0.952016	1.41139	0.721887	1	1.44459	1.16857	1.22863	0.782104	0.997191	0.577702	1	0.426151	0.835598
Laminin subunit alpha-1	P19137	Lama1	A2B2C1D1E2F1G4gfedD1E2F1G4gfeE2F1G4gfedcbB5ba+IANISMEVGR	3	N5H6F1G3	1344	Complex	1	7180	5771	8569	6535	4303	7547	9480	9974	6727	9659	1	1.01657	1.13861	0.970061	0.665683	1.41163	1.28234	1.40519	0.899421	1.48883	1	0.0321321	1.3695
Collagen alpha-2(VI) chain	Q02788	Col6a2	A2B2C1D1E2F1G3gfeE2edD1E1edcbB5ba+NMTLFSDLVAEK	3	N4H5F1S1	800	Hybrid	18	62667	25926	64413	63519	48096	27245	58718	58708	51344	55165	1.01624	0.721349	1	1.04492	0.945378	0.797145	1.22223	1.11982	1.14639	1.28071	18	0.139644	1.18295
Glutamyl aminopeptidase	P16406	Enpep	A2B2C1D1E2F1fedD1dcbB5ba+QNITQK	1	N3H4F1	546	Complex	1	7801	8362	8518	8114	10063	6980	7822	6116	6925	6059	0.902064	1.22295	0.93971	1	1.29251	1.08396	0.878464	0.715393	0.768729	0.775397	1	0.0569151	0.795762
Collagen alpha-1(VI) chain	Q04857	Col6a1	A2B2C1D1E2F1G4gfedD1E2F1fedcbB5ba+NFTAADWGHSR	2	N4H5F1G1	211	Complex	19	18256	18356	24421	18726	22951	1228	21908	21049	22074	20727	0.982307	0.970463	1.00356	1	1.04637	0.899733	1.08893	0.871825	0.970193	1.08129	19	0.707986	0.969991
Tenascin	Q80YX1	Tnc	A2B2C1D1E2F1G4gfF5fedD1E2F1fF5feE2F1G3gfedcbB5ba+LLQTAEHNISGAER	3	N5H6F3S1G1	1394	Complex	1	6777	9214	8706	7571	5901	10208	11377	6417	11503	9864	0.839859	1.4442	1.02933	1	0.812297	1.69895	1.36935	0.804436	1.3685	1.35288	1	0.147563	1.35
Complement component receptor 1-like protein	Q64735	Cr1l	A2B2C1D1E2F1G4gfedD1E2F1G4gfedcbB5ba+INYTCNQGYR	2	N4H5F1G2	170	Complex	3	72505	64152	81864	70976	64755	63660	81830	72218	92571	76321	0.908127	1.02107	1	1	1.02239	1.04472	1.05061	0.965709	1.15685	1.10112	3	0.0903423	1.06394
Laminin subunit alpha-1	P19137	Lama1	A2B2C1D1E1edD1E1eE1edcba+QANDSLAMLR	3	N2H6	1998	Oligo-mannose	1	38575	33716	35130	28730	40989	24616	38893	29974	34706	27496	1	1.10546	0.868842	0.793793	1.18027	0.857004	0.979229	0.786012	0.863704	0.78886	1	0.129991	0.867793
Collagen alpha-2(VI) chain	Q02788	Col6a2	A2B2C1D1E2F1G4gfeE2edD1E1eE1edcba+NMTLFSDLVAEK	4	N4H6G1	800	Hybrid	1	31725	16586	32478	26559	26169	18190	44241	38269	39810	48718	1.09143	0.721682	1.06598	0.973827	1	0.84042	1.47821	1.33177	1.31477	1.85489	1	0.0556094	1.35798
Extracellular matrix organizing protein FRAS1	Q80T14	Fras1	A2B2C1D1E1F1fedD1E1F1feE1F1fedcba+YTSYNVSEK	3	N2H9	2565	Oligo-mannose	1	32656	26184	36489	34711	39311	19355	24818	23476	25501	23718	0.938064	0.951298	1	1.06271	1.25431	0.746679	0.692397	0.682156	0.703222	0.754021	1	0.000586088	0.711869
Endothelial protein C receptor	Q64695	Procr	A2B2C1D1E2F1fedD2dD1E1edcba+HQGNASLGK	2	N4H5	46	Hybrid	2	21544	31497	32779	28232	26340	30897	23507	23581	24748	19399	0.814831	1.15062	1.21603	0.986038	1.04738	0.943766	0.733463	0.757184	0.788669	0.746585	2	0.0140026	0.748811
Laminin subunit gamma-1	P02468	Lamc1	A2B2C1D1E2F1fedD2dD1E2F1fedcbB5ba+NISQDLEK	2	N5H5F1	1239	Complex	8	49025	31234	50130	67211	45446	29227	59628	53830	54134	60885	1.02318	0.780811	0.964249	1.12153	1	0.773014	1.11198	0.955871	1.07612	1.24243	8	0.59298	1.06201
Ceruloplasmin	Q61147	Cp	A2B2C1D1E2F1G4gfF4fedD1E2F1G4gfedcba+ELHHLQEQNVSNVFLDKEEFFIGSK	2	N4H5G3	757	Complex	1	21502	12249	29153	25472	27314	11486	27638	37204	24225	30739	0.792024	0.570652	1.0245	1	1.11754	0.568198	0.988746	1.38624	0.856622	1.2531	1	0.548529	1.12873
Integrin beta-5	O70309	Itgb5	A2B2C1D1E2F1G4gfedD1E2F1G4gfedcbB5ba+SNLTVLR	2	N4H5F1G2	705	Complex	3	46670	43235	33388	39254	46055	46002	64377	36169	62075	41512	1	1.15522	1	0.974198	1.15234	1.05194	1.27034	1.06137	1.27687	1.21615	3	0.0990008	1.09528
Cathepsin F	Q9R013	Ctsf	A2B2C1D1E2F1G4gfedD1E2F1fedcbB5ba+VYINDSVELSR	2	N4H5F1G1	356	Complex	2	108543	94940	115009	102908	106036	102500	136205	153190	159789	146473	0.925021	1.05178	1	1.00704	0.981014	1.04009	1.03139	1.1783	1.1655	1.22432	2	0.0154364	1.14615
Collagen alpha-1(VI) chain	Q04857	Col6a1	A2B2C1D1E2F1G3gfeE2edD1E1edcbB5ba+NFTAADWGHSR	3	N4H5F1S1	211	Hybrid	1	27372	22004	23439	24354	21184	30504	33819	28770	40730	26981	1.05453	1.07217	0.861509	1	0.906526	1.57827	1.26541	1.1212	1.50637	1.15039	1	0.00937357	1.34029
Kininogen-1	O08677	Kng1	A2B2C1D1E2F1G4gfedD1E2F1G4gfedcba+EGNCSAQSGLAWQDCDFKDAEEAATGECTATVGK	2	N4H5G2	82	Complex	5	155348	48148	185936	106246	109923	52684	226286	195694	228220	188810	1.11636	0.39621	1.42745	0.92743	1	0.496274	1.60773	1.62128	1.6159	1.76224	5	0.157779	1.53854
Ovostatin homolog	Q3UU35	Ovos	A2B2C1D1E1F1fedD1E1eE1F1fedcba+DKDLPGSNTSVHLQAAPDSFCALR	3	N2H8	569	Oligo-mannose	2	10677	12759	11424	19766	12229	7505	38762	7021	24356	12435	0.773135	1.22267	0.769925	1.43907	1	0.900478	2.10277	0.735309	1.38233	0.974833	2	0.538895	1.07597
Folate receptor beta	Q05685	Folr2	A2B2C1D1E2F1G4gfF5fedD1E2eE2F1fedcbB5ba+NACCSVNTSQELHK	3	N5H5F2G1	62	Complex	1	57754	55277	43393	41517	68794	39823	48964	27074	48425	34708	1	1.21053	0.716814	0.766164	1.32309	0.926026	0.823405	0.474199	0.804922	0.665095	1	0.100228	0.721094
Inactive tyrosine-protein kinase 7	Q8BKG3	Ptk7	A2B2C1D2dcba+DDAGNYTCIASNEPQGQIR	0	N3H1	559	Oligo-mannose	2	251008	170319	247979	249832	232872	177780	252460	278166	291496	292651	0.981579	0.910122	1.03844	1.0728	1.01514	0.937331	1.11688	1.24871	1.19721	1.37794	2	0.0590622	1.18343
Caspase-7	P97864	Casp7	A2B2C1D1E1edD1E1eE1edcba+NASAGPVRTGR	3	N2H6	42	Oligo-mannose	1	64051	64885	68660	42949	90705	56185	88310	91499	114399	62616	0.977808	1.2528	1	0.698809	1.53808	1.15191	1.30935	1.41297	1.67655	1.05791	1	0.235688	1.21811
FH2 domain-containing protein 1	Q3ULZ2	Fhdc1	A2B2C1D1E1F1fedD1E1F1feE1F1fedcba+GGALNSSFR	3	N2H9	158	Oligo-mannose	6	10592	17805	10858	13121	7065	20112	8004	20692	35247	16314	0.985983	1.59788	0.788207	1.1502	0.86075	1.69888	0.783366	1.20367	1.99069	1.08353	6	0.321853	1.23665
Coagulation factor XII	Q80YC5	F12	A2B2C1D1E1edD1E1eE1edcba+NPDNDTR	3	N2H6	271	Oligo-mannose	1	42185	29692	44147	33748	45138	32720	59191	51315	53757	55898	1.00159	0.891622	1	0.853996	1.1904	1.04331	1.36491	1.23244	1.22527	1.4688	1	0.0166938	1.28329
Clusterin	Q06890	Clu	A2B2C1D1E2F1G4gfedD1E2F1G4gfedcba+QELNDSLQVAER	2	N4H5G2	327	Complex	24	163718	107980	177315	135429	169774	85767	117938	119539	180316	144315	1	0.926341	1	0.97647	1.14855	0.829909	0.838397	0.862121	1.02156	1.10453	24	0.271395	0.886963
Spectrin alpha chain, non-erythrocytic 1	P16546	Sptan1	A2B2C1D1E1edD1E1eE1F1fedcba+QGQIDNQTR	3	N2H7	1051	Oligo-mannose	1	89158	72048	62524	77901	0	53133	90585	0	0	65181	1.03626	1.05911	0.693306	0.965006		0.829364	1.02255			0.83843	1	0.726692	0.945045
Basal cell adhesion molecule	Q9R069	Bcam	A2B2C1D1E2F1feE2F1fedD2dD1E1edcbB5ba+NQSGIYGCR	3	N5H6F1	323	Hybrid	1	4435	4618	5283	5183	7317	5753	6284	4977	8754	5538	0.802851	1.05732	0.912411	1	1.47128	1.39864	1.10483	0.911379	1.5213	1.10951	1	0.34147	1.15427
Vitamin K-dependent protein C	P33587	Proc	A2B2C1D1E2F1G4gfF4fedD1E2F1G4gfedcba+IVNGTLTK	2	N4H5G3	214	Complex	1	38719	29529	40283	33875	38710	25755	44113	45541	44878	42205	1.00747	0.971784	1	0.939434	1.1188	0.899999	1.11479	1.19868	1.12101	1.21537	1	0.147247	1.12971
Voltage-dependent calcium channel subunit alpha-2/delta-1	O08532	Cacna2d1	A2B2C1D1dD1E1eE1edcba+YIDKGNR	2	N2H5	604	Oligo-mannose	1	17933	15422	22651	19529	17569	12919	24368	17011	21603	17401	0.918937	0.999504	1.10736	1.06657	1	0.889063	1.21275	0.881764	1.0627	0.986831	1	0.868595	0.972093
Bromodomain and WD repeat-containing protein 3	A2AHJ4	Brwd3	A2B2C1D1E2F1fedD1E2edcba+FLQSGPCNK	2	N4H4	26	Complex	1	29299	25190	32326	26753	27815	20292	37313	31417	33272	36722	0.950019	1.03304	1	0.924548	1.00179	0.88364	1.17506	1.03047	1.03568	1.31778	1	0.198703	1.08864
Basement membrane-specific heparan sulfate proteoglycan core protein	Q05793	Hspg2	A2B2C1D1E2F1fedD1E1eE1F1fedcba+ALVNFTR	3	N3H7	89	Hybrid	1	7045	5957	7237	7282	6752	6701	9190	7053	8647	7603	0.939352	1.00458	0.920607	1.03485	1	1.19994	1.19009	0.951286	1.10682	1.12194	1	0.0266101	1.15867
Fibrillin-1	Q61554	Fbn1	A2B2C1D1E2F1fF5fedD2dD1E2edcba+CTDLDECSNGTHMCSQHADCK	2	N5H4F1	1371	Complex	1	21692	32104	29654	30348	25271	26976	26090	27837	34495	30569	0.766739	1.43522	1	1.14329	0.992181	1.28055	0.895655	0.995315	1.1705	1.19582	1	0.766654	1.07045
Serpin H1	P19324	Serpinh1	A2B2C1D1E2edD1E2eE2edcba+SLSNSTAR	3	N5H3	119	Complex	3	17291	27398	16833	21748	23041	18533	13531	14997	19029	10998	0.745973	1.49497	0.69284	1	1.09369	0.928704	0.5759	0.694563	0.788107	0.531954	3	0.0972514	0.732966
Receptor-type tyrosine-protein phosphatase N2	P80560	Ptprn2	A2B2C1D1E1edD1E1eE1F1fedcba+NLQTNETR	3	N2H7	884	Oligo-mannose	1	36452	66726	29154	36112	49840	57616	49814	30532	53134	29419	0.947092	2.19269	0.722666	1	1.43837	2.01041	1.25702	0.802447	1.32529	0.845931	1	0.972786	0.996124
Aminopeptidase N	P97449	Anpep	A2B2C1D1E2F1fedD1E1edcba+KLNYTLK	2	N3H5	128	Hybrid	1	50003	39261	54894	46369	48848	55417	65390	77253	74250	77531	1	0.993063	1.04736	0.988347	1.0851	1.48839	1.27009	1.56282	1.4255	1.71599	1	0.000268041	1.4595
Phosphatidylinositol-glycan-specific phospholipase D	O70362	Gpld1	A2B2C1D1E2F1G4gfedD1E2F1G4gfedcbB5ba+NLNYTER	2	N4H5F1G2	317	Complex	2	826	837	32665	13806	14198	13543	16509	45610	17499	35341	0.220605	0.267271	2.3887	1.01615	1.03526	1.37111	1.21786	3.37525	1.26757	2.81692	2	0.125663	2.58499
Neutral alpha-glucosidase AB	Q8BHN3	Ganab	A2B2C1D1E2edD1E1eE1F1fedcba+NMTRIR	3	N3H6	97	Hybrid	1	11914	17793	14548	15949	16237	15503	15345	16823	19172	13056	0.700884	1.32388	0.816509	1	1.061	1.22483	0.876748	1.00111	1.08274	0.850032	1	0.839629	1.04337
Collagen alpha-2(VI) chain	Q02788	Col6a2	A2B2C1D1E2F1G4gfedD1E2F1G3gfedcba+RGTFTDCALANMTQQIR	2	N4H5S1G1	155	Complex	2	15503	14434	13302	14819	1350	12263	16301	11343	17580	14084	0.987007	1.08515	0.923374	0.935519	0.315154	1.14075	1.18952	0.958206	1.2958	1.22992	2	0.0669381	1.25188
Glypican-1	Q9QZF2	Gpc1	A2B2C1D1E2F1G3gfedD1E2F1fedcbB5ba+LLNDSER	2	N4H5F1S1	116	Complex	4	29302	21633	37560	23294	28072	106473	57482	76413	5699	48313	0.958556	1.36959	1	0.989319	1.03157	1.92342	1.15	1.27476	1.28679	1.2979	4	0.077493	1.28116
Integrin alpha-7	Q61738	Itga7	A2B2C1D1E1F1fedD1E1F1feE1F1fedcba+LWNSTFLEEYMAVK	3	N2H9	1023	Oligo-mannose	3	39586	28318	45775	54558	32418	42541	46176	52108	59475	54849	1	0.970398	1.1032	1.46891	0.931858	1.05573	1.23102	1.33154	1.44231	1.63042	3	0.114934	1.26625
Ectonucleoside triphosphate diphosphohydrolase 1	P55772	Entpd1	A2B2C1D1E2F1G4gfedD1E2F1G4gfedcbB5ba+WPAEKENDTGVVQQLEECQVK	2	N4H5F1G2	73	Complex	10	10712	5637	18636	12733	11435	9161	19486	19506	22418	17453	0.929541	0.568052	1.473	1.12835	0.991022	0.958023	1.23934	1.73915	1.67984	1.83761	10	0.0668509	1.53069
Chloride channel protein 2	Q9R0A1	Clcn2	A2B2C1D1E2F1G4gfedD1E1edcba+ETLVTLFDNR	2	N3H5G1	411	Hybrid	4	78564	68903	100547	80577	88182	67329	92029	77766	87939	104474	0.899141	0.947196	1.15467	0.99595	1.13009	1.0718	1.12791	1.01786	0.987905	1.39805	4	0.315172	1.08441
Carcinoembryonic antigen-related cell adhesion molecule 20	Q9D2Z1	Ceacam20	A2B2C1D1E1F1fedD1E1F1feE1F1fedcba+LSADNK	3	N2H9	102	Oligo-mannose	1	47574	51085	56704	48884	47958	43283	57783	45113	58842	49816	0.893076	1.2129	1.01555	0.978054	1	1.09121	1.05351	0.856664	1.06041	1.03496	1	0.993481	1.0456
Serine/threonine-protein kinase 17B	Q8BG48	Stk17b	A2B2C1D1E1edD1E1eE1F1fedcba+IGNASELR	3	N2H7	188	Oligo-mannose	2	97620	59404	99298	91060	76585	72238	118531	118003	133339	153122	0.996429	1.00409	0.332213	1.01216	1.02457	1.15816	1.17729	1.08581	1.47741	1.622	2	0.0358497	1.33813
Laminin subunit alpha-5	Q61001	Lama5	A2B2C1D1E2F1G4gfedD1E2F1G4gfedcbB5ba+EALNQAVNTTR	2	N4H5F1G2	2395	Complex	5	35342	27920	37115	38360	28479	35006	64304	38286	57406	61997	1	1.14149	1.00191	1	0.9965	1.32807	1.1912	1.09582	1.07754	1.15106	5	0.0287624	1.129
Translocon-associated protein subunit beta	Q9CPW5	Ssr2	A2B2C1D1E1edD1E1eE1F1fedcba+IAPASNVSHTVVLRPLK	3	N2H7	88	Oligo-mannose	29	186175	137282	216455	185486	182995	124292	197864	163956	188182	158481	1	0.86268	1.04093	1	1.03525	0.846113	0.972068	0.901111	0.974392	0.977224	29	0.23472	0.946914
Thy-1 membrane glycoprotein	P01831	Thy1	A2B2C1D1E2F1G4gfedD1E2F1G3gfedcbB5ba+VLTLANFTTK	2	N4H5F1S1G1	94	Complex	40	22555	16752	24016	20975	18883	19699	29068	33758	34496	35963	0.994525	0.800496	1.1499	1.07812	1	1.39838	1.53214	1.84505	1.75867	2.27825	40	0.00160266	1.72256
C-type mannose receptor 2	Q64449	Mrc2	A2B2C1D1E2F1G4gfedD1E2F1G3gfedcbB5ba+NASLAHVPDPYTQAFLTQAAR	2	N4H5F1S1G1	1156	Complex	5	109263	49930	137610	90564	89618	63920	115211	145674	101591	139488	1	0.731438	1.1217	0.950331	1	0.862368	0.984272	0.975974	0.846353	1.00653	5	0.731867	0.965128
Tenascin	Q80YX1	Tnc	A2B2C1D1E2F1G4gfedD1E2F1fedcbB5ba+ESGLNMTLPEENQPVVFNHIYNIK	2	N4H5F1G1	38	Complex	9	74759	37128	83460	57877	46800	58813	130286	104243	99028	129556	1.22094	0.893136	1.2927	1	0.930444	1.28044	1.93732	1.5701	1.44259	2.30326	9	0.0129536	1.56374
EMILIN-1	Q99K41	Emilin1	A2B2C1D1E2F1fedD1E2eE2edcba+ESNSTSLTQAALLEK	3	N5H4	767	Complex	2	41069	36077	42037	38513	41664	31311	47278	44345	48239	46221	0.982119	1.05406	0.957638	1.10055	1.1076	1.06755	1.1103	1.07524	1.13766	1.27621	2	0.0920017	1.08566
Macrosialin	P31996	Cd68	A2B2C1D1E2F1G4gfedD1E2F1fF5fedcbB5ba+AWGISVLNPNK	2	N4H5F2G1	169	Complex	1	12387	8137	15688	13066	10070	12677	21641	22240	20215	21986	1	0.830825	1.20829	1.12423	0.902992	1.37443	1.6968	1.81618	1.56666	1.96434	1	0.000603252	1.66486
EMILIN-1	Q99K41	Emilin1	A2B2C1D1E2F1G4gfF5feE2edD1E2F1G3gfeE2F1G4gfedcbB5ba+LEGLLANVSR	4	N6H6F2S1G2	456	Complex	1	3459	978	5286	2710	2913	2334	3354	3825	5577	4937	1.06903	0.382287	1.5586	0.89266	1	0.968749	1.00675	1.19581	1.65465	1.68865	1	0.223041	1.25618
Leptin receptor	P48356	Lepr	A2B2C1D1E1F1fedD1E1F1feE1F1fedcba+YLENSTIVR	3	N2H9	275	Oligo-mannose	2	26011	30063	38317	28341	32197	24840	42610	45678	30818	58044	0.813965	1.03111	1.07704	0.820094	1.05853	0.946441	1.14256	1.29188	0.85767	1.73234	2	0.194313	1.16832
Integrin alpha-1	Q3V3R4	Itga1	A2B2C1D1E2F1G4gfedD1E2F1G4gfedcbB5ba+LDLPVNTSIPNVTEIK	2	N4H5F1G2	100	Complex	3	17273	10074	20784	14184	11620	11822	12708	17577	19374	19405	1	0.842824	1.15027	1	0.853788	0.967635	0.816431	1.17614	1.11864	1.20532	3	0.370367	1.11276
H-2 class II histocompatibility antigen, A-K alpha chain;H-2 class II histocompatibility antigen, A-B alpha chain;H-2 class II histocompatibility antigen, A-S alpha chain;H-2 class II histocompatibility antigen, A-U alpha chain (Fragment)	P01910;P14434;P14437;P14438	H2-Aa;H2-Aa;H2-Aa;H2-Aa	A2B2C1D1E1F1fedD1E1F1feE1F1fedcba+SNSTPATNEAPQATVFPK	3	N2H9	105;105;82;76	Oligo-mannose	3	0	9190	0	16112	14614	19031	32634	23785	20127	24479	0.86863	0.862693	1	1.17156	1.13434	1.5963	1.95254	1.70848	2.04917	2.05771	3	6.22793e-05	1.8515
Glutathione hydrolase 5 proenzyme	Q9Z2A9	Ggt5	A2B2C1D1E2F1fedD2dD1E2edcbB5ba+GDHHQLSHYNLTGVR	2	N5H4F1	378	Complex	1	10250	13651	11185	9414	11826	7404	10830	8833	13150	10095	0.960548	1.61797	1	0.940258	1.23099	0.931822	0.985695	0.837324	1.18301	1.04698	1	0.307977	0.92423
Laminin subunit alpha-4	P97927	Lama4	A2B2C1D1E2F1G4gfedD1E2F1G4gfedcbB5ba+NLTEVVPQLLDQLR	2	N4H5F1G2	780	Complex	5	18406	12206	18953	16767	15222	11661	19430	18202	21329	18048	0.938593	0.888975	1.01184	1.03312	1.05808	0.812305	0.926262	1.03033	1.11727	1.11772	5	0.831553	1.03371
Synaptophysin-like protein 1	O09117	Sypl1	A2B2C1D1E2F1G4gfedD1E2F1G4gfedcbB5ba+VGVNKNQTVTATFGYPFR	2	N4H5F1G2	72	Complex	24	13980	9796	13481	11107	12801	8887	16258	14119	15785	15992	1	0.781239	1.03024	1	1.04783	0.853261	1.23211	1.07141	1.09232	1.28019	24	0.170809	1.12879
Complement factor H	P06909	Cfh	A2B2C1D1E1edD1E1eE1F1fedcba+LTEFTHNSTMDYK	3	N2H7	773	Oligo-mannose	3	67338	42211	69521	53917	66389	33054	56566	39217	73609	45956	1.01526	0.804919	1	0.931951	1.12194	0.671338	0.832696	0.598108	1.04933	0.76682	3	0.0752163	0.780926
Leucyl-cystinyl aminopeptidase	Q8C129	Lnpep	A2B2C1D1E1F1fedD1E1F1feE1F1fedcba+TNQSAELIQPVATNGK	3	N2H9	145	Oligo-mannose	1	224134	113893	313352	238699	190594	147304	308950	354200	407720	349740	1	0.642689	1.33381	1.13506	0.944543	0.882629	1.33875	1.59857	1.74631	1.72693	1	0.0532885	1.45032
Lysosomal alpha-glucosidase	P70699	Gaa	A2B2C1D1E1edD1E1eE1edcba+RGVFITNETGQPLIGK	3	N2H6	470	Oligo-mannose	3	47606	33767	36190	41165	44267	32104	51975	27917	43479	37082	1.08507	0.933487	0.786958	1	1.11415	0.982708	1.15056	0.643655	0.905975	0.935392	3	0.565832	0.939512
Nuclear cap-binding protein subunit 2	Q9CQ49	Ncbp2	A2B2C1D1E1edD1E1eE1edcba+YINGTR	3	N2H6	102	Oligo-mannose	2	5167	33366	5225	9312	15849	46621	10850	8014	1013	5701	0.560451	3.64806	0.497499	1	1.68953	5.92465	1.05462	0.720555	0.362049	0.565688	2	0.843193	0.815457
H-2 class I histocompatibility antigen, alpha chain (Fragment);H-2 class I histocompatibility antigen, L-D alpha chain;H-2 class I histocompatibility antigen, D-B alpha chain;H-2 class I histocompatibility antigen, D-D alpha chain;H-2 class I histocompatibility antigen, K-B alpha chain;H-2 class I histocompatibility antigen, K-W28 alpha chain;H-2 class I histocompatibility antigen, K-Q alpha chai…	P01895;P01897;P01899;P01900;P01901;P03991;P14428;P01896	H2-D1;H2-L;H2-D1;H2-D1;H2-K1;H2-K1;H2-K1;Unknown	A2B2C1D1E2F1feE2F1fedD1E1eE1edcbB5ba+NGNATLLR	4	N4H7F1	133;200;200;200;197;197;157;10	Hybrid	1	12373	14923	11926	11635	10248	23670	18741	23270	31521	18636	1	1.52543	0.919578	1.00223	0.919993	2.56918	1.47108	1.90244	2.44563	1.66692	1	0.00485478	1.82013
Nuclear receptor-interacting protein 3	Q9JJR9	Nrip3	A2B2C1D1E2F1fF5feE2F1fedD1E1eE1edcba+RLMETNLSK	4	N4H7F1	72	Hybrid	1	42185	29692	44147	33748	45138	32720	59191	51315	53757	55898	1.00159	0.891622	1	0.853996	1.1904	1.04331	1.36491	1.23244	1.22527	1.4688	1	0.0166938	1.28329
Vitronectin	P29788	Vtn	A2B2C1D1E2F1G4gfF4fedD1E1eE1edcba+NGSLFAFR	3	N3H6G2	168	Hybrid	1	68697	42955	67992	64924	58186	56191	75978	63080	67510	78653	1.05904	0.837527	1	1.06673	0.996351	1.16335	1.13758	0.983683	0.999097	1.34191	1	0.121847	1.12601
Lysosome-associated membrane glycoprotein 2	P17047	Lamp2	A2B2C1D1E2F1G3gfedD1E1edcba+LNNSQIK	2	N3H5S1	280	Hybrid	14	170338	136214	191160	176811	131914	172156	238771	288967	243874	248234	1.01379	0.832009	1.12162	1	0.917009	1.00543	1.33392	1.36287	1.27185	1.37553	14	0.00823792	1.3242
Atrial natriuretic peptide receptor 3	P70180	Npr3	A2B2C1D1E2F1fedD1E2F1fedcbB5ba+IIQQTWNR	2	N4H5F1	389	Complex	1	16314	20277	18327	16263	18129	19333	24975	18072	32246	23738	0.93304	1.46675	1	0.99133	1.15169	1.48495	1.38728	1.04553	1.77044	1.50252	1	0.0615066	1.37131
Laminin subunit alpha-5	Q61001	Lama5	A2B2C1D1E2F1fedD1E1eE1edcbB5ba+NASQNQDNVYQGGGVCLDCQHHTTGINCER	3	N3H6F1	383	Hybrid	1	7407	7840	9905	11347	6331	7806	9894	5526	11347	8965	0.783825	1.04931	1	1.27978	0.744165	1.10937	1.01688	0.591531	1.15272	1.04994	1	0.930153	1.04409
Receptor-type tyrosine-protein phosphatase mu	P28828	Ptprm	A2B2C1D1E2F1G4gfedD1E2F1G4gfedcba+VNNGPLGNPIWNISGDPTR	2	N4H5G2	131	Complex	1	4770	3916	5797	6972	4491	4122	6767	7163	6457	6989	0.956214	0.992866	1.10869	1.48961	1	1.10973	1.3175	1.45252	1.24261	1.55056	1	0.109861	1.25766
Transthyretin	P07309	Ttr	A2B2C1D1E2F1G4gfedD1E2eE2F1fF5fedcba+TLGISPFHEFADVVFTANDSGHR	3	N5H5F1G1	118	Complex	2	31550	19410	31565	27206	28730	23629	35559	43275	36695	37935	1.1071	0.863263	1.07234	0.98126	0.95948	1.00554	1.1354	1.39108	1.20669	1.43299	2	0.030542	1.24377
ADP-ribosyl cyclase/cyclic ADP-ribose hydrolase 1	P56528	Cd38	A2B2C1D1E2F1G3gfedD1E2F1G3gfedcbB5ba+NSTFGSVEVFSLDPNK	2	N4H5F1S2	223	Complex	1	14714	7165	18442	16403	16528	16020	37924	42299	31596	42607	0.841647	0.518354	1.00641	1	1.05012	1.23064	2.10684	2.44748	1.73499	2.69722	1	0.00308762	2.33483
Lysosome membrane protein 2	O35114	Scarb2	A2B2C1D1E2F1G4gfedD1E2eE2F1G4gfedcbB5ba+NMVLQNGTK	3	N5H5F1G2	45	Complex	1	15104	8906	18841	15697	13674	7434	24836	18393	20446	21041	0.994434	0.741614	1.18347	1.10148	1	0.657322	1.58812	1.22497	1.29229	1.53316	1	0.197571	1.29172
Serine/threonine-protein kinase WNK1	P83741	Wnk1	A2B2C1D1E2F1fedD1E2F1feE2F1fedcba+NRSEDTK	3	N5H6	1870	Complex	1	156634	88543	228603	158495	150741	36475	39598	32524	53439	43627	0.93548	0.668827	1.30256	1.00888	1	0.29256	0.229689	0.196491	0.306389	0.288363	1	0.000114726	0.279864
Sodium/potassium-transporting ATPase subunit beta-3	P97370	Atp1b3	A2B2C1D1E2F1G4gfeE2F1fedD1E1eE1edcbB5ba+EENATIATYPEFGVLDLK	4	N4H7F1G1	197	Hybrid	3	14096	8506	20417	14207	1042	8213	14180	13917	15462	12320	0.865561	0.720931	1.04288	1.05402	1	0.673763	0.865976	0.986483	0.934325	1.11411	3	0.827407	0.960288
Fibroleukin	P12804	Fgl2	A2B2C1D1E2eE2edD1E1eE1edcbB5ba+LDGSTNFTR	4	N4H5F1	256	Hybrid	1	120771	43258	519807	293105	87194	47355	173162	406770	101193	480434	1	0.453018	4.10628	2.58665	0.801944	0.526592	1.39254	3.40703	0.804366	4.40258	1	0.765202	1.18052
Zona pellucida sperm-binding protein 3	P10761	Zp3	A2B2C1D1E2F1G4gfedD1E2F1G3gfeE2F1G4gfedcbB5ba+PRPETLQFTVDVFHFANSSR	3	N5H6F1S1G2	273	Complex	11	56355	29322	64899	47071	47021	30401	43344	4504	48988	55476	1.04665	0.726007	1.21556	1	1	0.702819	0.832329	1.01168	0.91989	1.2094	11	0.605421	0.930056
Acid ceramidase	Q9WV54	Asah1	A2B2C1D1E1edD1E1eE1edcbB5ba+SVLENTTSYEEAK	3	N2H6F1	258	Oligo-mannose	1	103140	62005	109433	91291	78854	88219	172340	163232	160836	181037	1.06004	0.805995	1.07303	1	0.900199	1.21766	1.72028	1.69703	1.58688	2.0592	1	0.00141027	1.68017
Alkaline phosphatase, tissue-nonspecific isozyme	P09242	Alpl	A2B2C1D1E2F1G3gfedD1E2F1G3gfedcba+HSHYVWNR	2	N4H5S2	271	Complex	6	1083	17150	15300	13826	12969	16482	16530	13400	19092	12507	0.8967	1.45517	1	0.943898	1.03586	1.56038	1.10921	1.22355	1.33335	1.10337	6	0.166604	1.20919
Alpha-1-acid glycoprotein 1	Q60590	Orm1	A2B2C1D1E2F1G4gfeE2F1G4gfedD1E2F1G4gfeE2F1G4gfedcba+ESQTIGDQCVYNSTHLGFQR	4	N6H7G4	94	Complex	14	21172	12385	15454	15353	15952	12900	20706	21511	20756	18916	1.03169	0.964085	0.91351	1	1.05807	1.31802	1.17027	1.1567	1.38415	1.40158	14	0.000984057	1.30175
Alpha-defensin 1;Alpha-defensin 6/12;Alpha-defensin 10;Alpha-defensin 11 (Fragment);Alpha-defensin 16	P11477;P50704;P50708;P50709;P50714	Defa1;Defa6;Defa10;Defa11;Defa16	A2B2C1D1E2edD2dD1E2edcba+GRERMNGTCR	2	N5H3	78;78;78;70;78	Complex	1	10811	15246	7529	6888	11465	8072	8794	6302	971	6318	1	1.78362	0.664416	0.679055	1.17795	1.00274	0.790023	0.589661	0.0862223	0.64677	1	0.124757	0.647258
Collagen alpha-6(VI) chain	Q8C6K9	Col6a6	A2B2C1D1E2F1G3gfeE2edD1E1eE1edcba+TEFNLTSYSSK	4	N4H6S1	2033	Hybrid	1	99327	57039	90125	91940	95754	64140	90019	86754	107587	92190	1.01364	0.736209	0.877469	1	1.08541	0.879059	0.892218	0.895566	1.05401	1.04121	1	0.895571	1.0073
Glutathione reductase, mitochondrial	P47791	Gsr	A2B2C1D1E1F1fedD1E1F1feE1F1fedcba+LNTIYQNNLTK	3	N2H9	139	Oligo-mannose	1	60946	40645	56227	51547	46013	49914	71367	95047	79397	79437	1.13614	0.958308	1	1.02416	0.952768	1.24963	1.29212	1.79232	1.42088	1.63887	1	0.00272588	1.41725
Ig gamma-2A chain C region, membrane-bound form;Ig gamma-2A chain C region, A allele;Ig gamma-2A chain C region secreted form	P01865;P01863;P01864	Igh-1a;Ighg;Unknown	A2B2C1D1E2F1G4gfedD1E2edcbB5ba+EDYNSTLR	2	N4H4F1G1	179;180;185	Complex	37	26403	32480	19716	23992	33269	33817	32733	24349	34111	22169	0.993074	1.04741	0.881872	1	1.14448	1.63483	1.43825	1.55746	1.70903	1.61255	37	1.45535e-05	1.58435
Lysosome-associated membrane glycoprotein 2	P17047	Lamp2	A2B2C1D1E2F1G4gfedD1E2F1G4gfedcba+LNNSQIK	2	N4H5G2	280	Complex	19	38546	25727	57182	41773	35316	37082	66831	70619	70221	66752	1	0.880828	1.1071	0.965775	1	0.995527	1.41102	1.28223	1.35505	1.5637	19	0.011004	1.37
von Willebrand factor	Q8CIZ8	Vwf	A2B2C1D1E2F1G3gfeE2F1fedD1E1edcbB5ba+YQGGNR	3	N4H6F1S1	1574	Hybrid	1	2966	3563	3432	3723	4372	3703	4900	2641	4047	3581	0.747481	1.13568	0.825174	1	1.22385	1.2533	1.19935	0.673268	0.979103	0.99878	1	0.807368	1.03157
Neuronal cell adhesion molecule	Q810U4	Nrcam	A2B2C1D1dD1E1edcba+NLNFSTR	1	N2H4	1013	Oligo-mannose	1	42904	40317	27740	33921	24796	27657	27217	32545	44069	29494	1.18673	1.41044	0.73203	1	0.761826	1.02738	0.731161	0.910601	1.17018	0.902866	1	0.649296	0.950821
Thioredoxin domain-containing protein 15	Q6P6J9	Txndc15	A2B2C1D1E1F1fedD1E1eE1F1fedcba+FNHTDR	3	N2H8	262	Oligo-mannose	7	112641	140451	102923	104007	113220	122946	134822	106136	133435	90411	0.809867	1.51059	0.871735	1	1.06954	1.22915	1.01656	0.902557	1.05973	0.997377	7	0.935257	1.04392
Collagen alpha-6(VI) chain	Q8C6K9	Col6a6	A2B2C1D1E2F1G4gfedD2dD1E2F1G4gfedcba+TEFNLTSYSSK	2	N5H5G2	2033	Complex	1	7395	4773	6891	5228	8055	6840	11437	10519	14996	14362	1.12483	0.918231	1	0.847544	1.36093	1.39726	1.68958	1.6185	2.18973	2.41769	1	0.00479021	1.74217
Glutathione hydrolase 5 proenzyme	Q9Z2A9	Ggt5	A2B2C1D1E2F1fF4fedD2dD1E2F1G3gfedcbB5ba+LWDPSSHPGIQNISR	2	N5H5F1S1G1	347	Complex	1	63452	42105	75309	56550	67255	49278	83725	83447	74486	87731	1	0.839266	1.13232	0.949872	1.17733	1.04299	1.28153	1.33032	1.12693	1.53018	1	0.0488334	1.23604
Asporin	Q99MQ4	Aspn	A2B2C1D1E2F1G4gfedD2dD1E2F1G4gfedcbB5ba+ITDIENGTFANIPR	2	N5H5F1G2	275	Complex	2	6885	4684	9047	7231	6967	4381	4789	8234	6726	7376	0.945179	0.815482	1.07458	0.956389	1.03571	0.847456	0.835403	1.10637	0.908534	1.20962	2	0.858924	1.00017
Lysosome-associated membrane glycoprotein 2	P17047	Lamp2	A2B2C1D1E2F1G4gfedD2dD1E2F1G4gfeE2F1G4gfedcbB5ba+YWGIHLQAFVQNGTVSK	3	N6H6F1G3	175	Complex	2	13816	10375	19615	11412	17083	6565	11227	8562	11702	12439	1.03579	0.863849	1.16382	0.906767	1.29274	0.726619	0.964489	0.753047	0.909386	1.01943	2	0.108453	0.834373
Golgi apparatus protein 1	Q61543	Glg1	A2B2C1D1E2F1G3gfedD1E1edcba+LNLTTDPK	2	N3H5S1	161	Hybrid	2	152060	88982	203006	97386	116070	128570	164086	210718	201288	218917	1.15152	0.744611	1.42929	0.897257	0.953343	1.07165	1.20948	1.60935	1.24177	1.67971	2	0.0870111	1.33926
Fibroleukin	P12804	Fgl2	A2B2C1D1E2F1G3gfedD1E2edcba+LDGSTNFTR	2	N4H4S1	256	Complex	1	21118	16767	22580	20126	21597	17434	24279	21992	25458	22172	0.984504	0.988625	1.00429	1	1.11835	1.09152	1.0993	1.0371	1.13934	1.14395	1	0.0304329	1.09962
Alpha-N-acetylgalactosaminidase	Q9QWR8	Naga	A2B2C1D1dD1dcbB5ba+MAAALNATGR	0	N2H3F1	177	Oligo-mannose	5	122757	146613	135359	130961	157305	149730	175561	147513	182142	162464	0.937567	1.21002	0.925201	1	1.25182	1.44066	1.09979	0.991902	1.23097	1.11814	5	0.310961	1.12221
Laminin subunit gamma-1	P02468	Lamc1	A2B2C1D1E1edD1E1eE1edcba+RIPAINR	3	N2H6	1393	Oligo-mannose	5	11284	22955	11071	11564	14675	16021	13936	5968	14158	9006	0.97379	1.9026	0.869915	1	1.23	1.63209	1.09675	0.800503	1.10276	0.855991	5	0.691622	0.913551
Toll-like receptor 3	Q99MB1	Tlr3	A2B2C1D1E2F1G4gfedD1E2F1G4gfeE2F1G4gfedcbB5ba+SEELEFLGNSSLR	3	N5H6F1G3	197	Complex	3	9951	7103	9983	5535	10803	7253	12090	9436	10840	13406	1.04481	0.902903	1	1.06353	0.938001	0.898339	0.817032	0.812823	1.09261	1.35958	3	0.955631	0.930434
Anoctamin-3	A2AHL1	Ano3	A2B2C1D1E1edD1E1eE1edcba+DTFFSNATR	3	N2H6	302	Oligo-mannose	2	14574	14254	21188	19270	17876	14067	17632	26269	30058	25430	0.827357	1.01305	0.903153	1.01703	1.0072	0.973758	0.92557	1.11194	1.23385	1.12873	2	0.110025	1.11346
Neprilysin	Q61391	Mme	A2B2C1D1E2F1G4gfedD1E2F1feE2F1G4gfedcbB5ba+EIANATTKPEDR	3	N5H6F1G2	285	Complex	2	22805	23366	23843	17898	23019	17088	26120	19084	23624	24685	1.07163	1.13931	0.969362	0.820262	1.05886	0.291721	1.06145	0.882814	0.977475	1.29265	2	0.546253	0.951262
Ribosomal L1 domain-containing protein 1	Q8BVY0	Rsl1d1	A2B2C1D1E1F1G1gfedD1E1F1feE1F1fedcba+MQENITGK	3	N2H10	371	Oligo-mannose	2	12659	3011	18469	11025	7646	5159	13723	20370	11469	20047	1.12499	0.32777	1.53333	1	0.731651	0.574217	1.10032	1.80411	0.882321	2.05919	2	0.352387	1.35665
Collagen alpha-4(VI) chain	A2AX52	Col6a4	A2B2C1D1E2F1G4gfedD1E2F1fedcba+DANTTELEEIASK	2	N4H5G1	986	Complex	20	28751	23394	27985	27477	26441	18683	27159	28206	38902	35422	1.01272	0.836798	1.06108	1	1	0.761088	1.05874	0.952233	1.17351	1.35537	20	0.487385	1.08081
CUB and sushi domain-containing protein 1	Q923L3	Csmd1	A2B2C1D1E2F1G4gfedD1E2F1G4gfedcbB5ba+GGQILTGNSTR	2	N4H5F1G2	2894	Complex	1	16792	23353	17692	20205	24241	21282	22667	15704	22768	16663	0.779769	1.37157	0.783807	1	1.25036	1.32723	1.0223	0.737673	1.01497	0.856353	1	0.778301	0.977828
Laminin subunit gamma-1	P02468	Lamc1	A2B2C1D1E2F1feE2F1fedD1E1eE1edcbB5ba+IPAINR	4	N4H7F1	1393	Hybrid	2	63329	51704	92713	63456	4821	37435	61234	73524	76613	74496	0.984087	0.897226	1.51838	1.10967	0.282664	0.721548	0.991869	1.41793	1.09094	1.56342	2	0.449939	1.14413
Integrin alpha-M	P05555	Itgam	A2B2C1D1E2F1G3gfeE2F1fedD1E1edcba+AFFDETKNNTR	3	N4H6S1	696	Hybrid	1	21077	11756	35039	24259	20788	13670	35532	33224	23675	29463	0.9128	0.643929	1.44773	1.11974	1	0.795072	1.49453	1.45549	0.98429	1.41215	1	0.323985	1.23843
Laminin subunit beta-1	P02469	Lamb1	A2B2C1D1E2F1fedD2dD1E2F1fedcbB5ba+LTDTASQSNSTAGELGALQAEAESLDK	2	N5H5F1	1279	Complex	1	64835	30785	81477	72929	54072	29096	57771	79041	62245	76915	1	0.600539	1.19893	1.19886	0.926367	0.602691	0.865405	1.2332	0.921639	1.31292	1	0.989838	0.997365
Acid ceramidase	Q9WV54	Asah1	A2B2C1D1E2F1G4gfedD1E2F1fedcbB5ba+CLNHTTQK	2	N4H5F1G1	341	Complex	2	6522	4200	5355	4425	4644	5205	9424	9719	10686	8505	1.10103	1.32682	0.981193	0.956179	1.02901	1.72089	1.8339	1.91257	2.10848	1.81674	2	2.63049e-05	1.79026
Alkaline phosphatase, tissue-nonspecific isozyme	P09242	Alpl	A2B2C1D1E2F1feE2F1fedD1E1eE1edcba+HSHYVWNR	4	N4H7	271	Hybrid	2	6564	7304	6714	7156	7148	8974	8318	8289	9032	7301	0.728622	1.27898	0.916434	1.03954	1.00948	1.56251	0.960291	1.13571	1.20455	1.06104	2	0.200158	1.17083
Laminin subunit beta-1	P02469	Lamb1	A2B2C1D1E1edD1E1eE1edcba+RVNASTTDPNSTVEQSALTR	3	N2H6	1336	Oligo-mannose	6	26108	18219	43524	28932	18724	12932	30637	43611	18187	44297	0.978276	0.971725	1.13468	1.12353	0.986042	0.813912	0.877882	0.989164	0.801928	0.980712	6	0.0275104	0.855527
Decorin	P28654	Dcn	A2B2C1D1E2F1G4gfedD1E2F1G4gfedcbB5ba+YIQVVYLHNNNISAVGQNDFCR	2	N4H5F1G2	298	Complex	10	18266	16955	21738	18252	21011	16616	24212	23364	27867	21112	0.95757	1.00229	1	1.08671	1.01126	1.02457	1.0982	1.16993	1.23875	1.1366	10	0.0185198	1.12643
Collagen alpha-1(XIV) chain	Q80X19	Col14a1	A2B2C1D1E2F1fedD2dD1dcbB5ba+VVDKGNGSKPTSPEEVK	1	N4H4F1	138	Complex	1	23629	4712	24049	26704	15217	6228	9846	11859	10157	11814	1.02986	0.259747	1	1.24048	0.736688	0.364547	0.416786	0.522844	0.424977	0.569859	1	0.0522018	0.506665
Zona pellucida sperm-binding protein 2	P20239	Zp2	A2B2C1D1E2F1G4gfedD1E2F1G4gfedcbB5ba+IGNGTR	2	N4H5F1G2	184	Complex	1	17356	22791	21245	13659	20250	25646	14283	8848	21207	10866	0.856297	1.42216	1	0.718243	1.10974	1.69928	0.684404	0.44158	1.00443	0.593308	1	0.604711	0.739482
Solute carrier family 12 member 7	Q9WVL3	Slc12a7	A2B2C1D1E1F1fedD1E1F1feE1F1fedcba+TAFAPPDIPVCLLGNR	3	N2H9	312	Oligo-mannose	5	30764	36861	33159	37193	34547	29744	40448	46296	54107	45489	0.784976	1.21492	0.824403	1.05199	1	1.04374	1.02373	1.21271	1.3536	1.26161	5	0.0781372	1.236
Laminin subunit gamma-1	P02468	Lamc1	A2B2C1D1E2edD1E1edcbB5ba+NISQDLEK	2	N3H4F1	1239	Hybrid	2	175078	78685	156112	187172	123752	72492	138272	118145	137056	146408	1.13468	0.71801	1	1.22745	0.899534	0.702148	0.98112	0.753466	0.968988	1.13477	2	0.483712	0.916564
Aminopeptidase N	P97449	Anpep	A2B2C1D1E2F1G3gfedD1E2F1G3gfedcbB5ba+SGQEDHYWLDVEKNQSAK	2	N4H5F1S2	606	Complex	5	24237	11196	26375	18063	21454	13000	36520	27858	35145	30296	1.08251	0.594218	1	1.0667	0.945199	0.868548	1.54077	1.46322	1.45156	1.67524	5	0.0231393	1.49008
Protein-associating with the carboxyl-terminal domain of ezrin	Q9DBQ7	Scyl3	A2B2C1D1E1F1fedD1E1eE1F1fedcba+NTSEDNGSFPAGSNK	3	N2H8	510	Oligo-mannose	1	51240	115159	20888	43061	139849	59668	38803	17976	47066	14249	1	2.8425	0.388917	0.89568	3.03159	1.56388	0.735487	0.354874	0.881788	0.307759	1	0.181112	0.493766
Ectonucleotide pyrophosphatase/phosphodiesterase family member 3	Q6DYE8	Enpp3	A2B2C1D1E2F1G4gfeE2F1fedD1E1edcba+LNLSEGEVAATVK	3	N4H6G1	594	Hybrid	1	33208	19692	29074	33645	32778	16451	26637	23507	24669	27944	1	0.749995	0.835278	1.07983	1.09638	0.665305	0.779043	0.716052	0.71314	0.931284	1	0.049364	0.798518
Insulin receptor	P15208	Insr	A2B2C1D1E1edD1E1eE1F1fedcba+GLSPGNYSVR	3	N2H7	910	Oligo-mannose	3	18031	33417	24131	21714	22198	23997	21659	26257	32042	19951	0.794962	1.47456	1	1	1.05883	1.39255	1.04175	1.14767	1.25206	1.074	3	0.393738	1.12638
Basigin	P18572	Bsg	A2B2C1D1E2F1G4gfeE2F1fedD1E2F1G3gfeE2F1G4gfedcbB5ba+TQLTCSLNSSGVDIVGHR	4	N6H7F1S1G2	160	Complex	1	15494	12875	22850	14890	15090	11407	21057	17316	17830	20835	0.951491	1	1.33874	0.974572	1.02932	0.940771	1.2559	1.07567	1.05114	1.41603	1	0.441792	1.07321
Properdin	P11680	Cfp	A2B2C1D1E2F1G4gfedD1E2F1G4gfedcbB5ba+NVTFWGTPR	2	N4H5F1G2	423	Complex	2	20740	12346	22588	21536	17551	1186	17880	22435	20233	19347	1.00891	0.75295	1.01934	1.03233	0.980273	0.24008	0.916484	1.04292	0.902618	1.17565	2	0.560182	0.958329
Laminin subunit alpha-4	P97927	Lama4	A2B2C1D1E2F1feE2edD1E1edcba+RPASNISASIQR	3	N4H5	803	Hybrid	2	38143	44260	28523	30013	46254	32365	27704	22420	50290	17780	0.960691	1.38983	0.66212	0.915769	1.17134	1.21851	0.801629	0.741736	1.17324	0.665946	2	0.569535	0.884533
Alpha-2-HS-glycoprotein	P29699	Ahsg	A2B2C1D1E2F1G4gfedD1E2F1G4gfedcba+RPFGVVYEMEVDTLETTCHALDPTPLANCSVR	2	N4H5G2	99	Complex	3	8707	6637	8708	7669	9016	5371	12531	12318	10753	8310	1.02884	0.732979	1.09092	0.973718	1	0.859297	1.27773	1.48439	1.20859	1.58203	3	0.0528466	1.32525
Sister chromatid cohesion protein PDS5 homolog A	Q6A026	Pds5a	A2B2C1D1E2F1G4gfF5fedD1E1eE1edcbB5ba+NNQSKSANSTLR	3	N3H6F2G1	851	Hybrid	1	50158	32092	59073	44060	41547	30487	56813	58374	59319	74549	1.06812	0.864343	1.20015	1	0.982738	0.871894	1.17502	1.25744	1.21266	1.75694	1	0.168145	1.1987
Collagen alpha-4(VI) chain	A2AX52	Col6a4	A2B2C1D1E2F1fedD1E2edcbB5ba+DANTTELEEIASK	2	N4H4F1	986	Complex	3	35364	25996	31411	33157	28949	18633	48847	33162	45110	39680	1.00134	1	0.949999	1.07482	0.977994	0.936797	1.18001	1.01644	1.15705	1.25259	3	0.116054	1.12988
Lysosomal protective protein	P16675	Ctsa	A2B2C1D1E2F1G4gfedD1E2edcba+LDPPCTNTTAPSNYLNNPYVR	2	N4H4G1	327	Complex	9	40522	27200	41572	33997	37773	26656	44255	43210	47476	37527	1.00079	0.867383	1.09647	0.973484	1.01271	1.13557	1.12628	1.26657	1.37788	1.24074	9	0.00375611	1.24748
Prolyl 4-hydroxylase subunit alpha-1	Q60715	P4ha1	A2B2C1D1E1F1fedD1E1eE1F1fedcba+DMSDGFISNLTIQR	3	N2H8	113	Oligo-mannose	17	26525	17462	29157	24169	23092	12124	24901	21471	25265	27614	1	0.930558	1.10021	1	1	0.841563	1.02475	0.925963	1.0156	1.11367	17	0.695152	0.993445
Inactive tyrosine-protein kinase 7	Q8BKG3	Ptk7	A2B2C1D1E2F1G3gfeE2edD1E1eE1edcbB5ba+STNASFNIK	4	N4H6F1S1	108	Hybrid	1	27420	20700	28146	28021	22252	26207	45764	45668	39354	40168	1.02113	0.974981	1	1.11218	0.920458	1.3107	1.65523	1.72035	1.40692	1.65551	1	0.000230991	1.56033
G-protein coupled receptor 87	Q99MT7	Gpr87	A2B2C1D1dD1E1edcba+NSTLHNK	1	N2H4	33	Oligo-mannose	1	24174	28075	25375	26069	23560	23634	26268	23065	26959	22795	0.923747	1.35686	0.92508	1.06171	1	1.21287	0.974878	0.891555	0.98895	0.964007	1	0.63993	0.971301
Collagen alpha-6(VI) chain	Q8C6K9	Col6a6	A2B2C1D1E2F1fF5feE2F1fedD1E1edcbB5ba+VGLVTYSNETR	3	N4H6F2	274	Hybrid	1	62276	49288	46770	52753	59851	37549	72219	33543	66745	37202	1	1.00099	0.716499	0.902826	1.06751	0.809746	1.12629	0.544843	1.02888	0.661122	1	0.432062	0.878242
Chromodomain-helicase-DNA-binding protein 7	A2AJK6	Chd7	A2B2C1D1E1edD1E1eE1edcba+HMLNGSLVDGEPPMK	3	N2H6	2488	Oligo-mannose	1	19830	17930	26488	22159	18528	26010	42321	40728	36163	42870	0.874442	1	1.11436	1.04144	0.907522	1.54035	1.81252	1.81673	1.53087	2.09217	1	0.000134678	1.76172
Amino acid transporter heavy chain SLC3A2	P10852	Slc3a2	A2B2C1D1E2F1G4gfedD1E2F1G4gfeE2F1G4gfedcbB5ba+LMNAPLYLAEWQNITK	3	N5H6F1G3	259	Complex	40	40406	27088	84486	52879	43071	28010	56278	54498	55242	61556	0.931326	0.746412	1.17419	1	1.0238	0.875165	1.1631	1.18207	1.14247	1.36878	40	0.142434	1.16756
Laminin subunit alpha-4	P97927	Lama4	A2B2C1D1E2F1G4gfedD2dD1E2F1fedcbB5ba+NTTGFK	2	N5H5F1G1	215	Complex	1	26016	19836	29378	26125	22768	20864	25244	27928	26085	23768	1	0.964328	1.07733	1.07027	0.972086	1.07703	0.942403	1.0859	0.962535	1.01109	1	0.979237	1.00044
Collagen alpha-1(XII) chain	Q60847	Col12a1	A2B2C1D1E1F1fedD1E1F1feE1F1fedcba+MLEAYNLTEK	3	N2H9	2530	Oligo-mannose	19	143733	119900	216564	271612	160018	156784	353505	278470	300819	311501	0.889373	0.941679	1.05032	1.27258	1	1.12502	1.70837	1.29205	1.43499	1.67933	19	0.0124302	1.39306
Voltage-dependent calcium channel subunit alpha-2/delta-1	O08532	Cacna2d1	A2B2C1D1E2F1G4gfedD1E2edcbB5ba+SLDNDNYVFTAPYFNK	2	N4H4F1G1	781	Complex	1	26157	17580	29083	30956	25669	21731	33123	29861	34767	33274	0.942714	0.80135	1	1.18909	1.02759	1.05182	1.15942	1.08865	1.20289	1.32719	1	0.0593785	1.16294
Zona pellucida sperm-binding protein 3	P10761	Zp3	A2B2C1D1E1F1fedD1E1eE1F1fedcba+ACSFNK	3	N2H8	304	Oligo-mannose	1	250823	187182	345450	246655	288007	134697	198721	132903	226121	146695	0.954113	0.90055	1.25368	1	1.2169	0.688116	0.734167	0.511396	0.825732	0.617567	1	0.00236674	0.640485
Collagen alpha-2(VI) chain	Q02788	Col6a2	A2B2C1D1E2F1feE2F1fedD1E1edcbB5ba+NMTLFSDLVAEK	3	N4H6F1	800	Hybrid	4	87996	45749	121423	91665	76604	51140	103607	89584	90584	109578	1	0.70278	1.0353	1.05131	1.00275	0.743178	1.13449	1.02651	1.03509	1.16002	4	0.549357	1.05966
Pantetheinase	Q9Z0K8	Vnn1	A2B2C1D1E1edD1E1eE1edcba+KPCNTSDSHCPPDGR	3	N2H6	148	Oligo-mannose	1	12924	15059	16490	18128	17541	10893	13302	13312	20362	14904	0.678562	1	0.826003	1.01443	1.02298	0.768088	0.67831	0.707011	1.02631	0.866027	1	0.315768	0.869914
Laminin subunit alpha-4	P97927	Lama4	A2B2C1D1E2F1G4gfedD1E2F1G3gfeE2F1G4gfedcbB5ba+NLTEVVPQLLDQLR	3	N5H6F1S1G2	780	Complex	4	10133	8995	11499	10651	10046	7769	10667	12318	10883	16143	0.938295	1.12099	0.958997	0.939611	1.05459	0.916643	0.915927	1.19719	1.00269	1.36138	4	0.443692	1.02589
Lysosomal alpha-glucosidase	P70699	Gaa	A2B2C1D1E2F1G4gfedD1E2F1fedcbB5ba+NNTIVNK	2	N4H5F1G1	883	Complex	1	34559	21709	42275	32213	32634	22138	38653	38386	35544	49817	1	0.794493	1.16705	0.993454	1.04889	0.860297	1.08628	1.12357	0.98735	1.59534	1	0.376425	1.07368
Collagen alpha-2(VI) chain	Q02788	Col6a2	A2B2C1D1E2F1G3gfedD2dD1E2F1fedcba+GTFTDCALANMTQQIR	2	N5H5S1	155	Complex	3	29813	26234	28779	30014	33534	29499	42318	38435	42394	40157	0.842939	1	0.885324	1	1.13477	1.23845	1.27697	1.21539	1.26437	1.3893	3	0.000892692	1.31501
Catenin delta-1	P30999	Ctnnd1	A2B2C1D1E1F1fedD1E1eE1F1fedcba+NISFGR	3	N2H8	434	Oligo-mannose	1	128892	186115	122613	113526	148722	216993	157188	139531	177109	124402	1	1.82628	0.907568	0.938744	1.28165	2.26095	1.18444	1.09505	1.31911	1.06816	1	0.50922	1.17425
Protein O-mannosyl-transferase 2	Q8BGQ4	Pomt2	A2B2C1D1E1F1fedD1E1eE1F1fedcba+FSGANDTDFR	3	N2H8	653	Oligo-mannose	1	97859	116535	100069	87230	102644	84814	104938	91160	104914	88974	1	1.50615	0.97559	0.950042	1.16507	1.16396	1.04148	0.94231	1.0292	1.00623	1	0.472979	0.998233
Glutamate receptor ionotropic, NMDA 1	P35438	Grin1	A2B2C1D1E1edD1E1eE1edcba+VNNSNK	3	N2H6	491	Oligo-mannose	7	198627	99234	166257	172300	153851	82135	150079	92899	139932	131082	1.10886	0.816403	0.928171	1.2764	1	0.78055	0.98685	0.751045	0.864263	0.848904	7	0.0773178	0.828215
Structure-specific endonuclease subunit SLX4	Q6P1D7	Slx4	A2B2C1D1E2F1G3gfedD1E1edcba+NLSAMNVTR	2	N3H5S1	126	Hybrid	1	16315	16927	18102	16857	19660	29640	30790	24269	30009	27081	0.90809	1.19161	0.961252	1	1.21547	2.2156	1.66445	1.36642	1.60347	1.66818	1	0.00281705	1.6205
Endoplasmin	P08113	Hsp90b1	A2B2C1D1E1F1fedD1E1F1feE1F1fedcba+YNDTFWK	3	N2H9	481	Oligo-mannose	1	316638	179665	319587	337902	234978	167937	321498	320318	353432	326868	1.0385	0.745276	1	1.18117	0.856031	0.739707	1.02409	1.06271	1.11279	1.18645	1	0.585419	1.05837
Laminin subunit gamma-1	P02468	Lamc1	A2B2C1D1E2F1G3gfeE2F1fedD1E1edcbB5ba+IPAINR	3	N4H6F1S1	1393	Hybrid	4	27591	24594	26509	27704	26328	24332	34628	27624	35340	26998	0.957453	1.08192	0.919667	1.00483	1.07961	1.06785	1.10437	1.01633	1.16952	1.05089	4	0.116901	1.07713
Transforming growth factor beta-1 proprotein	P04202	Tgfb1	A2B2C1D1E1edD1E1eE1F1fedcba+YSNNSWR	3	N2H7	176	Oligo-mannose	1	21428	40082	14956	16683	29594	32918	20981	15012	29111	15420	1	2.36581	0.66589	0.829794	1.53406	2.06311	0.950963	0.708675	1.30419	0.796414	1	0.7793	0.937302
Alpha-protein kinase 2	Q91ZB0	Alpk2	A2B2C1D1E1F1fedD1E1F1feE1F1fedcba+VPTNATQVK	3	N2H9	2126	Oligo-mannose	1	19881	19831	31499	22788	21749	18629	23050	29028	26940	29277	0.818567	1.0327	1.23732	1	0.994663	1.03009	0.921735	1.20899	1.06483	1.33407	1	0.36019	1.07465
Protein O-glucosyltransferase 1	Q8BYB9	Poglut1	A2B2C1D1E1F1fedD1E1F1feE1F1fedcba+KNSTAYFR	3	N2H9	204	Oligo-mannose	11	49822	59784	69072	56519	55447	51029	57403	61085	61023	55246	0.818801	1.22772	1	0.978079	1.03798	1.08938	0.905222	0.964451	0.959714	0.93091	11	0.574648	0.94709
G patch domain-containing protein 8	A2A6A1	Gpatch8	A2B2C1D1E2eE2edD1E1edcba+NVSSRSR	3	N4H4	177	Hybrid	2	29064	34074	31002	32135	34430	34378	37080	29040	38951	31875	0.921191	1.5273	0.813382	0.971489	1.18981	1.45694	1.05945	0.922556	1.11887	0.865716	2	0.999673	1.01039
Laminin subunit gamma-1	P02468	Lamc1	A2B2C1D1E2F1fedD2dD1dcba+IPAINR	1	N4H4	1393	Complex	2	12106	12996	14139	13657	13028	10444	14786	16010	20360	14463	0.875644	1.15647	0.903446	1.00292	1.09692	1.15602	1.02787	1.01849	1.18196	1.09623	2	0.197007	1.09746
Lysosome-associated membrane glycoprotein 1	P11438	Lamp1	A2B2C1D1E2F1G4gfeE2F1fedD1E1edcba+NVTVVLR	3	N4H6G1	159	Hybrid	1	20508	32453	20636	27154	31044	30520	26132	25821	30368	22751	0.708617	1.41826	0.680272	1	1.19148	1.41626	0.876961	0.902509	1.00733	0.870012	1	0.934288	1.05788
Formyl peptide receptor-related sequence 6	Q3SXG2	Fpr-rs6	A2B2C1D1E2edD2dD1dcbB5ba+NLSSQR	1	N4H3F1	333	Complex	1	25610	18878	30817	25901	21247	14540	27071	34250	28561	33301	1	0.932305	1.14802	1.07792	0.921528	0.762476	1.02663	1.35282	1.07061	1.43908	1	0.400558	1.11871
Napsin-A	O09043	Napsa	A2B2C1D1E2F1fedD1E1edcba+ASSSFRPNGTK	2	N3H5	128	Hybrid	1	19040	19293	18366	18000	19338	17758	26851	25373	35569	22445	0.992469	1.27192	0.913341	1	1.11965	1.24313	1.35934	1.33786	1.77987	1.29481	1	0.017271	1.3287
EMILIN-1	Q99K41	Emilin1	A2B2C1D1E2F1feE2F1fedD1E1edcbB5ba+LEDRFNSTLGPSEEQEK	3	N4H6F1	416	Hybrid	4	53218	21607	57614	47650	41219	28641	55335	50694	55477	57802	1.01712	0.600857	1.03266	1.10917	0.902077	0.810626	1.17569	1.04839	1.08701	1.29027	4	0.245263	1.13715
Krueppel-like factor 10	O89091	Klf10	A2B2C1D1E1edD1E1eE1edcba+NIPCAAVSPNR	3	N2H6	207	Oligo-mannose	2	55319	99986	76333	59046	87292	76805	68278	63635	4636	72697	0.847265	1.55823	1	0.92017	1.30597	1.28176	0.964643	0.827971	0.262656	1.0048	2	0.264045	0.854222
Inhibitor of nuclear factor kappa-B kinase subunit epsilon	Q9R0T8	Ikbke	A2B2C1D1dD1E1eE1edcba+DQIHEDNK	2	N2H5	540	Oligo-mannose	1	18397	42236	14938	20736	25397	45773	22991	15922	29776	15357	0.832424	2.41708	0.64485	1	1.27644	2.78149	1.01036	0.728761	1.29339	0.769024	1	0.871196	1.04228
Lysosomal alpha-glucosidase	P70699	Gaa	A2B2C1D1E1edD1E1eE1F1fedcba+RGVFITNETGQPLIGK	3	N2H7	470	Oligo-mannose	2	23065	19952	15293	15604	19076	16007	29368	15426	23309	19342	1.07177	1.14004	0.679395	0.820162	1	1.05384	1.25751	0.71645	1.02508	0.944133	2	0.651499	1.04321
DNA-dependent protein kinase catalytic subunit	P97313	Prkdc	A2B2C1D1E1F1fedD1E1eE1F1fedcba+GLSSLLCNFTK	3	N2H8	233	Oligo-mannose	1	36920	29138	42457	35348	36223	32917	41296	44270	50297	43493	0.979984	0.978202	1.07517	1	1.06798	1.17341	1.06459	1.18866	1.28164	1.27765	1	0.00447171	1.19254
Ig gamma-2A chain C region, membrane-bound form;Ig gamma-2A chain C region, A allele;Ig gamma-2A chain C region secreted form	P01865;P01863;P01864	Igh-1a;Ighg;Unknown	A2B2C1D1E2edD1E1eE1edcbB5ba+EDYNSTLR	3	N3H5F1	179;180;185	Hybrid	4	77289	81823	88860	70491	69543	95663	118410	109903	135896	100914	1	1.39676	0.910656	0.937783	1.20596	1.81504	1.6999	2.0228	1.72629	1.81661	4	0.000153865	1.77338
Cation-dependent mannose-6-phosphate receptor	P24668	M6pr	A2B2C1D1E1F1fedD1E1F1feE1F1fedcba+LRPLFNK	3	N2H9	58	Oligo-mannose	3	108497	115448	122109	117017	107994	83920	132507	121928	139153	117567	0.904477	1.21724	0.971173	1	1.01894	0.944633	1.07285	1.00635	1.11362	1.08468	3	0.725612	1.05409
5'-3' exonuclease PLD3	O35405	Pld3	A2B2C1D1E2F1G4gfedD1E2F1G3gfeE2F1G4gfedcbB5ba+SFLLSLAALHDNHTHSDIQVK	3	N5H6F1S1G2	385	Complex	1	23014	17828	24376	20032	19851	17031	25452	29050	28769	25399	1.02065	1	1.03138	0.946865	0.977887	1.01437	1.09629	1.30323	1.22483	1.24663	1	0.0108606	1.20844
P2X purinoceptor 4	Q9JJX6	P2rx4	A2B2C1D1E2F1G4gfedD1E1edcba+CVPFNASVK	2	N3H5G1	153	Hybrid	2	67090	55284	88201	76670	78242	73603	123437	108384	145300	109695	0.867275	0.852701	1.06075	1.01631	1.03128	1.25113	1.5212	1.44028	1.93168	1.64015	2	0.0012315	1.58058
Transmembrane protease serine 13	Q5U405	Tmprss13	A2B2C1D1dD1dcba+MDRGSHRNSSPAR	0	N2H3	8	Oligo-mannose	1	114125	456250	77084	169697	225315	572070	244922	79948	282255	95948	0.630999	3.19053	0.406613	1	1.38375	4.24784	1.31521	0.447142	1.49815	0.587111	1	0.735343	1.14657
Tetraspanin-3	Q9QY33	Tspan3	A2B2C1D1E2edD1E1edcba+NQSVPLSCCR	2	N3H4	167	Hybrid	1	24413	44066	27030	26417	29656	31155	30590	25447	38474	25429	0.867082	1.97949	0.915912	1	1.16996	1.48607	1.05521	0.914251	1.31181	0.999549	1	0.88947	1.06355
Kininogen-1	O08677	Kng1	A2B2C1D1E2F1G4gfedD1E2eE2F1fF5fedcba+HSIEHFNNNTDHSHLFTLR	3	N5H5F1G1	168	Complex	2	40864	34679	42919	42473	42873	36107	79150	68166	53403	70738	0.815015	1.00342	0.855393	1.01591	1.07101	1.12927	1.66428	1.52797	1.06209	1.56521	2	0.010688	1.49053
Microfibril-associated glycoprotein 4	Q9D1H9	Mfap4	A2B2C1D1E1edD1E1eE1F1fedcba+RFNGSVSFFR	3	N2H7	89	Oligo-mannose	2	39016	29035	40442	35179	33570	24067	38219	30578	35597	37315	1.0201	1.08649	1.01269	1.06402	0.984351	0.947784	1.02156	0.905972	0.931741	1.1493	2	0.400843	0.934395
Lysosome membrane protein 2	O35114	Scarb2	A2B2C1D1E1F1fedD1E1F1feE1F1fedcba+TMVFPVMYLNESVLIDK	3	N2H9	412	Oligo-mannose	8	25856	17146	26106	24759	21887	24844	34985	52610	48435	50275	0.978264	0.862419	1.06553	1.06406	1	1.19224	1.2746	1.63462	1.64711	1.86692	8	0.00379441	1.55929
Integrin beta-2	P11835	Itgb2	A2B2C1D1E2F1feE2F1fedD1E1edcbB5ba+LNFTGPGEPDSLR	3	N4H6F1	51	Hybrid	1	18544	17188	19976	18313	20780	15707	22428	20340	21295	24027	0.950093	1.11378	0.976428	1	1.18258	1.08076	1.11602	1.05415	1.04739	1.36238	1	0.268727	1.08837
Laminin subunit beta-1	P02469	Lamb1	A2B2C1D1E2F1G4gfedD1E2F1feE2F1G3gfedcbB5ba+LTDTASQSNSTAGELGALQAEAESLDK	3	N5H6F1S1G1	1279	Complex	1	7826	4014	10065	8810	4925	4408	8121	8601	7273	7769	1	0.648708	1.22699	1.19981	0.699015	0.756437	1.00783	1.11173	0.892154	1.09866	1	0.897459	1.00331
Lysosome-associated membrane glycoprotein 2	P17047	Lamp2	A2B2C1D1E2F1fF5feE2F1fedD1E1edcba+VPFIFNINPATTNFTGSCQPQSAQLR	3	N4H6F1	265	Hybrid	1	18403	17832	33852	24203	30457	34831	23928	30857	46797	31276	0.713414	0.874308	1.25201	1	1.31148	1.81339	0.900904	1.21003	1.74156	1.34184	1	0.105819	1.36526
GPI transamidase component PIG-T	Q8BXQ2	Pigt	A2B2C1D1E1edD1E1eE1edcba+KTYAVYDLFDTAMINNSR	3	N2H6	331	Oligo-mannose	4	21089	16860	25651	23310	25076	19788	37654	29007	31685	31923	0.883602	1.03143	1	0.93948	1.12359	1.04422	1.27512	1.20516	1.14412	1.27564	4	0.0120403	1.20165
Fibroleukin	P12804	Fgl2	A2B2C1D1E2F1feE2edD1E1edcbB5ba+LHIGNYNGTAGDALR	3	N4H5F1	329	Hybrid	2	113730	97293	124887	102788	113432	97018	114017	92247	98655	92112	0.958028	1.10691	1	0.901827	1.06575	1.05977	0.983839	0.799181	0.859076	0.907473	2	0.187585	0.912441
Integrin beta-1	P09055	Itgb1	A2B2C1D1E2F1fedD2dD1E2F1fedcbB5ba+NPCTSEQNCTSPFSYK	2	N5H5F1	212	Complex	3	55270	51124	59136	53680	53164	37314	76889	71034	68058	65660	0.966049	0.877513	1.22389	1	1.03216	0.875897	1.05868	1.44542	1.54311	1.36316	3	0.12279	1.2646
Reticulocalbin-3	Q8BH97	Rcn3	A2B2C1D1E2edD1E2eE2edcbB5ba+NATYGHYEPGEEFHDVEDAETYKK	3	N5H3F1	140	Complex	6	282516	101337	347565	281201	198739	107007	232032	232710	212928	264958	1.12259	0.650294	1.44274	0.989443	0.987006	0.601937	0.948552	0.965376	0.865964	1.1544	6	0.42514	0.898618
Lysosome-associated membrane glycoprotein 1	P11438	Lamp1	A2B2C1D1E2F1G3gfedD1E1edcba+GYLLTLNFTK	2	N3H5S1	97	Hybrid	12	242621	228957	400130	354554	239174	731563	1163147	1037670	1415042	1285126	0.996666	0.896541	1.11662	1.06497	1	1.72419	1.83645	2.02587	2.08281	2.13999	12	4.3519e-06	1.94104
Neuroplastin	P97300	Nptn	A2B2C1D1E2F1feE2F1fedD1E1eE1edcbB5ba+NASNMEYR	4	N4H7F1	196	Hybrid	1	14530	22749	13644	14418	18009	18534	17092	12660	16740	15670	0.945547	1.87237	0.847086	1	1.30175	1.61979	1.08026	0.833376	1.04578	1.12855	1	0.825033	1.01615
Vascular cell adhesion protein 1	P29533	Vcam1	A2B2C1D1E1F1fedD1E1eE1F1fedcba+NTTISVHPSTR	3	N2H8	225	Oligo-mannose	1	11583	16430	8085	11695	14532	14429	14898	11402	19145	10229	0.929273	1.66714	0.618829	1	1.29499	1.55464	1.16083	0.925323	1.4745	0.908221	1	0.657346	1.09079
Glutathione hydrolase 5 proenzyme	Q9Z2A9	Ggt5	A2B2C1D1E2F1feE2edD1E1edcbB5ba+GDHHQLSHYNLTGVR	3	N4H5F1	378	Hybrid	1	12270	15055	8268	862	1035	12695	11007	6601	9565	8642	1.55552	2.41392	1	0.11647	0.145744	2.1614	1.35525	0.846507	1.16408	1.2125	1	0.554119	1.41858
Prenylcysteine oxidase 1	Q9CQF9	Pcyox1	A2B2C1D1dcba+LLNQTLR	0	N2H2	196	Oligo-mannose	5	142458	142452	142376	133067	130883	155121	166063	211843	183503	155779	0.993932	1.2341	0.924302	1	1.02194	1.46236	1.13847	1.20133	1.33938	1.2102	5	0.0168023	1.21385
Secreted frizzled-related sequence protein 4	Q9Z1N6	Sfrp4	A2B2C1D1E2F1G4gfedD1E2F1G3gfedcbB5ba+MYNHSWPESLACDELPVYDR	2	N4H5F1S1G1	116	Complex	2	15127	14028	17084	13654	1154	11363	16746	22098	19295	18350	1.00414	1.12748	1.03801	0.978185	0.266045	1.02436	0.955505	1.25722	1.12026	1.44643	2	0.159217	1.16657
Cell surface glycoprotein MUC18	Q8R2Y2	Mcam	A2B2C1D1E2F1G3gfeE2F1fedD1E1edcbB5ba+ANSTSTEK	3	N4H6F1S1	546	Hybrid	1	23772	11478	27599	27782	20356	20018	37003	31166	44027	37350	1	0.610677	1.10763	1.24559	0.951146	1.13091	1.51179	1.32619	1.77795	1.73885	1	0.0131456	1.49694
Glutathione hydrolase 5 proenzyme	Q9Z2A9	Ggt5	A2B2C1D1E2F1G4gfedD1E2F1fedcba+GFNFSAETVAR	2	N4H5G1	303	Complex	1	31698	25644	35256	31616	35081	26428	38550	36501	41845	44087	0.942389	0.964263	1	1.0018	1.15849	1.0552	1.11312	1.09772	1.19428	1.45059	1	0.0687845	1.13792
Laminin subunit gamma-1	P02468	Lamc1	A2B2C1D1E2F1G3gfedD1E2eE2edcba+RIPAINR	3	N5H4S1	1393	Complex	1	13734	17732	13590	16076	15615	15073	1368	13079	17425	15091	0.80157	1.30892	0.756715	1	1.01229	1.18145	0.0775442	0.772163	0.9763	0.974762	1	0.427282	0.953251
Mucin-4	Q8JZM8	Muc4	A2B2C1D1E2F1G4gfedD1E2F1fedcbB5ba+ITQNSTTHTTK	2	N4H5F1G1	286	Complex	1	45716	29565	59373	43433	42418	34882	41139	48172	53034	59899	0.987576	0.807778	1.22366	1	1.01782	1.01199	0.863128	1.05266	1.09982	1.43205	1	0.482098	1.06025
E3 ubiquitin-protein ligase MYCBP2	Q7TPH6	Mycbp2	A2B2C1D1dcbB5ba+GHIYNSTSRIR	0	N2H2F1	401	Oligo-mannose	1	56585	54810	55942	46820	59107	50576	66135	57297	73292	66670	1	1.2251	0.943204	0.881877	1.16027	1.20037	1.13514	1.02428	1.24343	1.30396	1	0.123077	1.14072
Biglycan	P28653	Bgn	A2B2C1D1E2F1fF5fedD1E2F1fF5fedcbB5ba+MIENGSLSFLPTLR	2	N4H5F3	271	Complex	1	30220	38267	35209	33150	33973	32226	43880	37302	50347	35038	0.855329	1.36986	0.950739	1	1.06805	1.22494	1.20621	1.06797	1.36798	1.09752	1	0.196647	1.17179
3-hydroxy-3-methylglutaryl-CoA lyase, cytoplasmic	Q8JZS7	Hmgcll1	A2B2C1D1E2F1feE2edD1E1eE1edcba+NINCSIEESMGR	4	N4H6	155	Hybrid	1	6534	9379	6785	7739	8700	6168	8112	7148	7343	8131	0.792167	1.43815	0.784795	1	1.17159	1.00428	0.955178	0.876622	0.854628	1.09098	1	0.552324	0.96683
Integrin alpha-2	Q62469	Itga2	A2B2C1D1E2F1fedD1E1eE1edcbB5ba+QGNVTVIQSHR	3	N3H6F1	472	Hybrid	1	9179	9565	6770	9843	8760	6294	7053	5972	10141	5984	0.943346	1.24329	0.663793	1.07815	1	0.868707	0.703993	0.620848	1.00051	0.680618	1	0.11154	0.75528
Interleukin-2 receptor subunit beta	P16297	Il2rb	A2B2C1D1E1F1fedD1E1eE1F1fedcba+CNISWK	3	N2H8	150	Oligo-mannose	1	86024	89952	99134	88840	93165	73130	82016	68197	95771	67826	0.908518	1.20153	0.998861	1	1.09292	1.03724	0.841262	0.728566	0.970988	0.792768	1	0.0591767	0.831042
Serum paraoxonase/arylesterase 1	P52430	Pon1	A2B2C1D1E2F1G4gfedD1E2F1fedcba+HANWTLTPLK	2	N4H5G1	253	Complex	1	36202	20741	33950	29538	30659	33379	38711	45481	53900	42989	1.1177	0.809902	1	0.971964	1.0514	1.384	1.16077	1.4204	1.59752	1.46888	1	0.00147159	1.42072
Uncharacterized protein C1orf50 homolog	Q5EBG8	Unknown	A2B2C1D1E1edD1E1eE1edcba+ANATNK	3	N2H6	73	Oligo-mannose	1	27295	34631	109996	89208	31739	34422	35265	92073	34569	60172	0.62317	1	2.3959	2.17073	0.804891	1.05543	0.781963	2.1264	0.757664	1.52039	1	0.746353	0.965534
Lumican	P51885	Lum	A2B2C1D1E2F1G3gfedD1E2F1G3gfedcba+LHINYNNLTESVGPLPK	2	N4H5S2	127	Complex	3	140044	78104	148735	180059	109126	82809	135613	130442	133679	149469	1	0.759032	1.00704	1.32754	0.869479	0.798264	0.940493	0.9422	0.956984	1.1812	3	0.806246	0.967452
Prolow-density lipoprotein receptor-related protein 1	Q91ZX7	Lrp1	A2B2C1D1E2F1G4gfeE2F1fedD1E1edcbB5ba+KLNLDGSNYTLLK	3	N4H6F1G1	3049	Hybrid	3	39240	17584	42654	36913	32250	18475	43231	35907	37924	40976	1	0.566761	1.03705	1	1.05037	0.632305	0.962267	0.936583	0.927793	1.15568	3	0.950744	0.938139
Hypoxia up-regulated protein 1	Q9JKR6	Hyou1	A2B2C1D1dD1E1eE1edcba+LSALDNLLNHSSIFLK	2	N2H5	830	Oligo-mannose	1	67088	34418	64838	49425	54190	30349	65537	55207	60125	55673	1.11456	0.723199	1.02768	0.875155	1	0.677136	1.05746	0.927779	0.958918	1.02363	1	0.846203	0.972203
Proliferation marker protein Ki-67	E9PVX6	Mki67	A2B2C1D1E2F1fedD1E2F1fedcbB5ba+LDFAENSSGSK	2	N4H5F1	2253	Complex	1	86354	109178	93448	78229	97444	70059	83478	101064	91795	88154	0.968598	1.54884	1	0.935205	1.21405	1.05535	0.909394	1.14669	0.988431	1.09431	1	0.460793	0.972485
Laminin subunit gamma-1	P02468	Lamc1	A2B2C1D1E2F1G4gfedD1E2F1G4gfedcba+LLNNLTSIK	2	N4H5G2	648	Complex	22	28838	17451	32510	25711	26246	21971	46987	33463	47744	36794	1	0.779436	1.10812	1	1	0.919015	1.43699	1.22951	1.35887	1.48921	22	0.0276743	1.34324
Inhibin beta B chain	Q04999	Inhbb	A2B2C1D1E1edD1E1eE1edcba+GRPNITHAVPK	3	N2H6	97	Oligo-mannose	2	26116	23870	26361	21525	26342	16971	25131	22096	22949	18960	0.995202	1.08992	0.981323	0.87967	1.11824	0.924537	0.869344	0.8582	0.871494	0.856149	2	0.0148436	0.868604
Lumican	P51885	Lum	A2B2C1D1E2edD2dD1E2edcbB5ba+KLHINYNNLTESVGPLPK	2	N5H3F1	127	Complex	1	58949	44882	51233	61948	57357	51913	73819	53690	67112	57125	1	0.962958	0.829167	1.12003	1.08076	1.18269	1.21622	0.921313	1.09292	1.07247	1	0.209965	1.09954
Cathepsin B	P10605	Ctsb	A2B2C1D1dD1dcba+QNTTWQAGR	0	N2H3	38	Oligo-mannose	1	32062	31741	41791	46332	32561	43678	59906	53481	68950	51451	0.804154	1.00689	1	1.23853	0.907124	1.47124	1.45928	1.35687	1.66016	1.42817	1	0.000567641	1.49177
Multifunctional procollagen lysine hydroxylase and glycosyltransferase LH3	Q9R0E1	Plod3	A2B2C1D1E1F1fedD1E1F1feE1F1fedcba+FLQSAEFFNYTVR	3	N2H9	66	Oligo-mannose	4	34037	26038	43315	35409	32426	22979	35698	37062	34045	36843	0.972118	0.954192	1.07911	1.04015	0.940179	0.87267	0.952363	1.01865	0.830423	1.11029	4	0.499158	0.948996
Acid sphingomyelinase-like phosphodiesterase 3b	P58242	Smpdl3b	A2B2C1D1E2F1G4gfedD1E2F1G4gfedcbB5ba+PWLSNESYALFK	2	N4H5F1G2	164	Complex	11	21176	11285	26141	17182	15116	12920	19082	37453	28920	28345	1.06582	0.617288	1.25983	1	0.989241	0.694036	0.976517	1.68973	1.28355	1.60507	11	0.254864	1.27935
Laminin subunit beta-2	Q61292	Lamb2	A2B2C1D1E2F1G4gfedD1E2F1G3gfedcbB5ba+NASAASTAK	2	N4H5F1S1G1	1250	Complex	10	14871	9559	15733	14537	15853	14374	24299	22213	21041	27570	1.03345	0.731232	1.0314	1.04465	0.998975	0.955075	1.32167	1.17853	1.29887	1.45748	10	0.0290176	1.27693
Cathepsin D	P18242	Ctsd	A2B2C1D1E2F1G3gfedD1E2F1fedcbB5ba+YYHGELSYLNVTR	2	N4H5F1S1	261	Complex	2	54096	58383	69101	54097	35355	115878	75054	84112	152530	86342	0.968628	0.807265	1.43307	1.03153	0.706819	1.38381	0.971344	1.30686	1.46837	1.35881	2	0.0761764	1.3779
CD166 antigen	Q61490	Alcam	A2B2C1D1E2F1feE2F1fedD2dD1E1edcbB5ba+NATGDYK	3	N5H6F1	306	Hybrid	1	14059	16213	14041	14538	16292	8223	15893	15157	13537	14316	0.907344	1.3234	0.864539	1	1.16792	0.71272	0.996191	0.989512	0.838699	1.02253	1	0.212997	0.867218
Laminin subunit gamma-1	P02468	Lamc1	A2B2C1D1E2edD1E1edcba+VNSSLHSQISR	2	N3H4	1105	Hybrid	15	52665	43768	47874	51205	49716	29246	51194	36668	49655	35906	0.965578	1.19619	0.802542	1	1.11955	1.08424	0.850753	0.730832	0.893728	0.828414	15	0.157375	0.862077
Prosaposin	Q61207	Psap	A2B2C1D1E2F1G4gfF4fedD1E2F1fedcbB5ba+FSELIVNNATEELLVK	2	N4H5F1G2	334	Complex	2	23666	12923	23520	18201	16126	13661	19530	25945	30373	28729	1.28483	0.836296	1.19117	1	0.912543	1.00365	1.07486	1.36941	1.40325	1.68366	2	0.116357	1.22907
Angiotensin-converting enzyme 2	Q8R0I0	Ace2	A2B2C1D1E2F1feE2F1fedD2dD1E1edcbB5ba+YNGSLHK	3	N5H6F1	536	Hybrid	3	26331	30312	34231	31044	33665	21882	37704	25753	34504	26370	0.866646	1.25404	0.931749	1	1.21189	0.888184	1.10139	0.787341	1.00111	0.875082	3	0.230523	0.891654
Lysosome-associated membrane glycoprotein 2	P17047	Lamp2	A2B2C1D1E2F1G4gfedD1E2F1G3gfeE2F1G4gfedcbB5ba+YWGIHLQAFVQNGTVSK	3	N5H6F1S1G2	175	Complex	3	22969	16237	22458	19748	19224	15374	30483	26318	25509	26480	1.09727	0.843721	1.0034	0.985682	1	0.801411	1.48805	1.04563	1.06364	1.47921	3	0.212911	1.13724
AN1-type zinc finger protein 4	D3Z3C6	Zfand4	A2B2C1D1E2F1fedD1E2F1fedcba+MENMNLSK	2	N4H5	242	Complex	2	22594	50978	27229	26486	33659	54161	34223	27380	40791	25443	0.827736	1.92986	0.888102	1	1.27094	2.3887	1.31818	1.03832	1.39051	1.05306	2	0.448713	1.2232
Integrin alpha-3	Q62470	Itga3	A2B2C1D1E1F1fedD1E1eE1F1fedcba+VWNSTFIEDYKDFDR	3	N2H8	937	Oligo-mannose	1	54407	38401	63045	48299	42755	35083	64485	68347	66573	71778	1.05691	0.943492	1.16843	1	0.922553	0.915276	1.21664	1.34305	1.2415	1.54316	1	0.0686447	1.26637
Laminin subunit alpha-4	P97927	Lama4	A2B2C1D1E2F1G4gfedD1E2F1G4gfedcba+NTTGEHCEK	2	N4H5G2	104	Complex	8	9754	9877	1016	13826	12011	10621	13634	10038	20435	15674	0.985665	0.981674	0.939345	1.05182	1.116	1.02124	1.05179	0.761584	1.62707	1.18857	8	0.451544	1.0661
Plexin-B2	B2RXS4	Plxnb2	A2B2C1D1E2F1G3gfedD1E1eE1edcba+LQVTLYNCSFGR	3	N3H6S1	761	Hybrid	1	35385	29415	48833	43244	41582	35592	57552	54797	58123	60616	0.767743	0.807192	1.01083	1	1.00213	1.0371	1.21276	1.20266	1.21063	1.45553	1	0.00722684	1.29693
Queuosine 5'-phosphate N-glycosylase/hydrolase	G3X8U3	QNG1	A2B2C1D1E2F1G3gfedD1E2F1G3gfedcbB5ba+ILNETGK	2	N4H5F1S2	151	Complex	2	25159	39292	24208	26025	32913	40446	35370	25044	41135	20678	0.952385	1.61271	0.849373	0.954871	1.2209	1.71289	1.12742	0.959519	1.28145	0.910262	2	0.698392	1.06339
Insulin-like growth factor 1 receptor	Q60751	Igf1r	A2B2C1D1E2F1G4gfedD1E2F1G4gfedcbB5ba+LNPGNYTAR	2	N4H5F1G2	901	Complex	2	16326	22945	21843	17372	22791	18418	26077	18762	25061	16901	0.845384	1.27119	1.01364	0.906375	1.10218	1.12515	1.08742	0.892625	1.07836	0.991383	2	0.93503	1.02186
Biorientation of chromosomes in cell division protein 1-like 1	E9Q6J5	Bod1l	A2B2C1D1E2F1G3gfedD1E2F1G3gfedcbB5ba+NHSKPSTR	2	N4H5F1S2	2949	Complex	1	22787	20243	27628	20459	20405	22304	19170	23131	21938	28135	1	1.12357	1.15673	0.956918	0.994649	1.31452	0.81706	1.02683	0.924221	1.36646	1	0.71505	1.00413
Plasma kallikrein	P26262	Klkb1	A2B2C1D1E2F1G4gfedD1E2F1G4gfedcba+IVGGTNASLGEWPWQVSLQVK	2	N4H5G2	396	Complex	1	16253	7671	19582	13348	15670	10415	19822	23634	18930	19695	1	0.596939	1.14946	0.875307	1.07092	0.860591	1.18449	1.47094	1.11811	1.34109	1	0.107927	1.26597
Serpin H1	P19324	Serpinh1	A2B2C1D1E2F1G4gfedD1E2edcbB5ba+SLSNSTAR	2	N4H4F1G1	119	Complex	4	22199	27339	23362	19579	23664	23796	24626	18107	28064	20655	0.956614	1.46842	1.00582	0.943346	1.03837	1.08713	0.801758	0.829994	0.99206	0.817097	4	0.157055	0.846593
Semaphorin-3D	Q8BH34	Sema3d	A2B2C1D1E1F1G1gfedD1E1F1feE1F1fedcba+VLQPYNK	3	N2H10	139	Oligo-mannose	3	38024	26495	31426	34114	21010	23895	35307	39933	25486	37880	1.1347	1	0.90815	1.08501	0.69642	0.836831	1.0233	1.20544	0.730117	1.29009	3	0.700771	1.07367
Transmembrane 9 superfamily member 3	Q9ET30	Tm9sf3	A2B2C1D1E2F1G4gfedD1dcba+IVDVNLTSEGK	1	N3H4G1	172	Complex	2	18573	16787	26080	19316	21591	15264	22632	22795	24004	22142	0.843573	0.867665	1.10424	0.984703	1.10353	0.895668	1.01266	1.07105	1.09176	1.18328	2	0.365883	1.06496
Laminin subunit beta-2	Q61292	Lamb2	A2B2C1D1E2F1feE2edD1E1edcbB5ba+NASAASTAK	3	N4H5F1	1250	Hybrid	1	16658	17659	18111	24127	17804	14388	30763	16864	26651	24439	0.842335	1.12938	0.873722	1.3003	1	0.977088	1.51081	0.862607	1.29372	1.36767	1	0.276697	1.15895
Versican core protein	Q62059	Vcan	A2B2C1D1E2F1G4gfedD1E2F1G3gfedcbB5ba+FENQTCFPLPDSR	2	N4H5F1S1G1	330	Complex	14	75288	53906	87650	64971	85237	40286	69563	61861	67801	62732	1	0.806155	1.05167	1	1.06337	0.788965	0.844227	0.910469	0.825273	0.93829	14	0.0523497	0.858436
Carboxypeptidase N catalytic chain	Q9JJN5	Cpn1	A2B2C1D1E2F1G4gfedD1E2F1G4gfedcba+GMVLDENSNNLTGAVISVTGINHDVTSGEHGDYFR	2	N4H5G2	353	Complex	1	7394	7255	8267	7774	8452	5722	8592	10180	10344	9430	0.892395	1.10746	0.951907	1	1.13307	0.927464	1.00714	1.24284	1.19848	1.25958	1	0.212219	1.10818
Transmembrane 9 superfamily member 3	Q9ET30	Tm9sf3	A2B2C1D1E2F1G4gfF5fedD1E2F1G4gfeE2F1G3gfF5fedcba+IVDVNLTSEGK	3	N5H6F2S1G2	172	Complex	1	17422	9551	20748	14045	13473	8343	13574	17931	12832	16805	1.16385	0.806976	1.32235	1	0.999736	0.748504	0.880699	1.2117	0.822926	1.24244	1	0.580997	0.908691
Basement membrane-specific heparan sulfate proteoglycan core protein	Q05793	Hspg2	A2B2C1D1E2F1fF5fedD1E1eE1edcba+SLTQGSLIVGNLAPVNGTSQGK	3	N3H6F1	3098	Hybrid	2	35747	22628	39892	32075	25570	22160	35483	29613	30309	36238	0.937428	0.921586	1.05513	1.0297	0.8323	0.746434	0.937662	0.880391	0.905894	0.96413	2	0.250247	0.930881
Prolow-density lipoprotein receptor-related protein 1	Q91ZX7	Lrp1	A2B2C1D1E2F1fedD1E2F1fedcbB5ba+IETILLNGTDR	2	N4H5F1	730	Complex	6	35900	34399	36350	32417	35157	30487	34561	32354	37584	33407	0.992076	1.05147	0.967238	1.01487	1.11569	1.07869	0.989302	0.890029	1.05961	1.02532	6	0.653444	0.992917
Laminin subunit gamma-1	P02468	Lamc1	A2B2C1D1E2F1fedD1E1eE1edcba+TANETSAEAYNLLLR	3	N3H6	1203	Hybrid	3	49839	40185	48317	50678	47793	36876	53409	44885	53823	51121	0.980605	1	1	1.01643	1.0445	0.974405	1.02706	0.893338	1.01662	1.08118	3	0.774981	1.00078
Glutathione hydrolase 5 proenzyme	Q9Z2A9	Ggt5	A2B2C1D1E2F1G4gfeE2edD1E1eE1edcbB5ba+GFNFSAETVAR	4	N4H6F1G1	303	Hybrid	2	56382	47088	46075	55043	46581	77192	78886	77637	84768	68662	0.945976	1.02776	0.888773	0.899674	0.98456	1.5822	1.34378	1.2339	1.30677	1.4367	2	0.000171008	1.43984
Matrix metalloproteinase-23	O88676	Mmp23	A2B2C1D1E1F1fedD1E1eE1F1fedcba+NMTFHCGQK	3	N2H8	317	Oligo-mannose	1	145859	115676	160386	179049	134265	87151	139067	149246	230467	128495	0.978025	0.981006	1.02601	1.27958	1	0.784803	0.905649	1.0123	1.48351	0.953541	1	0.855653	0.940629
Protein OS-9	Q8K2C7	Os9	A2B2C1D1dD1E1edcba+YHSQTYGNGSK	1	N2H4	177	Oligo-mannose	1	26477	22212	23382	23904	28499	21400	29874	16496	36700	18147	1	1.06104	0.842523	0.962231	1.19559	1.08547	1.09583	0.630231	1.33065	0.758529	1	0.822957	0.990701
Tapasin-related protein	Q8VD31	Tapbpl	A2B2C1D1E1F1fedD1E1eE1F1fedcba+AGNASLTLPNLTLK	3	N2H8	270	Oligo-mannose	3	24174	17110	23283	21814	23614	17270	24981	29547	29681	31636	1	0.920344	0.96069	1.10502	1.12818	0.997587	1.22187	1.3209	1.36537	1.68862	3	0.037929	1.27485
Laminin subunit alpha-4	P97927	Lama4	A2B2C1D1E2F1G4gfeE2F1fedD1E1edcbB5ba+LFIEEANK	3	N4H6F1G1	735	Hybrid	6	156520	102750	153895	154119	111430	86465	112896	147056	145985	123768	0.968382	0.901718	1	1.14978	0.926099	0.870925	0.883122	1.03145	1.03646	1.18147	6	0.877084	1.00771
Neuropilin-1	P97333	Nrp1	A2B2C1D1E2F1G4gfeE2F1fedD1E1eE1edcbB5ba+EGFSANYSVLQSSISEDFK	4	N4H7F1G1	261	Hybrid	1	10593	3922	15185	10134	7469	5595	9384	14457	12077	12944	1	0.468274	1.36762	1.01962	0.783184	0.709337	0.860375	1.38054	1.09448	1.35234	1	0.467138	1.18278
Acid ceramidase	Q9WV54	Asah1	A2B2C1D1dD1E1edcba+NLSFATIYDVLSTK	1	N2H4	347	Oligo-mannose	2	64893	41796	72379	61707	54691	66841	95797	111609	136356	123581	0.956962	0.738553	1.0345	1.03253	0.967541	1.41925	1.42619	1.71689	1.95115	2.05614	2	0.00063327	1.85229
Low affinity immunoglobulin gamma Fc region receptor II;Low affinity immunoglobulin gamma Fc region receptor III	P08101;P08508	Fcgr2;Fcgr3	A2B2C1D1E2F1G4gfeE2F1G4gfedD1E1edcba+ANHSHSGDYYCK	3	N4H6G2	173;172	Hybrid	1	7872	7965	6426	5978	4987	7404	9571	8880	1056	9307	1.23552	1.58112	0.962223	1	0.869413	1.56064	1.45896	1.40984	0.15911	1.61664	1	0.721348	1.32045
Stabilin-1	Q8R4Y4	Stab1	A2B2C1D1E2F1G4gfedD1E2F1G4gfedcbB5ba+GNCSDGVR	2	N4H5F1G2	746	Complex	2	4476	6793	6738	7259	5465	6369	4631	3557	7688	4346	0.774825	1.50777	1	1.08296	1.15427	1.42359	0.921739	0.627855	1.18685	0.909855	2	0.631434	0.892477
Alpha-2-macroglobulin receptor-associated protein	P55302	Lrpap1	A2B2C1D1E2F2fF5fedD1dcba+VIDLWDLAQSANFTEK	1	N4H3F1	271	Complex	1	150299	75945	179310	131346	132853	69911	148214	148752	147813	146184	1.01851	0.650907	1.15926	0.948643	1	0.636246	0.975476	1.01967	0.961583	1.09634	1	0.882271	0.985685
5'-3' exonuclease PLD4	Q8BG07	Pld4	A2B2C1D1E2F1G4gfedD1E1eE1edcbB5ba+NFSSHINR	3	N3H6F1G1	279	Hybrid	1	11276	12833	1060	13601	11975	10861	10774	14123	14546	14061	0.847733	1.22024	0.0760289	1.08981	1	1.09659	0.786683	1.07404	1.04982	1.16992	1	0.400161	1.05958
Cathepsin F	Q9R013	Ctsf	A2B2C1D1dD1dcba+VYINDSVELSR	0	N2H3	356	Oligo-mannose	1	53437	45076	60264	54281	48535	60451	77424	72477	84451	72842	0.937314	1	1.00849	1.01477	0.945624	1.42403	1.31898	1.28598	1.42205	1.41404	1	2.67806e-06	1.40481
Hemopexin	Q91X72	Hpx	A2B2C1D1E2F1G4gfeE2F1fedD1E1eE1edcbB5ba+SWSTVGNCTAALR	4	N4H7F1G1	186	Hybrid	9	85760	53807	87008	62139	80279	60583	112675	83945	99573	117257	1.00431	0.863969	1	1	1.07422	0.805558	1.07423	0.898963	1.23067	1.1046	9	0.690933	1.0572
Cation-dependent mannose-6-phosphate receptor	P24668	M6pr	A2B2C1D1E2F1G4gfedD1E2F1fedcba+LRPLFNK	2	N4H5G1	58	Complex	1	53874	42062	64256	47919	48136	45128	61492	55362	68670	67214	1.0076	0.994972	1.14655	0.955202	1	1.13351	1.11698	1.0474	1.23294	1.39125	1	0.0427908	1.13782
Tripeptidyl-peptidase 1	O89023	Tpp1	A2B2C1D1E2F1G3gfeE2edD1E1eE1edcba+SSSHLPPSSYFNASGR	4	N4H6S1	442	Hybrid	5	8555	9029	9726	9552	8883	15665	20810	14157	20983	15772	0.853094	1.15737	0.940422	1	1	1.797	1.73375	1.34018	1.61569	1.66217	5	0.000128262	1.67782
Extracellular matrix protein 1	Q61508	Ecm1	A2B2C1D1E2F1G4gfedD1E2F1G4gfedcbB5ba+QIPGLIQNMTIR	2	N4H5F1G2	463	Complex	2	21738	9198	54797	28261	19625	9923	21082	46507	14821	51744	0.834481	0.645467	1.762	1.35671	1	0.746387	0.866044	1.52699	0.744886	1.97277	2	0.874652	1.00868
Integrin alpha-1	Q3V3R4	Itga1	A2B2C1D1E2F1fF4fedD1E2F1fF4fedcbB5ba+VYVYAVNQTR	2	N4H5F1G2	531	Complex	1	39619	28613	43798	44998	32668	29292	52733	43159	54497	55312	1	0.913422	1.05468	1.21051	0.915882	0.992926	1.2927	1.10194	1.32049	1.54508	1	0.0682117	1.23241
H-2 class I histocompatibility antigen, L-D alpha chain;H-2 class I histocompatibility antigen, D-B alpha chain;H-2 class I histocompatibility antigen, alpha chain (Fragment)	P01897;P01899;P01896	H2-L;H2-D1;Unknown	A2B2C1D1dD1E1eE1edcba+EQNYTCR	2	N2H5	280;280;90	Oligo-mannose	2	8391	7255	8143	9674	10291	9336	11903	8387	12769	11128	0.926743	1.14625	0.813001	1.06003	1.25667	1.21445	1.05691	0.826482	1.2997	1.12461	2	0.585688	1.06028
Lactadherin	P21956	Mfge8	A2B2C1D1dD1E1eE1edcba+NNTIPDSQMSASSSYK	2	N2H5	316	Oligo-mannose	4	112842	56595	95749	87320	81274	71354	140972	125910	151945	142433	1.21326	0.767865	1	0.942852	1.01583	1.05316	1.40123	1.32877	1.48822	1.69261	4	0.0126673	1.40971
Sodium/potassium-transporting ATPase subunit beta-2	P14231	Atp1b2	A2B2C1D1E2F1G3gfeE2edD1E1eE1edcba+ACQFNR	4	N4H6S1	153	Hybrid	1	14483	15760	15350	15582	13555	14078	15680	16049	21721	14954	0.961919	1.32388	0.972651	1.10301	1	1.25572	1.01145	1.07825	1.38492	1.09919	1	0.357159	1.09141
Tenascin	Q80YX1	Tnc	A2B2C1D1E2F1G4gfedD2dD1E2F1G4gfedcba+LNYSLPTGQSMEVQLPK	2	N5H5G2	1018	Complex	5	9692	3613	9995	9250	6619	6067	10273	10387	10135	10181	1.55121	0.73352	1	1.13562	0.801689	1.62276	2.07346	1.77529	2.08864	2.43831	5	0.00151136	2.0317
Golgi apparatus protein 1	Q61543	Glg1	A2B2C1D1E2F1G4gfF5fedD1E2F1G4gfedcbB5ba+GNITEYQCHQYITK	2	N4H5F2G2	206	Complex	4	39043	48472	52282	42352	55998	42492	54085	41757	51569	45970	0.950227	1.11967	0.966095	0.94729	1.28125	1.12885	1.03151	0.779795	1.06792	1.03288	4	0.627677	1.00251
Laminin subunit gamma-1	P02468	Lamc1	A2B2C1D1E2edD1E1eE1edcbB5ba+RIPAINR	3	N3H5F1	1393	Hybrid	1	20031	21173	20201	21871	23845	18631	21599	17793	27181	20644	0.859323	1.14881	0.82679	1	1.13624	1.0734	0.899925	0.772135	1.1194	0.98013	1	0.78973	0.963535
Lysosome-associated membrane glycoprotein 1	P11438	Lamp1	A2B2C1D1E2F1G4gfedD2dD1E2F1fedcbB5ba+AFNISPNDTSSGSCGINLVTLK	2	N5H5F1G1	248	Complex	1	20922	13437	28350	23086	17521	12433	24930	2542	29143	25864	1	0.812289	1.29276	1.17604	0.930199	0.798076	1.15728	0.122903	1.3372	1.36813	1	0.738281	1.03772
Lysosome-associated membrane glycoprotein 1	P11438	Lamp1	A2B2C1D1dD1dcba+GYLLTLNFTK	0	N2H3	97	Oligo-mannose	1	242609	194329	246137	207013	215283	229950	366133	317026	411397	329075	1.01456	1.02782	0.982009	0.922667	1	1.29144	1.48706	1.34108	1.65157	1.523	1	0.000115894	1.47774
Voltage-dependent calcium channel subunit alpha-2/delta-1	O08532	Cacna2d1	A2B2C1D1E1F1fedD1E1eE1F1fedcba+IDVNSWIENFTK	3	N2H8	824	Oligo-mannose	22	116684	69446	154314	120702	105438	71324	139262	132270	152324	153881	0.985566	0.772023	1.06497	1.01853	1	0.902378	1.21858	1.17536	1.2364	1.34862	22	0.0494598	1.21147
Clusterin	Q06890	Clu	A2B2C1D1E2F1G4gfedD1E2F1feE2F1G4gfedcba+RNSTGCLK	3	N5H6G2	290	Complex	1	1250	9682	12982	14432	17297	14783	23943	1540	30069	21132	0.100925	0.988704	1	1.24192	1.55125	1.60296	1.87753	0.125777	2.33064	1.88828	1	0.226209	1.62153
Laminin subunit gamma-1	P02468	Lamc1	A2B2C1D1E2F1G4gfedD2dD1E2F1fedcba+VNSSLHSQISR	2	N5H5G1	1105	Complex	3	8327	7967	5771	6287	7471	6260	6735	5274	9714	7959	1	1.21425	1	0.953123	1	1.01309	0.955406	0.825491	1.27387	1.06144	3	0.932218	0.999156
[truncated: 18,087 more rows]
