# Supplementary material for: A high-resolution N-glycoproteome landscape of aging mouse ovary
Source: Redox Biol. 2025 Mar 7;81:103584. doi: 10.1016/j.redox.2025.103584 (PMC11938160; doi:10.1016/j.redox.2025.103584)
Supplement: Multimedia component 5 [file mmc5.xlsx]

## Sheet: 1 Glycan structure code
Table S5. LacdiNAc-containing glycopeptides identified from mouse ovaries and site-specific glycans identified from zona pellucida glycoproteins.
The glycan structure code: Uppercase and lowercase letters represent the beginning and end of a layer, respectively. "A" represents the first layer of the glycan from the reducing end, "B"represents the second layer of the glycan from the reducing end, and etc. Numbers "1" to "5" represent Hex, HexNAc, NeuAc, NeuGc, and dHex, respectively. An example is shown as follow:

## Sheet: 5a Glycopeptides with LacdiNAc
Table S5a. LacdiNAc-containing glycopeptides identified from mouse ovaries.
MS2Scan	LowEnergy_MS2Scan	MS1Scan	RetentionTime	PrecursorCharge	OriginalPrecursorMz	PrecursorMz	PMZShift	TheoreticalPrecursorMass	PeptideSequence	Peptide	PeptideMass	Protein	ProteinID	GeneName	Glycosite_Position	Matched_Pepfragment_Number	Matched_Pepfragment_Ions	Matched_Reporter_Number	Matched_Reporter_Ions	GlycanComposition	F	S	G	GlycanMass	structure_coding	PeptideSequence	ProteinID	Corefucose	Bisection	Glycan_type	Branches	BranchNumber	PeptideScore	GlycanScore	CoreFucose_probability	Bisection_probability	GlycanType_probability	Branch-1_probability	BranchesOverall_probability	FileName
22755	22758	22720	48.0421	3	1064.13	1064.48	0	3189.39	WNLSTSDITR	n[TMT10plex]WNLSTSDITR	1420.75	Astacin-like metalloendopeptidase	Q6HA09	Astl	266	17	{'b1^1': (416.25006, 416.25067138671875, 91651.0), 'b2^1': (530.29297, 530.2932739257812, 56592.0), 'b3^1': (643.3771, 643.3749389648438, 28150.0), 'b4^1': (730.4091, 730.409423828125, 9586.0), 'b5^1': (831.4568, 0.0, 0.0), 'b6^1': (918.4888, 0.0, 0.0), 'b7^1': (1033.5157, 1033.51708984375, 86595.0), 'b8^1': (1146.5999, 1146.5992431640625, 14766.0), 'b9^1': (1247.6475, 1247.651123046875, 29853.0)…	10	{'126.1277': (126.127725, 126.12803649902344, 155634.0), '127.1248': (127.12476, 127.12515258789062, 154435.0), '127.1311': (127.131079, 127.13137817382812, 163690.0), '128.1281': (128.128114, 128.1285400390625, 134611.0), '128.1344': (128.134433, 128.1347198486328, 208772.0), '129.1315': (129.131468, 129.1318817138672, 100901.0), '129.1378': (129.137787, 129.1380615234375, 126622.0), '130.1348':…	N4H5F1	1	0	0	1768.64	A2B2C1D1E2F2fedD1E1eE1edcbB5ba	WNLSTSDITR	Q6HA09	1	0	Hybrid	['E2F2fe']	1	163.228	325.469			1	1	1	WYQ_MusOvary_IGP_F12_20240119
31607	31610	31553	64.1641	5	993.625	993.679	1	4963.36	GVVTDEQGIPIANATISVSGINHGVK	n[TMT10plex]GVVTDEQGIPIANATISVSGINHGVK[TMT10plex]	3033.69	Adipocyte enhancer-binding protein 1	Q640N1	Aebp1	913	25	{'b1^1': (287.19223, 287.19219970703125, 22622.0), 'b2^1': (386.26062, 386.2604064941406, 55096.0), 'b3^1': (485.32904, 485.32867431640625, 139889.0), 'b4^1': (586.3767, 586.3771362304688, 101664.0), 'b5^1': (701.4037, 701.4036865234375, 297877.0), 'b6^1': (830.4463, 830.4541015625, 165659.0), 'b7^1': (958.5048, 958.5017700195312, 194043.0), 'b8^1': (1015.5263, 0.0, 0.0), 'b9^1': (1128.6104, 0.0,…	10	{'126.1277': (126.127725, 126.12794494628906, 130860.0), '127.1248': (127.12476, 127.1250991821289, 60695.0), '127.1311': (127.131079, 127.13124084472656, 144238.0), '128.1281': (128.128114, 128.12835693359375, 110905.0), '128.1344': (128.134433, 128.13455200195312, 81326.0), '129.1315': (129.131468, 129.12913513183594, 4181.0), '129.1378': (129.137787, 129.13796997070312, 107832.0), '130.1348': …	N4H5G1	0	0	1	1929.67	A2B2C1D1E2F2G4gfedD1E1eE1edcba	GVVTDEQGIPIANATISVSGINHGVK	Q640N1	0	0	Complex	['E2F2G4gfe']	1	142.573	192.311			1	1	1	WYQ_MusOvary_IGP_F12_20240119
15941	15944	15887	35.5635	3	1033.78	1033.45	0	3097.32	ACSFNK	n[TMT10plex]AC[Carbamidomethyl]SFNK[TMT10plex]	1183.64	Zona pellucida sperm-binding protein 3	P10761	Zp3	304	10	{'b1^1': (301.2079, 301.20733642578125, 31942.0), 'b2^1': (461.23853, 461.23846435546875, 22419.0), 'b3^1': (548.27057, 548.2701416015625, 22309.0), 'b4^1': (695.339, 0.0, 0.0), 'b5^1': (809.3819, 809.3806762695312, 17649.0), 'b6^1': (1166.6398, 1166.6328125, 251117.0), 'y1^1': (376.27628, 376.2760925292969, 78046.0), 'y2^1': (490.3192, 490.3197021484375, 15755.0), 'y3^1': (637.38763, 637.3883056…	10	{'126.1277': (126.127725, 126.12786102294922, 98359.0), '127.1248': (127.12476, 127.12500762939453, 63122.0), '127.1311': (127.131079, 127.1312026977539, 103149.0), '128.1281': (128.128114, 128.12835693359375, 87552.0), '128.1344': (128.134433, 128.13453674316406, 107960.0), '129.1315': (129.131468, 129.1317138671875, 40186.0), '129.1378': (129.137787, 129.13787841796875, 47499.0), '130.1348': (1…	N4H4F1G1	1	0	1	1913.68	A2B2C1D1E2F2G4gfedD1E1edcbB5ba	ACSFNK	P10761	1	0	Hybrid	['E2F2G4gfe']	1	84.3399	289.836			1	1	1	WYQ_MusOvary_IGP_F12_20240119
16192	16195	16158	36.0506	3	1028.11	1028.11	1	3081.32	ACSFNK	n[TMT10plex]AC[Carbamidomethyl]SFNK[TMT10plex]	1183.64	Zona pellucida sperm-binding protein 3	P10761	Zp3	304	10	{'b1^1': (301.2079, 301.2079162597656, 16447.0), 'b2^1': (461.23853, 461.23907470703125, 7545.0), 'b3^1': (548.27057, 548.2698974609375, 7970.0), 'b4^1': (695.339, 695.3373413085938, 7258.0), 'b5^1': (809.3819, 809.3800048828125, 7580.0), 'b6^1': (1166.6398, 1166.6317138671875, 84829.0), 'y1^1': (376.27628, 376.27630615234375, 30613.0), 'y2^1': (490.3192, 490.31939697265625, 4177.0), 'y3^1': (637…	10	{'126.1277': (126.127725, 126.12797546386719, 40924.0), '127.1248': (127.12476, 127.1251220703125, 33208.0), '127.1311': (127.131079, 127.13131713867188, 48490.0), '128.1281': (128.128114, 128.12847900390625, 39670.0), '128.1344': (128.134433, 128.1346435546875, 47884.0), '129.1315': (129.131468, 129.13185119628906, 21903.0), '129.1378': (129.137787, 129.1380157470703, 30434.0), '130.1348': (130.…	N4H4F1S1	1	1	0	1897.68	A2B2C1D1E2F2G3gfedD1E1edcbB5ba	ACSFNK	P10761	1	0	Complex	['E2F2G3gfe']	1	77.3133	204.012			1	1	1	WYQ_MusOvary_IGP_F12_20240119
8687	8690	8658	21.5392	3	1226.85	1226.18	0	3676.52	IGNGTR	n[TMT10plex]IGNGTR	845.492	Zona pellucida sperm-binding protein 2	P20239	Zp2	184	9	{'b1^1': (343.25482, 343.2550964355469, 7444.0), 'b2^1': (400.27628, 400.2772521972656, 2092.0), 'b3^1': (514.3192, 514.3179321289062, 2492.0), 'b4^1': (571.3407, 0.0, 0.0), 'b5^1': (672.38837, 672.3875732421875, 1867.0), 'b6^1': (828.48944, 828.4732055664062, 2154.0), 'y1^1': (175.11949, 175.119140625, 5336.0), 'y2^1': (276.16718, 276.1672668457031, 1977.0), 'y3^1': (333.18863, 333.1884765625, 3…	8	{'126.1277': (126.127725, 126.1279296875, 4022.0), '127.1248': (127.12476, 127.12490844726562, 3220.0), '127.1311': (127.131079, 127.13125610351562, 4111.0), '128.1281': (128.128114, 128.12841796875, 2971.0), '128.1344': (128.134433, 128.1345672607422, 5514.0), '129.1315': (129.131468, 0.0, 0.0), '129.1378': (129.137787, 129.13784790039062, 1859.0), '130.1348': (130.134822, 0.0, 0.0), '130.1411':…	N7H5F2G1	1	0	1	2831.03	A2B2C1D1E2F1G4gfF5feE2edD1E2F1feE2F2fedcbB5ba	IGNGTR	P20239	1	0	Complex	['E2F1G4gfF5fe', 'E2F2fe', 'E2F1fe', 'E2e']	4	57.0917	285.303			1	0.997041	0.997041	WYQ_MusOvary_IGP_F12_20240119
36959	36962	36917	74.0607	4	1158.79	1158.53	0	4629.13	VLYLPAYNCTLRPVSK	n[TMT10plex]VLYLPAYNC[Carbamidomethyl]TLRPVSK[TMT10plex]	2351.34	Fetuin-B	Q9QXC1	Fetub	139	13	{'b1^1': (329.23917, 329.23858642578125, 98670.0), 'b2^1': (442.32324, 442.3226318359375, 106029.0), 'b3^1': (605.38654, 605.3859252929688, 177377.0), 'b4^1': (718.47064, 718.4695434570312, 96413.0), 'b5^1': (815.5234, 815.524658203125, 10683.0), 'b6^1': (886.5605, 886.560302734375, 11651.0), 'b7^1': (1049.6238, 0.0, 0.0), 'b8^1': (1163.6667, 0.0, 0.0), 'b9^1': (1323.6974, 0.0, 0.0), 'b10^1': (14…	10	{'126.1277': (126.127725, 126.12777709960938, 57294.0), '127.1248': (127.12476, 127.12493896484375, 32971.0), '127.1311': (127.131079, 127.13109588623047, 58905.0), '128.1281': (128.128114, 128.12826538085938, 45801.0), '128.1344': (128.134433, 128.13441467285156, 51545.0), '129.1315': (129.131468, 129.13169860839844, 34054.0), '129.1378': (129.137787, 129.1378173828125, 79236.0), '130.1348': (13…	N5H4G2	0	0	1	2277.79	A2B2C1D1E2F2G4gfedD1E2F1G4gfedcba	VLYLPAYNCTLRPVSK	Q9QXC1	0	0	Complex	['E2F2G4gfe', 'E2F1G4gfe']	2	56.9825	134.474			1	1	1	WYQ_MusOvary_IGP_F12_20240119
8693	8696	8658	21.551	3	1192.17	1191.5	0	3572.51	IGNGTR	n[TMT10plex]IGNGTR	845.492	Zona pellucida sperm-binding protein 2	P20239	Zp2	184	8	{'b1^1': (343.25482, 343.25482177734375, 5068.0), 'b2^1': (400.27628, 0.0, 0.0), 'b3^1': (514.3192, 514.3187255859375, 2783.0), 'b4^1': (571.3407, 0.0, 0.0), 'b5^1': (672.38837, 672.3878784179688, 1839.0), 'b6^1': (828.48944, 828.477294921875, 2755.0), 'y1^1': (175.11949, 175.11886596679688, 5839.0), 'y2^1': (276.16718, 276.1666564941406, 2308.0), 'y3^1': (333.18863, 333.1886291503906, 3672.0), '…	10	{'126.1277': (126.127725, 126.12792205810547, 6284.0), '127.1248': (127.12476, 127.12504577636719, 3165.0), '127.1311': (127.131079, 127.13123321533203, 4232.0), '128.1281': (128.128114, 128.1282196044922, 5073.0), '128.1344': (128.134433, 128.13465881347656, 5935.0), '129.1315': (129.131468, 129.1316680908203, 2177.0), '129.1378': (129.137787, 129.13783264160156, 2230.0), '130.1348': (130.134822…	N8H5F2	1	0	0	2727.01	A2B2C1D1E2F2fF5feE2edD1E2eE2F1feE2F1fedcbB5ba	IGNGTR	P20239	1	0	Complex	['E2F2fF5fe', 'E2F1fe', 'E2F1fe', 'E2e', 'E2e']	5	46.035	333.046			1	0.999006	0.999006	WYQ_MusOvary_IGP_F12_20240119
8461	8464	8422	21.0864	3	1177.83	1177.49	0	3530.46	IGNGTR	n[TMT10plex]IGNGTR	845.492	Zona pellucida sperm-binding protein 2	P20239	Zp2	184	8	{'b1^1': (343.25482, 343.2543029785156, 3664.0), 'b2^1': (400.27628, 0.0, 0.0), 'b3^1': (514.3192, 514.319091796875, 4261.0), 'b4^1': (571.3407, 0.0, 0.0), 'b5^1': (672.38837, 672.3880615234375, 1771.0), 'b6^1': (828.48944, 828.4844360351562, 2494.0), 'y1^1': (175.11949, 175.11892700195312, 6182.0), 'y2^1': (276.16718, 276.1669006347656, 1408.0), 'y3^1': (333.18863, 333.1882019042969, 4066.0), 'y…	10	{'126.1277': (126.127725, 126.12786102294922, 4222.0), '127.1248': (127.12476, 127.1249008178711, 3145.0), '127.1311': (127.131079, 127.1312026977539, 4955.0), '128.1281': (128.128114, 128.1281280517578, 4078.0), '128.1344': (128.134433, 128.134521484375, 5205.0), '129.1315': (129.131468, 129.13156127929688, 2302.0), '129.1378': (129.137787, 129.13800048828125, 2484.0), '130.1348': (130.134822, 1…	N7H5F1G1	1	0	1	2684.97	A2B2C1D1E2F2G4gfeE2edD1E2F1feE2F1fedcbB5ba	IGNGTR	P20239	1	0	Complex	['E2F2G4gfe', 'E2F1fe', 'E2F1fe', 'E2e']	4	45.4738	514.206			1	1	1	WYQ_MusOvary_IGP_F12_20240119
8519	8522	8476	21.2022	2	1329.09	1328.59	1	2655.16	IGNGTR	n[TMT10plex]IGNGTR	845.492	Zona pellucida sperm-binding protein 2	P20239	Zp2	184	6	{'b1^1': (343.25482, 343.2549743652344, 3546.0), 'b2^1': (400.27628, 0.0, 0.0), 'b3^1': (514.3192, 0.0, 0.0), 'b4^1': (571.3407, 0.0, 0.0), 'b5^1': (672.38837, 672.3864135742188, 1762.0), 'b6^1': (828.48944, 828.4796752929688, 1409.0), 'y1^1': (175.11949, 175.11888122558594, 3551.0), 'y2^1': (276.16718, 0.0, 0.0), 'y3^1': (333.18863, 333.1880798339844, 3375.0), 'y4^1': (447.23157, 0.0, 0.0), 'y5^…	9	{'126.1277': (126.127725, 126.12789916992188, 2973.0), '127.1248': (127.12476, 127.12498474121094, 2677.0), '127.1311': (127.131079, 127.13116455078125, 2192.0), '128.1281': (128.128114, 128.12815856933594, 2855.0), '128.1344': (128.134433, 128.13458251953125, 3689.0), '129.1315': (129.131468, 129.13160705566406, 1673.0), '129.1378': (129.137787, 129.13804626464844, 2400.0), '130.1348': (130.1348…	N5H4F1	1	0	0	1809.67	A2B2C1D1E2F2fedD1E2F1fedcbB5ba	IGNGTR	P20239	1	0	Complex	['E2F2fe', 'E2F1fe']	2	25.7665	824.182			1	1	1	WYQ_MusOvary_IGP_F12_20240119
7938	7941	7903	20.081	3	1116.14	1115.81	1	3345.37	NCSTQHFPR	n[TMT10plex]NC[Carbamidomethyl]STQHFPR	1374.67	Histidine-rich glycoprotein	Q9ESB3	Hrg	200	7	{'b1^1': (344.21368, 344.21368408203125, 12947.0), 'b2^1': (504.24432, 0.0, 0.0), 'b3^1': (591.27637, 0.0, 0.0), 'b4^1': (692.32404, 0.0, 0.0), 'b5^1': (820.3826, 0.0, 0.0), 'b6^1': (957.4415, 0.0, 0.0), 'b7^1': (1104.5099, 0.0, 0.0), 'b8^1': (1201.5627, 0.0, 0.0), 'b9^1': (1357.6638, 0.0, 0.0), 'y1^1': (175.11949, 175.11900329589844, 20357.0), 'y2^1': (272.17227, 272.17156982421875, 2261.0), 'y3…	10	{'126.1277': (126.127725, 126.1278305053711, 8001.0), '127.1248': (127.12476, 127.12489318847656, 32669.0), '127.1311': (127.131079, 127.13106536865234, 4172.0), '128.1281': (128.128114, 128.1283721923828, 9696.0), '128.1344': (128.134433, 128.134521484375, 23662.0), '129.1315': (129.131468, 129.13160705566406, 17636.0), '129.1378': (129.137787, 129.1376953125, 11309.0), '130.1348': (130.134822, …	N5H4G1	0	0	1	1970.7	A2B2C1D1E2F2G4gfedD1E2F1fedcba	NCSTQHFPR	Q9ESB3	0	0	Complex	['E2F2G4gfe', 'E2F1fe']	2	24.749	200.141			1	1	1	WYQ_MusOvary_IGP_F12_20240119
8350	8353	8314	20.8744	3	1105.47	1104.8	0	3311.39	IGNGTR	n[TMT10plex]IGNGTR	845.492	Zona pellucida sperm-binding protein 2	P20239	Zp2	184	5	{'b1^1': (343.25482, 343.2551574707031, 11552.0), 'b2^1': (400.27628, 0.0, 0.0), 'b3^1': (514.3192, 0.0, 0.0), 'b4^1': (571.3407, 0.0, 0.0), 'b5^1': (672.38837, 672.39013671875, 4109.0), 'b6^1': (828.48944, 0.0, 0.0), 'y1^1': (175.11949, 175.11915588378906, 23761.0), 'y2^1': (276.16718, 0.0, 0.0), 'y3^1': (333.18863, 333.1885681152344, 8437.0), 'y4^1': (447.23157, 0.0, 0.0), 'y5^1': (504.25302, 0…	10	{'126.1277': (126.127725, 126.12800598144531, 15137.0), '127.1248': (127.12476, 127.12504577636719, 11437.0), '127.1311': (127.131079, 127.13118743896484, 13019.0), '128.1281': (128.128114, 128.12847900390625, 13786.0), '128.1344': (128.134433, 128.13446044921875, 14953.0), '129.1315': (129.131468, 129.13160705566406, 9121.0), '129.1378': (129.137787, 129.13784790039062, 9424.0), '130.1348': (130…	N6H5F1S1	1	1	0	2465.89	A2B2C1D1E2F2G3gfeE2F2fedD1E1eE1edcbB5ba	IGNGTR	P20239	1	0	Hybrid	['E2F2G3gfe', 'E2F2fe']	2	21.1716	316.906			1	1	1	WYQ_MusOvary_IGP_F12_20240119
22812	22815	22779	48.1441	3	1092.71	1092.16	0	3271.44	WNLSTSDITR	n[TMT10plex]WNLSTSDITR	1420.75	Astacin-like metalloendopeptidase	Q6HA09	Astl	266	6	{'b1^1': (416.25006, 0.0, 0.0), 'b2^1': (530.29297, 0.0, 0.0), 'b3^1': (643.3771, 0.0, 0.0), 'b4^1': (730.4091, 0.0, 0.0), 'b5^1': (831.4568, 0.0, 0.0), 'b6^1': (918.4888, 0.0, 0.0), 'b7^1': (1033.5157, 1033.523681640625, 21880.0), 'b8^1': (1146.5999, 0.0, 0.0), 'b9^1': (1247.6475, 0.0, 0.0), 'b10^1': (1403.7485, 0.0, 0.0), 'y1^1': (175.11949, 175.11915588378906, 296232.0), 'y2^1': (276.16718, 0.…	10	{'126.1277': (126.127725, 126.12794494628906, 103440.0), '127.1248': (127.12476, 127.12508392333984, 77791.0), '127.1311': (127.131079, 127.13127899169922, 98969.0), '128.1281': (128.128114, 128.12840270996094, 87367.0), '128.1344': (128.134433, 128.13462829589844, 100971.0), '129.1315': (129.131468, 129.13186645507812, 66692.0), '129.1378': (129.137787, 129.13800048828125, 113778.0), '130.1348':…	N6H3F1	1	0	0	1850.69	A2B2C1D1E2F2fedD1E2F2fedcbB5ba	WNLSTSDITR	Q6HA09	1	0	Complex	['E2F2fe', 'E2F2fe']	2	20.782	531.579			1	1	1	WYQ_MusOvary_IGP_F12_20240119
21444	21447	21413	44.9226	3	959.772	959.439	0	2875.29	FLSYNVTR	n[TMT10plex]FLSYNVTR	1227.68	Protein O-glucosyltransferase 1	Q8BYB9	Poglut1	373	12	{'b1^1': (377.23917, 377.23944091796875, 55961.0), 'b2^1': (490.32324, 490.32354736328125, 55196.0), 'b3^1': (577.3553, 577.3560791015625, 52994.0), 'b4^1': (740.4186, 740.4205322265625, 42332.0), 'b5^1': (854.46155, 854.4635620117188, 43291.0), 'b6^1': (953.5299, 953.531494140625, 39131.0), 'b7^1': (1054.5776, 1054.5860595703125, 31276.0), 'b8^1': (1210.6787, 1210.6707763671875, 200751.0), 'y1^1…	10	{'126.1277': (126.127725, 126.12799835205078, 44150.0), '127.1248': (127.12476, 127.12510681152344, 50903.0), '127.1311': (127.131079, 127.1313247680664, 45957.0), '128.1281': (128.128114, 128.12850952148438, 42480.0), '128.1344': (128.134433, 128.1346893310547, 42721.0), '129.1315': (129.131468, 129.1318817138672, 38454.0), '129.1378': (129.137787, 129.13804626464844, 49289.0), '130.1348': (130.…	N5H3F1	1	0	0	1647.61	A2B2C1D1E2F2fedD1E2edcbB5ba	FLSYNVTR	Q8BYB9	1	0	Complex	['E2F2fe', 'E2e']	2	98.4264	572.57			1	1	1	WYQ_MusOvary_IGP_F13_20240119
15326	15329	15294	33.1933	3	1003.77	1003.77	0	3007.29	LDGSTNFTR	n[TMT10plex]LDGSTNFTR	1238.65	Fibroleukin	P12804	Fgl2	256	13	{'b1^1': (343.25482, 343.2546691894531, 35999.0), 'b2^1': (458.28177, 458.2819519042969, 115225.0), 'b3^1': (515.3032, 515.3041381835938, 6096.0), 'b4^1': (602.33527, 602.3360595703125, 20297.0), 'b5^1': (703.38293, 703.3876953125, 8599.0), 'b6^1': (817.42584, 817.4256591796875, 10488.0), 'b7^1': (964.49426, 964.49609375, 8195.0), 'b8^1': (1065.542, 1065.5447998046875, 6356.0), 'b9^1': (1221.6431…	10	{'126.1277': (126.127725, 126.12794494628906, 93216.0), '127.1248': (127.12476, 127.12542724609375, 64549.0), '127.1311': (127.131079, 127.13129425048828, 335478.0), '128.1281': (128.128114, 128.1283721923828, 205540.0), '128.1344': (128.134433, 128.1344451904297, 63722.0), '129.1315': (129.131468, 129.13206481933594, 35106.0), '129.1378': (129.137787, 129.13803100585938, 145588.0), '130.1348': (…	N4H5F1	1	0	0	1768.64	A2B2C1D1E2F2fF5fedD1E1eE1edcba	LDGSTNFTR	P12804	0	0	Hybrid	['E2F2fF5fe']	1	93.4335	223.564			1	1	1	WYQ_MusOvary_IGP_F13_20240119
47494	47497	47462	95.984	4	1454.12	1453.62	0	5809.45	LADENQNVSEMGWIVK	n[TMT10plex]LADENQNVSEMGWIVK[TMT10plex]	2290.2	Zona pellucida sperm-binding protein 2	P20239	Zp2	172	14	{'b1^1': (343.25482, 343.2542419433594, 3232.0), 'b2^1': (414.29193, 414.2923278808594, 2133.0), 'b3^1': (529.31885, 529.3193969726562, 8904.0), 'b4^1': (658.36145, 658.3615112304688, 2721.0), 'b5^1': (772.4044, 772.4019775390625, 2482.0), 'b6^1': (900.46295, 900.4619140625, 6163.0), 'b7^1': (1014.5059, 0.0, 0.0), 'b8^1': (1113.5743, 1113.56982421875, 3995.0), 'b9^1': (1200.6063, 0.0, 0.0), 'b10^…	10	{'126.1277': (126.127725, 126.12796020507812, 7500.0), '127.1248': (127.12476, 127.12495422363281, 4113.0), '127.1311': (127.131079, 127.13127136230469, 5862.0), '128.1281': (128.128114, 128.12832641601562, 4977.0), '128.1344': (128.134433, 128.13458251953125, 5360.0), '129.1315': (129.131468, 129.13165283203125, 3299.0), '129.1378': (129.137787, 129.13804626464844, 3692.0), '130.1348': (130.1348…	N8H7F1G2	1	0	1	3519.24	A2B2C1D1E2F2G4gfeE2F1fedD1E2F1feE2F1feE2F1G4gfedcbB5ba	LADENQNVSEMGWIVK	P20239	1	0	Complex	['E2F2G4gfe', 'E2F1G4gfe', 'E2F1fe', 'E2F1fe', 'E2F1fe']	5	54.5644	47.3016	1		1	1	0.5	WYQ_MusOvary_IGP_F13_20240119
21333	21335	21302	44.7141	3	1027.47	1027.13	0	3078.37	FLSYNVTR	n[TMT10plex]FLSYNVTR	1227.68	Protein O-glucosyltransferase 1	Q8BYB9	Poglut1	373	9	{'b1^1': (377.23917, 377.2390441894531, 4831.0), 'b2^1': (490.32324, 490.32208251953125, 9218.0), 'b3^1': (577.3553, 577.3547973632812, 5103.0), 'b4^1': (740.4186, 740.4177856445312, 4923.0), 'b5^1': (854.46155, 854.4623413085938, 4117.0), 'b6^1': (953.5299, 953.531005859375, 4982.0), 'b7^1': (1054.5776, 0.0, 0.0), 'b8^1': (1210.6787, 0.0, 0.0), 'y1^1': (175.11949, 175.119140625, 51836.0), 'y2^1'…	10	{'126.1277': (126.127725, 126.1279067993164, 24712.0), '127.1248': (127.12476, 127.1250991821289, 22752.0), '127.1311': (127.131079, 127.13129425048828, 31102.0), '128.1281': (128.128114, 128.12840270996094, 23975.0), '128.1344': (128.134433, 128.1345977783203, 25683.0), '129.1315': (129.131468, 129.13180541992188, 18973.0), '129.1378': (129.137787, 129.1379852294922, 27356.0), '130.1348': (130.1…	N6H3F1	1	0	0	1850.69	A2B2C1D1E2F2fedD1E2eE2edcbB5ba	FLSYNVTR	Q8BYB9	1	0	Complex	['E2F2fe', 'E2e', 'E2e']	3	47.0562	459.692			1	1	1	WYQ_MusOvary_IGP_F13_20240119
9233	9236	9197	21.0811	3	1156.48	1155.14	0	3464.4	VCDGNSTNPR	n[TMT10plex]VC[Carbamidomethyl]DGNSTNPR	1347.64	Laminin subunit alpha-1	P19137	Lama1	79	8	{'b1^1': (329.23917, 329.2396240234375, 2279.0), 'b2^1': (489.2698, 0.0, 0.0), 'b3^1': (604.29675, 604.2968139648438, 16716.0), 'b4^1': (661.31824, 0.0, 0.0), 'b5^1': (775.36115, 0.0, 0.0), 'b6^1': (862.3932, 0.0, 0.0), 'b7^1': (963.44086, 0.0, 0.0), 'b8^1': (1077.4838, 1077.4739990234375, 2477.0), 'b9^1': (1174.5365, 0.0, 0.0), 'b10^1': (1330.6377, 0.0, 0.0), 'y1^1': (175.11949, 175.119216918945…	10	{'126.1277': (126.127725, 126.12799835205078, 9730.0), '127.1248': (127.12476, 127.12273406982422, 805.0), '127.1311': (127.131079, 127.13129425048828, 8388.0), '128.1281': (128.128114, 128.1260223388672, 846.0), '128.1344': (128.134433, 128.1346435546875, 7682.0), '129.1315': (129.131468, 129.13172912597656, 5429.0), '129.1378': (129.137787, 129.13790893554688, 6212.0), '130.1348': (130.134822, …	N5H4F1G1	1	0	1	2116.76	A2B2C1D1E2F2G4gfedD1E2F1fedcbB5ba	VCDGNSTNPR	P19137	1	0	Complex	['E2F2G4gfe', 'E2F1fe']	2	28.0949	226.762			1	0.999252	0.999252	WYQ_MusOvary_IGP_F13_20240119
22744	22747	22705	48.8127	4	962.43	961.43	0	3841.69	SVLENTTSYEEAK	n[TMT10plex]SVLENTTSYEEAK[TMT10plex]	1928.01	Acid ceramidase	Q9WV54	Asah1	258	19	{'b1^1': (317.2028, 317.20281982421875, 26591.0), 'b2^1': (416.2712, 416.27130126953125, 34197.0), 'b3^1': (529.3553, 529.3552856445312, 32628.0), 'b4^1': (658.3978, 658.3984985351562, 39128.0), 'b5^1': (772.4408, 772.4386596679688, 10254.0), 'b6^1': (873.48846, 873.4884033203125, 8552.0), 'b7^1': (974.53613, 974.5361328125, 3119.0), 'b8^1': (1061.5681, 0.0, 0.0), 'b9^1': (1224.6315, 0.0, 0.0), '…	10	{'126.1277': (126.127725, 126.12800598144531, 35703.0), '127.1248': (127.12476, 127.12510681152344, 29559.0), '127.1311': (127.131079, 127.13130950927734, 42370.0), '128.1281': (128.128114, 128.12843322753906, 34874.0), '128.1344': (128.134433, 128.1346435546875, 33878.0), '129.1315': (129.131468, 129.13182067871094, 34301.0), '129.1378': (129.137787, 129.1380157470703, 41333.0), '130.1348': (130…	N4H4F1G1	1	0	1	1913.68	A2B2C1D1E2F2G4gfedD1E1edcbB5ba	SVLENTTSYEEAK	Q9WV54	1	0	Hybrid	['E2F2G4gfe']	1	140.994	171.899	1		0.999595	1	1	WYQ_MusOvary_IGP_F14_20240119
17338	17341	17302	38.685	3	1258.57	1257.9	0	3770.68	NSSNFHLNQLQGLR	n[TMT10plex]NSSNFHLNQLQGLR	1855.99	Lactotransferrin	P08071	Ltf	118	19	{'b1^1': (344.21368, 344.21368408203125, 7734.0), 'b2^1': (431.2457, 0.0, 0.0), 'b3^1': (518.2777, 0.0, 0.0), 'b4^1': (632.3207, 632.3216552734375, 3411.0), 'b5^1': (779.3891, 779.38916015625, 3404.0), 'b6^1': (916.448, 916.4489135742188, 6666.0), 'b7^1': (1029.5321, 1029.53369140625, 950921.0), 'b8^1': (1143.575, 0.0, 0.0), 'b9^1': (1271.6335, 0.0, 0.0), 'b10^1': (1384.7177, 0.0, 0.0), 'b11^1': …	10	{'126.1277': (126.127725, 126.12800598144531, 18158.0), '127.1248': (127.12476, 127.1251220703125, 15262.0), '127.1311': (127.131079, 127.13131713867188, 18798.0), '128.1281': (128.128114, 128.12847900390625, 18100.0), '128.1344': (128.134433, 128.132080078125, 1174.0), '129.1315': (129.131468, 129.1318817138672, 10618.0), '129.1378': (129.137787, 129.1355438232422, 1382.0), '130.1348': (130.1348…	N4H5F2	1	0	0	1914.7	A2B2C1D1E2F2fF5fedD1E1eE1edcbB5ba	NSSNFHLNQLQGLR	P08071	1	0	Hybrid	['E2F2fF5fe']	1	132.647	811.545			1	1	1	WYQ_MusOvary_IGP_F14_20240119
33691	33694	33646	69.7601	3	1399.97	1399.29	0	4194.84	YTGNASALLILPDQGR	n[TMT10plex]YTGNASALLILPDQGR	1917.05	Serine protease inhibitor A3K	P07759	Serpina3k	270	21	{'b1^1': (393.2341, 393.2331237792969, 15070.0), 'b2^1': (494.28177, 494.2811279296875, 7872.0), 'b3^1': (551.3032, 0.0, 0.0), 'b4^1': (665.3461, 665.3450927734375, 4761.0), 'b5^1': (736.38324, 0.0, 0.0), 'b6^1': (823.4153, 0.0, 0.0), 'b7^1': (894.4524, 0.0, 0.0), 'b8^1': (1007.5365, 1007.5333251953125, 4109.0), 'b9^1': (1120.6205, 1120.62109375, 4959.0), 'b10^1': (1233.7046, 1233.6983642578125, …	10	{'126.1277': (126.127725, 126.12782287597656, 14675.0), '127.1248': (127.12476, 127.12483215332031, 13260.0), '127.1311': (127.131079, 127.131103515625, 19117.0), '128.1281': (128.128114, 128.12828063964844, 15750.0), '128.1344': (128.134433, 128.13436889648438, 15905.0), '129.1315': (129.131468, 129.1316680908203, 11323.0), '129.1378': (129.137787, 129.13780212402344, 23983.0), '130.1348': (130.…	N5H4G2	0	0	1	2277.79	A2B2C1D1E2F2G4gfedD1E2F1fF4fedcba	YTGNASALLILPDQGR	P07759	0	0	Complex	['E2F2G4gfe', 'E2F1fF4fe']	2	132.423	193.423			1	1	1	WYQ_MusOvary_IGP_F14_20240119
34549	34552	34510	71.4346	4	1265.54	1264.79	1	5056.13	NATYGYVLDDPDPDDGFNYK	n[TMT10plex]NATYGYVLDDPDPDDGFNYK[TMT10plex]	2736.3	Calumenin	O35887	Calu	131	20	{'b1^1': (344.21368, 344.21356201171875, 4446.0), 'b2^1': (415.2508, 0.0, 0.0), 'b3^1': (516.29846, 516.2979125976562, 4307.0), 'b4^1': (679.3618, 679.361328125, 5161.0), 'b5^1': (736.38324, 736.3827514648438, 3295.0), 'b6^1': (899.4466, 899.4458618164062, 8036.0), 'b7^1': (998.515, 998.5079956054688, 14238.0), 'b8^1': (1111.5991, 1111.59716796875, 7819.0), 'b9^1': (1226.626, 0.0, 0.0), 'b10^1': …	10	{'126.1277': (126.127725, 126.12777709960938, 28889.0), '127.1248': (127.12476, 127.12488555908203, 16964.0), '127.1311': (127.131079, 127.1311264038086, 34905.0), '128.1281': (128.128114, 128.12820434570312, 24059.0), '128.1344': (128.134433, 128.13442993164062, 24672.0), '129.1315': (129.131468, 129.13165283203125, 15455.0), '129.1378': (129.137787, 129.13780212402344, 34978.0), '130.1348': (13…	N6H4F1G1	1	0	1	2319.84	A2B2C1D1E2F2G4gfedD1E2eE2F1fedcbB5ba	NATYGYVLDDPDPDDGFNYK	O35887	1	0	Complex	['E2F2G4gfe', 'E2F1fe', 'E2e']	3	102.903	147.69	1		1	0.998305	0.998305	WYQ_MusOvary_IGP_F14_20240119
33905	33908	33870	70.1679	3	1399.63	1399.62	0	4194.84	YTGNASALLILPDQGR	n[TMT10plex]YTGNASALLILPDQGR	1917.05	Serine protease inhibitor A3K	P07759	Serpina3k	270	18	{'b1^1': (393.2341, 393.2338562011719, 6838.0), 'b2^1': (494.28177, 494.28106689453125, 3829.0), 'b3^1': (551.3032, 551.3016967773438, 2605.0), 'b4^1': (665.3461, 665.3447265625, 3394.0), 'b5^1': (736.38324, 736.3814697265625, 2388.0), 'b6^1': (823.4153, 0.0, 0.0), 'b7^1': (894.4524, 0.0, 0.0), 'b8^1': (1007.5365, 1007.5311889648438, 2760.0), 'b9^1': (1120.6205, 0.0, 0.0), 'b10^1': (1233.7046, 12…	10	{'126.1277': (126.127725, 126.12788391113281, 13376.0), '127.1248': (127.12476, 127.12501525878906, 11369.0), '127.1311': (127.131079, 127.13116455078125, 13578.0), '128.1281': (128.128114, 128.12826538085938, 8921.0), '128.1344': (128.134433, 128.13446044921875, 12854.0), '129.1315': (129.131468, 129.13169860839844, 8920.0), '129.1378': (129.137787, 129.13783264160156, 16069.0), '130.1348': (130…	N5H4G2	0	0	1	2277.79	A2B2C1D1E2F2G4gfedD1E2F1G4gfedcba	YTGNASALLILPDQGR	P07759	0	0	Complex	['E2F2G4gfe', 'E2F1G4gfe']	2	91.4073	320.279			1	1	1	WYQ_MusOvary_IGP_F14_20240119
16195	16197	16162	36.5139	3	1043.44	1042.78	0	3125.31	VNYTEVSR	n[TMT10plex]VNYTEVSR	1195.64	Alpha-N-acetylgalactosaminidase	Q9QWR8	Naga	201	12	{'b1^1': (329.23917, 329.23870849609375, 11274.0), 'b2^1': (443.2821, 443.2804870605469, 3042.0), 'b3^1': (606.3454, 0.0, 0.0), 'b4^1': (707.3931, 0.0, 0.0), 'b5^1': (836.43567, 836.4344482421875, 4477.0), 'b6^1': (935.5041, 935.5065307617188, 2913.0), 'b7^1': (1022.53613, 1022.5361328125, 9852.0), 'b8^1': (1178.6372, 0.0, 0.0), 'y1^1': (175.11949, 175.1189727783203, 40534.0), 'y2^1': (262.15152,…	10	{'126.1277': (126.127725, 126.12782287597656, 35143.0), '127.1248': (127.12476, 127.12493896484375, 35609.0), '127.1311': (127.131079, 127.13113403320312, 31444.0), '128.1281': (128.128114, 128.12831115722656, 27418.0), '128.1344': (128.134433, 128.13449096679688, 39127.0), '129.1315': (129.131468, 129.1316680908203, 19064.0), '129.1378': (129.137787, 129.13784790039062, 29295.0), '130.1348': (13…	N4H5G1	0	0	1	1929.67	A2B2C1D1E2F2G4gfedD1E1eE1edcba	VNYTEVSR	Q9QWR8	0	0	Hybrid	['E2F2G4gfe']	1	84.1771	302.69			1	1	1	WYQ_MusOvary_IGP_F14_20240119
17514	17517	17472	39.0054	3	1204.55	1203.89	0	3608.63	NSSNFHLNQLQGLR	n[TMT10plex]NSSNFHLNQLQGLR	1855.99	Lactotransferrin	P08071	Ltf	118	14	{'b1^1': (344.21368, 344.2129211425781, 2771.0), 'b2^1': (431.2457, 0.0, 0.0), 'b3^1': (518.2777, 0.0, 0.0), 'b4^1': (632.3207, 0.0, 0.0), 'b5^1': (779.3891, 0.0, 0.0), 'b6^1': (916.448, 0.0, 0.0), 'b7^1': (1029.5321, 0.0, 0.0), 'b8^1': (1143.575, 0.0, 0.0), 'b9^1': (1271.6335, 0.0, 0.0), 'b10^1': (1384.7177, 0.0, 0.0), 'b11^1': (1512.7762, 0.0, 0.0), 'b12^1': (1569.7976, 0.0, 0.0), 'b13^1': (168…	10	{'126.1277': (126.127725, 126.12801361083984, 20274.0), '127.1248': (127.12476, 127.12516784667969, 16172.0), '127.1311': (127.131079, 127.12886810302734, 1746.0), '128.1281': (128.128114, 128.12841796875, 17352.0), '128.1344': (128.134433, 128.13461303710938, 15259.0), '129.1315': (129.131468, 129.13174438476562, 12433.0), '129.1378': (129.137787, 129.1378936767578, 18427.0), '130.1348': (130.13…	N4H4F2	1	0	0	1752.64	A2B2C1D1E2F2fF5fedD1E1edcbB5ba	NSSNFHLNQLQGLR	P08071	1	0	Hybrid	['E2F2fF5fe']	1	68.0245	223.894			1	1	1	WYQ_MusOvary_IGP_F14_20240119
15979	15982	15940	36.1027	3	1097.13	1096.8	0	3287.36	VNYTEVSR	n[TMT10plex]VNYTEVSR	1195.64	Alpha-N-acetylgalactosaminidase	Q9QWR8	Naga	201	10	{'b1^1': (329.23917, 329.23870849609375, 17571.0), 'b2^1': (443.2821, 443.2821044921875, 6042.0), 'b3^1': (606.3454, 0.0, 0.0), 'b4^1': (707.3931, 0.0, 0.0), 'b5^1': (836.43567, 836.434326171875, 3860.0), 'b6^1': (935.5041, 935.5030517578125, 4255.0), 'b7^1': (1022.53613, 0.0, 0.0), 'b8^1': (1178.6372, 0.0, 0.0), 'y1^1': (175.11949, 175.11892700195312, 34806.0), 'y2^1': (262.15152, 262.1510620117…	10	{'126.1277': (126.127725, 126.12782287597656, 27360.0), '127.1248': (127.12476, 127.12491607666016, 31194.0), '127.1311': (127.131079, 127.13114929199219, 29373.0), '128.1281': (128.128114, 128.12832641601562, 23474.0), '128.1344': (128.134433, 128.13449096679688, 35660.0), '129.1315': (129.131468, 129.13169860839844, 23081.0), '129.1378': (129.137787, 129.13783264160156, 30943.0), '130.1348': (1…	N4H6G1	0	0	1	2091.72	A2B2C1D1E2F2G4gfedD1E1eE1F1fedcba	VNYTEVSR	Q9QWR8	0	0	Hybrid	['E2F2G4gfe']	1	61.0587	360.435			1	1	1	WYQ_MusOvary_IGP_F14_20240119
8227	8230	8188	20.7121	3	988.758	988.089	0	2962.25	IGNGTR	n[TMT10plex]IGNGTR	845.492	Zona pellucida sperm-binding protein 2	P20239	Zp2	184	9	{'b1^1': (343.25482, 343.2547607421875, 9987.0), 'b2^1': (400.27628, 400.2771911621094, 3801.0), 'b3^1': (514.3192, 514.3191528320312, 4812.0), 'b4^1': (571.3407, 0.0, 0.0), 'b5^1': (672.38837, 672.390380859375, 3199.0), 'b6^1': (828.48944, 828.4849243164062, 5112.0), 'y1^1': (175.11949, 175.11924743652344, 21753.0), 'y2^1': (276.16718, 276.1673278808594, 1531.0), 'y3^1': (333.18863, 333.18862915…	10	{'126.1277': (126.127725, 126.12806701660156, 13672.0), '127.1248': (127.12476, 127.12236785888672, 899.0), '127.1311': (127.131079, 127.13134002685547, 10924.0), '128.1281': (128.128114, 128.12850952148438, 9168.0), '128.1344': (128.134433, 128.13226318359375, 1177.0), '129.1315': (129.131468, 129.13177490234375, 7461.0), '129.1378': (129.137787, 129.13818359375, 5992.0), '130.1348': (130.134822…	N5H4F1G1	1	0	1	2116.76	A2B2C1D1E2F2G4gfedD1E2F1fedcbB5ba	IGNGTR	P20239	1	0	Complex	['E2F2G4gfe', 'E2F1fe']	2	60.5924	574.559			1	1	1	WYQ_MusOvary_IGP_F14_20240119
8423	8425	8396	21.113	3	1105.14	1104.8	0	3311.39	IGNGTR	n[TMT10plex]IGNGTR	845.492	Zona pellucida sperm-binding protein 2	P20239	Zp2	184	9	{'b1^1': (343.25482, 343.2544250488281, 9510.0), 'b2^1': (400.27628, 400.2762451171875, 3156.0), 'b3^1': (514.3192, 514.3192749023438, 3611.0), 'b4^1': (571.3407, 0.0, 0.0), 'b5^1': (672.38837, 672.3892822265625, 1851.0), 'b6^1': (828.48944, 828.4784545898438, 2775.0), 'y1^1': (175.11949, 175.1191864013672, 9754.0), 'y2^1': (276.16718, 276.16656494140625, 1488.0), 'y3^1': (333.18863, 333.18881225…	10	{'126.1277': (126.127725, 126.12799072265625, 8335.0), '127.1248': (127.12476, 127.12506866455078, 6367.0), '127.1311': (127.131079, 127.13118743896484, 8326.0), '128.1281': (128.128114, 128.1282501220703, 6613.0), '128.1344': (128.134433, 128.1345672607422, 9020.0), '129.1315': (129.131468, 129.1315460205078, 3324.0), '129.1378': (129.137787, 129.13780212402344, 3256.0), '130.1348': (130.134822,…	N6H5F1S1	1	1	0	2465.89	A2B2C1D1E2F2G3gfedD1E2F1feE2F1fedcbB5ba	IGNGTR	P20239	1	0	Complex	['E2F2G3gfe', 'E2F1fe', 'E2F1fe']	3	58.7798	439.371			1	1	1	WYQ_MusOvary_IGP_F14_20240119
17242	17244	17190	38.5077	4	990.958	990.447	0	3957.77	NSSNFHLNQLQGLR	n[TMT10plex]NSSNFHLNQLQGLR	1855.99	Lactotransferrin	P08071	Ltf	118	13	{'b1^1': (344.21368, 344.2142028808594, 3183.0), 'b2^1': (431.2457, 0.0, 0.0), 'b3^1': (518.2777, 0.0, 0.0), 'b4^1': (632.3207, 0.0, 0.0), 'b5^1': (779.3891, 0.0, 0.0), 'b6^1': (916.448, 0.0, 0.0), 'b7^1': (1029.5321, 0.0, 0.0), 'b8^1': (1143.575, 0.0, 0.0), 'b9^1': (1271.6335, 0.0, 0.0), 'b10^1': (1384.7177, 0.0, 0.0), 'b11^1': (1512.7762, 0.0, 0.0), 'b12^1': (1569.7976, 0.0, 0.0), 'b13^1': (168…	10	{'126.1277': (126.127725, 126.12799072265625, 51218.0), '127.1248': (127.12476, 127.12519073486328, 28525.0), '127.1311': (127.131079, 127.13131713867188, 69884.0), '128.1281': (128.128114, 128.12841796875, 34462.0), '128.1344': (128.134433, 128.13461303710938, 35644.0), '129.1315': (129.131468, 129.1318817138672, 19946.0), '129.1378': (129.137787, 129.1380157470703, 48969.0), '130.1348': (130.13…	N5H4F3	1	0	0	2101.78	A2B2C1D1E2F2fF5fedD1E2F1fF5fedcbB5ba	NSSNFHLNQLQGLR	P08071	1	0	Complex	['E2F2fF5fe', 'E2F1fF5fe']	2	57.1249	198.364			1	1	1	WYQ_MusOvary_IGP_F14_20240119
8110	8112	8080	20.4772	3	975.083	974.084	0	2921.22	IGNGTR	n[TMT10plex]IGNGTR	845.492	Zona pellucida sperm-binding protein 2	P20239	Zp2	184	8	{'b1^1': (343.25482, 343.2549743652344, 11893.0), 'b2^1': (400.27628, 400.2777099609375, 4102.0), 'b3^1': (514.3192, 514.3197631835938, 4159.0), 'b4^1': (571.3407, 0.0, 0.0), 'b5^1': (672.38837, 672.3898315429688, 3027.0), 'b6^1': (828.48944, 828.4849243164062, 3608.0), 'y1^1': (175.11949, 175.1192169189453, 29884.0), 'y2^1': (276.16718, 0.0, 0.0), 'y3^1': (333.18863, 333.18865966796875, 7137.0),…	10	{'126.1277': (126.127725, 126.12802124023438, 15633.0), '127.1248': (127.12476, 127.1251220703125, 13440.0), '127.1311': (127.131079, 127.13134002685547, 15130.0), '128.1281': (128.128114, 128.12844848632812, 15613.0), '128.1344': (128.134433, 128.1347198486328, 18001.0), '129.1315': (129.131468, 129.13182067871094, 8905.0), '129.1378': (129.137787, 129.13803100585938, 7379.0), '130.1348': (130.1…	N4H5F1G1	1	0	1	2075.73	A2B2C1D1E2F2G4gfedD1E1eE1edcbB5ba	IGNGTR	P20239	1	0	Hybrid	['E2F2G4gfe']	1	49.4652	357.005			1	1	1	WYQ_MusOvary_IGP_F14_20240119
8564	8567	8531	21.3928	3	983.427	982.76	0	2946.25	IGNGTR	n[TMT10plex]IGNGTR	845.492	Zona pellucida sperm-binding protein 2	P20239	Zp2	184	8	{'b1^1': (343.25482, 343.25457763671875, 12430.0), 'b2^1': (400.27628, 400.2765197753906, 3476.0), 'b3^1': (514.3192, 514.3179931640625, 5726.0), 'b4^1': (571.3407, 0.0, 0.0), 'b5^1': (672.38837, 672.3884887695312, 1710.0), 'b6^1': (828.48944, 828.4808959960938, 3764.0), 'y1^1': (175.11949, 175.11932373046875, 15649.0), 'y2^1': (276.16718, 0.0, 0.0), 'y3^1': (333.18863, 333.1891174316406, 5613.0)…	10	{'126.1277': (126.127725, 126.12804412841797, 14839.0), '127.1248': (127.12476, 127.125244140625, 10641.0), '127.1311': (127.131079, 127.13135528564453, 13655.0), '128.1281': (128.128114, 128.12852478027344, 13721.0), '128.1344': (128.134433, 128.13467407226562, 11062.0), '129.1315': (129.131468, 129.1317901611328, 5103.0), '129.1378': (129.137787, 129.13803100585938, 6467.0), '130.1348': (130.13…	N5H4F1S1	1	1	0	2100.76	A2B2C1D1E2F2G3gfedD1E2F1fedcbB5ba	IGNGTR	P20239	1	0	Complex	['E2F2G3gfe', 'E2F1fe']	2	48.73	403.544			1	1	1	WYQ_MusOvary_IGP_F14_20240119
8374	8376	8346	21.0069	3	1002.43	1002.1	0	3003.28	IGNGTR	n[TMT10plex]IGNGTR	845.492	Zona pellucida sperm-binding protein 2	P20239	Zp2	184	7	{'b1^1': (343.25482, 343.2540588378906, 17379.0), 'b2^1': (400.27628, 0.0, 0.0), 'b3^1': (514.3192, 514.3179931640625, 6381.0), 'b4^1': (571.3407, 0.0, 0.0), 'b5^1': (672.38837, 672.3882446289062, 6177.0), 'b6^1': (828.48944, 828.4861450195312, 7220.0), 'y1^1': (175.11949, 175.1192169189453, 19864.0), 'y2^1': (276.16718, 0.0, 0.0), 'y3^1': (333.18863, 333.18878173828125, 11945.0), 'y4^1': (447.23…	8	{'126.1277': (126.127725, 126.12789154052734, 21071.0), '127.1248': (127.12476, 127.12484741210938, 9331.0), '127.1311': (127.131079, 127.13128662109375, 17682.0), '128.1281': (128.128114, 128.1282196044922, 11797.0), '128.1344': (128.134433, 128.134521484375, 16297.0), '129.1315': (129.131468, 129.13157653808594, 5167.0), '129.1378': (129.137787, 129.13780212402344, 5772.0), '130.1348': (130.134…	N6H3F1G1	1	0	1	2157.78	A2B2C1D1E2F2G4gfedD1E2eE2edcbB5ba	IGNGTR	P20239	1	0	Complex	['E2F2G4gfe', 'E2e', 'E2e']	3	40.252	327.169			1	1	0.5	WYQ_MusOvary_IGP_F14_20240119
8693	8695	8665	21.6492	3	988.759	988.424	0	2962.25	IGNGTR	n[TMT10plex]IGNGTR	845.492	Zona pellucida sperm-binding protein 2	P20239	Zp2	184	7	{'b1^1': (343.25482, 343.2541809082031, 7585.0), 'b2^1': (400.27628, 400.27642822265625, 2100.0), 'b3^1': (514.3192, 514.3197631835938, 3427.0), 'b4^1': (571.3407, 0.0, 0.0), 'b5^1': (672.38837, 0.0, 0.0), 'b6^1': (828.48944, 828.4818115234375, 4770.0), 'y1^1': (175.11949, 175.11911010742188, 16766.0), 'y2^1': (276.16718, 0.0, 0.0), 'y3^1': (333.18863, 333.18914794921875, 6223.0), 'y4^1': (447.23…	10	{'126.1277': (126.127725, 126.1279525756836, 17711.0), '127.1248': (127.12476, 127.12503051757812, 12002.0), '127.1311': (127.131079, 127.1288070678711, 972.0), '128.1281': (128.128114, 128.12841796875, 11116.0), '128.1344': (128.134433, 128.1345672607422, 13354.0), '129.1315': (129.131468, 129.13174438476562, 6166.0), '129.1378': (129.137787, 129.1379852294922, 9784.0), '130.1348': (130.134822, …	N5H4F1G1	1	0	1	2116.76	A2B2C1D1E2F1G4gfedD1E2F2fedcbB5ba	IGNGTR	P20239	1	0	Complex	['E2F1G4gfe', 'E2F2fe']	2	37.6722	769.979			1	1	1	WYQ_MusOvary_IGP_F14_20240119
8696	8699	8665	21.6556	3	1110.81	1110.14	0	3327.38	IGNGTR	n[TMT10plex]IGNGTR	845.492	Zona pellucida sperm-binding protein 2	P20239	Zp2	184	7	{'b1^1': (343.25482, 343.2550354003906, 4141.0), 'b2^1': (400.27628, 0.0, 0.0), 'b3^1': (514.3192, 514.3189697265625, 1866.0), 'b4^1': (571.3407, 0.0, 0.0), 'b5^1': (672.38837, 0.0, 0.0), 'b6^1': (828.48944, 828.490478515625, 2045.0), 'y1^1': (175.11949, 175.11907958984375, 12967.0), 'y2^1': (276.16718, 276.1673889160156, 1375.0), 'y3^1': (333.18863, 333.1895446777344, 1409.0), 'y4^1': (447.23157…	10	{'126.1277': (126.127725, 126.1279067993164, 7188.0), '127.1248': (127.12476, 127.12503814697266, 8519.0), '127.1311': (127.131079, 127.13133239746094, 7014.0), '128.1281': (128.128114, 128.12815856933594, 5376.0), '128.1344': (128.134433, 128.13461303710938, 6506.0), '129.1315': (129.131468, 129.13165283203125, 4434.0), '129.1378': (129.137787, 129.13809204101562, 3221.0), '130.1348': (130.13482…	N6H5F1G1	1	0	1	2481.89	A2B2C1D1E2F1G4gfedD1E2F1feE2F2fedcbB5ba	IGNGTR	P20239	1	0	Complex	['E2F1G4gfe', 'E2F2fe', 'E2F1fe']	3	34.7857	353.686			1	1	1	WYQ_MusOvary_IGP_F14_20240119
8442	8445	8396	21.1519	3	969.414	969.416	0	2905.23	IGNGTR	n[TMT10plex]IGNGTR	845.492	Zona pellucida sperm-binding protein 2	P20239	Zp2	184	7	{'b1^1': (343.25482, 343.2544860839844, 3831.0), 'b2^1': (400.27628, 400.2764892578125, 1464.0), 'b3^1': (514.3192, 514.319091796875, 1904.0), 'b4^1': (571.3407, 0.0, 0.0), 'b5^1': (672.38837, 672.388916015625, 1675.0), 'b6^1': (828.48944, 0.0, 0.0), 'y1^1': (175.11949, 175.1190185546875, 12976.0), 'y2^1': (276.16718, 0.0, 0.0), 'y3^1': (333.18863, 333.1889953613281, 2378.0), 'y4^1': (447.23157, …	10	{'126.1277': (126.127725, 126.12798309326172, 8645.0), '127.1248': (127.12476, 127.12496948242188, 10765.0), '127.1311': (127.131079, 127.13118743896484, 7398.0), '128.1281': (128.128114, 128.12844848632812, 8468.0), '128.1344': (128.134433, 128.13455200195312, 12567.0), '129.1315': (129.131468, 129.13180541992188, 7720.0), '129.1378': (129.137787, 129.1377716064453, 6468.0), '130.1348': (130.134…	N4H5F1S1	1	1	0	2059.73	A2B2C1D1E2F2G3gfedD1E1eE1edcbB5ba	IGNGTR	P20239	1	0	Hybrid	['E2F2G3gfe']	1	34.5706	294.904			1	1	1	WYQ_MusOvary_IGP_F14_20240119
34649	34651	34615	71.6347	5	1012.43	1011.63	0	5055.11	NATYGYVLDDPDPDDGFNYK	n[TMT10plex]NATYGYVLDDPDPDDGFNYK[TMT10plex]	2736.3	Calumenin	O35887	Calu	131	11	{'b1^1': (344.21368, 344.2137145996094, 4560.0), 'b2^1': (415.2508, 0.0, 0.0), 'b3^1': (516.29846, 0.0, 0.0), 'b4^1': (679.3618, 0.0, 0.0), 'b5^1': (736.38324, 0.0, 0.0), 'b6^1': (899.4466, 0.0, 0.0), 'b7^1': (998.515, 0.0, 0.0), 'b8^1': (1111.5991, 1111.6046142578125, 3922.0), 'b9^1': (1226.626, 0.0, 0.0), 'b10^1': (1341.653, 1341.6546630859375, 8628.0), 'b11^1': (1438.7057, 0.0, 0.0), 'b12^1': …	10	{'126.1277': (126.127725, 126.12786102294922, 37961.0), '127.1248': (127.12476, 127.12509155273438, 16607.0), '127.1311': (127.131079, 127.13119506835938, 59734.0), '128.1281': (128.128114, 128.1282958984375, 41686.0), '128.1344': (128.134433, 128.13449096679688, 28751.0), '129.1315': (129.131468, 129.13177490234375, 17110.0), '129.1378': (129.137787, 129.13787841796875, 44955.0), '130.1348': (13…	N6H3G2	0	0	1	2318.82	A2B2C1D1E2F2G4gfedD1E2F2G4gfedcba	NATYGYVLDDPDPDDGFNYK	O35887	0	0	Complex	['E2F2G4gfe', 'E2F2G4gfe']	2	31.9249	78.8711			1	1	1	WYQ_MusOvary_IGP_F14_20240119
16481	16484	16432	37.0663	3	983.762	983.43	1	2947.26	VNYTEVSR	n[TMT10plex]VNYTEVSR	1195.64	Alpha-N-acetylgalactosaminidase	Q9QWR8	Naga	201	7	{'b1^1': (329.23917, 329.23895263671875, 5640.0), 'b2^1': (443.2821, 0.0, 0.0), 'b3^1': (606.3454, 0.0, 0.0), 'b4^1': (707.3931, 0.0, 0.0), 'b5^1': (836.43567, 836.4354858398438, 2975.0), 'b6^1': (935.5041, 0.0, 0.0), 'b7^1': (1022.53613, 0.0, 0.0), 'b8^1': (1178.6372, 0.0, 0.0), 'y1^1': (175.11949, 175.11904907226562, 30975.0), 'y2^1': (262.15152, 262.1515197753906, 4190.0), 'y3^1': (361.21994, …	10	{'126.1277': (126.127725, 126.12786102294922, 44519.0), '127.1248': (127.12476, 127.1250228881836, 26557.0), '127.1311': (127.131079, 127.13121032714844, 51706.0), '128.1281': (128.128114, 128.12831115722656, 39618.0), '128.1344': (128.134433, 128.134521484375, 42536.0), '129.1315': (129.131468, 129.1317901611328, 25536.0), '129.1378': (129.137787, 129.13790893554688, 47623.0), '130.1348': (130.1…	N4H3F1G1	1	0	1	1751.62	A2B2C1D1E2F2G4gfedD1dcbB5ba	VNYTEVSR	Q9QWR8	1	0	Complex	['E2F2G4gfe']	1	28.9214	121.591			1	1	1	WYQ_MusOvary_IGP_F14_20240119
8907	8910	8874	22.0769	3	1173.16	1172.5	0	3514.47	IGNGTR	n[TMT10plex]IGNGTR	845.492	Zona pellucida sperm-binding protein 2	P20239	Zp2	184	6	{'b1^1': (343.25482, 343.255126953125, 5248.0), 'b2^1': (400.27628, 400.2771301269531, 1712.0), 'b3^1': (514.3192, 0.0, 0.0), 'b4^1': (571.3407, 0.0, 0.0), 'b5^1': (672.38837, 0.0, 0.0), 'b6^1': (828.48944, 828.4920654296875, 1821.0), 'y1^1': (175.11949, 175.11920166015625, 13764.0), 'y2^1': (276.16718, 0.0, 0.0), 'y3^1': (333.18863, 333.18865966796875, 5032.0), 'y4^1': (447.23157, 0.0, 0.0), 'y5…	10	{'126.1277': (126.127725, 126.1279525756836, 9058.0), '127.1248': (127.12476, 127.12496948242188, 5534.0), '127.1311': (127.131079, 127.13130950927734, 8793.0), '128.1281': (128.128114, 128.1284637451172, 6449.0), '128.1344': (128.134433, 128.13462829589844, 7575.0), '129.1315': (129.131468, 129.13174438476562, 2332.0), '129.1378': (129.137787, 129.13803100585938, 4142.0), '130.1348': (130.134822…	N7H5F1S1	1	1	0	2668.97	A2B2C1D1E2F1G3gfeE2edD1E2F1feE2F2fedcbB5ba	IGNGTR	P20239	1	0	Complex	['E2F1G3gfe', 'E2F2fe', 'E2F1fe', 'E2e']	4	27.1972	280.945			1	1	1	WYQ_MusOvary_IGP_F14_20240119
8777	8780	8745	21.8198	3	1056.12	1056.12	0	3165.33	IGNGTR	n[TMT10plex]IGNGTR	845.492	Zona pellucida sperm-binding protein 2	P20239	Zp2	184	6	{'b1^1': (343.25482, 343.2547302246094, 4952.0), 'b2^1': (400.27628, 400.2763366699219, 1701.0), 'b3^1': (514.3192, 514.3185424804688, 2039.0), 'b4^1': (571.3407, 0.0, 0.0), 'b5^1': (672.38837, 0.0, 0.0), 'b6^1': (828.48944, 0.0, 0.0), 'y1^1': (175.11949, 175.11903381347656, 8754.0), 'y2^1': (276.16718, 0.0, 0.0), 'y3^1': (333.18863, 333.1880798339844, 2914.0), 'y4^1': (447.23157, 0.0, 0.0), 'y5^…	10	{'126.1277': (126.127725, 126.12793731689453, 7651.0), '127.1248': (127.12476, 127.12505340576172, 8818.0), '127.1311': (127.131079, 127.13124084472656, 6229.0), '128.1281': (128.128114, 128.12840270996094, 8304.0), '128.1344': (128.134433, 128.13467407226562, 8413.0), '129.1315': (129.131468, 129.131591796875, 3779.0), '129.1378': (129.137787, 129.13784790039062, 4303.0), '130.1348': (130.134822…	N6H4F1G1	1	0	1	2319.84	A2B2C1D1E2F2G4gfedD1E2eE2F1fedcbB5ba	IGNGTR	P20239	1	0	Complex	['E2F2G4gfe', 'E2F1fe', 'E2e']	3	26.4339	309.109			1	1	1	WYQ_MusOvary_IGP_F14_20240119
8913	8916	8874	22.0888	3	1118.81	1118.48	0	3352.41	IGNGTR	n[TMT10plex]IGNGTR	845.492	Zona pellucida sperm-binding protein 2	P20239	Zp2	184	6	{'b1^1': (343.25482, 343.2547912597656, 5064.0), 'b2^1': (400.27628, 400.2762451171875, 1963.0), 'b3^1': (514.3192, 0.0, 0.0), 'b4^1': (571.3407, 0.0, 0.0), 'b5^1': (672.38837, 0.0, 0.0), 'b6^1': (828.48944, 828.4808349609375, 2890.0), 'y1^1': (175.11949, 175.1191864013672, 5964.0), 'y2^1': (276.16718, 0.0, 0.0), 'y3^1': (333.18863, 333.1888732910156, 1815.0), 'y4^1': (447.23157, 0.0, 0.0), 'y5^1…	10	{'126.1277': (126.127725, 126.1279296875, 7014.0), '127.1248': (127.12476, 127.12496948242188, 4841.0), '127.1311': (127.131079, 127.13130187988281, 6080.0), '128.1281': (128.128114, 128.12832641601562, 5268.0), '128.1344': (128.134433, 128.13475036621094, 6132.0), '129.1315': (129.131468, 129.1315460205078, 3094.0), '129.1378': (129.137787, 129.13800048828125, 4053.0), '130.1348': (130.134822, 1…	N7H4F1S1	1	1	0	2506.92	A2B2C1D1E2F1G3gfeE2edD1E2eE2F2fedcbB5ba	IGNGTR	P20239	1	0	Complex	['E2F1G3gfe', 'E2F2fe', 'E2e', 'E2e']	4	26.3179	429.149			1	1	0.5	WYQ_MusOvary_IGP_F14_20240119
8688	8690	8639	21.639	3	997.432	996.767	0	2987.28	IGNGTR	n[TMT10plex]IGNGTR	845.492	Zona pellucida sperm-binding protein 2	P20239	Zp2	184	6	{'b1^1': (343.25482, 343.2550354003906, 3643.0), 'b2^1': (400.27628, 400.2765808105469, 1852.0), 'b3^1': (514.3192, 0.0, 0.0), 'b4^1': (571.3407, 0.0, 0.0), 'b5^1': (672.38837, 672.39111328125, 1919.0), 'b6^1': (828.48944, 828.48681640625, 1768.0), 'y1^1': (175.11949, 175.11903381347656, 15655.0), 'y2^1': (276.16718, 0.0, 0.0), 'y3^1': (333.18863, 0.0, 0.0), 'y4^1': (447.23157, 0.0, 0.0), 'y5^1':…	10	{'126.1277': (126.127725, 126.12798309326172, 8159.0), '127.1248': (127.12476, 127.12504577636719, 8725.0), '127.1311': (127.131079, 127.13124084472656, 7405.0), '128.1281': (128.128114, 128.12847900390625, 9186.0), '128.1344': (128.134433, 128.13461303710938, 9713.0), '129.1315': (129.131468, 129.13168334960938, 6118.0), '129.1378': (129.137787, 129.13790893554688, 6764.0), '130.1348': (130.1348…	N6H3F1S1	1	1	0	2141.79	A2B2C1D1E2F2G3gfedD1E2eE2edcbB5ba	IGNGTR	P20239	1	0	Complex	['E2F2G3gfe', 'E2e', 'E2e']	3	26.2621	172.575			1	1	0.5	WYQ_MusOvary_IGP_F14_20240119
8955	8957	8928	22.1756	3	1105.14	1104.8	0	3311.39	IGNGTR	n[TMT10plex]IGNGTR	845.492	Zona pellucida sperm-binding protein 2	P20239	Zp2	184	6	{'b1^1': (343.25482, 343.2543029785156, 3557.0), 'b2^1': (400.27628, 0.0, 0.0), 'b3^1': (514.3192, 514.3201293945312, 1551.0), 'b4^1': (571.3407, 0.0, 0.0), 'b5^1': (672.38837, 0.0, 0.0), 'b6^1': (828.48944, 828.4755249023438, 2072.0), 'y1^1': (175.11949, 175.119140625, 10380.0), 'y2^1': (276.16718, 0.0, 0.0), 'y3^1': (333.18863, 333.1888427734375, 1618.0), 'y4^1': (447.23157, 0.0, 0.0), 'y5^1': …	10	{'126.1277': (126.127725, 126.12789154052734, 6192.0), '127.1248': (127.12476, 127.12493896484375, 5369.0), '127.1311': (127.131079, 127.13134002685547, 6386.0), '128.1281': (128.128114, 128.12820434570312, 4785.0), '128.1344': (128.134433, 128.1346893310547, 6773.0), '129.1315': (129.131468, 129.13168334960938, 5171.0), '129.1378': (129.137787, 129.13790893554688, 3631.0), '130.1348': (130.13482…	N6H5F1S1	1	1	0	2465.89	A2B2C1D1E2F1G3gfedD1E2F1feE2F2fedcbB5ba	IGNGTR	P20239	1	0	Complex	['E2F1G3gfe', 'E2F2fe', 'E2F1fe']	3	25.9936	375.817			1	1	1	WYQ_MusOvary_IGP_F14_20240119
20378	20381	20329	45.2632	2	1337.11	1337.12	0	2672.22	FLSYNVTR	n[TMT10plex]FLSYNVTR	1227.68	Protein O-glucosyltransferase 1	Q8BYB9	Poglut1	373	12	{'b1^1': (377.23917, 377.23846435546875, 13813.0), 'b2^1': (490.32324, 490.32330322265625, 11604.0), 'b3^1': (577.3553, 577.3541259765625, 14202.0), 'b4^1': (740.4186, 740.4199829101562, 8886.0), 'b5^1': (854.46155, 854.458740234375, 12055.0), 'b6^1': (953.5299, 953.5255737304688, 10243.0), 'b7^1': (1054.5776, 1054.5760498046875, 9640.0), 'b8^1': (1210.6787, 1210.6688232421875, 66488.0), 'y1^1': …	10	{'126.1277': (126.127725, 126.12776184082031, 12263.0), '127.1248': (127.12476, 127.12488555908203, 14095.0), '127.1311': (127.131079, 127.131103515625, 16222.0), '128.1281': (128.128114, 128.1282196044922, 16154.0), '128.1344': (128.134433, 128.13438415527344, 11963.0), '129.1315': (129.131468, 129.1316680908203, 12504.0), '129.1378': (129.137787, 129.13783264160156, 15811.0), '130.1348': (130.1…	N4H3F1	1	0	0	1444.53	A2B2C1D1E2F2fedD1dcbB5ba	FLSYNVTR	Q8BYB9	1	0	Complex	['E2F2fe']	1	86.4629	639.504			1	1	1	WYQ_MusOvary_IGP_F15_20240119
26868	26871	26814	57.7494	3	1148.16	1147.49	0	3438.51	INESIK	n[TMT10plex]INESIK[TMT10plex]	1160.72	Unconventional myosin-Ia;Unconventional myosin-Ib	O88329;P46735	Myo1a;Myo1b	362;369	6	{'b1^1': (343.25482, 0.0, 0.0), 'b2^1': (457.29776, 0.0, 0.0), 'b3^1': (586.34033, 0.0, 0.0), 'b4^1': (673.3724, 673.3709716796875, 2320.0), 'b5^1': (786.4564, 0.0, 0.0), 'b6^1': (1143.7144, 0.0, 0.0), 'y1^1': (376.27628, 376.2760925292969, 54357.0), 'y2^1': (489.36035, 489.3603515625, 4416.0), 'y3^1': (576.3924, 576.3917846679688, 5009.0), 'y4^1': (705.43494, 705.4332275390625, 3033.0), 'y5^1': …	10	{'126.1277': (126.127725, 126.12789916992188, 36026.0), '127.1248': (127.12476, 127.12508392333984, 21678.0), '127.1311': (127.131079, 127.13126373291016, 43517.0), '128.1281': (128.128114, 128.1283721923828, 33442.0), '128.1344': (128.134433, 128.13455200195312, 31077.0), '129.1315': (129.131468, 129.1317901611328, 20004.0), '129.1378': (129.137787, 129.13795471191406, 40536.0), '130.1348': (130…	N5H4G2	0	0	1	2277.79	A2B2C1D1E2F2G4gfedD1E2F1G4gfedcba	INESIK	O88329;P46735	0	0	Complex	['E2F2G4gfe', 'E2F1G4gfe']	2	28.0051	42.6369			1	1	0.5	WYQ_MusOvary_IGP_F15_20240119
25217	25220	25177	54.5918	3	1398.61	1398.95	1	4191.81	LHIGNYNGTAGDALR	n[TMT10plex]LHIGNYNGTAGDALR	1799.95	Fibroleukin	P12804	Fgl2	329	9	{'b1^1': (343.25482, 343.2547607421875, 9903.0), 'b2^1': (480.31372, 480.3131103515625, 14473.0), 'b3^1': (593.3978, 593.3990478515625, 6299.0), 'b4^1': (650.41925, 0.0, 0.0), 'b5^1': (764.46216, 0.0, 0.0), 'b6^1': (927.5255, 0.0, 0.0), 'b7^1': (1041.5685, 0.0, 0.0), 'b8^1': (1098.59, 0.0, 0.0), 'b9^1': (1199.6376, 0.0, 0.0), 'b10^1': (1270.6747, 0.0, 0.0), 'b11^1': (1327.6962, 0.0, 0.0), 'b12^1'…	10	{'126.1277': (126.127725, 126.1279525756836, 13055.0), '127.1248': (127.12476, 127.12511444091797, 12517.0), '127.1311': (127.131079, 127.13129425048828, 15160.0), '128.1281': (128.128114, 128.12844848632812, 14656.0), '128.1344': (128.134433, 128.13465881347656, 17275.0), '129.1315': (129.131468, 129.13182067871094, 10772.0), '129.1378': (129.137787, 129.13792419433594, 19288.0), '130.1348': (13…	N5H4F1S2	1	1	0	2391.86	A2B2C1D1E2F2G3gfedD1E2F1fF3fedcbB5ba	LHIGNYNGTAGDALR	P12804	1	0	Complex	['E2F2G3gfe', 'E2F1fF3fe']	2	25.6116	173.376	1		1	1	1	WYQ_MusOvary_IGP_F15_20240119
43232	43235	43183	86.1226	4	1286.56	1286.31	0	5141.2	EPEIGNLNVSDVTPK	n[TMT10plex]EPEIGNLNVSDVTPK[TMT10plex]	2069.14	Tenascin	Q80YX1	Tnc	1354	20	{'b1^1': (359.21335, 359.2130432128906, 70062.0), 'b2^1': (456.2661, 456.2660827636719, 2852.0), 'b3^1': (585.3087, 585.308837890625, 37240.0), 'b4^1': (698.39276, 698.3924560546875, 36838.0), 'b5^1': (755.41425, 755.4141845703125, 12546.0), 'b6^1': (869.45715, 869.45654296875, 25905.0), 'b7^1': (982.5412, 982.5402221679688, 32103.0), 'b8^1': (1096.5841, 1096.5848388671875, 11609.0), 'b9^1': (119…	10	{'126.1277': (126.127725, 126.12786102294922, 16255.0), '127.1248': (127.12476, 127.12480163574219, 5051.0), '127.1311': (127.131079, 127.1312026977539, 16210.0), '128.1281': (128.128114, 128.1283416748047, 13398.0), '128.1344': (128.134433, 128.13453674316406, 9040.0), '129.1315': (129.131468, 129.13182067871094, 11940.0), '129.1378': (129.137787, 129.13795471191406, 20734.0), '130.1348': (130.1…	N5H8F1G2	1	0	1	3072.06	A2B2C1D1E2F2G4gfeE2F1G4gfedD1E1F1feE1F1fedcbB5ba	EPEIGNLNVSDVTPK	Q80YX1	1	0	Hybrid	['E2F2G4gfe', 'E2F1G4gfe']	2	137.959	42.2494			1	1	1	WYQ_MusOvary_IGP_F16_20240119
25150	25153	25100	52.5771	3	1043.49	1043.15	0	3126.44	LNLTTDPK	n[TMT10plex]LNLTTDPK[TMT10plex]	1358.82	Golgi apparatus protein 1	Q61543	Glg1	161	12	{'b1^1': (343.25482, 343.2548522949219, 111920.0), 'b2^1': (457.29776, 457.297119140625, 20439.0), 'b3^1': (570.38184, 570.3819580078125, 14318.0), 'b4^1': (671.4295, 0.0, 0.0), 'b5^1': (772.4772, 0.0, 0.0), 'b6^1': (887.5041, 887.5046997070312, 165526.0), 'b7^1': (984.5569, 0.0, 0.0), 'b8^1': (1341.8148, 0.0, 0.0), 'y1^1': (376.27628, 376.2763977050781, 92409.0), 'y2^1': (473.32904, 473.32907104…	10	{'126.1277': (126.127725, 126.1279525756836, 163838.0), '127.1248': (127.12476, 127.12508392333984, 98067.0), '127.1311': (127.131079, 127.13128662109375, 124970.0), '128.1281': (128.128114, 128.12843322753906, 144657.0), '128.1344': (128.134433, 128.13461303710938, 157828.0), '129.1315': (129.131468, 129.1318817138672, 73068.0), '129.1378': (129.137787, 129.13800048828125, 122008.0), '130.1348':…	N4H4G1	0	0	1	1767.62	A2B2C1D1E2F2G4gfedD1E1edcba	LNLTTDPK	Q61543	0	0	Hybrid	['E2F2G4gfe']	1	101.502	185.966			1	1	1	WYQ_MusOvary_IGP_F16_20240119
8339	8342	8299	21.0115	2	1381.09	1380.59	0	2759.17	IGNGTR	n[TMT10plex]IGNGTR	845.492	Zona pellucida sperm-binding protein 2	P20239	Zp2	184	9	{'b1^1': (343.25482, 343.25469970703125, 11291.0), 'b2^1': (400.27628, 400.2760925292969, 3082.0), 'b3^1': (514.3192, 514.31884765625, 4115.0), 'b4^1': (571.3407, 0.0, 0.0), 'b5^1': (672.38837, 672.3895263671875, 3917.0), 'b6^1': (828.48944, 828.4884033203125, 5957.0), 'y1^1': (175.11949, 175.11903381347656, 11400.0), 'y2^1': (276.16718, 276.166748046875, 1666.0), 'y3^1': (333.18863, 333.18814086…	10	{'126.1277': (126.127725, 126.12789916992188, 7362.0), '127.1248': (127.12476, 127.12492370605469, 7018.0), '127.1311': (127.131079, 127.13116455078125, 5797.0), '128.1281': (128.128114, 128.12826538085938, 7018.0), '128.1344': (128.134433, 128.1344451904297, 8212.0), '129.1315': (129.131468, 129.1314697265625, 3351.0), '129.1378': (129.137787, 129.13778686523438, 3364.0), '130.1348': (130.134822…	N4H4F1G1	1	0	1	1913.68	A2B2C1D1E2F2G4gfedD1E1edcbB5ba	IGNGTR	P20239	1	0	Hybrid	['E2F2G4gfe']	1	60.8001	480.323			1	1	1	WYQ_MusOvary_IGP_F16_20240119
7826	7829	7794	19.9937	3	926.397	925.732	0	2775.16	IGNGTR	n[TMT10plex]IGNGTR	845.492	Zona pellucida sperm-binding protein 2	P20239	Zp2	184	8	{'b1^1': (343.25482, 343.25469970703125, 9385.0), 'b2^1': (400.27628, 400.27581787109375, 2316.0), 'b3^1': (514.3192, 514.318603515625, 4569.0), 'b4^1': (571.3407, 0.0, 0.0), 'b5^1': (672.38837, 0.0, 0.0), 'b6^1': (828.48944, 828.4749145507812, 2556.0), 'y1^1': (175.11949, 175.1190643310547, 24372.0), 'y2^1': (276.16718, 276.1662902832031, 2890.0), 'y3^1': (333.18863, 333.1889343261719, 5595.0), …	10	{'126.1277': (126.127725, 126.12787628173828, 30084.0), '127.1248': (127.12476, 127.12496185302734, 33245.0), '127.1311': (127.131079, 127.13117218017578, 18507.0), '128.1281': (128.128114, 128.1283721923828, 24677.0), '128.1344': (128.134433, 128.1345672607422, 33235.0), '129.1315': (129.131468, 129.13174438476562, 16613.0), '129.1378': (129.137787, 129.137939453125, 22939.0), '130.1348': (130.1…	N4H5G1	0	0	1	1929.67	A2B2C1D1E2F2G4gfedD1E1eE1edcba	IGNGTR	P20239	0	0	Hybrid	['E2F2G4gfe']	1	48.3295	343.589			1	1	1	WYQ_MusOvary_IGP_F16_20240119
8729	8732	8698	21.7931	3	915.733	915.062	0	2743.17	IGNGTR	n[TMT10plex]IGNGTR	845.492	Zona pellucida sperm-binding protein 2	P20239	Zp2	184	7	{'b1^1': (343.25482, 343.2542419433594, 32102.0), 'b2^1': (400.27628, 400.2758483886719, 4590.0), 'b3^1': (514.3192, 0.0, 0.0), 'b4^1': (571.3407, 0.0, 0.0), 'b5^1': (672.38837, 0.0, 0.0), 'b6^1': (828.48944, 828.4736328125, 9618.0), 'y1^1': (175.11949, 175.11898803710938, 27373.0), 'y2^1': (276.16718, 276.1667785644531, 4457.0), 'y3^1': (333.18863, 333.1883544921875, 10707.0), 'y4^1': (447.23157…	10	{'126.1277': (126.127725, 126.1278076171875, 29814.0), '127.1248': (127.12476, 127.12488555908203, 34630.0), '127.1311': (127.131079, 127.13113403320312, 30857.0), '128.1281': (128.128114, 128.12832641601562, 31594.0), '128.1344': (128.134433, 128.1344757080078, 40342.0), '129.1315': (129.131468, 129.13172912597656, 24056.0), '129.1378': (129.137787, 129.1378631591797, 43912.0), '130.1348': (130.…	N4H4F1S1	1	1	0	1897.68	A2B2C1D1E2F2G3gfedD1E1edcbB5ba	IGNGTR	P20239	1	0	Hybrid	['E2F2G3gfe']	1	40.0895	185.461			1	1	1	WYQ_MusOvary_IGP_F16_20240119
8071	8074	8035	20.4754	3	921.398	920.73	0	2759.17	IGNGTR	n[TMT10plex]IGNGTR	845.492	Zona pellucida sperm-binding protein 2	P20239	Zp2	184	6	{'b1^1': (343.25482, 343.25469970703125, 12686.0), 'b2^1': (400.27628, 400.2762756347656, 5500.0), 'b3^1': (514.3192, 514.3199462890625, 4869.0), 'b4^1': (571.3407, 0.0, 0.0), 'b5^1': (672.38837, 0.0, 0.0), 'b6^1': (828.48944, 0.0, 0.0), 'y1^1': (175.11949, 175.11907958984375, 34438.0), 'y2^1': (276.16718, 0.0, 0.0), 'y3^1': (333.18863, 333.18865966796875, 4758.0), 'y4^1': (447.23157, 0.0, 0.0), …	10	{'126.1277': (126.127725, 126.1279067993164, 52213.0), '127.1248': (127.12476, 127.12503051757812, 40981.0), '127.1311': (127.131079, 127.1312255859375, 38055.0), '128.1281': (128.128114, 128.12838745117188, 39542.0), '128.1344': (128.134433, 128.13458251953125, 57470.0), '129.1315': (129.131468, 129.1318817138672, 20936.0), '129.1378': (129.137787, 129.13795471191406, 52079.0), '130.1348': (130.…	N4H5S1	0	1	0	1913.68	A2B2C1D1E2F2G3gfedD1E1eE1edcba	IGNGTR	P20239	0	0	Hybrid	['E2F2G3gfe']	1	29.2219	275.15			1	1	1	WYQ_MusOvary_IGP_F16_20240119
29605	29608	29573	62.386	3	1368.94	1368.27	1	4100.81	YLNETQQLTQK	n[TMT10plex]YLNETQQLTQK[TMT10plex]	1823.02	Murinoglobulin-1	P28665	Mug1	993	21	{'b1^1': (393.2341, 393.2342834472656, 35646.0), 'b2^1': (506.31815, 506.3183898925781, 24650.0), 'b3^1': (620.3611, 620.3617553710938, 7400.0), 'b4^1': (749.4037, 749.4049072265625, 9077.0), 'b5^1': (850.45135, 850.453369140625, 3276.0), 'b6^1': (978.50995, 978.51220703125, 5147.0), 'b7^1': (1106.5685, 1106.580810546875, 29667.0), 'b8^1': (1219.6526, 1219.654052734375, 10372.0), 'b9^1': (1320.70…	10	{'126.1277': (126.127725, 126.12800598144531, 26165.0), '127.1248': (127.12476, 127.12511444091797, 18940.0), '127.1311': (127.131079, 127.13131713867188, 27689.0), '128.1281': (128.128114, 128.12847900390625, 17672.0), '128.1344': (128.134433, 128.1346435546875, 25333.0), '129.1315': (129.131468, 129.13194274902344, 18355.0), '129.1378': (129.137787, 129.13803100585938, 49457.0), '130.1348': (13…	N5H4G2	0	0	1	2277.79	A2B2C1D1E2F2G4gfedD1E2F1G4gfedcba	YLNETQQLTQK	P28665	0	0	Complex	['E2F2G4gfe', 'E2F1G4gfe']	2	199.3	237.946			1	1	1	WYQ_MusOvary_IGP_F17_20240119
22825	22828	22795	49.1623	4	1170.77	1170	0	4677.01	GNITEYQCHQYITK	n[TMT10plex]GNITEYQC[Carbamidomethyl]HQYITK[TMT10plex]	2212.14	Golgi apparatus protein 1	Q61543	Glg1	206	15	{'b1^1': (287.19223, 287.19183349609375, 3085.0), 'b2^1': (401.23514, 401.2353515625, 3082.0), 'b3^1': (514.3192, 514.318603515625, 2101.0), 'b4^1': (615.3669, 0.0, 0.0), 'b5^1': (744.4095, 0.0, 0.0), 'b6^1': (907.47284, 0.0, 0.0), 'b7^1': (1035.5314, 0.0, 0.0), 'b8^1': (1195.562, 0.0, 0.0), 'b9^1': (1332.621, 0.0, 0.0), 'b10^1': (1460.6796, 1460.688720703125, 2516.0), 'b11^1': (1623.7428, 0.0, 0…	10	{'126.1277': (126.127725, 126.12788391113281, 26309.0), '127.1248': (127.12476, 127.12492370605469, 18633.0), '127.1311': (127.131079, 127.13117218017578, 17802.0), '128.1281': (128.128114, 128.12831115722656, 22318.0), '128.1344': (128.134433, 128.1344757080078, 24391.0), '129.1315': (129.131468, 129.1316680908203, 11532.0), '129.1378': (129.137787, 129.1378173828125, 17434.0), '130.1348': (130.…	N6H3F1G2	1	0	1	2464.87	A2B2C1D1E2F2G4gfedD1E2F2G4gfedcbB5ba	GNITEYQCHQYITK	Q61543	1	0	Complex	['E2F2G4gfe', 'E2F2G4gfe']	2	76.7088	143.705			1	1	1	WYQ_MusOvary_IGP_F17_20240119
22790	22793	22741	49.0925	4	1160.5	1160	0	4635.98	GNITEYQCHQYITK	n[TMT10plex]GNITEYQC[Carbamidomethyl]HQYITK[TMT10plex]	2212.14	Golgi apparatus protein 1	Q61543	Glg1	206	15	{'b1^1': (287.19223, 287.19183349609375, 2721.0), 'b2^1': (401.23514, 401.2352600097656, 3880.0), 'b3^1': (514.3192, 514.319580078125, 2864.0), 'b4^1': (615.3669, 615.3671264648438, 1627.0), 'b5^1': (744.4095, 0.0, 0.0), 'b6^1': (907.47284, 0.0, 0.0), 'b7^1': (1035.5314, 0.0, 0.0), 'b8^1': (1195.562, 0.0, 0.0), 'b9^1': (1332.621, 0.0, 0.0), 'b10^1': (1460.6796, 1460.679931640625, 2542.0), 'b11^1'…	10	{'126.1277': (126.127725, 126.12791442871094, 17321.0), '127.1248': (127.12476, 127.12500762939453, 18239.0), '127.1311': (127.131079, 127.13116455078125, 13430.0), '128.1281': (128.128114, 128.12840270996094, 17080.0), '128.1344': (128.134433, 128.1345977783203, 22042.0), '129.1315': (129.131468, 129.1317596435547, 12867.0), '129.1378': (129.137787, 129.13792419433594, 16951.0), '130.1348': (130…	N5H4F1G2	1	0	1	2423.85	A2B2C1D1E2F2G4gfedD1E2F1G4gfedcbB5ba	GNITEYQCHQYITK	Q61543	1	0	Complex	['E2F2G4gfe', 'E2F1G4gfe']	2	75.7149	71.4455			1	1	0.5	WYQ_MusOvary_IGP_F17_20240119
11041	11044	11001	26.1326	3	1260.25	1259.58	0	3775.7	DSKLNNTNVR	n[TMT10plex]DSK[TMT10plex]LNNTNVR	1617.92	SPARC-related modular calcium-binding protein 1	Q8BLY1	Smoc1	224	12	{'b1^1': (345.1977, 345.1970520019531, 11117.0), 'b2^1': (432.22974, 432.2302551269531, 2084.0), 'b3^1': (789.4876, 789.4899291992188, 8643.0), 'b4^1': (902.5717, 902.5707397460938, 6259.0), 'b5^1': (1016.6146, 1016.6100463867188, 2673.0), 'b6^1': (1130.6576, 0.0, 0.0), 'b7^1': (1231.7052, 0.0, 0.0), 'b8^1': (1345.7482, 0.0, 0.0), 'b9^1': (1444.8165, 0.0, 0.0), 'b10^1': (1600.9177, 0.0, 0.0), 'y1…	10	{'126.1277': (126.127725, 126.1279525756836, 26780.0), '127.1248': (127.12476, 127.12511444091797, 9750.0), '127.1311': (127.131079, 127.13127136230469, 16346.0), '128.1281': (128.128114, 128.12840270996094, 18725.0), '128.1344': (128.134433, 128.1345977783203, 17780.0), '129.1315': (129.131468, 129.13162231445312, 4037.0), '129.1378': (129.137787, 129.1379852294922, 6958.0), '130.1348': (130.134…	N6H3F1G1	1	0	1	2157.78	A2B2C1D1E2F2G4gfedD1E2eE2edcbB5ba	DSKLNNTNVR	Q8BLY1	1	0	Complex	['E2F2G4gfe', 'E2e', 'E2e']	3	64.3125	319.296			1	1	0.5	WYQ_MusOvary_IGP_F17_20240119
8727	8729	8697	21.527	3	951.74	950.737	0	2850.19	LYNCSR	n[TMT10plex]LYNC[Carbamidomethyl]SR	1040.53	Astacin-like metalloendopeptidase	Q6HA09	Astl	280	8	{'b1^1': (343.25482, 343.2544860839844, 13243.0), 'b2^1': (506.31815, 506.31817626953125, 11900.0), 'b3^1': (620.3611, 620.3603515625, 3902.0), 'b4^1': (780.3917, 780.38720703125, 1900.0), 'b5^1': (867.42377, 0.0, 0.0), 'b6^1': (1023.52484, 0.0, 0.0), 'y1^1': (175.11949, 175.11903381347656, 20240.0), 'y2^1': (262.15152, 262.1507873535156, 3084.0), 'y3^1': (422.18216, 422.1838684082031, 2823.0), '…	10	{'126.1277': (126.127725, 126.12788391113281, 18163.0), '127.1248': (127.12476, 127.12496185302734, 17759.0), '127.1311': (127.131079, 127.13115692138672, 18906.0), '128.1281': (128.128114, 128.12831115722656, 16135.0), '128.1344': (128.134433, 128.134521484375, 23949.0), '129.1315': (129.131468, 129.1317596435547, 10667.0), '129.1378': (129.137787, 129.13795471191406, 14043.0), '130.1348': (130.…	N5H4F1	1	0	0	1809.67	A2B2C1D1E2F2fedD1E2F1fedcbB5ba	LYNCSR	Q6HA09	1	0	Complex	['E2F2fe', 'E2F1fe']	2	48.5389	464.143			1	1	1	WYQ_MusOvary_IGP_F17_20240119
8922	8925	8879	21.9175	2	1244.31	1243.54	0	2485.06	LYNCSR	n[TMT10plex]LYNC[Carbamidomethyl]SR	1040.53	Astacin-like metalloendopeptidase	Q6HA09	Astl	280	8	{'b1^1': (343.25482, 343.25384521484375, 9768.0), 'b2^1': (506.31815, 506.31829833984375, 5917.0), 'b3^1': (620.3611, 620.3594970703125, 3737.0), 'b4^1': (780.3917, 0.0, 0.0), 'b5^1': (867.42377, 0.0, 0.0), 'b6^1': (1023.52484, 1023.5223388671875, 1797.0), 'y1^1': (175.11949, 175.11891174316406, 11686.0), 'y2^1': (262.15152, 262.1508483886719, 2451.0), 'y3^1': (422.18216, 422.18194580078125, 5540…	10	{'126.1277': (126.127725, 126.12782287597656, 5146.0), '127.1248': (127.12476, 127.12486267089844, 17515.0), '127.1311': (127.131079, 127.13117980957031, 8261.0), '128.1281': (128.128114, 128.12828063964844, 6212.0), '128.1344': (128.134433, 128.13453674316406, 10555.0), '129.1315': (129.131468, 129.13157653808594, 13583.0), '129.1378': (129.137787, 129.13778686523438, 5665.0), '130.1348': (130.1…	N4H3F1	1	0	0	1444.53	A2B2C1D1E2F2fedD1dcbB5ba	LYNCSR	Q6HA09	1	0	Complex	['E2F2fe']	1	48.0025	298.208			1	1	1	WYQ_MusOvary_IGP_F17_20240119
8778	8780	8750	21.6282	3	965.08	964.413	0	2891.22	LYNCSR	n[TMT10plex]LYNC[Carbamidomethyl]SR	1040.53	Astacin-like metalloendopeptidase	Q6HA09	Astl	280	8	{'b1^1': (343.25482, 343.25421142578125, 17297.0), 'b2^1': (506.31815, 506.31744384765625, 14885.0), 'b3^1': (620.3611, 620.3594970703125, 4406.0), 'b4^1': (780.3917, 0.0, 0.0), 'b5^1': (867.42377, 867.4227905273438, 3436.0), 'b6^1': (1023.52484, 1023.5189819335938, 2101.0), 'y1^1': (175.11949, 175.11900329589844, 11723.0), 'y2^1': (262.15152, 262.1509094238281, 2767.0), 'y3^1': (422.18216, 422.1…	10	{'126.1277': (126.127725, 126.12785339355469, 12663.0), '127.1248': (127.12476, 127.12491607666016, 13969.0), '127.1311': (127.131079, 127.13113403320312, 11927.0), '128.1281': (128.128114, 128.12832641601562, 11269.0), '128.1344': (128.134433, 128.13449096679688, 18222.0), '129.1315': (129.131468, 129.12913513183594, 846.0), '129.1378': (129.137787, 129.13787841796875, 11300.0), '130.1348': (130…	N6H3F1	1	0	0	1850.69	A2B2C1D1E2F2fedD1E2eE2edcbB5ba	LYNCSR	Q6HA09	1	0	Complex	['E2F2fe', 'E2e', 'E2e']	3	47.5561	577.266			1	1	1	WYQ_MusOvary_IGP_F17_20240119
8833	8836	8802	21.739	2	1447.12	1446.61	0	2891.22	LYNCSR	n[TMT10plex]LYNC[Carbamidomethyl]SR	1040.53	Astacin-like metalloendopeptidase	Q6HA09	Astl	280	8	{'b1^1': (343.25482, 343.2543640136719, 4678.0), 'b2^1': (506.31815, 506.3173522949219, 3871.0), 'b3^1': (620.3611, 620.360107421875, 2797.0), 'b4^1': (780.3917, 0.0, 0.0), 'b5^1': (867.42377, 867.42529296875, 1824.0), 'b6^1': (1023.52484, 0.0, 0.0), 'y1^1': (175.11949, 175.1188507080078, 3994.0), 'y2^1': (262.15152, 262.15057373046875, 1996.0), 'y3^1': (422.18216, 422.18231201171875, 2030.0), 'y…	10	{'126.1277': (126.127725, 126.12779998779297, 2573.0), '127.1248': (127.12476, 127.12471771240234, 3791.0), '127.1311': (127.131079, 127.131103515625, 4740.0), '128.1281': (128.128114, 128.1280517578125, 5122.0), '128.1344': (128.134433, 128.1343536376953, 5547.0), '129.1315': (129.131468, 129.13156127929688, 2028.0), '129.1378': (129.137787, 129.13783264160156, 2435.0), '130.1348': (130.134822, …	N6H3F1	1	0	0	1850.69	A2B2C1D1E2F2fedD1E2F2fedcbB5ba	LYNCSR	Q6HA09	1	0	Complex	['E2F2fe', 'E2F2fe']	2	44.9416	755.764			1	1	1	WYQ_MusOvary_IGP_F17_20240119
8436	8438	8413	20.9405	3	937.722	937.39	0	2809.17	LYNCSR	n[TMT10plex]LYNC[Carbamidomethyl]SR	1040.53	Astacin-like metalloendopeptidase	Q6HA09	Astl	280	7	{'b1^1': (343.25482, 343.25372314453125, 19565.0), 'b2^1': (506.31815, 506.31781005859375, 10834.0), 'b3^1': (620.3611, 620.3600463867188, 5399.0), 'b4^1': (780.3917, 0.0, 0.0), 'b5^1': (867.42377, 0.0, 0.0), 'b6^1': (1023.52484, 0.0, 0.0), 'y1^1': (175.11949, 175.11898803710938, 19272.0), 'y2^1': (262.15152, 262.15093994140625, 7376.0), 'y3^1': (422.18216, 422.1815185546875, 5288.0), 'y4^1': (53…	10	{'126.1277': (126.127725, 126.12775421142578, 30817.0), '127.1248': (127.12476, 127.12482452392578, 51774.0), '127.1311': (127.131079, 127.13106536865234, 22735.0), '128.1281': (128.128114, 128.12823486328125, 38605.0), '128.1344': (128.134433, 128.13438415527344, 49277.0), '129.1315': (129.131468, 129.13157653808594, 18938.0), '129.1378': (129.137787, 129.1378173828125, 18640.0), '130.1348': (13…	N4H5F1	1	0	0	1768.64	A2B2C1D1E2F2fedD1E1eE1edcbB5ba	LYNCSR	Q6HA09	1	0	Hybrid	['E2F2fe']	1	40.0922	270.151			1	0.999148	0.999148	WYQ_MusOvary_IGP_F17_20240119
27858	27861	27812	59.0774	3	1423.95	1423.6	0	4266.79	YYHGELSYLNVTR	n[TMT10plex]YYHGELSYLNVTR	1842.95	Cathepsin D	P18242	Ctsd	261	10	{'b1^1': (393.2341, 393.2334289550781, 20617.0), 'b2^1': (556.2974, 556.2968139648438, 14473.0), 'b3^1': (693.3563, 693.3552856445312, 14230.0), 'b4^1': (750.3778, 750.377685546875, 3945.0), 'b5^1': (879.4204, 879.4192504882812, 13348.0), 'b6^1': (992.50446, 992.5016479492188, 5380.0), 'b7^1': (1079.5365, 1079.53759765625, 2965.0), 'b8^1': (1242.5999, 0.0, 0.0), 'b9^1': (1355.6838, 0.0, 0.0), 'b1…	10	{'126.1277': (126.127725, 126.12784576416016, 11807.0), '127.1248': (127.12476, 127.12492370605469, 11692.0), '127.1311': (127.131079, 127.13113403320312, 9611.0), '128.1281': (128.128114, 128.12820434570312, 9050.0), '128.1344': (128.134433, 128.13441467285156, 11674.0), '129.1315': (129.131468, 129.13150024414062, 4197.0), '129.1378': (129.137787, 129.13790893554688, 6196.0), '130.1348': (130.1…	N5H4F1G2	1	0	1	2423.85	A2B2C1D1E2F2G4gfedD1E2F1G4gfedcbB5ba	YYHGELSYLNVTR	P18242	1	0	Complex	['E2F2G4gfe', 'E2F1G4gfe']	2	36.3561	266.323	1		1	1	0.5	WYQ_MusOvary_IGP_F17_20240119
9207	9210	9174	22.4884	3	934.413	934.41	0	2800.21	NSSSSLSSR	n[TMT10plex]NSSSSLSSR	1152.59	Rho GTPase-activating protein 7	Q9R0Z9	Dlc1	431	8	{'b1^1': (344.21368, 0.0, 0.0), 'b2^1': (431.2457, 431.2373962402344, 2550.0), 'b3^1': (518.2777, 0.0, 0.0), 'b4^1': (605.30975, 0.0, 0.0), 'b5^1': (692.3418, 0.0, 0.0), 'b6^1': (805.42584, 805.4264526367188, 1736.0), 'b7^1': (892.4579, 892.4601440429688, 2339.0), 'b8^1': (979.4899, 979.4951782226562, 5039.0), 'b9^1': (1135.5911, 1135.5933837890625, 37529.0), 'y1^1': (175.11949, 175.1189270019531…	10	{'126.1277': (126.127725, 126.1278076171875, 17590.0), '127.1248': (127.12476, 127.12486267089844, 22357.0), '127.1311': (127.131079, 127.13104248046875, 14412.0), '128.1281': (128.128114, 128.12828063964844, 16032.0), '128.1344': (128.134433, 128.1344451904297, 21539.0), '129.1315': (129.131468, 129.13160705566406, 17275.0), '129.1378': (129.137787, 129.1378173828125, 16256.0), '130.1348': (130.…	N5H3F1	1	0	0	1647.61	A2B2C1D1E2F2fedD1E2edcbB5ba	NSSSSLSSR	Q9R0Z9	1	0	Complex	['E2F2fe', 'E2e']	2	33.6549	195.27			1	1	1	WYQ_MusOvary_IGP_F17_20240119
21017	21020	20975	45.7099	3	1208.51	1207.86	1	3619.55	YNNGTWYK	n[TMT10plex]YNNGTWYK[TMT10plex]	1502.79	Laminin subunit alpha-1	P19137	Lama1	2391	13	{'b1^1': (393.2341, 393.2338562011719, 7393.0), 'b2^1': (507.277, 507.277587890625, 4575.0), 'b3^1': (621.31995, 621.32177734375, 2262.0), 'b4^1': (678.34143, 0.0, 0.0), 'b5^1': (779.3891, 779.3853149414062, 3029.0), 'b6^1': (965.4684, 965.4706420898438, 4662.0), 'b7^1': (1128.5317, 1128.524169921875, 7122.0), 'b8^1': (1485.7897, 0.0, 0.0), 'y1^1': (376.27628, 376.2762451171875, 40194.0), 'y2^1':…	10	{'126.1277': (126.127725, 126.12792205810547, 29750.0), '127.1248': (127.12476, 127.12506103515625, 23759.0), '127.1311': (127.131079, 127.13125610351562, 35551.0), '128.1281': (128.128114, 128.1283721923828, 31255.0), '128.1344': (128.134433, 128.13458251953125, 34974.0), '129.1315': (129.131468, 129.13177490234375, 23213.0), '129.1378': (129.137787, 129.13795471191406, 36612.0), '130.1348': (13…	N5H4F1G1	1	0	1	2116.76	A2B2C1D1E2F2G4gfedD1E2F1fedcbB5ba	YNNGTWYK	P19137	1	0	Complex	['E2F2G4gfe', 'E2F1fe']	2	97.3588	330			1	1	1	WYQ_MusOvary_IGP_F18_20240119
41285	41288	41255	85.4144	4	1060.46	1059.45	0	4234.79	NYSIFLADINQER	n[TMT10plex]NYSIFLADINQER	1810.94	Palmitoyl-protein thioesterase 1	O88531	Ppt1	197	19	{'b1^1': (344.21368, 344.2132873535156, 6760.0), 'b2^1': (507.277, 507.2777099609375, 2414.0), 'b3^1': (594.309, 0.0, 0.0), 'b4^1': (707.3931, 707.3936157226562, 2320.0), 'b5^1': (854.46155, 854.461181640625, 3291.0), 'b6^1': (967.5456, 967.5509643554688, 2068.0), 'b7^1': (1038.5826, 0.0, 0.0), 'b8^1': (1153.6096, 1153.609130859375, 9429.0), 'b9^1': (1266.6937, 0.0, 0.0), 'b10^1': (1380.7366, 0.0…	10	{'126.1277': (126.127725, 126.1279296875, 14984.0), '127.1248': (127.12476, 127.12501525878906, 12166.0), '127.1311': (127.131079, 127.13126373291016, 12563.0), '128.1281': (128.128114, 128.1283416748047, 13053.0), '128.1344': (128.134433, 128.13455200195312, 15395.0), '129.1315': (129.131468, 129.13185119628906, 6007.0), '129.1378': (129.137787, 129.13795471191406, 10458.0), '130.1348': (130.134…	N5H4F1G2	1	0	1	2423.85	A2B2C1D1E2F2G4gfedD1E2F1G4gfedcbB5ba	NYSIFLADINQER	O88531	1	0	Complex	['E2F2G4gfe', 'E2F1G4gfe']	2	132.808	118.229	1		1	1	0.5	WYQ_MusOvary_IGP_F19_20240119
33021	33024	32970	69.0004	3	1206.56	1206.22	1	3615.66	MIENGSLSFLPTLR	n[TMT10plex]MIENGSLSFLPTLR	1805.99	Biglycan	P28653	Bgn	271	20	{'b1^1': (361.21124, 361.2109375, 25758.0), 'b2^1': (474.29532, 474.2953796386719, 13841.0), 'b3^1': (603.3379, 603.3375244140625, 14470.0), 'b4^1': (717.3808, 717.37939453125, 3415.0), 'b5^1': (774.4023, 774.4014892578125, 2902.0), 'b6^1': (861.4343, 861.4389038085938, 4541.0), 'b7^1': (974.5184, 974.5149536132812, 6975.0), 'b8^1': (1061.5504, 1061.551025390625, 5219.0), 'b9^1': (1208.6188, 1208…	10	{'126.1277': (126.127725, 126.1279296875, 34341.0), '127.1248': (127.12476, 127.1250228881836, 23624.0), '127.1311': (127.131079, 127.13126373291016, 38431.0), '128.1281': (128.128114, 128.1283721923828, 29956.0), '128.1344': (128.134433, 128.1345672607422, 26501.0), '129.1315': (129.131468, 129.1317901611328, 23216.0), '129.1378': (129.137787, 129.13796997070312, 34571.0), '130.1348': (130.13482…	N5H4F1	1	0	0	1809.67	A2B2C1D1E2F2fedD1E2F1fedcbB5ba	MIENGSLSFLPTLR	P28653	1	0	Complex	['E2F2fe', 'E2F1fe']	2	132.17	418.255			0.999839	1	1	WYQ_MusOvary_IGP_F19_20240119
33064	33067	33026	69.0827	3	1220.24	1219.91	0	3656.68	MIENGSLSFLPTLR	n[TMT10plex]MIENGSLSFLPTLR	1805.99	Biglycan	P28653	Bgn	271	19	{'b1^1': (361.21124, 361.2107238769531, 43092.0), 'b2^1': (474.29532, 474.2948303222656, 30349.0), 'b3^1': (603.3379, 603.3373413085938, 30261.0), 'b4^1': (717.3808, 717.3812255859375, 9141.0), 'b5^1': (774.4023, 774.399169921875, 6437.0), 'b6^1': (861.4343, 0.0, 0.0), 'b7^1': (974.5184, 974.514404296875, 17079.0), 'b8^1': (1061.5504, 1061.53759765625, 9382.0), 'b9^1': (1208.6188, 1208.6162109375…	10	{'126.1277': (126.127725, 126.12799072265625, 49129.0), '127.1248': (127.12476, 127.12507629394531, 41374.0), '127.1311': (127.131079, 127.1312255859375, 45035.0), '128.1281': (128.128114, 128.12838745117188, 42789.0), '128.1344': (128.134433, 128.13450622558594, 43954.0), '129.1315': (129.131468, 129.13177490234375, 43504.0), '129.1378': (129.137787, 129.13800048828125, 53683.0), '130.1348': (13…	N6H3F1	1	0	0	1850.69	A2B2C1D1E2F2fedD1E2eE2edcbB5ba	MIENGSLSFLPTLR	P28653	1	0	Complex	['E2F2fe', 'E2e', 'E2e']	3	131.549	514.893			0.999839	1	1	WYQ_MusOvary_IGP_F19_20240119
38051	38054	38011	78.9067	5	1242.35	1241.74	1	6203.71	GDTHTQILEGLQFNLTQTSEADIHK	n[TMT10plex]GDTHTQILEGLQFNLTQTSEADIHK[TMT10plex]	3253.7	Alpha-1-antitrypsin 1-1;Alpha-1-antitrypsin 1-2;Alpha-1-antitrypsin 1-3;Alpha-1-antitrypsin 1-4	P07758;P22599;Q00896;Q00897	Serpina1a;Serpina1b;Serpina1c;Serpina1d	101;101;101;101	24	{'b1^1': (287.19223, 0.0, 0.0), 'b2^1': (402.21918, 402.21905517578125, 46913.0), 'b3^1': (503.26685, 503.2659912109375, 16902.0), 'b4^1': (640.32574, 640.325927734375, 33828.0), 'b5^1': (741.3734, 741.3731079101562, 31338.0), 'b6^1': (869.432, 869.431640625, 73149.0), 'b7^1': (982.51605, 982.5158081054688, 91555.0), 'b8^1': (1095.6001, 1095.60107421875, 56439.0), 'b9^1': (1224.6427, 0.0, 0.0), '…	10	{'126.1277': (126.127725, 126.12785339355469, 18988.0), '127.1248': (127.12476, 127.12252807617188, 886.0), '127.1311': (127.131079, 127.13114166259766, 15188.0), '128.1281': (128.128114, 128.12823486328125, 14177.0), '128.1344': (128.134433, 128.1344757080078, 15621.0), '129.1315': (129.131468, 129.13172912597656, 11821.0), '129.1378': (129.137787, 129.13790893554688, 29352.0), '130.1348': (130.…	N6H5G3	0	0	1	2950.01	A2B2C1D1E2F2G4gfedD1E2F1G4gfeE2F1G4gfedcba	GDTHTQILEGLQFNLTQTSEADIHK	P07758;P22599;Q00896;Q00897	0	0	Complex	['E2F2G4gfe', 'E2F1G4gfe', 'E2F1G4gfe']	3	128.345	150.244			1	1	1	WYQ_MusOvary_IGP_F19_20240119
26933	26936	26892	57.3139	4	1334.57	1334.32	0	5332.26	QGNVSSHPIQPTWVPFR	n[TMT10plex]QGNVSSHPIQPTWVPFR	2178.15	Zona pellucida sperm-binding protein 3	P10761	Zp3	146	20	{'b1^1': (358.22934, 358.228759765625, 28107.0), 'b2^1': (415.2508, 415.25042724609375, 11885.0), 'b3^1': (529.2937, 529.2935791015625, 12568.0), 'b4^1': (628.3621, 628.3626098632812, 7962.0), 'b5^1': (715.39417, 715.39599609375, 2694.0), 'b6^1': (802.4262, 802.4257202148438, 6554.0), 'b7^1': (939.4851, 939.482177734375, 14573.0), 'b8^1': (1036.5378, 0.0, 0.0), 'b9^1': (1149.622, 1149.61608886718…	10	{'126.1277': (126.127725, 126.12785339355469, 35561.0), '127.1248': (127.12476, 127.12503051757812, 27030.0), '127.1311': (127.131079, 127.13117980957031, 44868.0), '128.1281': (128.128114, 128.1283416748047, 44278.0), '128.1344': (128.134433, 128.13449096679688, 40306.0), '129.1315': (129.131468, 129.13169860839844, 20760.0), '129.1378': (129.137787, 129.13787841796875, 29746.0), '130.1348': (13…	N7H6F1G2	1	0	1	3154.11	A2B2C1D1E2F2G4gfeE2F2G4gfedD2dD1E1eE1F1fedcbB5ba	QGNVSSHPIQPTWVPFR	P10761	1	1	Hybrid	['E2F2G4gfe', 'E2F2G4gfe']	2	114.058	131.362	1	0.999355	0.999839	1	1	WYQ_MusOvary_IGP_F19_20240119
40787	40789	40755	84.4129	4	1332.58	1331.83	0	5323.29	LADENQNVSEMGWIVK	n[TMT10plex]LADENQNVSEMGWIVK[TMT10plex]	2290.2	Zona pellucida sperm-binding protein 2	P20239	Zp2	172	19	{'b1^1': (343.25482, 343.2547607421875, 6693.0), 'b2^1': (414.29193, 414.2918395996094, 3955.0), 'b3^1': (529.31885, 529.3184204101562, 21432.0), 'b4^1': (658.36145, 658.3623046875, 3631.0), 'b5^1': (772.4044, 772.4050903320312, 6662.0), 'b6^1': (900.46295, 900.4635009765625, 5538.0), 'b7^1': (1014.5059, 1014.5082397460938, 3316.0), 'b8^1': (1113.5743, 1113.577392578125, 5223.0), 'b9^1': (1200.60…	10	{'126.1277': (126.127725, 126.12791442871094, 12251.0), '127.1248': (127.12476, 127.12503814697266, 8305.0), '127.1311': (127.131079, 127.12874603271484, 1110.0), '128.1281': (128.128114, 128.12844848632812, 13975.0), '128.1344': (128.134433, 128.13453674316406, 15731.0), '129.1315': (129.131468, 129.1315460205078, 4173.0), '129.1378': (129.137787, 129.13803100585938, 7346.0), '130.1348': (130.13…	N8H4F1G2	1	0	1	3033.08	A2B2C1D1E2F2G4gfeE2edD1E2eE2eE2F1G4gfedcbB5ba	LADENQNVSEMGWIVK	P20239	1	0	Complex	['E2F2G4gfe', 'E2F1G4gfe', 'E2e', 'E2e', 'E2e']	5	104.175	85.6743	1		0.999677	1	0.4	WYQ_MusOvary_IGP_F19_20240119
41129	41132	41097	85.1038	4	1324.34	1323.83	0	5291.3	LADENQNVSEMGWIVK	n[TMT10plex]LADENQNVSEMGWIVK[TMT10plex]	2290.2	Zona pellucida sperm-binding protein 2	P20239	Zp2	172	17	{'b1^1': (343.25482, 343.2545471191406, 6090.0), 'b2^1': (414.29193, 414.2919006347656, 4079.0), 'b3^1': (529.31885, 529.3186645507812, 15248.0), 'b4^1': (658.36145, 658.361572265625, 3827.0), 'b5^1': (772.4044, 772.4029541015625, 5193.0), 'b6^1': (900.46295, 900.4622192382812, 8924.0), 'b7^1': (1014.5059, 1014.5038452148438, 6198.0), 'b8^1': (1113.5743, 1113.5751953125, 5883.0), 'b9^1': (1200.60…	10	{'126.1277': (126.127725, 126.1279067993164, 10865.0), '127.1248': (127.12476, 127.12513732910156, 6923.0), '127.1311': (127.131079, 127.1312484741211, 12168.0), '128.1281': (128.128114, 128.1283416748047, 11156.0), '128.1344': (128.134433, 128.1345672607422, 10575.0), '129.1315': (129.131468, 129.13165283203125, 4620.0), '129.1378': (129.137787, 129.13800048828125, 7614.0), '130.1348': (130.1348…	N8H4F1S2	1	1	0	3001.1	A2B2C1D1E2F2G3gfeE2edD1E2eE2eE2F1G3gfedcbB5ba	LADENQNVSEMGWIVK	P20239	1	0	Complex	['E2F2G3gfe', 'E2F1G3gfe', 'E2e', 'E2e', 'E2e']	5	84.5985	53.4327	1		0.999839	1	0.4	WYQ_MusOvary_IGP_F19_20240119
16497	16500	16470	36.8931	3	1339.57	1338.9	0	4013.67	SSSHLPPSSYFNASGR	n[TMT10plex]SSSHLPPSSYFNASGR	1921.95	Tripeptidyl-peptidase 1	O89023	Tpp1	442	16	{'b1^1': (317.2028, 317.2025146484375, 11601.0), 'b2^1': (404.2348, 404.23480224609375, 17661.0), 'b3^1': (491.26685, 491.2666320800781, 51153.0), 'b4^1': (628.32574, 628.3255004882812, 359109.0), 'b5^1': (741.4098, 741.4096069335938, 433641.0), 'b6^1': (838.4626, 838.4625244140625, 19507.0), 'b7^1': (935.5153, 0.0, 0.0), 'b8^1': (1022.54736, 1022.54833984375, 2149.0), 'b9^1': (1109.5793, 0.0, 0.…	10	{'126.1277': (126.127725, 126.12550354003906, 790.0), '127.1248': (127.12476, 127.12495422363281, 11379.0), '127.1311': (127.131079, 127.13115692138672, 8081.0), '128.1281': (128.128114, 128.12832641601562, 9045.0), '128.1344': (128.134433, 128.1344757080078, 7661.0), '129.1315': (129.131468, 129.13168334960938, 11837.0), '129.1378': (129.137787, 129.13784790039062, 13251.0), '130.1348': (130.134…	N4H6G1	0	0	1	2091.72	A2B2C1D1E2F2G4gfedD1E1eE1F1fedcba	SSSHLPPSSYFNASGR	O89023	0	0	Hybrid	['E2F2G4gfe']	1	79.9888	553.724			1	1	1	WYQ_MusOvary_IGP_F19_20240119
9079	9082	9049	22.1027	3	897.389	896.718	0	2688.14	LYNCSR	n[TMT10plex]LYNC[Carbamidomethyl]SR	1040.53	Astacin-like metalloendopeptidase	Q6HA09	Astl	280	10	{'b1^1': (343.25482, 343.25506591796875, 18269.0), 'b2^1': (506.31815, 506.318115234375, 15071.0), 'b3^1': (620.3611, 620.3605346679688, 6353.0), 'b4^1': (780.3917, 780.3936157226562, 2032.0), 'b5^1': (867.42377, 867.4225463867188, 2363.0), 'b6^1': (1023.52484, 1023.51806640625, 132320.0), 'y1^1': (175.11949, 175.1192169189453, 17707.0), 'y2^1': (262.15152, 262.1515197753906, 4852.0), 'y3^1': (42…	10	{'126.1277': (126.127725, 126.12805938720703, 17845.0), '127.1248': (127.12476, 127.12512969970703, 18943.0), '127.1311': (127.131079, 127.13135528564453, 14422.0), '128.1281': (128.128114, 128.12852478027344, 14877.0), '128.1344': (128.134433, 128.1347198486328, 28039.0), '129.1315': (129.131468, 129.1319122314453, 14648.0), '129.1378': (129.137787, 129.13803100585938, 14832.0), '130.1348': (130…	N5H3F1	1	0	0	1647.61	A2B2C1D1E2F2fedD1E2edcbB5ba	LYNCSR	Q6HA09	1	0	Complex	['E2F2fe', 'E2e']	2	79.2374	573.243			1	1	1	WYQ_MusOvary_IGP_F19_20240119
8920	8923	8883	21.7881	2	1325.07	1324.06	0	2647.11	LYNCSR	n[TMT10plex]LYNC[Carbamidomethyl]SR	1040.53	Astacin-like metalloendopeptidase	Q6HA09	Astl	280	10	{'b1^1': (343.25482, 343.2546081542969, 20768.0), 'b2^1': (506.31815, 506.318359375, 14790.0), 'b3^1': (620.3611, 620.362548828125, 8870.0), 'b4^1': (780.3917, 780.3945922851562, 2424.0), 'b5^1': (867.42377, 867.424560546875, 3183.0), 'b6^1': (1023.52484, 1023.5219116210938, 1904.0), 'y1^1': (175.11949, 175.119140625, 10034.0), 'y2^1': (262.15152, 262.15130615234375, 4349.0), 'y3^1': (422.18216, …	10	{'126.1277': (126.127725, 126.12804412841797, 10179.0), '127.1248': (127.12476, 127.12505340576172, 9807.0), '127.1311': (127.131079, 127.13127136230469, 9360.0), '128.1281': (128.128114, 128.1284942626953, 7850.0), '128.1344': (128.134433, 128.1345977783203, 16124.0), '129.1315': (129.131468, 129.13156127929688, 5593.0), '129.1378': (129.137787, 129.1379852294922, 5146.0), '130.1348': (130.13482…	N4H4F1	1	0	0	1606.59	A2B2C1D1E2F2fedD1E1edcbB5ba	LYNCSR	Q6HA09	1	0	Hybrid	['E2F2fe']	1	76.1277	526.66			1	1	1	WYQ_MusOvary_IGP_F19_20240119
40923	40926	40888	84.6849	5	1063.07	1062.46	0	5307.29	LADENQNVSEMGWIVK	n[TMT10plex]LADENQNVSEMGWIVK[TMT10plex]	2290.2	Zona pellucida sperm-binding protein 2	P20239	Zp2	172	16	{'b1^1': (343.25482, 343.2542724609375, 6547.0), 'b2^1': (414.29193, 414.2912292480469, 3079.0), 'b3^1': (529.31885, 529.3177490234375, 15065.0), 'b4^1': (658.36145, 658.362060546875, 4270.0), 'b5^1': (772.4044, 772.4030151367188, 4741.0), 'b6^1': (900.46295, 900.4564819335938, 8811.0), 'b7^1': (1014.5059, 1014.50927734375, 5202.0), 'b8^1': (1113.5743, 1113.572998046875, 6547.0), 'b9^1': (1200.60…	10	{'126.1277': (126.127725, 126.12786865234375, 13624.0), '127.1248': (127.12476, 127.12264251708984, 720.0), '127.1311': (127.131079, 127.13114166259766, 16558.0), '128.1281': (128.128114, 128.1282196044922, 12516.0), '128.1344': (128.134433, 128.1344757080078, 13967.0), '129.1315': (129.131468, 129.1316680908203, 7141.0), '129.1378': (129.137787, 129.1378936767578, 8654.0), '130.1348': (130.13482…	N8H4F1S1G1	1	1	1	3017.09	A2B2C1D1E2F2G4gfeE2edD1E2F2fF5feE2F1G3gfedcba	LADENQNVSEMGWIVK	P20239	0	0	Complex	['E2F2G4gfe', 'E2F1G3gfe', 'E2F2fF5fe', 'E2e']	4	74.8887	34.4523			1	1	0.5	WYQ_MusOvary_IGP_F19_20240119
41030	41033	40995	84.9041	4	1328.07	1327.83	0	5307.29	LADENQNVSEMGWIVK	n[TMT10plex]LADENQNVSEMGWIVK[TMT10plex]	2290.2	Zona pellucida sperm-binding protein 2	P20239	Zp2	172	14	{'b1^1': (343.25482, 343.25433349609375, 4140.0), 'b2^1': (414.29193, 414.2915344238281, 2242.0), 'b3^1': (529.31885, 529.3187255859375, 9893.0), 'b4^1': (658.36145, 658.3605346679688, 2474.0), 'b5^1': (772.4044, 772.40625, 1924.0), 'b6^1': (900.46295, 900.4617919921875, 3021.0), 'b7^1': (1014.5059, 0.0, 0.0), 'b8^1': (1113.5743, 1113.5745849609375, 4274.0), 'b9^1': (1200.6063, 0.0, 0.0), 'b10^1'…	10	{'126.1277': (126.127725, 126.12787628173828, 10968.0), '127.1248': (127.12476, 127.12491607666016, 4788.0), '127.1311': (127.131079, 127.13113403320312, 11083.0), '128.1281': (128.128114, 128.12564086914062, 865.0), '128.1344': (128.134433, 128.1345672607422, 7694.0), '129.1315': (129.131468, 129.1316375732422, 6346.0), '129.1378': (129.137787, 129.13780212402344, 8797.0), '130.1348': (130.13482…	N8H4F1S1G1	1	1	1	3017.09	A2B2C1D1E2F2G4gfeE2edD1E2eE2eE2F1G3gfedcbB5ba	LADENQNVSEMGWIVK	P20239	1	0	Complex	['E2F2G4gfe', 'E2F1G3gfe', 'E2e', 'E2e', 'E2e']	5	55.2068	54.7767	1		0.999516	0.999492	0.399797	WYQ_MusOvary_IGP_F19_20240119
41602	41605	41569	86.04	4	1056.46	1055.7	0	4218.79	NYSIFLADINQER	n[TMT10plex]NYSIFLADINQER	1810.94	Palmitoyl-protein thioesterase 1	O88531	Ppt1	197	10	{'b1^1': (344.21368, 344.2138366699219, 2718.0), 'b2^1': (507.277, 0.0, 0.0), 'b3^1': (594.309, 0.0, 0.0), 'b4^1': (707.3931, 0.0, 0.0), 'b5^1': (854.46155, 0.0, 0.0), 'b6^1': (967.5456, 0.0, 0.0), 'b7^1': (1038.5826, 0.0, 0.0), 'b8^1': (1153.6096, 1153.61181640625, 5080.0), 'b9^1': (1266.6937, 0.0, 0.0), 'b10^1': (1380.7366, 0.0, 0.0), 'b11^1': (1508.7952, 0.0, 0.0), 'b12^1': (1637.8378, 0.0, 0.…	10	{'126.1277': (126.127725, 126.12783813476562, 17416.0), '127.1248': (127.12476, 127.12491607666016, 15531.0), '127.1311': (127.131079, 127.13116455078125, 17344.0), '128.1281': (128.128114, 128.1282501220703, 14151.0), '128.1344': (128.134433, 128.134521484375, 19320.0), '129.1315': (129.131468, 129.1317138671875, 11128.0), '129.1378': (129.137787, 129.13780212402344, 17888.0), '130.1348': (130.1…	N5H4F1S1G1	1	1	1	2407.85	A2B2C1D1E2F2G4gfedD1E2F1G3gfedcbB5ba	NYSIFLADINQER	O88531	1	0	Complex	['E2F2G4gfe', 'E2F1G3gfe']	2	35.6545	91.2366	1		1	1	1	WYQ_MusOvary_IGP_F19_20240119
20222	20225	20177	44.1628	3	1184.51	1183.84	0	3548.51	NTTGFK	n[TMT10plex]NTTGFK[TMT10plex]	1124.66	Laminin subunit alpha-4	P97927	Lama4	215	6	{'b1^1': (344.21368, 344.2134704589844, 2551.0), 'b2^1': (445.26135, 0.0, 0.0), 'b3^1': (546.309, 0.0, 0.0), 'b4^1': (603.3305, 0.0, 0.0), 'b5^1': (750.3989, 0.0, 0.0), 'b6^1': (1107.6569, 0.0, 0.0), 'y1^1': (376.27628, 376.2750549316406, 14639.0), 'y2^1': (523.34467, 0.0, 0.0), 'y3^1': (580.36615, 580.364990234375, 2312.0), 'y4^1': (681.4138, 681.4127807617188, 3532.0), 'y5^1': (782.4615, 782.45…	10	{'126.1277': (126.127725, 126.12787628173828, 16524.0), '127.1248': (127.12476, 127.12495422363281, 13085.0), '127.1311': (127.131079, 127.1311264038086, 18813.0), '128.1281': (128.128114, 128.1282958984375, 16790.0), '128.1344': (128.134433, 128.1344451904297, 17290.0), '129.1315': (129.131468, 129.13165283203125, 11634.0), '129.1378': (129.137787, 129.13783264160156, 14513.0), '130.1348': (130.…	N5H4F1G2	1	0	1	2423.85	A2B2C1D1E2F2G4gfedD1E2F1G4gfedcbB5ba	NTTGFK	P97927	1	0	Complex	['E2F2G4gfe', 'E2F1G4gfe']	2	27.2286	63.1954	1		1	1	0.5	WYQ_MusOvary_IGP_F19_20240119
37855	37858	37811	79.9768	3	1581.04	1580.04	0	4736.1	NLINDYVSNQTQGMIK	n[TMT10plex]NLINDYVSNQTQGMIK[TMT10plex]	2295.23	Serine protease inhibitor A3K	P07759	Serpina3k	185	16	{'b1^1': (344.21368, 344.2129821777344, 10472.0), 'b2^1': (457.29776, 457.2971496582031, 14057.0), 'b3^1': (570.38184, 570.3823852539062, 19195.0), 'b4^1': (684.42474, 684.423828125, 6348.0), 'b5^1': (799.45166, 799.4515380859375, 49132.0), 'b6^1': (962.515, 962.51416015625, 16063.0), 'b7^1': (1061.5834, 1061.5819091796875, 21448.0), 'b8^1': (1148.6155, 1148.6226806640625, 65804.0), 'b9^1': (1262…	10	{'126.1277': (126.127725, 126.12793731689453, 7698.0), '127.1248': (127.12476, 127.1247787475586, 5439.0), '127.1311': (127.131079, 127.13126373291016, 9455.0), '128.1281': (128.128114, 128.1282196044922, 6002.0), '128.1344': (128.134433, 128.13461303710938, 8021.0), '129.1315': (129.131468, 129.13156127929688, 5235.0), '129.1378': (129.137787, 129.13796997070312, 10894.0), '130.1348': (130.13482…	N5H4F1G2	1	0	1	2440.87	A2B2C1D1E2F2G4gfedD1E2F1G4gfedcbB5ba	NLINDYVSNQTQGMIK	P07759	1	0	Complex	['E2F2G4gfe', 'E2F1G4gfe']	2	80.3501	126.415	1		1	1	1	WYQ_MusOvary_IGP_F1_20240116_20240117104633
26159	26162	26128	55.1106	4	988.993	988.494	0	3949.94	LLQVVYLHSNNITK	n[TMT10plex]LLQVVYLHSNNITK[TMT10plex]	2099.25	Biglycan	P28653	Bgn	312	20	{'b1^1': (343.25482, 343.2545471191406, 177965.0), 'b2^1': (456.3389, 456.3386535644531, 194296.0), 'b3^1': (584.39746, 584.3977661132812, 340375.0), 'b4^1': (683.4659, 683.4657592773438, 424888.0), 'b5^1': (782.5343, 782.533935546875, 514405.0), 'b6^1': (945.5976, 945.5977783203125, 527669.0), 'b7^1': (1058.6816, 0.0, 0.0), 'b8^1': (1195.7406, 1195.74169921875, 178171.0), 'b9^1': (1282.7726, 128…	10	{'126.1277': (126.127725, 126.1279296875, 87440.0), '127.1248': (127.12476, 127.12499237060547, 52252.0), '127.1311': (127.131079, 127.13124084472656, 72704.0), '128.1281': (128.128114, 128.12852478027344, 108359.0), '128.1344': (128.134433, 128.13449096679688, 69961.0), '129.1315': (129.131468, 129.13177490234375, 80342.0), '129.1378': (129.137787, 129.13795471191406, 142706.0), '130.1348': (130…	N6H3F1	1	0	0	1850.69	A2B2C1D1E2F2fedD1E2eE2edcbB5ba	LLQVVYLHSNNITK	P28653	1	0	Complex	['E2F2fe', 'E2e', 'E2e']	3	167.836	614.175			1	1	1	WYQ_MusOvary_IGP_F20_20240119
26255	26258	26214	55.2834	4	988.997	988.493	0	3949.94	LLQVVYLHSNNITK	n[TMT10plex]LLQVVYLHSNNITK[TMT10plex]	2099.25	Biglycan	P28653	Bgn	312	18	{'b1^1': (343.25482, 343.2546691894531, 34945.0), 'b2^1': (456.3389, 456.3389587402344, 33427.0), 'b3^1': (584.39746, 584.397705078125, 50716.0), 'b4^1': (683.4659, 683.466064453125, 69567.0), 'b5^1': (782.5343, 782.53466796875, 87351.0), 'b6^1': (945.5976, 945.5985717773438, 73256.0), 'b7^1': (1058.6816, 1058.6832275390625, 68500.0), 'b8^1': (1195.7406, 1195.7413330078125, 26375.0), 'b9^1': (128…	10	{'126.1277': (126.127725, 126.12792205810547, 44043.0), '127.1248': (127.12476, 127.12506103515625, 36303.0), '127.1311': (127.131079, 127.13124084472656, 41053.0), '128.1281': (128.128114, 128.12843322753906, 42456.0), '128.1344': (128.134433, 128.13458251953125, 40369.0), '129.1315': (129.131468, 129.13180541992188, 32003.0), '129.1378': (129.137787, 129.13795471191406, 51786.0), '130.1348': (1…	N6H3F1	1	0	0	1850.69	A2B2C1D1E2F2fedD1E2F2fedcbB5ba	LLQVVYLHSNNITK	P28653	1	0	Complex	['E2F2fe', 'E2F2fe']	2	117.569	509.169			0.999867	1	1	WYQ_MusOvary_IGP_F20_20240119
46574	46577	46539	93.0687	4	1221.53	1221.29	0	4881.13	NLINDYVSNQTQGMIK	n[TMT10plex]NLINDYVSNQTQGMIK[TMT10plex]	2295.23	Serine protease inhibitor A3K	P07759	Serpina3k	185	18	{'b1^1': (344.21368, 344.2137145996094, 23334.0), 'b2^1': (457.29776, 457.29791259765625, 33244.0), 'b3^1': (570.38184, 570.3826904296875, 43233.0), 'b4^1': (684.42474, 684.4267578125, 17955.0), 'b5^1': (799.45166, 799.4522705078125, 98415.0), 'b6^1': (962.515, 962.516845703125, 48765.0), 'b7^1': (1061.5834, 1061.5865478515625, 56338.0), 'b8^1': (1148.6155, 0.0, 0.0), 'b9^1': (1262.6583, 1262.665…	10	{'126.1277': (126.127725, 126.1280288696289, 31554.0), '127.1248': (127.12476, 127.125244140625, 20843.0), '127.1311': (127.131079, 127.13138580322266, 37799.0), '128.1281': (128.128114, 128.12855529785156, 28735.0), '128.1344': (128.134433, 128.1346893310547, 36883.0), '129.1315': (129.131468, 129.1289825439453, 1860.0), '129.1378': (129.137787, 129.1380615234375, 44720.0), '130.1348': (130.1348…	N5H6S1G1	0	1	1	2585.9	A2B2C1D1E2F2G4gfeE2F1G3gfedD1E1eE1edcba	NLINDYVSNQTQGMIK	P07759	0	0	Hybrid	['E2F2G4gfe', 'E2F1G3gfe']	2	105.927	31.2697			0.999733	1	1	WYQ_MusOvary_IGP_F20_20240119
46761	46764	46711	93.4138	4	1310.15	1309.64	0	5233.5	NLSFATIYDVLSTKPVLNK	n[TMT10plex]NLSFATIYDVLSTK[TMT10plex]PVLNK[TMT10plex]	2809.66	Acid ceramidase	Q9WV54	Asah1	347	18	{'b1^1': (344.21368, 344.2134704589844, 6081.0), 'b2^1': (457.29776, 457.2982482910156, 5292.0), 'b3^1': (544.3298, 544.3301391601562, 3740.0), 'b4^1': (691.3982, 0.0, 0.0), 'b5^1': (762.4353, 762.4392700195312, 3128.0), 'b6^1': (863.483, 863.46728515625, 3096.0), 'b7^1': (976.567, 976.5661010742188, 2891.0), 'b8^1': (1139.6304, 0.0, 0.0), 'b9^1': (1254.6573, 1254.659912109375, 9431.0), 'b10^1': …	10	{'126.1277': (126.127725, 126.12793731689453, 35771.0), '127.1248': (127.12476, 127.12508392333984, 18935.0), '127.1311': (127.131079, 127.13125610351562, 36849.0), '128.1281': (128.128114, 128.12843322753906, 32937.0), '128.1344': (128.134433, 128.1345977783203, 33453.0), '129.1315': (129.131468, 129.13182067871094, 20479.0), '129.1378': (129.137787, 129.13796997070312, 34711.0), '130.1348': (13…	N5H4F1G2	1	0	1	2423.85	A2B2C1D1E2F2G4gfedD1E2F1G4gfedcbB5ba	NLSFATIYDVLSTKPVLNK	Q9WV54	1	0	Complex	['E2F2G4gfe', 'E2F1G4gfe']	2	84.3328	362.361			1	1	0.500213	WYQ_MusOvary_IGP_F20_20240119
26323	26326	26270	55.4102	4	938.416	937.97	1	3746.86	LLQVVYLHSNNITK	n[TMT10plex]LLQVVYLHSNNITK[TMT10plex]	2099.25	Biglycan	P28653	Bgn	312	12	{'b1^1': (343.25482, 343.2550964355469, 19625.0), 'b2^1': (456.3389, 456.33905029296875, 15802.0), 'b3^1': (584.39746, 584.3974609375, 30914.0), 'b4^1': (683.4659, 683.4663696289062, 37830.0), 'b5^1': (782.5343, 782.5352172851562, 49715.0), 'b6^1': (945.5976, 945.5990600585938, 43490.0), 'b7^1': (1058.6816, 1058.682373046875, 39459.0), 'b8^1': (1195.7406, 1195.743408203125, 8793.0), 'b9^1': (1282…	10	{'126.1277': (126.127725, 126.1279525756836, 42557.0), '127.1248': (127.12476, 127.1250991821289, 34348.0), '127.1311': (127.131079, 127.13126373291016, 47848.0), '128.1281': (128.128114, 128.12843322753906, 39830.0), '128.1344': (128.134433, 128.13461303710938, 37950.0), '129.1315': (129.131468, 129.13180541992188, 31466.0), '129.1378': (129.137787, 129.1379852294922, 48853.0), '130.1348': (130.…	N5H3F1	1	0	0	1647.61	A2B2C1D1E2F2fedD2dD1dcbB5ba	LLQVVYLHSNNITK	P28653	1	1	Complex	['E2F2fe']	1	54.6519	381.121		1	1	1	1	WYQ_MusOvary_IGP_F20_20240119
12403	12406	12361	29.2339	3	1189.86	1189.53	0	3565.56	VVNSTTGPGEHLR	n[TMT10plex]VVNSTTGPGEHLR	1594.86	Thrombospondin-1	P35441	Thbs1	1067	12	{'b1^1': (329.23917, 329.2387390136719, 9373.0), 'b2^1': (428.3076, 428.307861328125, 4776.0), 'b3^1': (542.3505, 0.0, 0.0), 'b4^1': (629.38257, 0.0, 0.0), 'b5^1': (730.43024, 0.0, 0.0), 'b6^1': (831.4779, 0.0, 0.0), 'b7^1': (888.4994, 0.0, 0.0), 'b8^1': (985.5521, 0.0, 0.0), 'b9^1': (1042.5736, 0.0, 0.0), 'b10^1': (1171.6162, 0.0, 0.0), 'b11^1': (1308.675, 0.0, 0.0), 'b12^1': (1421.7592, 1421.76…	10	{'126.1277': (126.127725, 126.12799072265625, 9698.0), '127.1248': (127.12476, 127.1250228881836, 7502.0), '127.1311': (127.131079, 127.13130950927734, 8256.0), '128.1281': (128.128114, 128.1283416748047, 9296.0), '128.1344': (128.134433, 128.1346435546875, 10962.0), '129.1315': (129.131468, 129.13180541992188, 6976.0), '129.1378': (129.137787, 129.13790893554688, 11669.0), '130.1348': (130.13482…	N5H4G1	0	0	1	1970.7	A2B2C1D1E2F2G4gfedD1E2F1fedcba	VVNSTTGPGEHLR	P35441	0	0	Complex	['E2F2G4gfe', 'E2F1fe']	2	51.5432	467.441			1	0.999054	0.999054	WYQ_MusOvary_IGP_F20_20240119
4503	4506	4464	13.3583	3	1075.8	1075.46	0	3223.37	IGNGTR	n[TMT10plex]IGNGTR	845.492	Zona pellucida sperm-binding protein 2	P20239	Zp2	184	7	{'b1^1': (343.25482, 343.2545166015625, 3985.0), 'b2^1': (400.27628, 400.27728271484375, 2329.0), 'b3^1': (514.3192, 0.0, 0.0), 'b4^1': (571.3407, 0.0, 0.0), 'b5^1': (672.38837, 0.0, 0.0), 'b6^1': (828.48944, 828.475341796875, 3233.0), 'y1^1': (175.11949, 175.119140625, 8822.0), 'y2^1': (276.16718, 276.1666564941406, 2142.0), 'y3^1': (333.18863, 333.1882629394531, 3486.0), 'y4^1': (447.23157, 0.0…	10	{'126.1277': (126.127725, 126.12800598144531, 15654.0), '127.1248': (127.12476, 127.12507629394531, 16795.0), '127.1311': (127.131079, 127.13135528564453, 11393.0), '128.1281': (128.128114, 128.1283721923828, 30862.0), '128.1344': (128.134433, 128.13455200195312, 21589.0), '129.1315': (129.131468, 129.13177490234375, 17677.0), '129.1378': (129.137787, 129.13795471191406, 14370.0), '130.1348': (13…	N7H5F1	1	0	0	2377.88	A2B2C1D1E2F2feE2edD1E2F1feE2F1fedcbB5ba	IGNGTR	P20239	1	0	Complex	['E2F2fe', 'E2F1fe', 'E2F1fe', 'E2e']	4	35.6766	393.137	1		1	1	1	WYQ_MusOvary_IGP_F20_20240119
4450	4454	4407	13.2613	3	1130.15	1129.48	0	3385.42	IGNGTR	n[TMT10plex]IGNGTR	845.492	Zona pellucida sperm-binding protein 2	P20239	Zp2	184	6	{'b1^1': (343.25482, 343.2546081542969, 27928.0), 'b2^1': (400.27628, 0.0, 0.0), 'b3^1': (514.3192, 514.3197631835938, 20662.0), 'b4^1': (571.3407, 0.0, 0.0), 'b5^1': (672.38837, 0.0, 0.0), 'b6^1': (828.48944, 828.4843139648438, 11770.0), 'y1^1': (175.11949, 175.1190185546875, 24821.0), 'y2^1': (276.16718, 0.0, 0.0), 'y3^1': (333.18863, 333.1883544921875, 18038.0), 'y4^1': (447.23157, 0.0, 0.0), …	10	{'126.1277': (126.127725, 126.12779998779297, 27265.0), '127.1248': (127.12476, 127.12487030029297, 18647.0), '127.1311': (127.131079, 127.13118743896484, 35502.0), '128.1281': (128.128114, 128.1282958984375, 27550.0), '128.1344': (128.134433, 128.13438415527344, 29382.0), '129.1315': (129.131468, 129.13157653808594, 9248.0), '129.1378': (129.137787, 129.1379852294922, 14499.0), '130.1348': (130.…	N7H6F1	1	0	0	2539.93	A2B2C1D1E2F2feE2F1fedD1E2F1feE2F1fedcbB5ba	IGNGTR	P20239	1	0	Complex	['E2F2fe', 'E2F1fe', 'E2F1fe', 'E2F1fe']	4	32.1969	608.321			1	1	1	WYQ_MusOvary_IGP_F20_20240119
34460	34463	34420	70.3579	4	1135.29	1135.29	0	4536.14	GMQLLVFPRPNQTVQFK	n[TMT10plex]GMQLLVFPRPNQTVQFK[TMT10plex]	2460.41	Zona pellucida sperm-binding protein 1	Q62005	Zp1	49	9	{'b1^1': (287.19223, 287.1919250488281, 5976.0), 'b2^1': (418.2327, 0.0, 0.0), 'b3^1': (546.29126, 546.2918090820312, 7989.0), 'b4^1': (659.37537, 659.375, 12656.0), 'b5^1': (772.4594, 772.4596557617188, 16667.0), 'b6^1': (871.52783, 871.53466796875, 16007.0), 'b7^1': (1018.59625, 1018.593017578125, 7289.0), 'b8^1': (1115.649, 0.0, 0.0), 'b9^1': (1271.7501, 0.0, 0.0), 'b10^1': (1368.8029, 0.0, 0.…	10	{'126.1277': (126.127725, 126.12796020507812, 82994.0), '127.1248': (127.12476, 127.12508392333984, 54301.0), '127.1311': (127.131079, 127.13127136230469, 105798.0), '128.1281': (128.128114, 128.12840270996094, 77106.0), '128.1344': (128.134433, 128.1345977783203, 75862.0), '129.1315': (129.131468, 129.1317901611328, 48359.0), '129.1378': (129.137787, 129.1379852294922, 90288.0), '130.1348': (130…	N4H5F1G1	1	0	1	2075.73	A2B2C1D1E2F2G4gfedD1E1eE1edcbB5ba	GMQLLVFPRPNQTVQFK	Q62005	1	0	Hybrid	['E2F2G4gfe']	1	24.2399	139.766	1		0.999467	1	1	WYQ_MusOvary_IGP_F20_20240119
41943	41946	41913	86.4434	4	1059.95	1059.2	0	4234.79	NYSIFLADINQER	n[TMT10plex]NYSIFLADINQER	1810.94	Palmitoyl-protein thioesterase 1	O88531	Ppt1	197	20	{'b1^1': (344.21368, 344.2135925292969, 8926.0), 'b2^1': (507.277, 507.2764892578125, 2640.0), 'b3^1': (594.309, 594.3086547851562, 3676.0), 'b4^1': (707.3931, 707.3945922851562, 3144.0), 'b5^1': (854.46155, 854.4616088867188, 4949.0), 'b6^1': (967.5456, 967.5430297851562, 4706.0), 'b7^1': (1038.5826, 0.0, 0.0), 'b8^1': (1153.6096, 1153.6064453125, 9800.0), 'b9^1': (1266.6937, 0.0, 0.0), 'b10^1':…	10	{'126.1277': (126.127725, 126.12789154052734, 22694.0), '127.1248': (127.12476, 127.1250228881836, 18410.0), '127.1311': (127.131079, 127.1312026977539, 25831.0), '128.1281': (128.128114, 128.1283416748047, 21179.0), '128.1344': (128.134433, 128.13453674316406, 23601.0), '129.1315': (129.131468, 129.13177490234375, 12175.0), '129.1378': (129.137787, 129.13792419433594, 25652.0), '130.1348': (130.…	N5H4F1G2	1	0	1	2423.85	A2B2C1D1E2F2G4gfedD1E2F1fF4fedcbB5ba	NYSIFLADINQER	O88531	1	0	Complex	['E2F2G4gfe', 'E2F1fF4fe']	2	139.989	83.3324	1		1	1	1	WYQ_MusOvary_IGP_F21_20240119
41724	41727	41681	85.9992	4	1069.44	1069.96	0	4275.81	NYSIFLADINQER	n[TMT10plex]NYSIFLADINQER	1810.94	Palmitoyl-protein thioesterase 1	O88531	Ppt1	197	18	{'b1^1': (344.21368, 344.2135925292969, 3674.0), 'b2^1': (507.277, 507.2765197753906, 2161.0), 'b3^1': (594.309, 594.3086547851562, 1655.0), 'b4^1': (707.3931, 707.3944702148438, 1615.0), 'b5^1': (854.46155, 854.4585571289062, 3743.0), 'b6^1': (967.5456, 0.0, 0.0), 'b7^1': (1038.5826, 1038.5841064453125, 1921.0), 'b8^1': (1153.6096, 0.0, 0.0), 'b9^1': (1266.6937, 0.0, 0.0), 'b10^1': (1380.7366, 0…	10	{'126.1277': (126.127725, 126.12783813476562, 18367.0), '127.1248': (127.12476, 127.12496948242188, 16231.0), '127.1311': (127.131079, 127.13115692138672, 21137.0), '128.1281': (128.128114, 128.12832641601562, 15734.0), '128.1344': (128.134433, 128.134521484375, 21004.0), '129.1315': (129.131468, 129.1316680908203, 13090.0), '129.1378': (129.137787, 129.1378631591797, 21302.0), '130.1348': (130.1…	N6H3F1G2	1	0	1	2464.87	A2B2C1D1E2F2G4gfedD1E2F2G4gfedcbB5ba	NYSIFLADINQER	O88531	1	0	Complex	['E2F2G4gfe', 'E2F2G4gfe']	2	104.397	137.614	1		1	1	1	WYQ_MusOvary_IGP_F21_20240119
47698	47700	47669	97.9883	3	1196.51	1195.84	0	3584.51	NVTLPEIF	n[TMT10plex]NVTLPEIF	1160.66	Polypeptide N-acetylgalactosaminyltransferase 1	O08912	Galnt1	552	11	{'b1^1': (344.21368, 344.21380615234375, 5117.0), 'b2^1': (443.2821, 443.28118896484375, 7956.0), 'b3^1': (544.3298, 544.329345703125, 15774.0), 'b4^1': (657.4138, 657.4126586914062, 22304.0), 'b5^1': (754.4666, 0.0, 0.0), 'b6^1': (883.5092, 883.5115356445312, 9115.0), 'b7^1': (996.59326, 996.5939331054688, 7895.0), 'b8^1': (1143.6616, 1143.659912109375, 55609.0), 'y1^1': (166.08679, 166.08639526…	10	{'126.1277': (126.127725, 126.12789154052734, 7122.0), '127.1248': (127.12476, 127.12505340576172, 5918.0), '127.1311': (127.131079, 127.13127899169922, 7336.0), '128.1281': (128.128114, 128.1284637451172, 7210.0), '128.1344': (128.134433, 128.13453674316406, 9128.0), '129.1315': (129.131468, 129.13157653808594, 4639.0), '129.1378': (129.137787, 129.13790893554688, 6633.0), '130.1348': (130.13482…	N5H4F1G2	1	0	1	2423.85	A2B2C1D1E2F2G4gfedD1E2F1G4gfedcbB5ba	NVTLPEIF	O08912	1	0	Complex	['E2F2G4gfe', 'E2F1G4gfe']	2	71.2112	30.0684	1		0.5	1	0.5	WYQ_MusOvary_IGP_F21_20240119
33832	33835	33799	70.2716	4	915.682	915.178	0	3656.68	MIENGSLSFLPTLR	n[TMT10plex]MIENGSLSFLPTLR	1805.99	Biglycan	P28653	Bgn	271	13	{'b1^1': (361.21124, 361.2110290527344, 36001.0), 'b2^1': (474.29532, 474.2958679199219, 20771.0), 'b3^1': (603.3379, 603.3377075195312, 24973.0), 'b4^1': (717.3808, 0.0, 0.0), 'b5^1': (774.4023, 0.0, 0.0), 'b6^1': (861.4343, 0.0, 0.0), 'b7^1': (974.5184, 0.0, 0.0), 'b8^1': (1061.5504, 0.0, 0.0), 'b9^1': (1208.6188, 1208.6209716796875, 6343.0), 'b10^1': (1321.7029, 1321.6962890625, 15518.0), 'b11…	10	{'126.1277': (126.127725, 126.12797546386719, 20579.0), '127.1248': (127.12476, 127.12506866455078, 42486.0), '127.1311': (127.131079, 127.13125610351562, 22387.0), '128.1281': (128.128114, 128.12844848632812, 20434.0), '128.1344': (128.134433, 128.1346435546875, 22844.0), '129.1315': (129.131468, 129.1317901611328, 42526.0), '129.1378': (129.137787, 129.13795471191406, 27280.0), '130.1348': (130…	N6H3F1	1	0	0	1850.69	A2B2C1D1E2F2fedD1E2F2fedcbB5ba	MIENGSLSFLPTLR	P28653	1	0	Complex	['E2F2fe', 'E2F2fe']	2	62.141	287.408	1		1	1	1	WYQ_MusOvary_IGP_F21_20240119
47759	47762	47748	98.111	3	1191.5	1190.85	0	3568.52	NVTLPEIF	n[TMT10plex]NVTLPEIF	1160.66	Polypeptide N-acetylgalactosaminyltransferase 1	O08912	Galnt1	552	9	{'b1^1': (344.21368, 344.2127380371094, 3213.0), 'b2^1': (443.2821, 443.2819519042969, 5246.0), 'b3^1': (544.3298, 544.3311767578125, 7055.0), 'b4^1': (657.4138, 657.4131469726562, 20163.0), 'b5^1': (754.4666, 0.0, 0.0), 'b6^1': (883.5092, 883.5081787109375, 4947.0), 'b7^1': (996.59326, 996.5912475585938, 4970.0), 'b8^1': (1143.6616, 0.0, 0.0), 'y1^1': (166.08679, 0.0, 0.0), 'y2^1': (279.17087, 2…	10	{'126.1277': (126.127725, 126.12775421142578, 5545.0), '127.1248': (127.12476, 127.12477111816406, 3869.0), '127.1311': (127.131079, 127.1311264038086, 5924.0), '128.1281': (128.128114, 128.12814331054688, 5259.0), '128.1344': (128.134433, 128.13446044921875, 5289.0), '129.1315': (129.131468, 129.13150024414062, 4759.0), '129.1378': (129.137787, 129.13787841796875, 5829.0), '130.1348': (130.13482…	N5H4F1S1G1	1	1	1	2407.85	A2B2C1D1E2F2G4gfedD1E2F1G3gfedcbB5ba	NVTLPEIF	O08912	1	0	Complex	['E2F2G4gfe', 'E2F1G3gfe']	2	46.1756	41.1337	1		0.999159	0.999664	0.499832	WYQ_MusOvary_IGP_F21_20240119
48152	48155	48121	93.6923	4	1212.56	1211.81	0	4843.23	LTNQTLGFSFAVEQDIPVK	n[TMT10plex]LTNQTLGFSFAVEQDIPVK[TMT10plex]	2564.43	Pregnancy zone protein	Q61838	Pzp	1443	23	{'b1^1': (343.25482, 343.254638671875, 39793.0), 'b2^1': (444.3025, 444.3013000488281, 27063.0), 'b3^1': (558.3454, 558.3455200195312, 14902.0), 'b4^1': (686.404, 686.4032592773438, 11329.0), 'b5^1': (787.45166, 787.4483032226562, 15363.0), 'b6^1': (900.53577, 900.5357666015625, 7052.0), 'b7^1': (957.5572, 957.5580444335938, 22864.0), 'b8^1': (1104.6256, 0.0, 0.0), 'b9^1': (1191.6576, 0.0, 0.0), …	10	{'126.1277': (126.127725, 126.12785339355469, 58276.0), '127.1248': (127.12476, 127.12492370605469, 34220.0), '127.1311': (127.131079, 127.13114929199219, 53499.0), '128.1281': (128.128114, 128.12826538085938, 34776.0), '128.1344': (128.134433, 128.13450622558594, 44524.0), '129.1315': (129.131468, 129.1318817138672, 28139.0), '129.1378': (129.137787, 129.13790893554688, 110706.0), '130.1348': (1…	N5H5F1G1	1	0	1	2278.81	A2B2C1D1E2F2G4gfeE2F1fF5fedD1E1edcba	LTNQTLGFSFAVEQDIPVK	Q61838	0	0	Hybrid	['E2F2G4gfe', 'E2F1fF5fe']	2	150.446	52.7558			0.99947	1	1	WYQ_MusOvary_IGP_F22_20240119
12305	12308	12267	27.7934	3	985.436	985.102	1	2952.28	ACSFNK	n[TMT10plex]AC[Carbamidomethyl]SFNK[TMT10plex]	1183.64	Zona pellucida sperm-binding protein 3	P10761	Zp3	304	10	{'b1^1': (301.2079, 301.2076721191406, 23705.0), 'b2^1': (461.23853, 461.2386779785156, 17708.0), 'b3^1': (548.27057, 548.2700805664062, 24626.0), 'b4^1': (695.339, 695.3419189453125, 9770.0), 'b5^1': (809.3819, 809.38330078125, 21482.0), 'b6^1': (1166.6398, 1166.6295166015625, 243192.0), 'y1^1': (376.27628, 376.2763977050781, 55625.0), 'y2^1': (490.3192, 490.3203125, 8306.0), 'y3^1': (637.38763,…	10	{'126.1277': (126.127725, 126.12796020507812, 94225.0), '127.1248': (127.12476, 127.12509155273438, 64347.0), '127.1311': (127.131079, 127.13130187988281, 107716.0), '128.1281': (128.128114, 128.12844848632812, 81185.0), '128.1344': (128.134433, 128.13462829589844, 110013.0), '129.1315': (129.131468, 129.13177490234375, 29293.0), '129.1378': (129.137787, 129.1379852294922, 38298.0), '130.1348': (…	N4H5F1	1	0	0	1768.64	A2B2C1D1E2F2fedD1E1eE1edcbB5ba	ACSFNK	P10761	1	0	Complex	['E2F2fe']	1	83.7671	301.27			1	1	1	WYQ_MusOvary_IGP_F22_20240119
5733	5736	5698	14.9273	3	1008.1	1007.77	0	3020.29	IGNGTR	n[TMT10plex]IGNGTR	845.492	Zona pellucida sperm-binding protein 2	P20239	Zp2	184	10	{'b1^1': (343.25482, 343.2545471191406, 35426.0), 'b2^1': (400.27628, 400.27655029296875, 9687.0), 'b3^1': (514.3192, 514.319091796875, 22234.0), 'b4^1': (571.3407, 571.3404541015625, 7341.0), 'b5^1': (672.38837, 672.3894653320312, 9945.0), 'b6^1': (828.48944, 828.4744262695312, 18138.0), 'y1^1': (175.11949, 175.11898803710938, 30516.0), 'y2^1': (276.16718, 276.16705322265625, 6829.0), 'y3^1': (3…	10	{'126.1277': (126.127725, 126.12789154052734, 23303.0), '127.1248': (127.12476, 127.12492370605469, 36743.0), '127.1311': (127.131079, 127.13106536865234, 22979.0), '128.1281': (128.128114, 128.1283416748047, 29734.0), '128.1344': (128.134433, 128.13458251953125, 38856.0), '129.1315': (129.131468, 129.1316680908203, 19736.0), '129.1378': (129.137787, 129.1377410888672, 10332.0), '130.1348': (130.…	N6H5F1	1	0	0	2174.8	A2B2C1D1E2F2fedD1E2F1feE2F1fedcbB5ba	IGNGTR	P20239	1	0	Complex	['E2F2fe', 'E2F1fe', 'E2F1fe']	3	83.7598	543.618			1	1	1	WYQ_MusOvary_IGP_F22_20240119
5860	5863	5829	15.1776	3	1022.11	1021.45	0	3061.32	IGNGTR	n[TMT10plex]IGNGTR	845.492	Zona pellucida sperm-binding protein 2	P20239	Zp2	184	9	{'b1^1': (343.25482, 343.2543640136719, 9364.0), 'b2^1': (400.27628, 400.27520751953125, 2725.0), 'b3^1': (514.3192, 514.3192749023438, 4813.0), 'b4^1': (571.3407, 0.0, 0.0), 'b5^1': (672.38837, 672.3900756835938, 3049.0), 'b6^1': (828.48944, 828.479736328125, 3175.0), 'y1^1': (175.11949, 175.11895751953125, 6465.0), 'y2^1': (276.16718, 276.16748046875, 1552.0), 'y3^1': (333.18863, 333.1878662109…	10	{'126.1277': (126.127725, 126.12789154052734, 8352.0), '127.1248': (127.12476, 127.12503814697266, 6434.0), '127.1311': (127.131079, 127.13118743896484, 9619.0), '128.1281': (128.128114, 128.12831115722656, 8605.0), '128.1344': (128.134433, 128.13449096679688, 8877.0), '129.1315': (129.131468, 129.1314697265625, 2491.0), '129.1378': (129.137787, 129.1377716064453, 3625.0), '130.1348': (130.134822…	N7H4F1	1	0	0	2215.82	A2B2C1D1E2F2fedD1E2F1feE2F2fedcbB5ba	IGNGTR	P20239	1	0	Complex	['E2F2fe', 'E2F2fe', 'E2F1fe']	3	59.3213	650.556			1	1	1	WYQ_MusOvary_IGP_F22_20240119
12413	12416	12377	28.0052	3	1073.47	1073.47	0	3216.39	LNNTNVR	n[TMT10plex]LNNTNVR	1058.6	SPARC-related modular calcium-binding protein 1	Q8BLY1	Smoc1	224	8	{'b1^1': (343.25482, 343.2547302246094, 4892.0), 'b2^1': (457.29776, 0.0, 0.0), 'b3^1': (571.3407, 0.0, 0.0), 'b4^1': (672.38837, 0.0, 0.0), 'b5^1': (786.4313, 0.0, 0.0), 'b6^1': (885.4997, 885.5018920898438, 4508.0), 'b7^1': (1041.6008, 0.0, 0.0), 'y1^1': (175.11949, 175.11904907226562, 31968.0), 'y2^1': (274.1879, 274.1878356933594, 2440.0), 'y3^1': (388.23083, 388.2314453125, 4183.0), 'y4^1': …	10	{'126.1277': (126.127725, 126.12788391113281, 23121.0), '127.1248': (127.12476, 127.12501525878906, 25703.0), '127.1311': (127.131079, 127.13123321533203, 22093.0), '128.1281': (128.128114, 128.12835693359375, 25203.0), '128.1344': (128.134433, 128.13455200195312, 28016.0), '129.1315': (129.131468, 129.1317596435547, 16179.0), '129.1378': (129.137787, 129.13792419433594, 27681.0), '130.1348': (13…	N6H3F1G1	1	0	1	2157.78	A2B2C1D1E2F2G4gfedD1E2eE2edcbB5ba	LNNTNVR	Q8BLY1	1	0	Complex	['E2F2G4gfe', 'E2e', 'E2e']	3	42.8877	417.385			1	1	1	WYQ_MusOvary_IGP_F22_20240119
12542	12545	12511	28.2471	3	931.417	931.084	0	2790.23	ACSFNK	n[TMT10plex]AC[Carbamidomethyl]SFNK[TMT10plex]	1183.64	Zona pellucida sperm-binding protein 3	P10761	Zp3	304	6	{'b1^1': (301.2079, 301.207763671875, 9773.0), 'b2^1': (461.23853, 461.23956298828125, 7774.0), 'b3^1': (548.27057, 548.2705078125, 10408.0), 'b4^1': (695.339, 0.0, 0.0), 'b5^1': (809.3819, 809.3838500976562, 6906.0), 'b6^1': (1166.6398, 1166.63330078125, 83625.0), 'y1^1': (376.27628, 376.27606201171875, 18626.0), 'y2^1': (490.3192, 0.0, 0.0), 'y3^1': (637.38763, 0.0, 0.0), 'y4^1': (724.4197, 0.0…	10	{'126.1277': (126.127725, 126.12787628173828, 67524.0), '127.1248': (127.12476, 127.12496185302734, 52022.0), '127.1311': (127.131079, 127.13116455078125, 58141.0), '128.1281': (128.128114, 128.12832641601562, 58619.0), '128.1344': (128.134433, 128.13455200195312, 68378.0), '129.1315': (129.131468, 129.13168334960938, 37993.0), '129.1378': (129.137787, 129.1378936767578, 49995.0), '130.1348': (13…	N4H4F1	1	0	0	1606.59	A2B2C1D1E2F2fedD1E1edcbB5ba	ACSFNK	P10761	1	0	Hybrid	['E2F2fe']	1	29.9066	169.926			1	1	1	WYQ_MusOvary_IGP_F22_20240119
9663	9666	9623	22.7282	3	1040.47	1040.46	0	3118.34	SGNASTMTRR	n[TMT10plex]SGNASTMTRR	1308.68	Ral GTPase-activating protein subunit alpha-1	Q6GYP7	Ralgapa1	850	7	{'b1^1': (317.2028, 0.0, 0.0), 'b2^1': (374.22424, 0.0, 0.0), 'b3^1': (488.26718, 0.0, 0.0), 'b4^1': (559.30426, 0.0, 0.0), 'b5^1': (646.3363, 646.34765625, 38107.0), 'b6^1': (747.384, 0.0, 0.0), 'b7^1': (878.4245, 0.0, 0.0), 'b8^1': (979.47217, 0.0, 0.0), 'b9^1': (1135.5732, 1135.5953369140625, 10924.0), 'b10^1': (1291.6744, 1291.6806640625, 75152.0), 'y1^1': (175.11949, 175.11904907226562, 3065…	10	{'126.1277': (126.127725, 126.12787628173828, 21677.0), '127.1248': (127.12476, 127.12491607666016, 27468.0), '127.1311': (127.131079, 127.13114166259766, 20593.0), '128.1281': (128.128114, 128.12831115722656, 20546.0), '128.1344': (128.134433, 128.13453674316406, 26977.0), '129.1315': (129.131468, 129.13168334960938, 27372.0), '129.1378': (129.137787, 129.13784790039062, 31653.0), '130.1348': (1…	N5H4F1	1	0	0	1809.67	A2B2C1D1E2F2fedD1E2F1fedcbB5ba	SGNASTMTRR	Q6GYP7	1	0	Complex	['E2F2fe', 'E2F1fe']	2	25.3924	340.757			1	1	1	WYQ_MusOvary_IGP_F22_20240119
30647	30650	30603	61.4359	3	1324.93	1324.6	2	3968.76	ALFTDRMATRSTTQSNR	n[TMT10plex]ALFTDRM[Oxidation]ATRSTTQSNR	2200.12	Wee1-like protein kinase	P47810	Wee1	627	8	{'b1^1': (301.2079, 301.2077331542969, 152140.0), 'b2^1': (414.29193, 414.29193115234375, 87374.0), 'b3^1': (561.36035, 0.0, 0.0), 'b4^1': (662.408, 0.0, 0.0), 'b5^1': (777.435, 0.0, 0.0), 'b6^1': (933.5361, 0.0, 0.0), 'b7^1': (1080.5715, 1080.56787109375, 22109.0), 'b8^1': (1151.6086, 0.0, 0.0), 'b9^1': (1252.6562, 0.0, 0.0), 'b10^1': (1408.7573, 0.0, 0.0), 'b11^1': (1495.7894, 0.0, 0.0), 'b12^1…	10	{'126.1277': (126.127725, 126.1279525756836, 62794.0), '127.1248': (127.12476, 127.12506866455078, 50508.0), '127.1311': (127.131079, 127.13127899169922, 74356.0), '128.1281': (128.128114, 128.12841796875, 69495.0), '128.1344': (128.134433, 128.13458251953125, 66296.0), '129.1315': (129.131468, 129.13182067871094, 47184.0), '129.1378': (129.137787, 129.1379852294922, 81095.0), '130.1348': (130.13…	N4H5F1	1	0	0	1768.64	A2B2C1D1E2F2fedD1E1eE1edcbB5ba	ALFTDRMATRSTTQSNR	P47810	1	0	Hybrid	['E2F2fe']	1	21.1731	247.922			1	1	1	WYQ_MusOvary_IGP_F22_20240119
15679	15682	15646	34.5804	3	1103.17	1102.5	1	3305.44	NDTLQEAK	n[TMT10plex]NDTLQEAK[TMT10plex]	1375.77	Golgi apparatus protein 1	Q61543	Glg1	782	12	{'b1^1': (344.21368, 344.2128601074219, 2940.0), 'b2^1': (459.24063, 0.0, 0.0), 'b3^1': (560.2883, 0.0, 0.0), 'b4^1': (673.3724, 0.0, 0.0), 'b5^1': (801.43097, 801.431640625, 3044.0), 'b6^1': (930.4735, 930.48388671875, 2642.0), 'b7^1': (1001.5107, 1001.518310546875, 2215.0), 'b8^1': (1358.7686, 1358.746826171875, 14042.0), 'y1^1': (376.27628, 376.2757568359375, 30961.0), 'y2^1': (447.3134, 447.3…	10	{'126.1277': (126.127725, 126.12779998779297, 32264.0), '127.1248': (127.12476, 127.12498474121094, 20389.0), '127.1311': (127.131079, 127.13116455078125, 35305.0), '128.1281': (128.128114, 128.1282958984375, 30425.0), '128.1344': (128.134433, 128.1344451904297, 32283.0), '129.1315': (129.131468, 129.1316680908203, 17774.0), '129.1378': (129.137787, 129.13783264160156, 25968.0), '130.1348': (130.…	N4H5G1	0	0	1	1929.67	A2B2C1D1E2F2G4gfedD1E1eE1edcba	NDTLQEAK	Q61543	0	0	Complex	['E2F2G4gfe']	1	81.5298	127.925			1	1	1	WYQ_MusOvary_IGP_F23_20240119
9748	9751	9707	22.7941	4	865.383	864.879	0	3455.49	RNFTAADWGHSR	n[TMT10plex]RNFTAADWGHSR	1645.83	Collagen alpha-1(VI) chain	Q04857	Col6a1	211	13	{'b1^1': (386.27188, 386.2716979980469, 8483.0), 'b2^1': (500.3148, 0.0, 0.0), 'b3^1': (647.3832, 0.0, 0.0), 'b4^1': (748.4309, 0.0, 0.0), 'b5^1': (819.468, 0.0, 0.0), 'b6^1': (890.5051, 0.0, 0.0), 'b7^1': (1005.53204, 1005.53271484375, 2451.0), 'b8^1': (1191.6113, 1191.5927734375, 8190.0), 'b9^1': (1248.6328, 0.0, 0.0), 'b10^1': (1385.6918, 0.0, 0.0), 'b11^1': (1472.7238, 0.0, 0.0), 'b12^1': (16…	10	{'126.1277': (126.127725, 126.12782287597656, 14247.0), '127.1248': (127.12476, 127.12491607666016, 15917.0), '127.1311': (127.131079, 127.13105773925781, 14378.0), '128.1281': (128.128114, 128.1282501220703, 15791.0), '128.1344': (128.134433, 128.1344757080078, 15808.0), '129.1315': (129.131468, 129.13160705566406, 17090.0), '129.1378': (129.137787, 129.1378173828125, 17169.0), '130.1348': (130.…	N5H4F1	1	0	0	1809.67	A2B2C1D1E2F2fedD1E2F1fedcbB5ba	RNFTAADWGHSR	Q04857	1	0	Complex	['E2F2fe', 'E2F1fe']	2	63.9977	218.909	1		1	1	1	WYQ_MusOvary_IGP_F23_20240119
8484	8487	8440	20.2481	3	1184.86	1184.52	0	3550.53	CLNHTTQK	n[TMT10plex]C[Carbamidomethyl]LNHTTQK[TMT10plex]	1458.8	Acid ceramidase	Q9WV54	Asah1	341	8	{'b1^1': (390.20142, 390.2004699707031, 2602.0), 'b2^1': (503.28546, 0.0, 0.0), 'b3^1': (617.32837, 0.0, 0.0), 'b4^1': (754.3873, 0.0, 0.0), 'b5^1': (855.435, 855.4340209960938, 3748.0), 'b6^1': (956.48267, 0.0, 0.0), 'b7^1': (1084.5413, 0.0, 0.0), 'b8^1': (1441.7992, 0.0, 0.0), 'y1^1': (376.27628, 376.2755126953125, 3764.0), 'y2^1': (504.33487, 504.33526611328125, 1452.0), 'y3^1': (605.3825, 605…	10	{'126.1277': (126.127725, 126.12777709960938, 5644.0), '127.1248': (127.12476, 127.12487030029297, 7021.0), '127.1311': (127.131079, 127.13103485107422, 4965.0), '128.1281': (128.128114, 128.1282501220703, 6430.0), '128.1344': (128.134433, 128.13442993164062, 8425.0), '129.1315': (129.131468, 129.13140869140625, 4023.0), '129.1378': (129.137787, 129.13796997070312, 6542.0), '130.1348': (130.13482…	N4H6G1	0	0	1	2091.72	A2B2C1D1E2F2G4gfedD1E1eE1F1fedcba	CLNHTTQK	Q9WV54	0	0	Hybrid	['E2F2G4gfe']	1	34.891	241.329			1	1	1	WYQ_MusOvary_IGP_F23_20240119
37261	37264	37211	72.7674	3	1296.23	1296.23	0	3884.69	DIWNVTGAK	n[TMT10plex]DIWNVTGAK[TMT10plex]	1460.84	Insulin-like growth factor-binding protein 7	Q61581	Igfbp7	170	16	{'b1^1': (345.1977, 345.1973571777344, 46329.0), 'b2^1': (458.28177, 458.2814636230469, 38075.0), 'b3^1': (644.3611, 644.3605346679688, 33518.0), 'b4^1': (758.404, 758.403076171875, 39371.0), 'b5^1': (857.4724, 857.4710083007812, 27550.0), 'b6^1': (958.5201, 958.51904296875, 13860.0), 'b7^1': (1015.54156, 1015.5366821289062, 26779.0), 'b8^1': (1086.5786, 1086.5758056640625, 8465.0), 'b9^1': (1443…	10	{'126.1277': (126.127725, 126.12785339355469, 91963.0), '127.1248': (127.12476, 127.12498474121094, 51297.0), '127.1311': (127.131079, 127.13118743896484, 77320.0), '128.1281': (128.128114, 128.12831115722656, 73248.0), '128.1344': (128.134433, 128.13450622558594, 71128.0), '129.1315': (129.131468, 129.13172912597656, 46874.0), '129.1378': (129.137787, 129.13787841796875, 67742.0), '130.1348': (1…	N5H4F1G2	1	0	1	2423.85	A2B2C1D1E2F2G4gfedD1E2F1G4gfedcbB5ba	DIWNVTGAK	Q61581	1	0	Complex	['E2F2G4gfe', 'E2F1G4gfe']	2	147.276	176.084			1	1	0.5	WYQ_MusOvary_IGP_F24_20240119
37356	37359	37325	72.9405	3	1309.91	1309.58	1	3925.71	DIWNVTGAK	n[TMT10plex]DIWNVTGAK[TMT10plex]	1460.84	Insulin-like growth factor-binding protein 7	Q61581	Igfbp7	170	14	{'b1^1': (345.1977, 345.1976318359375, 33347.0), 'b2^1': (458.28177, 458.28173828125, 19010.0), 'b3^1': (644.3611, 644.3577270507812, 10677.0), 'b4^1': (758.404, 758.4034423828125, 7272.0), 'b5^1': (857.4724, 857.4717407226562, 14497.0), 'b6^1': (958.5201, 0.0, 0.0), 'b7^1': (1015.54156, 1015.53076171875, 40988.0), 'b8^1': (1086.5786, 0.0, 0.0), 'b9^1': (1443.8365, 1443.8228759765625, 70146.0), '…	10	{'126.1277': (126.127725, 126.12786865234375, 61547.0), '127.1248': (127.12476, 127.12504577636719, 35061.0), '127.1311': (127.131079, 127.1312255859375, 58193.0), '128.1281': (128.128114, 128.12835693359375, 52725.0), '128.1344': (128.134433, 128.13455200195312, 52116.0), '129.1315': (129.131468, 129.1317596435547, 35209.0), '129.1378': (129.137787, 129.1378936767578, 55983.0), '130.1348': (130.…	N6H3F1G2	1	0	1	2464.87	A2B2C1D1E2F2G4gfedD1E2F2G4gfedcbB5ba	DIWNVTGAK	Q61581	1	0	Complex	['E2F2G4gfe', 'E2F2G4gfe']	2	111.311	181.077			1	1	1	WYQ_MusOvary_IGP_F24_20240119
5637	5640	5593	14.8236	3	939.744	939.408	0	2817.21	IGNGTR	n[TMT10plex]IGNGTR	845.492	Zona pellucida sperm-binding protein 2	P20239	Zp2	184	8	{'b1^1': (343.25482, 343.25408935546875, 23388.0), 'b2^1': (400.27628, 400.2769775390625, 6686.0), 'b3^1': (514.3192, 514.3209228515625, 13319.0), 'b4^1': (571.3407, 0.0, 0.0), 'b5^1': (672.38837, 672.39013671875, 11584.0), 'b6^1': (828.48944, 828.4802856445312, 15301.0), 'y1^1': (175.11949, 175.119140625, 33508.0), 'y2^1': (276.16718, 0.0, 0.0), 'y3^1': (333.18863, 333.18841552734375, 12917.0), …	10	{'126.1277': (126.127725, 126.12797546386719, 31298.0), '127.1248': (127.12476, 127.12499237060547, 16643.0), '127.1311': (127.131079, 127.13131713867188, 26663.0), '128.1281': (128.128114, 128.12847900390625, 17549.0), '128.1344': (128.134433, 128.13462829589844, 29671.0), '129.1315': (129.131468, 129.1316680908203, 11858.0), '129.1378': (129.137787, 129.1378631591797, 10328.0), '130.1348': (130…	N5H5F1	1	0	0	1971.72	A2B2C1D1E2F2feE2F1fedD1E1edcbB5ba	IGNGTR	P20239	1	0	Hybrid	['E2F2fe', 'E2F1fe']	2	54.0758	653.014			1	1	1	WYQ_MusOvary_IGP_F24_20240119
5695	5698	5647	14.943	2	1227.55	1227.05	0	2452.08	IGNGTR	n[TMT10plex]IGNGTR	845.492	Zona pellucida sperm-binding protein 2	P20239	Zp2	184	8	{'b1^1': (343.25482, 343.2548828125, 6199.0), 'b2^1': (400.27628, 400.2760925292969, 2419.0), 'b3^1': (514.3192, 514.3196411132812, 4921.0), 'b4^1': (571.3407, 0.0, 0.0), 'b5^1': (672.38837, 672.3894653320312, 2983.0), 'b6^1': (828.48944, 828.4896850585938, 2002.0), 'y1^1': (175.11949, 175.1190948486328, 7785.0), 'y2^1': (276.16718, 0.0, 0.0), 'y3^1': (333.18863, 333.1882019042969, 2893.0), 'y4^1…	10	{'126.1277': (126.127725, 126.12786865234375, 6417.0), '127.1248': (127.12476, 127.125, 7848.0), '127.1311': (127.131079, 127.1312255859375, 4371.0), '128.1281': (128.128114, 128.12838745117188, 7220.0), '128.1344': (128.134433, 128.13461303710938, 6625.0), '129.1315': (129.131468, 129.13145446777344, 5050.0), '129.1378': (129.137787, 129.1379852294922, 2871.0), '130.1348': (130.134822, 130.13493…	N4H4F1	1	0	0	1606.59	A2B2C1D1E2F2fedD1E1edcbB5ba	IGNGTR	P20239	1	0	Hybrid	['E2F2fe']	1	46.3778	784.535			1	1	1	WYQ_MusOvary_IGP_F24_20240119
27134	27137	27097	54.4729	4	1205.3	1205.55	0	4817.18	TDAELNETARPLSPVNPK	n[TMT10plex]TDAELNETARPLSPVNPK[TMT10plex]	2409.33	Trans-Golgi network integral membrane protein 1	Q62313	Tgoln1	110	11	{'b1^1': (331.21844, 331.21844482421875, 13113.0), 'b2^1': (446.2454, 446.2449645996094, 36851.0), 'b3^1': (517.2825, 0.0, 0.0), 'b4^1': (646.3251, 646.3248901367188, 22756.0), 'b5^1': (759.4091, 759.4058837890625, 18741.0), 'b6^1': (873.4521, 0.0, 0.0), 'b7^1': (1002.4947, 0.0, 0.0), 'b8^1': (1103.5424, 0.0, 0.0), 'b9^1': (1174.5795, 0.0, 0.0), 'b10^1': (1330.6805, 0.0, 0.0), 'b11^1': (1427.7333…	10	{'126.1277': (126.127725, 126.12784576416016, 68699.0), '127.1248': (127.12476, 127.12503051757812, 47023.0), '127.1311': (127.131079, 127.13118743896484, 93116.0), '128.1281': (128.128114, 128.1282958984375, 79799.0), '128.1344': (128.134433, 128.13449096679688, 68144.0), '129.1315': (129.131468, 129.13177490234375, 49197.0), '129.1378': (129.137787, 129.13790893554688, 104823.0), '130.1348': (1…	N5H4F1S1G1	1	1	1	2407.85	A2B2C1D1E2F2G4gfedD1E2F1fF3fedcbB5ba	TDAELNETARPLSPVNPK	Q62313	1	0	Complex	['E2F2G4gfe', 'E2F1fF3fe']	2	36.3425	110.486			1	1	1	WYQ_MusOvary_IGP_F24_20240119
5678	5681	5647	14.9095	3	954.088	953.753	0	2858.24	IGNGTR	n[TMT10plex]IGNGTR	845.492	Zona pellucida sperm-binding protein 2	P20239	Zp2	184	7	{'b1^1': (343.25482, 343.2550964355469, 6142.0), 'b2^1': (400.27628, 400.2748718261719, 1655.0), 'b3^1': (514.3192, 514.318115234375, 1818.0), 'b4^1': (571.3407, 0.0, 0.0), 'b5^1': (672.38837, 0.0, 0.0), 'b6^1': (828.48944, 828.4832153320312, 2048.0), 'y1^1': (175.11949, 175.11903381347656, 8536.0), 'y2^1': (276.16718, 0.0, 0.0), 'y3^1': (333.18863, 333.1876525878906, 2387.0), 'y4^1': (447.23157,…	10	{'126.1277': (126.127725, 126.1279067993164, 9526.0), '127.1248': (127.12476, 127.12513732910156, 10175.0), '127.1311': (127.131079, 127.1312255859375, 10301.0), '128.1281': (128.128114, 128.1283416748047, 8505.0), '128.1344': (128.134433, 128.134521484375, 10308.0), '129.1315': (129.131468, 129.13172912597656, 7446.0), '129.1378': (129.137787, 129.13778686523438, 6347.0), '130.1348': (130.134822…	N6H4F1	1	0	0	2012.75	A2B2C1D1E2F2feE2F2fedD1E1edcbB5ba	IGNGTR	P20239	1	0	Hybrid	['E2F2fe', 'E2F2fe']	2	35.2189	553.016			0.999416	1	1	WYQ_MusOvary_IGP_F24_20240119
5583	5586	5541	14.7171	2	1146.53	1146.02	0	2290.03	IGNGTR	n[TMT10plex]IGNGTR	845.492	Zona pellucida sperm-binding protein 2	P20239	Zp2	184	6	{'b1^1': (343.25482, 343.25445556640625, 4754.0), 'b2^1': (400.27628, 400.27716064453125, 1697.0), 'b3^1': (514.3192, 0.0, 0.0), 'b4^1': (571.3407, 0.0, 0.0), 'b5^1': (672.38837, 672.3865966796875, 1794.0), 'b6^1': (828.48944, 0.0, 0.0), 'y1^1': (175.11949, 175.1188507080078, 10819.0), 'y2^1': (276.16718, 0.0, 0.0), 'y3^1': (333.18863, 333.1878356933594, 2569.0), 'y4^1': (447.23157, 0.0, 0.0), 'y…	10	{'126.1277': (126.127725, 126.12783813476562, 6272.0), '127.1248': (127.12476, 127.12480163574219, 4746.0), '127.1311': (127.131079, 127.13113403320312, 5536.0), '128.1281': (128.128114, 128.12826538085938, 7764.0), '128.1344': (128.134433, 128.13453674316406, 7925.0), '129.1315': (129.131468, 129.13143920898438, 3872.0), '129.1378': (129.137787, 129.1377410888672, 2307.0), '130.1348': (130.13482…	N4H3F1	1	0	0	1444.53	A2B2C1D1E2F2fedD1dcbB5ba	IGNGTR	P20239	1	0	Complex	['E2F2fe']	1	26.343	255.848			1	1	1	WYQ_MusOvary_IGP_F24_20240119
9345	9348	9313	22.1251	3	1065.84	1065.5	2	3194.47	LHSENVTK	n[TMT10plex]LHSENVTK[TMT10plex]	1384.81	CDK5 regulatory subunit-associated protein 2	Q8K389	Cdk5rap2	385	6	{'b1^1': (343.25482, 343.254150390625, 13688.0), 'b2^1': (480.31372, 480.31256103515625, 17403.0), 'b3^1': (567.34576, 567.3450927734375, 3941.0), 'b4^1': (696.38837, 0.0, 0.0), 'b5^1': (810.4313, 0.0, 0.0), 'b6^1': (909.4997, 0.0, 0.0), 'b7^1': (1010.54736, 0.0, 0.0), 'b8^1': (1367.8053, 1367.8050537109375, 45483.0), 'y1^1': (376.27628, 376.2760009765625, 22684.0), 'y2^1': (477.32394, 477.323272…	10	{'126.1277': (126.127725, 126.1278076171875, 16533.0), '127.1248': (127.12476, 127.1249008178711, 21076.0), '127.1311': (127.131079, 127.13104248046875, 15374.0), '128.1281': (128.128114, 128.12828063964844, 18086.0), '128.1344': (128.134433, 128.13446044921875, 18939.0), '129.1315': (129.131468, 129.13169860839844, 18162.0), '129.1378': (129.137787, 129.13780212402344, 27232.0), '130.1348': (130…	N5H4F1	1	0	0	1809.67	A2B2C1D1E2F2fedD1E2F1fedcbB5ba	LHSENVTK	Q8K389	1	0	Hybrid	['E2F2fe', 'E2F1fe']	2	22.9539	309.498			1	1	1	WYQ_MusOvary_IGP_F24_20240119
27159	27161	27120	58.4711	3	1147.2	1146.53	0	3436.57	ITDIENGTFANIPR	n[TMT10plex]ITDIENGTFANIPR	1788.96	Asporin	Q99MQ4	Aspn	275	24	{'b1^1': (343.25482, 343.2549743652344, 53837.0), 'b2^1': (444.3025, 444.30316162109375, 20054.0), 'b3^1': (559.32947, 559.3298950195312, 136632.0), 'b4^1': (672.4135, 672.4140014648438, 27750.0), 'b5^1': (801.4561, 801.45751953125, 44590.0), 'b6^1': (915.499, 915.4979248046875, 15555.0), 'b7^1': (972.5205, 972.5169067382812, 6167.0), 'b8^1': (1073.5681, 0.0, 0.0), 'b9^1': (1220.6366, 1220.639038…	10	{'126.1277': (126.127725, 126.12802124023438, 38849.0), '127.1248': (127.12476, 127.1251220703125, 31778.0), '127.1311': (127.131079, 127.13134765625, 39496.0), '128.1281': (128.128114, 128.1284637451172, 41426.0), '128.1344': (128.134433, 128.1346893310547, 38926.0), '129.1315': (129.131468, 129.13189697265625, 33489.0), '129.1378': (129.137787, 129.1380615234375, 48410.0), '130.1348': (130.1348…	N5H3F1	1	0	0	1647.61	A2B2C1D1E2F2fedD2dD1dcbB5ba	ITDIENGTFANIPR	Q99MQ4	1	1	Complex	['E2F2fe']	1	204.587	489.464		1	1	1	1	WYQ_MusOvary_IGP_F2_20240116
27111	27114	27067	58.3782	3	1146.17	1146.53	0	3436.57	ITDIENGTFANIPR	n[TMT10plex]ITDIENGTFANIPR	1788.96	Asporin	Q99MQ4	Aspn	275	21	{'b1^1': (343.25482, 343.2547302246094, 18139.0), 'b2^1': (444.3025, 444.3023986816406, 8034.0), 'b3^1': (559.32947, 559.3295288085938, 48609.0), 'b4^1': (672.4135, 672.412109375, 12649.0), 'b5^1': (801.4561, 801.4526977539062, 18807.0), 'b6^1': (915.499, 915.497314453125, 4530.0), 'b7^1': (972.5205, 0.0, 0.0), 'b8^1': (1073.5681, 0.0, 0.0), 'b9^1': (1220.6366, 0.0, 0.0), 'b10^1': (1291.6737, 129…	10	{'126.1277': (126.127725, 126.1279525756836, 28875.0), '127.1248': (127.12476, 127.12507629394531, 26659.0), '127.1311': (127.131079, 127.13125610351562, 32510.0), '128.1281': (128.128114, 128.12840270996094, 35204.0), '128.1344': (128.134433, 128.1345977783203, 33622.0), '129.1315': (129.131468, 129.1317901611328, 23333.0), '129.1378': (129.137787, 129.1379852294922, 32901.0), '130.1348': (130.1…	N5H3F1	1	0	0	1647.61	A2B2C1D1E2F2fedD1E2edcbB5ba	ITDIENGTFANIPR	Q99MQ4	1	0	Complex	['E2F2fe', 'E2e']	2	143.661	596.181			1	1	1	WYQ_MusOvary_IGP_F2_20240116
34586	34588	34550	72.8952	4	1092.74	1092.49	0	4365.93	LADENQNVSEMGWIVK	n[TMT10plex]LADENQNVSEMGWIVK[TMT10plex]	2290.2	Zona pellucida sperm-binding protein 2	P20239	Zp2	172	20	{'b1^1': (343.25482, 343.2547607421875, 16986.0), 'b2^1': (414.29193, 414.292724609375, 11438.0), 'b3^1': (529.31885, 529.3192749023438, 46841.0), 'b4^1': (658.36145, 658.3619995117188, 13689.0), 'b5^1': (772.4044, 772.4057006835938, 15881.0), 'b6^1': (900.46295, 900.4642333984375, 24514.0), 'b7^1': (1014.5059, 0.0, 0.0), 'b8^1': (1113.5743, 1113.577880859375, 35483.0), 'b9^1': (1200.6063, 1200.6…	10	{'126.1277': (126.127725, 126.12812042236328, 29875.0), '127.1248': (127.12476, 127.12523651123047, 19225.0), '127.1311': (127.131079, 127.13142395019531, 34241.0), '128.1281': (128.128114, 128.12857055664062, 28305.0), '128.1344': (128.134433, 128.13473510742188, 29630.0), '129.1315': (129.131468, 129.13198852539062, 13356.0), '129.1378': (129.137787, 129.13816833496094, 19921.0), '130.1348': (1…	N4H5F1G1	1	0	1	2075.73	A2B2C1D1E2F2G4gfedD1E1eE1edcbB5ba	LADENQNVSEMGWIVK	P20239	1	0	Hybrid	['E2F2G4gfe']	1	128.302	89.0108	1		0.998377	1	1	WYQ_MusOvary_IGP_F2_20240116
29765	29768	29732	63.4992	4	910.659	910.159	0	3636.61	LNLTTDPK	n[TMT10plex]LNLTTDPK[TMT10plex]	1358.82	Golgi apparatus protein 1	Q61543	Glg1	161	14	{'b1^1': (343.25482, 343.2549133300781, 36260.0), 'b2^1': (457.29776, 457.2977600097656, 11388.0), 'b3^1': (570.38184, 570.3825073242188, 6400.0), 'b4^1': (671.4295, 671.4322509765625, 3867.0), 'b5^1': (772.4772, 772.4813842773438, 4228.0), 'b6^1': (887.5041, 887.5051879882812, 92817.0), 'b7^1': (984.5569, 0.0, 0.0), 'b8^1': (1341.8148, 0.0, 0.0), 'y1^1': (376.27628, 376.2762756347656, 72531.0), …	10	{'126.1277': (126.127725, 126.12796783447266, 69016.0), '127.1248': (127.12476, 127.12516784667969, 35975.0), '127.1311': (127.131079, 127.13130950927734, 69624.0), '128.1281': (128.128114, 128.12844848632812, 59419.0), '128.1344': (128.134433, 128.13462829589844, 58373.0), '129.1315': (129.131468, 129.13185119628906, 22018.0), '129.1378': (129.137787, 129.13803100585938, 41087.0), '130.1348': (1…	N5H4G2	0	0	1	2277.79	A2B2C1D1E2F2G4gfedD1E2F1G4gfedcba	LNLTTDPK	Q61543	0	0	Complex	['E2F2G4gfe', 'E2F1G4gfe']	2	126.189	124.936			1	1	0.500229	WYQ_MusOvary_IGP_F2_20240116
21883	21886	21837	48.394	4	1257.55	1257.3	0	5025.17	QGNVSSHPIQPTWVPFR	n[TMT10plex]QGNVSSHPIQPTWVPFR	2178.15	Zona pellucida sperm-binding protein 3	P10761	Zp3	146	20	{'b1^1': (358.22934, 358.2295227050781, 22771.0), 'b2^1': (415.2508, 415.25115966796875, 7822.0), 'b3^1': (529.2937, 529.2941284179688, 14284.0), 'b4^1': (628.3621, 628.3637084960938, 8229.0), 'b5^1': (715.39417, 715.39697265625, 6589.0), 'b6^1': (802.4262, 802.4282836914062, 6465.0), 'b7^1': (939.4851, 939.4859619140625, 19490.0), 'b8^1': (1036.5378, 0.0, 0.0), 'b9^1': (1149.622, 0.0, 0.0), 'b10…	10	{'126.1277': (126.127725, 126.12800598144531, 45476.0), '127.1248': (127.12476, 127.12511444091797, 48404.0), '127.1311': (127.131079, 127.13131713867188, 42941.0), '128.1281': (128.128114, 128.12847900390625, 44652.0), '128.1344': (128.134433, 128.13467407226562, 47635.0), '129.1315': (129.131468, 129.13185119628906, 34246.0), '129.1378': (129.137787, 129.13804626464844, 39426.0), '130.1348': (1…	N7H6F1G1	1	0	1	2847.02	A2B2C1D1E2F2G4gfeE2F2fedD2dD1E1eE1F1fedcbB5ba	QGNVSSHPIQPTWVPFR	P10761	1	1	Hybrid	['E2F2G4gfe', 'E2F2fe']	2	116.565	201.367		1	1	1	1	WYQ_MusOvary_IGP_F2_20240116
38825	38828	38793	81.4423	4	1218.53	1217.52	0	4867.06	YTGNASALLILPDQGR	n[TMT10plex]YTGNASALLILPDQGR	1917.05	Serine protease inhibitor A3K	P07759	Serpina3k	270	20	{'b1^1': (393.2341, 393.2348937988281, 9241.0), 'b2^1': (494.28177, 494.2822570800781, 5478.0), 'b3^1': (551.3032, 551.3049926757812, 2342.0), 'b4^1': (665.3461, 665.3447265625, 2321.0), 'b5^1': (736.38324, 736.3853149414062, 2961.0), 'b6^1': (823.4153, 0.0, 0.0), 'b7^1': (894.4524, 0.0, 0.0), 'b8^1': (1007.5365, 0.0, 0.0), 'b9^1': (1120.6205, 1120.6282958984375, 2683.0), 'b10^1': (1233.7046, 0.0…	10	{'126.1277': (126.127725, 126.12799835205078, 10542.0), '127.1248': (127.12476, 127.12516021728516, 7409.0), '127.1311': (127.131079, 127.1313247680664, 10140.0), '128.1281': (128.128114, 128.12840270996094, 10681.0), '128.1344': (128.134433, 128.13465881347656, 7656.0), '129.1315': (129.131468, 129.1317596435547, 8102.0), '129.1378': (129.137787, 129.13796997070312, 13033.0), '130.1348': (130.13…	N6H5G3	0	0	1	2950.01	A2B2C1D1E2F2G4gfedD1E2F1G4gfeE2F1G4gfedcba	YTGNASALLILPDQGR	P07759	0	0	Complex	['E2F2G4gfe', 'E2F1G4gfe', 'E2F1G4gfe']	3	116.094	251.56			1	1	1	WYQ_MusOvary_IGP_F2_20240116
34464	34467	34415	72.6564	3	1484.35	1483.67	1	4447.99	LADENQNVSEMGWIVK	n[TMT10plex]LADENQNVSEMGWIVK[TMT10plex]	2290.2	Zona pellucida sperm-binding protein 2	P20239	Zp2	172	19	{'b1^1': (343.25482, 343.2552795410156, 11564.0), 'b2^1': (414.29193, 414.2924499511719, 5545.0), 'b3^1': (529.31885, 529.3196411132812, 27779.0), 'b4^1': (658.36145, 658.36328125, 4923.0), 'b5^1': (772.4044, 772.4077758789062, 5877.0), 'b6^1': (900.46295, 900.4652099609375, 10502.0), 'b7^1': (1014.5059, 1014.506591796875, 10752.0), 'b8^1': (1113.5743, 1113.57568359375, 7071.0), 'b9^1': (1200.606…	10	{'126.1277': (126.127725, 126.12813568115234, 15756.0), '127.1248': (127.12476, 127.12252807617188, 990.0), '127.1311': (127.131079, 127.1314468383789, 18382.0), '128.1281': (128.128114, 128.1286163330078, 18465.0), '128.1344': (128.134433, 128.1348114013672, 15184.0), '129.1315': (129.131468, 129.1317596435547, 5636.0), '129.1378': (129.137787, 129.1381378173828, 7326.0), '130.1348': (130.134822…	N6H3F1G1	1	0	1	2157.78	A2B2C1D1E2F2G4gfedD1E2F2fedcbB5ba	LADENQNVSEMGWIVK	P20239	1	0	Complex	['E2F2G4gfe', 'E2F2fe']	2	107.888	332.537	1		1	1	0.999771	WYQ_MusOvary_IGP_F2_20240116
13307	13310	13272	31.9354	3	1101.47	1100.8	1	3299.39	NFTAADWGHSR	n[TMT10plex]NFTAADWGHSR	1489.73	Collagen alpha-1(VI) chain	Q04857	Col6a1	211	16	{'b1^1': (344.21368, 344.2146911621094, 3592.0), 'b2^1': (491.2821, 491.2823181152344, 1773.0), 'b3^1': (592.3298, 592.3306274414062, 1766.0), 'b4^1': (663.3669, 0.0, 0.0), 'b5^1': (734.404, 0.0, 0.0), 'b6^1': (849.43097, 849.4312133789062, 14576.0), 'b7^1': (1035.5103, 0.0, 0.0), 'b8^1': (1092.5317, 1092.54052734375, 1913.0), 'b9^1': (1229.5906, 0.0, 0.0), 'b10^1': (1316.6227, 1316.6180419921875…	10	{'126.1277': (126.127725, 126.12810516357422, 19143.0), '127.1248': (127.12476, 127.12517547607422, 21518.0), '127.1311': (127.131079, 127.1313247680664, 15074.0), '128.1281': (128.128114, 128.12852478027344, 16983.0), '128.1344': (128.134433, 128.13473510742188, 27801.0), '129.1315': (129.131468, 129.13186645507812, 22910.0), '129.1378': (129.137787, 129.13804626464844, 24808.0), '130.1348': (13…	N5H4F1	1	0	0	1809.67	A2B2C1D1E2F2fedD1E2F1fedcbB5ba	NFTAADWGHSR	Q04857	1	0	Complex	['E2F2fe', 'E2F1fe']	2	107.35	446.363			1	1	1	WYQ_MusOvary_IGP_F2_20240116
40710	40712	40681	85.2402	4	1116	1115.75	0	4458.97	VLTLANFTTK	n[TMT10plex]VLTLANFTTK[TMT10plex]	1564.96	Thy-1 membrane glycoprotein	P01831	Thy1	94	15	{'b1^1': (329.23917, 329.2389221191406, 15664.0), 'b2^1': (442.32324, 442.3231201171875, 10840.0), 'b3^1': (543.3709, 543.3715209960938, 10961.0), 'b4^1': (656.45496, 656.4547729492188, 10149.0), 'b5^1': (727.49207, 727.4931030273438, 10162.0), 'b6^1': (841.53503, 841.5355834960938, 2807.0), 'b7^1': (988.60345, 988.6058959960938, 4843.0), 'b8^1': (1089.6511, 0.0, 0.0), 'b9^1': (1190.6987, 0.0, 0.…	10	{'126.1277': (126.127725, 126.12800598144531, 6628.0), '127.1248': (127.12476, 127.12489318847656, 3314.0), '127.1311': (127.131079, 127.13143920898438, 7800.0), '128.1281': (128.128114, 128.12835693359375, 8706.0), '128.1344': (128.134433, 128.134521484375, 5377.0), '129.1315': (129.131468, 129.13162231445312, 4896.0), '129.1378': (129.137787, 129.1381072998047, 9166.0), '130.1348': (130.134822,…	N5H7F1S1G1	1	1	1	2894.01	A2B2C1D1E2F2G4gfeE2F1G3gfedD1E1eE1F1fedcbB5ba	VLTLANFTTK	P01831	1	0	Hybrid	['E2F2G4gfe', 'E2F1G3gfe']	2	104.133	64.6137	1		1	1	1	WYQ_MusOvary_IGP_F2_20240116
34503	34506	34469	72.7314	5	1108.1	1107.49	0	5531.49	GDTHTQILEGLQFNLTQTSEADIHK	n[TMT10plex]GDTHTQILEGLQFNLTQTSEADIHK[TMT10plex]	3253.7	Alpha-1-antitrypsin 1-1;Alpha-1-antitrypsin 1-2;Alpha-1-antitrypsin 1-3;Alpha-1-antitrypsin 1-4	P07758;P22599;Q00896;Q00897	Serpina1a;Serpina1b;Serpina1c;Serpina1d	101;101;101;101	22	{'b1^1': (287.19223, 0.0, 0.0), 'b2^1': (402.21918, 402.219482421875, 26226.0), 'b3^1': (503.26685, 503.26715087890625, 11338.0), 'b4^1': (640.32574, 640.3271484375, 21425.0), 'b5^1': (741.3734, 741.3742065429688, 19788.0), 'b6^1': (869.432, 869.431884765625, 38775.0), 'b7^1': (982.51605, 982.5155639648438, 57909.0), 'b8^1': (1095.6001, 0.0, 0.0), 'b9^1': (1224.6427, 1224.64453125, 47395.0), 'b10…	10	{'126.1277': (126.127725, 126.1280517578125, 14395.0), '127.1248': (127.12476, 127.12520599365234, 7724.0), '127.1311': (127.131079, 127.13130950927734, 14725.0), '128.1281': (128.128114, 128.12844848632812, 12667.0), '128.1344': (128.134433, 128.1346893310547, 13616.0), '129.1315': (129.131468, 129.13194274902344, 8404.0), '129.1378': (129.137787, 129.13803100585938, 20144.0), '130.1348': (130.1…	N5H4G2	0	0	1	2277.79	A2B2C1D1E2F2G4gfedD1E2F1G4gfedcba	GDTHTQILEGLQFNLTQTSEADIHK	P07758;P22599;Q00896;Q00897	0	0	Complex	['E2F2G4gfe', 'E2F1G4gfe']	2	104.111	55.3407			1	1	1	WYQ_MusOvary_IGP_F2_20240116
26908	26911	26868	57.9973	3	1201.22	1200.55	0	3598.62	ITDIENGTFANIPR	n[TMT10plex]ITDIENGTFANIPR	1788.96	Asporin	Q99MQ4	Aspn	275	17	{'b1^1': (343.25482, 343.2550354003906, 19012.0), 'b2^1': (444.3025, 444.30279541015625, 6641.0), 'b3^1': (559.32947, 559.3292236328125, 60401.0), 'b4^1': (672.4135, 672.4151000976562, 10124.0), 'b5^1': (801.4561, 801.4568481445312, 20579.0), 'b6^1': (915.499, 915.4971313476562, 5551.0), 'b7^1': (972.5205, 0.0, 0.0), 'b8^1': (1073.5681, 0.0, 0.0), 'b9^1': (1220.6366, 0.0, 0.0), 'b10^1': (1291.673…	10	{'126.1277': (126.127725, 126.12796783447266, 37848.0), '127.1248': (127.12476, 127.12506866455078, 25678.0), '127.1311': (127.131079, 127.13126373291016, 37248.0), '128.1281': (128.128114, 128.1283721923828, 38931.0), '128.1344': (128.134433, 128.13453674316406, 28309.0), '129.1315': (129.131468, 129.13180541992188, 21803.0), '129.1378': (129.137787, 129.1379852294922, 39801.0), '130.1348': (130…	N5H4F1	1	0	0	1809.67	A2B2C1D1E2F2fedD1E2F1fedcbB5ba	ITDIENGTFANIPR	Q99MQ4	1	0	Complex	['E2F2fe', 'E2F1fe']	2	98.0633	440.412			1	1	1	WYQ_MusOvary_IGP_F2_20240116
34485	34488	34441	72.696	3	1484	1483.67	0	4447.99	LADENQNVSEMGWIVK	n[TMT10plex]LADENQNVSEMGWIVK[TMT10plex]	2290.2	Zona pellucida sperm-binding protein 2	P20239	Zp2	172	18	{'b1^1': (343.25482, 343.254638671875, 8116.0), 'b2^1': (414.29193, 414.29205322265625, 4228.0), 'b3^1': (529.31885, 529.3187255859375, 19751.0), 'b4^1': (658.36145, 658.36181640625, 8337.0), 'b5^1': (772.4044, 772.4041748046875, 6475.0), 'b6^1': (900.46295, 900.4658813476562, 8106.0), 'b7^1': (1014.5059, 1014.5017700195312, 4349.0), 'b8^1': (1113.5743, 1113.5736083984375, 5495.0), 'b9^1': (1200.…	10	{'126.1277': (126.127725, 126.12805938720703, 12367.0), '127.1248': (127.12476, 127.12517547607422, 7949.0), '127.1311': (127.131079, 127.13133239746094, 13826.0), '128.1281': (128.128114, 128.12847900390625, 14352.0), '128.1344': (128.134433, 128.13465881347656, 12750.0), '129.1315': (129.131468, 129.1317138671875, 5280.0), '129.1378': (129.137787, 129.13795471191406, 4963.0), '130.1348': (130.1…	N6H3F1G1	1	0	1	2157.78	A2B2C1D1E2F2G4gfedD1E2eE2edcbB5ba	LADENQNVSEMGWIVK	P20239	1	0	Complex	['E2F2G4gfe', 'E2e', 'E2e']	3	95.3057	228.103	1		1	1	0.500229	WYQ_MusOvary_IGP_F2_20240116
41987	41989	41958	87.824	4	1202.08	1201.33	1	4802.25	PALNLDTLLVGNSSCQPIFK	n[TMT10plex]PALNLDTLLVGNSSC[Carbamidomethyl]QPIFK[TMT10plex]	2644.47	Zona pellucida sperm-binding protein 2	P20239	Zp2	393	19	{'b1^1': (327.2235, 0.0, 0.0), 'b2^1': (398.26062, 398.26092529296875, 12751.0), 'b3^1': (511.3447, 511.3445129394531, 12696.0), 'b4^1': (625.38763, 625.3876342773438, 16259.0), 'b5^1': (738.4717, 738.4716186523438, 13795.0), 'b6^1': (853.49866, 853.4989013671875, 42263.0), 'b7^1': (954.5463, 954.546142578125, 25141.0), 'b8^1': (1067.6304, 1067.630859375, 41900.0), 'b9^1': (1180.7145, 1180.714599…	10	{'126.1277': (126.127725, 126.12799072265625, 18157.0), '127.1248': (127.12476, 127.12519836425781, 6024.0), '127.1311': (127.131079, 127.13129425048828, 18601.0), '128.1281': (128.128114, 128.1283721923828, 12936.0), '128.1344': (128.134433, 128.1346435546875, 12460.0), '129.1315': (129.131468, 129.13160705566406, 4666.0), '129.1378': (129.137787, 129.13796997070312, 11036.0), '130.1348': (130.1…	N6H3F1G1	1	0	1	2157.78	A2B2C1D1E2F2G4gfedD1E2eE2edcbB5ba	PALNLDTLLVGNSSCQPIFK	P20239	1	0	Complex	['E2F2G4gfe', 'E2e', 'E2e']	3	92.2945	144.078	1		1	1	0.500229	WYQ_MusOvary_IGP_F2_20240116
34778	34781	34739	73.2795	3	1403.3	1402.3	0	4203.88	LADENQNVSEMGWIVK	n[TMT10plex]LADENQNVSEMGWIVK[TMT10plex]	2290.2	Zona pellucida sperm-binding protein 2	P20239	Zp2	172	17	{'b1^1': (343.25482, 343.2554626464844, 14257.0), 'b2^1': (414.29193, 414.2928771972656, 7959.0), 'b3^1': (529.31885, 529.3195190429688, 36409.0), 'b4^1': (658.36145, 658.36328125, 12650.0), 'b5^1': (772.4044, 772.40625, 10938.0), 'b6^1': (900.46295, 900.4654541015625, 15342.0), 'b7^1': (1014.5059, 1014.5092163085938, 9258.0), 'b8^1': (1113.5743, 1113.5755615234375, 5561.0), 'b9^1': (1200.6063, 0…	10	{'126.1277': (126.127725, 126.1280746459961, 20342.0), '127.1248': (127.12476, 127.12529754638672, 14483.0), '127.1311': (127.131079, 127.1314468383789, 26489.0), '128.1281': (128.128114, 128.1285858154297, 21533.0), '128.1344': (128.134433, 128.13479614257812, 26725.0), '129.1315': (129.131468, 129.13198852539062, 7831.0), '129.1378': (129.137787, 129.13816833496094, 14094.0), '130.1348': (130.1…	N4H4F1G1	1	0	1	1913.68	A2B2C1D1E2F2G4gfedD1E1edcbB5ba	LADENQNVSEMGWIVK	P20239	1	0	Hybrid	['E2F2G4gfe']	1	90.2708	255.216	1		1	1	1	WYQ_MusOvary_IGP_F2_20240116
29406	29409	29376	62.8223	3	1262.9	1261.9	0	3782.66	LNLTTDPK	n[TMT10plex]LNLTTDPK[TMT10plex]	1358.82	Golgi apparatus protein 1	Q61543	Glg1	161	11	{'b1^1': (343.25482, 343.2547302246094, 12198.0), 'b2^1': (457.29776, 457.29718017578125, 3479.0), 'b3^1': (570.38184, 570.3786010742188, 2667.0), 'b4^1': (671.4295, 0.0, 0.0), 'b5^1': (772.4772, 0.0, 0.0), 'b6^1': (887.5041, 887.5039672851562, 29404.0), 'b7^1': (984.5569, 0.0, 0.0), 'b8^1': (1341.8148, 0.0, 0.0), 'y1^1': (376.27628, 376.2762756347656, 25714.0), 'y2^1': (473.32904, 473.3290100097…	10	{'126.1277': (126.127725, 126.1279525756836, 23502.0), '127.1248': (127.12476, 127.12509155273438, 13782.0), '127.1311': (127.131079, 127.13127899169922, 25667.0), '128.1281': (128.128114, 128.12840270996094, 23728.0), '128.1344': (128.134433, 128.13461303710938, 25628.0), '129.1315': (129.131468, 129.13192749023438, 9678.0), '129.1378': (129.137787, 129.1380157470703, 20621.0), '130.1348': (130.…	N5H4F1G2	1	0	1	2423.85	A2B2C1D1E2F2G4gfedD1E2F1G4gfedcbB5ba	LNLTTDPK	Q61543	1	0	Complex	['E2F2G4gfe', 'E2F1G4gfe']	2	74.0306	344.973			1	1	0.500229	WYQ_MusOvary_IGP_F2_20240116
26847	26850	26811	57.8831	3	1167.17	1166.5	0	3496.48	WNLSTSDITR	n[TMT10plex]WNLSTSDITR	1420.75	Astacin-like metalloendopeptidase	Q6HA09	Astl	266	12	{'b1^1': (416.25006, 416.25103759765625, 5581.0), 'b2^1': (530.29297, 0.0, 0.0), 'b3^1': (643.3771, 643.3765258789062, 2334.0), 'b4^1': (730.4091, 730.3952026367188, 4127.0), 'b5^1': (831.4568, 0.0, 0.0), 'b6^1': (918.4888, 0.0, 0.0), 'b7^1': (1033.5157, 1033.513671875, 8181.0), 'b8^1': (1146.5999, 0.0, 0.0), 'b9^1': (1247.6475, 0.0, 0.0), 'b10^1': (1403.7485, 0.0, 0.0), 'y1^1': (175.11949, 175.1…	10	{'126.1277': (126.127725, 126.1280746459961, 28001.0), '127.1248': (127.12476, 127.12518310546875, 24220.0), '127.1311': (127.131079, 127.13139343261719, 32518.0), '128.1281': (128.128114, 128.1285400390625, 27229.0), '128.1344': (128.134433, 128.13475036621094, 31724.0), '129.1315': (129.131468, 129.1318817138672, 23420.0), '129.1378': (129.137787, 129.13809204101562, 33032.0), '130.1348': (130.…	N4H5F1G1	1	0	1	2075.73	A2B2C1D1E2F2G4gfedD1E1eE1edcbB5ba	WNLSTSDITR	Q6HA09	1	0	Hybrid	['E2F2G4gfe']	1	67.2895	289.639	1		1	1	1	WYQ_MusOvary_IGP_F2_20240116
12359	12362	12315	29.9534	3	1329.55	1328.88	0	3983.61	IGNGTR	n[TMT10plex]IGNGTR	845.492	Zona pellucida sperm-binding protein 2	P20239	Zp2	184	9	{'b1^1': (343.25482, 343.255126953125, 5882.0), 'b2^1': (400.27628, 400.2761535644531, 2560.0), 'b3^1': (514.3192, 514.3189697265625, 3480.0), 'b4^1': (571.3407, 0.0, 0.0), 'b5^1': (672.38837, 672.3892822265625, 3221.0), 'b6^1': (828.48944, 828.4838256835938, 2531.0), 'y1^1': (175.11949, 175.119384765625, 5692.0), 'y2^1': (276.16718, 276.1676940917969, 1600.0), 'y3^1': (333.18863, 333.18927001953…	10	{'126.1277': (126.127725, 126.1280288696289, 7886.0), '127.1248': (127.12476, 127.12499237060547, 5543.0), '127.1311': (127.131079, 127.13137817382812, 6165.0), '128.1281': (128.128114, 128.12850952148438, 7660.0), '128.1344': (128.134433, 128.1346893310547, 9950.0), '129.1315': (129.131468, 129.13169860839844, 3992.0), '129.1378': (129.137787, 129.1380157470703, 4596.0), '130.1348': (130.134822,…	N7H6F1S1G1	1	1	1	3138.12	A2B2C1D1E2F2G3gfeE2F1fedD1E2F1feE2F1G4gfedcbB5ba	IGNGTR	P20239	1	0	Complex	['E2F2G3gfe', 'E2F1G4gfe', 'E2F1fe', 'E2F1fe']	4	57.918	237.827			1	1	1	WYQ_MusOvary_IGP_F2_20240116
20217	20219	20165	45.2527	3	1315.25	1314.92	0	3941.74	LHIGNYNGTAGDALR	n[TMT10plex]LHIGNYNGTAGDALR	1799.95	Fibroleukin	P12804	Fgl2	329	13	{'b1^1': (343.25482, 343.255126953125, 18387.0), 'b2^1': (480.31372, 480.3145446777344, 29412.0), 'b3^1': (593.3978, 593.3985595703125, 18518.0), 'b4^1': (650.41925, 650.419921875, 3788.0), 'b5^1': (764.46216, 764.466064453125, 4333.0), 'b6^1': (927.5255, 927.5260009765625, 3101.0), 'b7^1': (1041.5685, 0.0, 0.0), 'b8^1': (1098.59, 0.0, 0.0), 'b9^1': (1199.6376, 0.0, 0.0), 'b10^1': (1270.6747, 0.0…	10	{'126.1277': (126.127725, 126.12806701660156, 16082.0), '127.1248': (127.12476, 127.12523651123047, 10354.0), '127.1311': (127.131079, 127.13134002685547, 15877.0), '128.1281': (128.128114, 128.12857055664062, 16911.0), '128.1344': (128.134433, 128.13473510742188, 14409.0), '129.1315': (129.131468, 129.13198852539062, 10698.0), '129.1378': (129.137787, 129.1381072998047, 23344.0), '130.1348': (13…	N6H3F1S1	1	1	0	2141.79	A2B2C1D1E2F2G3gfedD1E2eE2edcbB5ba	LHIGNYNGTAGDALR	P12804	1	0	Complex	['E2F2G3gfe', 'E2e', 'E2e']	3	53.2574	384.24			1	1	1	WYQ_MusOvary_IGP_F2_20240116
12293	12296	12258	29.8279	3	1280.86	1280.19	0	3837.55	IGNGTR	n[TMT10plex]IGNGTR	845.492	Zona pellucida sperm-binding protein 2	P20239	Zp2	184	8	{'b1^1': (343.25482, 343.25543212890625, 14850.0), 'b2^1': (400.27628, 400.2767028808594, 3144.0), 'b3^1': (514.3192, 514.3197631835938, 4627.0), 'b4^1': (571.3407, 0.0, 0.0), 'b5^1': (672.38837, 672.3900756835938, 3964.0), 'b6^1': (828.48944, 828.4783935546875, 5008.0), 'y1^1': (175.11949, 175.119384765625, 11814.0), 'y2^1': (276.16718, 0.0, 0.0), 'y3^1': (333.18863, 333.1887512207031, 7918.0), …	10	{'126.1277': (126.127725, 126.12813568115234, 12752.0), '127.1248': (127.12476, 127.1252212524414, 9874.0), '127.1311': (127.131079, 127.13145446777344, 11707.0), '128.1281': (128.128114, 128.12847900390625, 9976.0), '128.1344': (128.134433, 128.1347198486328, 10759.0), '129.1315': (129.131468, 129.1319580078125, 7041.0), '129.1378': (129.137787, 129.1381072998047, 6725.0), '130.1348': (130.13482…	N7H5F1G2	1	0	1	2992.06	A2B2C1D1E2F2G4gfeE2edD1E2F1feE2F1G4gfedcbB5ba	IGNGTR	P20239	1	0	Complex	['E2F2G4gfe', 'E2F1G4gfe', 'E2F1fe', 'E2e']	4	49.5471	326.65			1	1	1	WYQ_MusOvary_IGP_F2_20240116
26785	26788	26754	57.7671	3	1194.52	1193.85	1	3578.53	WNLSTSDITR	n[TMT10plex]WNLSTSDITR	1420.75	Astacin-like metalloendopeptidase	Q6HA09	Astl	266	10	{'b1^1': (416.25006, 416.2503967285156, 6805.0), 'b2^1': (530.29297, 0.0, 0.0), 'b3^1': (643.3771, 0.0, 0.0), 'b4^1': (730.4091, 0.0, 0.0), 'b5^1': (831.4568, 0.0, 0.0), 'b6^1': (918.4888, 0.0, 0.0), 'b7^1': (1033.5157, 0.0, 0.0), 'b8^1': (1146.5999, 0.0, 0.0), 'b9^1': (1247.6475, 0.0, 0.0), 'b10^1': (1403.7485, 0.0, 0.0), 'y1^1': (175.11949, 175.11911010742188, 34031.0), 'y2^1': (276.16718, 276.…	10	{'126.1277': (126.127725, 126.1280517578125, 17654.0), '127.1248': (127.12476, 127.1250228881836, 17385.0), '127.1311': (127.131079, 127.13127136230469, 23271.0), '128.1281': (128.128114, 128.1283721923828, 19571.0), '128.1344': (128.134433, 128.13467407226562, 18215.0), '129.1315': (129.131468, 129.1318359375, 16350.0), '129.1378': (129.137787, 129.13555908203125, 1751.0), '130.1348': (130.13482…	N6H3F1G1	1	0	1	2157.78	A2B2C1D1E2F2G4gfedD1E2eE2edcbB5ba	WNLSTSDITR	Q6HA09	1	0	Complex	['E2F2G4gfe', 'E2e', 'E2e']	3	48.7884	188.965			1	1	1	WYQ_MusOvary_IGP_F2_20240116
12334	12337	12287	29.9061	3	1329.21	1328.88	0	3983.61	IGNGTR	n[TMT10plex]IGNGTR	845.492	Zona pellucida sperm-binding protein 2	P20239	Zp2	184	8	{'b1^1': (343.25482, 343.2550354003906, 5085.0), 'b2^1': (400.27628, 400.2758483886719, 1866.0), 'b3^1': (514.3192, 514.3206787109375, 2030.0), 'b4^1': (571.3407, 0.0, 0.0), 'b5^1': (672.38837, 672.3863525390625, 1853.0), 'b6^1': (828.48944, 0.0, 0.0), 'y1^1': (175.11949, 175.11936950683594, 6480.0), 'y2^1': (276.16718, 276.1672668457031, 1459.0), 'y3^1': (333.18863, 333.187744140625, 2552.0), 'y…	10	{'126.1277': (126.127725, 126.12805938720703, 6385.0), '127.1248': (127.12476, 127.12515258789062, 7150.0), '127.1311': (127.131079, 127.13127136230469, 5135.0), '128.1281': (128.128114, 128.1285858154297, 5969.0), '128.1344': (128.134433, 128.13473510742188, 6835.0), '129.1315': (129.131468, 129.1317138671875, 2923.0), '129.1378': (129.137787, 129.13815307617188, 6389.0), '130.1348': (130.134822…	N7H6F1S1G1	1	1	1	3138.12	A2B2C1D1E2F2G4gfeE2F1fedD1E2F1feE2F1G3gfedcbB5ba	IGNGTR	P20239	1	0	Complex	['E2F2G4gfe', 'E2F1G3gfe', 'E2F1fe', 'E2F1fe']	4	44.7336	260.644			1	0.999997	0.500227	WYQ_MusOvary_IGP_F2_20240116
12490	12493	12449	30.2062	3	1294.54	1293.87	0	3878.58	IGNGTR	n[TMT10plex]IGNGTR	845.492	Zona pellucida sperm-binding protein 2	P20239	Zp2	184	7	{'b1^1': (343.25482, 343.25482177734375, 4173.0), 'b2^1': (400.27628, 0.0, 0.0), 'b3^1': (514.3192, 514.31982421875, 2044.0), 'b4^1': (571.3407, 0.0, 0.0), 'b5^1': (672.38837, 0.0, 0.0), 'b6^1': (828.48944, 828.48876953125, 1878.0), 'y1^1': (175.11949, 175.11929321289062, 6397.0), 'y2^1': (276.16718, 276.1678771972656, 1619.0), 'y3^1': (333.18863, 333.1874694824219, 3149.0), 'y4^1': (447.23157, 0…	10	{'126.1277': (126.127725, 126.12809753417969, 8353.0), '127.1248': (127.12476, 127.12516784667969, 13366.0), '127.1311': (127.131079, 127.13134765625, 7687.0), '128.1281': (128.128114, 128.1259307861328, 786.0), '128.1344': (128.134433, 128.1322479248047, 984.0), '129.1315': (129.131468, 129.1318817138672, 9208.0), '129.1378': (129.137787, 129.1380157470703, 6876.0), '130.1348': (130.134822, 130.…	N8H4F1G2	1	0	1	3033.08	A2B2C1D1E2F2G4gfeE2edD1E2eE2eE2F1G4gfedcbB5ba	IGNGTR	P20239	1	0	Complex	['E2F2G4gfe', 'E2F1G4gfe', 'E2e', 'E2e', 'E2e']	5	34.958	262.657			1	1	0.400274	WYQ_MusOvary_IGP_F2_20240116
12037	12040	11993	29.3227	3	1213.51	1212.5	0	3634.47	IGNGTR	n[TMT10plex]IGNGTR	845.492	Zona pellucida sperm-binding protein 2	P20239	Zp2	184	6	{'b1^1': (343.25482, 343.25445556640625, 3755.0), 'b2^1': (400.27628, 0.0, 0.0), 'b3^1': (514.3192, 514.3209838867188, 1978.0), 'b4^1': (571.3407, 571.33740234375, 38375.0), 'b5^1': (672.38837, 0.0, 0.0), 'b6^1': (828.48944, 0.0, 0.0), 'y1^1': (175.11949, 175.11917114257812, 17148.0), 'y2^1': (276.16718, 0.0, 0.0), 'y3^1': (333.18863, 333.1885986328125, 2119.0), 'y4^1': (447.23157, 0.0, 0.0), 'y5…	10	{'126.1277': (126.127725, 126.12799835205078, 16551.0), '127.1248': (127.12476, 127.12503051757812, 26752.0), '127.1311': (127.131079, 127.13114166259766, 10544.0), '128.1281': (128.128114, 128.1284942626953, 16735.0), '128.1344': (128.134433, 128.1346435546875, 25310.0), '129.1315': (129.131468, 129.13177490234375, 18964.0), '129.1378': (129.137787, 129.13800048828125, 15865.0), '130.1348': (130…	N6H5F1G2	1	0	1	2788.98	A2B2C1D1E2F2G4gfedD1E2F1feE2F1G4gfedcbB5ba	IGNGTR	P20239	1	0	Complex	['E2F2G4gfe', 'E2F1G4gfe', 'E2F1fe']	3	27.9958	127.564			1	0.996651	0.498554	WYQ_MusOvary_IGP_F2_20240116
12681	12684	12662	30.6632	3	1159.16	1158.48	0	3472.42	IGNGTR	n[TMT10plex]IGNGTR	845.492	Zona pellucida sperm-binding protein 2	P20239	Zp2	184	6	{'b1^1': (343.25482, 343.2545471191406, 5727.0), 'b2^1': (400.27628, 0.0, 0.0), 'b3^1': (514.3192, 514.3194580078125, 3320.0), 'b4^1': (571.3407, 0.0, 0.0), 'b5^1': (672.38837, 0.0, 0.0), 'b6^1': (828.48944, 0.0, 0.0), 'y1^1': (175.11949, 175.11915588378906, 10167.0), 'y2^1': (276.16718, 276.1660461425781, 1855.0), 'y3^1': (333.18863, 333.188232421875, 2302.0), 'y4^1': (447.23157, 0.0, 0.0), 'y5^…	10	{'126.1277': (126.127725, 126.12796020507812, 12319.0), '127.1248': (127.12476, 127.12512969970703, 13134.0), '127.1311': (127.131079, 127.13128662109375, 11291.0), '128.1281': (128.128114, 128.12840270996094, 12297.0), '128.1344': (128.134433, 128.13458251953125, 12376.0), '129.1315': (129.131468, 129.1317901611328, 11082.0), '129.1378': (129.137787, 129.13803100585938, 11792.0), '130.1348': (13…	N6H4F1G2	1	0	1	2626.93	A2B2C1D1E2F2G4gfedD1E2eE2F1G4gfedcbB5ba	IGNGTR	P20239	1	0	Complex	['E2F2G4gfe', 'E2F1G4gfe', 'E2e']	3	26.837	176.69			1	1	0.500229	WYQ_MusOvary_IGP_F2_20240116
25595	25598	25558	53.2165	4	1287.06	1286.31	0	5141.19	EASNHSSGAGLVQINK	n[TMT10plex]EASNHSSGAGLVQINK[TMT10plex]	2069.13	Cation-dependent mannose-6-phosphate receptor	P24668	M6pr	84	20	{'b1^1': (359.21335, 359.21337890625, 37620.0), 'b2^1': (430.25046, 430.2507629394531, 12327.0), 'b3^1': (517.2825, 517.2822265625, 14533.0), 'b4^1': (631.32544, 631.3255004882812, 9494.0), 'b5^1': (768.38434, 768.3834838867188, 24594.0), 'b6^1': (855.4164, 855.4130249023438, 9828.0), 'b7^1': (942.44836, 0.0, 0.0), 'b8^1': (999.46985, 0.0, 0.0), 'b9^1': (1070.507, 0.0, 0.0), 'b10^1': (1127.5284, …	10	{'126.1277': (126.127725, 126.12789916992188, 36948.0), '127.1248': (127.12476, 127.12481689453125, 17845.0), '127.1311': (127.131079, 127.12889099121094, 3488.0), '128.1281': (128.128114, 128.12841796875, 32263.0), '128.1344': (128.134433, 128.1345977783203, 43992.0), '129.1315': (129.131468, 129.1317596435547, 28151.0), '129.1378': (129.137787, 129.13790893554688, 34585.0), '130.1348': (130.134…	N5H8F1G2	1	0	1	3072.06	A2B2C1D1E2F2G4gfeE2F1G4gfedD1E1F1feE1F1fedcbB5ba	EASNHSSGAGLVQINK	P24668	1	0	Hybrid	['E2F2G4gfe', 'E2F1G4gfe']	2	135.676	93.1223			1	1	1	WYQ_MusOvary_IGP_F3_20240116
27278	27281	27239	57.1935	3	1118.48	1118.49	2	3350.42	WNLSTSDITR	n[TMT10plex]WNLSTSDITR	1420.75	Astacin-like metalloendopeptidase	Q6HA09	Astl	266	16	{'b1^1': (416.25006, 416.2502746582031, 26368.0), 'b2^1': (530.29297, 530.2943115234375, 14691.0), 'b3^1': (643.3771, 643.3775634765625, 6531.0), 'b4^1': (730.4091, 730.4116821289062, 6832.0), 'b5^1': (831.4568, 0.0, 0.0), 'b6^1': (918.4888, 0.0, 0.0), 'b7^1': (1033.5157, 1033.5157470703125, 37449.0), 'b8^1': (1146.5999, 1146.6053466796875, 9467.0), 'b9^1': (1247.6475, 1247.634521484375, 14153.0)…	10	{'126.1277': (126.127725, 126.12793731689453, 55963.0), '127.1248': (127.12476, 127.12510681152344, 46314.0), '127.1311': (127.131079, 127.13127899169922, 65620.0), '128.1281': (128.128114, 128.1284637451172, 56127.0), '128.1344': (128.134433, 128.13462829589844, 70419.0), '129.1315': (129.131468, 129.13180541992188, 46508.0), '129.1378': (129.137787, 129.1379852294922, 58558.0), '130.1348': (130…	N4H5G1	0	0	1	1929.67	A2B2C1D1E2F2G4gfedD1E1eE1edcba	WNLSTSDITR	Q6HA09	0	0	Hybrid	['E2F2G4gfe']	1	128.157	256.341			1	1	1	WYQ_MusOvary_IGP_F4_20240116
43537	43540	43500	87.4244	4	1206.32	1206.07	0	4819.27	PALNLDTLLVGNSSCQPIFK	n[TMT10plex]PALNLDTLLVGNSSC[Carbamidomethyl]QPIFK[TMT10plex]	2644.47	Zona pellucida sperm-binding protein 2	P20239	Zp2	393	21	{'b1^1': (327.2235, 0.0, 0.0), 'b2^1': (398.26062, 398.26043701171875, 13103.0), 'b3^1': (511.3447, 511.3438720703125, 20500.0), 'b4^1': (625.38763, 625.3873901367188, 25885.0), 'b5^1': (738.4717, 738.4722900390625, 18736.0), 'b6^1': (853.49866, 853.498046875, 63334.0), 'b7^1': (954.5463, 954.544677734375, 34932.0), 'b8^1': (1067.6304, 1067.6298828125, 60384.0), 'b9^1': (1180.7145, 1180.713012695…	10	{'126.1277': (126.127725, 126.12786102294922, 24698.0), '127.1248': (127.12476, 127.12507629394531, 7716.0), '127.1311': (127.131079, 127.13117980957031, 23447.0), '128.1281': (128.128114, 128.12831115722656, 22446.0), '128.1344': (128.134433, 128.13455200195312, 13881.0), '129.1315': (129.131468, 129.13156127929688, 5011.0), '129.1378': (129.137787, 129.13784790039062, 10052.0), '130.1348': (130…	N6H3F1G1	1	0	1	2174.81	A2B2C1D1E2F2G4gfedD1E2F2fF5fedcba	PALNLDTLLVGNSSCQPIFK	P20239	0	0	Complex	['E2F2G4gfe', 'E2F2fF5fe']	2	113.788	94.7818			1	1	1	WYQ_MusOvary_IGP_F4_20240116
29964	29967	29920	62.0829	4	910.408	910.16	0	3636.61	LNLTTDPK	n[TMT10plex]LNLTTDPK[TMT10plex]	1358.82	Golgi apparatus protein 1	Q61543	Glg1	161	13	{'b1^1': (343.25482, 343.2547607421875, 16040.0), 'b2^1': (457.29776, 457.29766845703125, 5334.0), 'b3^1': (570.38184, 570.3826293945312, 4451.0), 'b4^1': (671.4295, 0.0, 0.0), 'b5^1': (772.4772, 0.0, 0.0), 'b6^1': (887.5041, 887.50439453125, 38017.0), 'b7^1': (984.5569, 0.0, 0.0), 'b8^1': (1341.8148, 1341.809814453125, 21202.0), 'y1^1': (376.27628, 376.2762451171875, 33495.0), 'y2^1': (473.32904…	10	{'126.1277': (126.127725, 126.1279296875, 38689.0), '127.1248': (127.12476, 127.12505340576172, 16278.0), '127.1311': (127.131079, 127.13127136230469, 35024.0), '128.1281': (128.128114, 128.12840270996094, 29495.0), '128.1344': (128.134433, 128.1345977783203, 28682.0), '129.1315': (129.131468, 129.13189697265625, 12992.0), '129.1378': (129.137787, 129.13796997070312, 30501.0), '130.1348': (130.13…	N5H4G2	0	0	1	2277.79	A2B2C1D1E2F2G4gfedD1E2F1fF4fedcba	LNLTTDPK	Q61543	0	0	Complex	['E2F2G4gfe', 'E2F1fF4fe']	2	102.947	102.42			1	1	1	WYQ_MusOvary_IGP_F4_20240116
43655	43658	43629	87.6453	4	1197.82	1197.82	1	4786.25	PALNLDTLLVGNSSCQPIFK	n[TMT10plex]PALNLDTLLVGNSSC[Carbamidomethyl]QPIFK[TMT10plex]	2644.47	Zona pellucida sperm-binding protein 2	P20239	Zp2	393	17	{'b1^1': (327.2235, 0.0, 0.0), 'b2^1': (398.26062, 398.26025390625, 18245.0), 'b3^1': (511.3447, 511.3429870605469, 14712.0), 'b4^1': (625.38763, 625.3866577148438, 20749.0), 'b5^1': (738.4717, 738.470947265625, 8677.0), 'b6^1': (853.49866, 853.4984741210938, 40963.0), 'b7^1': (954.5463, 954.5457153320312, 28332.0), 'b8^1': (1067.6304, 1067.6292724609375, 36419.0), 'b9^1': (1180.7145, 1180.714843…	10	{'126.1277': (126.127725, 126.12789916992188, 42862.0), '127.1248': (127.12476, 127.12504577636719, 23612.0), '127.1311': (127.131079, 127.13123321533203, 46956.0), '128.1281': (128.128114, 128.1283416748047, 34131.0), '128.1344': (128.134433, 128.13455200195312, 35965.0), '129.1315': (129.131468, 129.13172912597656, 18212.0), '129.1378': (129.137787, 129.137939453125, 18526.0), '130.1348': (130.…	N6H3F1S1	1	1	0	2141.79	A2B2C1D1E2F2G3gfedD1E2eE2edcbB5ba	PALNLDTLLVGNSSCQPIFK	P20239	1	0	Complex	['E2F2G3gfe', 'E2e', 'E2e']	3	73.5209	130.29	1		1	1	0.5	WYQ_MusOvary_IGP_F4_20240116
23768	23771	23726	50.829	3	1030.43	1030.44	0	3088.35	AIYNWTEAYER	n[TMT10plex]AIYNWTEAYER	1643.81	Protein O-mannosyl-transferase TMEM260	Q8BMD6	Tmem260	564	10	{'b1^1': (301.2079, 301.2074279785156, 20627.0), 'b2^1': (414.29193, 414.2912292480469, 16932.0), 'b3^1': (577.3553, 577.3543090820312, 6607.0), 'b4^1': (691.3982, 691.3945922851562, 3237.0), 'b5^1': (877.4775, 0.0, 0.0), 'b6^1': (978.5252, 0.0, 0.0), 'b7^1': (1107.5677, 0.0, 0.0), 'b8^1': (1178.6049, 0.0, 0.0), 'b9^1': (1341.6682, 0.0, 0.0), 'b10^1': (1470.7108, 0.0, 0.0), 'b11^1': (1626.8119, 0…	10	{'126.1277': (126.127725, 126.12781524658203, 33768.0), '127.1248': (127.12476, 127.12496185302734, 31762.0), '127.1311': (127.131079, 127.1311264038086, 37380.0), '128.1281': (128.128114, 128.12828063964844, 36015.0), '128.1344': (128.134433, 128.1344757080078, 38873.0), '129.1315': (129.131468, 129.1316375732422, 33150.0), '129.1378': (129.137787, 129.1378173828125, 39851.0), '130.1348': (130.1…	N4H3F1	1	0	0	1444.53	A2B2C1D1E2F2fedD1dcbB5ba	AIYNWTEAYER	Q8BMD6	1	0	Complex	['E2F2fe']	1	43.7867	76.6362	0.999399		1	0.999523	0.999523	WYQ_MusOvary_IGP_F4_20240116
11831	11834	11784	29.2935	3	1091.12	1090.79	0	3269.34	IGNGTR	n[TMT10plex]IGNGTR	845.492	Zona pellucida sperm-binding protein 2	P20239	Zp2	184	7	{'b1^1': (343.25482, 343.254638671875, 5800.0), 'b2^1': (400.27628, 400.2762756347656, 2495.0), 'b3^1': (514.3192, 514.32080078125, 2061.0), 'b4^1': (571.3407, 0.0, 0.0), 'b5^1': (672.38837, 0.0, 0.0), 'b6^1': (828.48944, 828.4871215820312, 3111.0), 'y1^1': (175.11949, 175.11912536621094, 13366.0), 'y2^1': (276.16718, 0.0, 0.0), 'y3^1': (333.18863, 333.18865966796875, 3531.0), 'y4^1': (447.23157,…	10	{'126.1277': (126.127725, 126.1279067993164, 13753.0), '127.1248': (127.12476, 127.12511444091797, 10874.0), '127.1311': (127.131079, 127.1312484741211, 9754.0), '128.1281': (128.128114, 128.12843322753906, 10796.0), '128.1344': (128.134433, 128.1345977783203, 11966.0), '129.1315': (129.131468, 129.13160705566406, 7153.0), '129.1378': (129.137787, 129.13787841796875, 6825.0), '130.1348': (130.134…	N5H4F1G2	1	0	1	2423.85	A2B2C1D1E2F2G4gfedD1E2F1G4gfedcbB5ba	IGNGTR	P20239	1	0	Complex	['E2F2G4gfe', 'E2F1G4gfe']	2	36.4145	410.583			1	1	0.5	WYQ_MusOvary_IGP_F4_20240116
20660	20663	20618	45.2282	3	1287.9	1287.23	0	3859.68	LHIGNYNGTAGDALR	n[TMT10plex]LHIGNYNGTAGDALR	1799.95	Fibroleukin	P12804	Fgl2	329	10	{'b1^1': (343.25482, 343.25482177734375, 35596.0), 'b2^1': (480.31372, 480.31365966796875, 43024.0), 'b3^1': (593.3978, 593.3988647460938, 28426.0), 'b4^1': (650.41925, 650.419677734375, 4615.0), 'b5^1': (764.46216, 764.4620971679688, 5256.0), 'b6^1': (927.5255, 927.5255126953125, 9874.0), 'b7^1': (1041.5685, 0.0, 0.0), 'b8^1': (1098.59, 0.0, 0.0), 'b9^1': (1199.6376, 0.0, 0.0), 'b10^1': (1270.67…	10	{'126.1277': (126.127725, 126.12525939941406, 2500.0), '127.1248': (127.12476, 127.12504577636719, 33351.0), '127.1311': (127.131079, 127.13128662109375, 24526.0), '128.1281': (128.128114, 128.12838745117188, 30942.0), '128.1344': (128.134433, 128.13461303710938, 29655.0), '129.1315': (129.131468, 129.13174438476562, 26839.0), '129.1378': (129.137787, 129.1378936767578, 29056.0), '130.1348': (130…	N4H5F1S1	1	1	0	2059.73	A2B2C1D1E2F2G3gfedD1E1eE1edcbB5ba	LHIGNYNGTAGDALR	P12804	1	0	Hybrid	['E2F2G3gfe']	1	34.8373	201.885	1		1	1	1	WYQ_MusOvary_IGP_F4_20240116
12644	12647	12615	30.7793	3	1275.19	1274.86	0	3821.56	IGNGTR	n[TMT10plex]IGNGTR	845.492	Zona pellucida sperm-binding protein 2	P20239	Zp2	184	6	{'b1^1': (343.25482, 343.2550048828125, 13478.0), 'b2^1': (400.27628, 400.2770690917969, 4555.0), 'b3^1': (514.3192, 0.0, 0.0), 'b4^1': (571.3407, 0.0, 0.0), 'b5^1': (672.38837, 0.0, 0.0), 'b6^1': (828.48944, 828.4760131835938, 5592.0), 'y1^1': (175.11949, 175.11904907226562, 18305.0), 'y2^1': (276.16718, 0.0, 0.0), 'y3^1': (333.18863, 333.18902587890625, 12938.0), 'y4^1': (447.23157, 0.0, 0.0), …	10	{'126.1277': (126.127725, 126.12802124023438, 18894.0), '127.1248': (127.12476, 127.12484741210938, 15457.0), '127.1311': (127.131079, 127.13117980957031, 14826.0), '128.1281': (128.128114, 128.1282196044922, 12517.0), '128.1344': (128.134433, 128.13461303710938, 17472.0), '129.1315': (129.131468, 129.13160705566406, 10921.0), '129.1378': (129.137787, 129.13787841796875, 14352.0), '130.1348': (13…	N7H5F1S1G1	1	1	1	2976.06	A2B2C1D1E2F2G4gfeE2edD1E2F1feE2F1G3gfedcbB5ba	IGNGTR	P20239	1	0	Complex	['E2F2G4gfe', 'E2F1G3gfe', 'E2F1fe', 'E2e']	4	29.7816	327.986			1	1	0.25	WYQ_MusOvary_IGP_F4_20240116
12604	12607	12556	30.7078	3	1275.19	1274.86	0	3821.56	IGNGTR	n[TMT10plex]IGNGTR	845.492	Zona pellucida sperm-binding protein 2	P20239	Zp2	184	6	{'b1^1': (343.25482, 343.25445556640625, 7937.0), 'b2^1': (400.27628, 400.2759094238281, 4057.0), 'b3^1': (514.3192, 0.0, 0.0), 'b4^1': (571.3407, 0.0, 0.0), 'b5^1': (672.38837, 0.0, 0.0), 'b6^1': (828.48944, 828.4749755859375, 5036.0), 'y1^1': (175.11949, 175.11911010742188, 15985.0), 'y2^1': (276.16718, 0.0, 0.0), 'y3^1': (333.18863, 333.18841552734375, 7092.0), 'y4^1': (447.23157, 0.0, 0.0), '…	10	{'126.1277': (126.127725, 126.12779998779297, 12261.0), '127.1248': (127.12476, 127.12501525878906, 12965.0), '127.1311': (127.131079, 127.13109588623047, 8849.0), '128.1281': (128.128114, 128.12838745117188, 14049.0), '128.1344': (128.134433, 128.13453674316406, 15827.0), '129.1315': (129.131468, 129.1315460205078, 9426.0), '129.1378': (129.137787, 129.13790893554688, 10174.0), '130.1348': (130.…	N7H5F1S1G1	1	1	1	2976.06	A2B2C1D1E2F2G3gfeE2edD1E2F1feE2F1G4gfedcbB5ba	IGNGTR	P20239	1	0	Complex	['E2F2G3gfe', 'E2F1G4gfe', 'E2F1fe', 'E2e']	4	28.9775	315.637			1	1	1	WYQ_MusOvary_IGP_F4_20240116
12269	12272	12235	30.1017	3	1085.79	1085.12	0	3253.34	IGNGTR	n[TMT10plex]IGNGTR	845.492	Zona pellucida sperm-binding protein 2	P20239	Zp2	184	6	{'b1^1': (343.25482, 343.2549743652344, 7263.0), 'b2^1': (400.27628, 400.2765197753906, 3776.0), 'b3^1': (514.3192, 0.0, 0.0), 'b4^1': (571.3407, 0.0, 0.0), 'b5^1': (672.38837, 0.0, 0.0), 'b6^1': (828.48944, 828.4789428710938, 6229.0), 'y1^1': (175.11949, 175.11892700195312, 24528.0), 'y2^1': (276.16718, 0.0, 0.0), 'y3^1': (333.18863, 333.1885986328125, 5764.0), 'y4^1': (447.23157, 0.0, 0.0), 'y5…	10	{'126.1277': (126.127725, 126.12783813476562, 25301.0), '127.1248': (127.12476, 127.12496185302734, 17794.0), '127.1311': (127.131079, 127.13121795654297, 21816.0), '128.1281': (128.128114, 128.12840270996094, 18642.0), '128.1344': (128.134433, 128.1344757080078, 21405.0), '129.1315': (129.131468, 129.1317138671875, 22354.0), '129.1378': (129.137787, 129.13780212402344, 16524.0), '130.1348': (130…	N5H4F1S1G1	1	1	1	2407.85	A2B2C1D1E2F2G4gfedD1E2F1G3gfedcbB5ba	IGNGTR	P20239	1	0	Complex	['E2F2G4gfe', 'E2F1G3gfe']	2	28.9187	265.676			1	1	0.5	WYQ_MusOvary_IGP_F4_20240116
26098	26101	26053	55.0497	4	899.91	899.66	0	3592.62	VENLTLK	n[TMT10plex]VENLTLK[TMT10plex]	1273.8	Transcription initiation factor TFIID subunit 7-like	Q9D3R9	Taf7l	433	6	{'b1^1': (329.23917, 0.0, 0.0), 'b2^1': (458.28177, 458.28216552734375, 4313.0), 'b3^1': (572.3247, 572.32568359375, 4990.0), 'b4^1': (685.40875, 0.0, 0.0), 'b5^1': (786.4564, 786.4573974609375, 8329.0), 'b6^1': (899.5405, 0.0, 0.0), 'b7^1': (1256.7983, 0.0, 0.0), 'y1^1': (376.27628, 376.2759094238281, 150294.0), 'y2^1': (489.36035, 489.35955810546875, 62446.0), 'y3^1': (590.408, 0.0, 0.0), 'y4^1…	10	{'126.1277': (126.127725, 126.12783813476562, 88103.0), '127.1248': (127.12476, 127.12492370605469, 58801.0), '127.1311': (127.131079, 127.13113403320312, 82761.0), '128.1281': (128.128114, 128.12828063964844, 84080.0), '128.1344': (128.134433, 128.13446044921875, 84440.0), '129.1315': (129.131468, 129.13174438476562, 48783.0), '129.1378': (129.137787, 129.13784790039062, 109458.0), '130.1348': (…	N6H3G2	0	0	1	2318.82	A2B2C1D1E2F2G4gfedD1E2F2G4gfedcba	VENLTLK	Q9D3R9	0	0	Complex	['E2F2G4gfe', 'E2F2G4gfe']	2	27.5748	196.9			1	1	1	WYQ_MusOvary_IGP_F4_20240116
17616	17619	17609	43.2302	3	1052.11	1051.78	0	3152.32	LDGSTNFTR	n[TMT10plex]LDGSTNFTR	1238.65	Fibroleukin	P12804	Fgl2	256	11	{'b1^1': (343.25482, 343.2551574707031, 7328.0), 'b2^1': (458.28177, 458.28204345703125, 43547.0), 'b3^1': (515.3032, 515.3031005859375, 5752.0), 'b4^1': (602.33527, 602.3350830078125, 4834.0), 'b5^1': (703.38293, 703.3844604492188, 4520.0), 'b6^1': (817.42584, 817.4295043945312, 5959.0), 'b7^1': (964.49426, 0.0, 0.0), 'b8^1': (1065.542, 0.0, 0.0), 'b9^1': (1221.6431, 1221.63427734375, 42323.0), …	10	{'126.1277': (126.127725, 126.1279525756836, 19383.0), '127.1248': (127.12476, 127.12509155273438, 16168.0), '127.1311': (127.131079, 127.13127899169922, 22510.0), '128.1281': (128.128114, 128.1283721923828, 31142.0), '128.1344': (128.134433, 128.13455200195312, 20454.0), '129.1315': (129.131468, 129.13185119628906, 31698.0), '129.1378': (129.137787, 129.1379852294922, 52582.0), '130.1348': (130.…	N4H5S1	0	1	0	1913.68	A2B2C1D1E2F2G3gfedD1E1eE1edcba	LDGSTNFTR	P12804	0	0	Hybrid	['E2F2G3gfe']	1	64.1013	288.353			1	1	1	WYQ_MusOvary_IGP_F5_20240116
10704	10707	10669	29.6475	3	1067.44	1067.11	0	3198.31	LYNCSR	n[TMT10plex]LYNC[Carbamidomethyl]SR	1040.53	Astacin-like metalloendopeptidase	Q6HA09	Astl	280	9	{'b1^1': (343.25482, 343.2545166015625, 16250.0), 'b2^1': (506.31815, 506.3172607421875, 16000.0), 'b3^1': (620.3611, 620.36083984375, 5270.0), 'b4^1': (780.3917, 780.3927612304688, 3680.0), 'b5^1': (867.42377, 867.425537109375, 2961.0), 'b6^1': (1023.52484, 0.0, 0.0), 'y1^1': (175.11949, 175.1189727783203, 15432.0), 'y2^1': (262.15152, 262.15087890625, 3913.0), 'y3^1': (422.18216, 422.1822814941…	10	{'126.1277': (126.127725, 126.12791442871094, 17536.0), '127.1248': (127.12476, 127.1249771118164, 12228.0), '127.1311': (127.131079, 127.13125610351562, 19285.0), '128.1281': (128.128114, 128.1283416748047, 13082.0), '128.1344': (128.134433, 128.134521484375, 17953.0), '129.1315': (129.131468, 129.13177490234375, 9171.0), '129.1378': (129.137787, 129.137939453125, 16417.0), '130.1348': (130.1348…	N6H3F1G1	1	0	1	2157.78	A2B2C1D1E2F2G4gfedD1E2eE2edcbB5ba	LYNCSR	Q6HA09	1	0	Complex	['E2F2G4gfe', 'E2e', 'E2e']	3	62.9865	427.68			1	1	0.500402	WYQ_MusOvary_IGP_F5_20240116
17392	17395	17388	42.7885	3	1057.79	1057.45	0	3168.32	LDGSTNFTR	n[TMT10plex]LDGSTNFTR	1238.65	Fibroleukin	P12804	Fgl2	256	11	{'b1^1': (343.25482, 343.2546081542969, 4945.0), 'b2^1': (458.28177, 458.2815246582031, 20081.0), 'b3^1': (515.3032, 515.3037719726562, 2805.0), 'b4^1': (602.33527, 602.3345947265625, 2817.0), 'b5^1': (703.38293, 703.3834838867188, 1972.0), 'b6^1': (817.42584, 817.4276733398438, 5159.0), 'b7^1': (964.49426, 0.0, 0.0), 'b8^1': (1065.542, 0.0, 0.0), 'b9^1': (1221.6431, 0.0, 0.0), 'y1^1': (175.11949…	10	{'126.1277': (126.127725, 126.12788391113281, 20987.0), '127.1248': (127.12476, 127.12498474121094, 15784.0), '127.1311': (127.131079, 127.13117980957031, 23347.0), '128.1281': (128.128114, 128.12831115722656, 21690.0), '128.1344': (128.134433, 128.13450622558594, 18821.0), '129.1315': (129.131468, 129.13172912597656, 16329.0), '129.1378': (129.137787, 129.13787841796875, 27778.0), '130.1348': (1…	N4H5G1	0	0	1	1929.67	A2B2C1D1E2F2G4gfedD1E1eE1edcba	LDGSTNFTR	P12804	0	0	Hybrid	['E2F2G4gfe']	1	59.0402	223.305			1	1	1	WYQ_MusOvary_IGP_F5_20240116
11053	11056	11018	30.3348	3	1062.11	1061.78	0	3182.32	LYNCSR	n[TMT10plex]LYNC[Carbamidomethyl]SR	1040.53	Astacin-like metalloendopeptidase	Q6HA09	Astl	280	7	{'b1^1': (343.25482, 343.25439453125, 6041.0), 'b2^1': (506.31815, 506.3177185058594, 5493.0), 'b3^1': (620.3611, 0.0, 0.0), 'b4^1': (780.3917, 0.0, 0.0), 'b5^1': (867.42377, 0.0, 0.0), 'b6^1': (1023.52484, 1023.5131225585938, 2008.0), 'y1^1': (175.11949, 175.1189422607422, 12548.0), 'y2^1': (262.15152, 262.15087890625, 2329.0), 'y3^1': (422.18216, 422.18109130859375, 4186.0), 'y4^1': (536.2251, …	10	{'126.1277': (126.127725, 126.12788391113281, 20690.0), '127.1248': (127.12476, 127.12498474121094, 12973.0), '127.1311': (127.131079, 127.13118743896484, 15271.0), '128.1281': (128.128114, 128.12835693359375, 16227.0), '128.1344': (128.134433, 128.13455200195312, 17499.0), '129.1315': (129.131468, 129.1317138671875, 9721.0), '129.1378': (129.137787, 129.13790893554688, 19904.0), '130.1348': (130…	N6H3F1S1	1	1	0	2141.79	A2B2C1D1E2F2G3gfedD1E2eE2edcbB5ba	LYNCSR	Q6HA09	1	0	Complex	['E2F2G3gfe', 'E2e', 'E2e']	3	36.662	264.848			1	1	0.500402	WYQ_MusOvary_IGP_F5_20240116
10588	10590	10557	29.429	3	1040.09	1039.76	1	3116.26	LYNCSR	n[TMT10plex]LYNC[Carbamidomethyl]SR	1040.53	Astacin-like metalloendopeptidase	Q6HA09	Astl	280	6	{'b1^1': (343.25482, 343.25347900390625, 2425.0), 'b2^1': (506.31815, 506.3188781738281, 1987.0), 'b3^1': (620.3611, 0.0, 0.0), 'b4^1': (780.3917, 0.0, 0.0), 'b5^1': (867.42377, 0.0, 0.0), 'b6^1': (1023.52484, 0.0, 0.0), 'y1^1': (175.11949, 175.1190185546875, 13974.0), 'y2^1': (262.15152, 262.151611328125, 1590.0), 'y3^1': (422.18216, 422.1831359863281, 2363.0), 'y4^1': (536.2251, 0.0, 0.0), 'y5^…	10	{'126.1277': (126.127725, 126.12789916992188, 18370.0), '127.1248': (127.12476, 127.12495422363281, 11906.0), '127.1311': (127.131079, 127.13121032714844, 17950.0), '128.1281': (128.128114, 128.12832641601562, 16750.0), '128.1344': (128.134433, 128.13453674316406, 18699.0), '129.1315': (129.131468, 129.1317596435547, 13646.0), '129.1378': (129.137787, 129.13787841796875, 21831.0), '130.1348': (13…	N4H5F1G1	1	0	1	2075.73	A2B2C1D1E2F2G4gfedD1E1eE1edcbB5ba	LYNCSR	Q6HA09	1	0	Complex	['E2F2G4gfe']	1	25.8251	139.253			1	1	1	WYQ_MusOvary_IGP_F5_20240116
35249	35252	35205	73.4887	3	1189.54	1189.2	1	3562.57	NYSIFLADINQER	n[TMT10plex]NYSIFLADINQER	1810.94	Palmitoyl-protein thioesterase 1	O88531	Ppt1	197	14	{'b1^1': (344.21368, 344.21453857421875, 3770.0), 'b2^1': (507.277, 0.0, 0.0), 'b3^1': (594.309, 0.0, 0.0), 'b4^1': (707.3931, 0.0, 0.0), 'b5^1': (854.46155, 0.0, 0.0), 'b6^1': (967.5456, 0.0, 0.0), 'b7^1': (1038.5826, 0.0, 0.0), 'b8^1': (1153.6096, 1153.6092529296875, 5266.0), 'b9^1': (1266.6937, 0.0, 0.0), 'b10^1': (1380.7366, 0.0, 0.0), 'b11^1': (1508.7952, 0.0, 0.0), 'b12^1': (1637.8378, 0.0,…	10	{'126.1277': (126.127725, 126.12808227539062, 11304.0), '127.1248': (127.12476, 127.1251220703125, 8167.0), '127.1311': (127.131079, 127.13137817382812, 13227.0), '128.1281': (128.128114, 128.1285400390625, 10031.0), '128.1344': (128.134433, 128.13473510742188, 12960.0), '129.1315': (129.131468, 129.13186645507812, 8180.0), '129.1378': (129.137787, 129.1380615234375, 13962.0), '130.1348': (130.13…	N4H3F1G1	1	0	1	1751.62	A2B2C1D1E2F2G4gfedD1dcbB5ba	NYSIFLADINQER	O88531	1	0	Complex	['E2F2G4gfe']	1	68.2872	147.883	1		1	1	1	WYQ_MusOvary_IGP_F6_20240116
39622	39624	39592	82.3296	4	1347.34	1346.58	0	5383.28	NLINDYVSNQTQGMIK	n[TMT10plex]NLINDYVSNQTQGM[Oxidation]IK[TMT10plex]	2311.22	Serine protease inhibitor A3K	P07759	Serpina3k	185	15	{'b1^1': (344.21368, 344.212646484375, 2910.0), 'b2^1': (457.29776, 457.296875, 4695.0), 'b3^1': (570.38184, 570.3809204101562, 11744.0), 'b4^1': (684.42474, 684.424560546875, 3872.0), 'b5^1': (799.45166, 799.4510498046875, 28338.0), 'b6^1': (962.515, 962.5120849609375, 8280.0), 'b7^1': (1061.5834, 1061.5816650390625, 18056.0), 'b8^1': (1148.6155, 0.0, 0.0), 'b9^1': (1262.6583, 0.0, 0.0), 'b10^1'…	10	{'126.1277': (126.127725, 126.12776184082031, 5678.0), '127.1248': (127.12476, 127.12474060058594, 3436.0), '127.1311': (127.131079, 127.13101959228516, 5520.0), '128.1281': (128.128114, 128.12814331054688, 5462.0), '128.1344': (128.134433, 128.13438415527344, 3469.0), '129.1315': (129.131468, 129.1316375732422, 2844.0), '129.1378': (129.137787, 129.1376953125, 5625.0), '130.1348': (130.134822, 1…	N5H8F1G2	1	0	1	3072.06	A2B2C1D1E2F2G4gfeE2F1G4gfedD1E1F1feE1F1fedcbB5ba	NLINDYVSNQTQGMIK	P07759	1	0	Hybrid	['E2F2G4gfe', 'E2F1G4gfe']	2	63.5151	22.9569	1		1	1	1	WYQ_MusOvary_IGP_F6_20240116
23511	23514	23477	50.1012	3	1151.19	1149.85	1	3449.55	GNETIVNLIHSTR	n[TMT10plex]GNETIVNLIHSTR	1681.93	Carboxypeptidase E	Q00493	Cpe	139	12	{'b1^1': (287.19223, 287.1920471191406, 10678.0), 'b2^1': (401.23514, 401.23486328125, 3135.0), 'b3^1': (530.2778, 0.0, 0.0), 'b4^1': (631.32544, 0.0, 0.0), 'b5^1': (744.4095, 0.0, 0.0), 'b6^1': (843.4779, 0.0, 0.0), 'b7^1': (957.5208, 0.0, 0.0), 'b8^1': (1070.6049, 1070.5863037109375, 3922.0), 'b9^1': (1183.689, 0.0, 0.0), 'b10^1': (1320.7479, 0.0, 0.0), 'b11^1': (1407.7799, 0.0, 0.0), 'b12^1': …	10	{'126.1277': (126.127725, 126.12796020507812, 23602.0), '127.1248': (127.12476, 127.12508392333984, 24496.0), '127.1311': (127.131079, 127.13128662109375, 27512.0), '128.1281': (128.128114, 128.12841796875, 25260.0), '128.1344': (128.134433, 128.13461303710938, 24628.0), '129.1315': (129.131468, 129.1318359375, 18666.0), '129.1378': (129.137787, 129.13795471191406, 27466.0), '130.1348': (130.1348…	N4H4G1	0	0	1	1767.62	A2B2C1D1E2F2G4gfedD1E1edcba	GNETIVNLIHSTR	Q00493	0	0	Complex	['E2F2G4gfe']	1	49.6581	144.656			1	1	1	WYQ_MusOvary_IGP_F6_20240116
30222	30225	30191	63.5334	4	1214.28	1214.03	1	4851.13	LQEGALPQLPPGYPPHSGANR	n[TMT10plex]LQEGALPQLPPGYPPHSGANR	2427.29	Histidine-rich glycoprotein	Q9ESB3	Hrg	322	12	{'b1^1': (343.25482, 343.2548828125, 15204.0), 'b2^1': (471.3134, 471.3138427734375, 14979.0), 'b3^1': (600.356, 600.3564453125, 22416.0), 'b4^1': (657.37744, 657.3782348632812, 18877.0), 'b5^1': (728.41455, 728.4150390625, 95592.0), 'b6^1': (841.49866, 841.4988403320312, 194856.0), 'b7^1': (938.5514, 938.5533447265625, 2767.0), 'b8^1': (1066.61, 1066.6104736328125, 81520.0), 'b9^1': (1179.6941, …	10	{'126.1277': (126.127725, 126.12796783447266, 13615.0), '127.1248': (127.12476, 127.1251449584961, 10062.0), '127.1311': (127.131079, 127.12879943847656, 1144.0), '128.1281': (128.128114, 128.1284637451172, 11938.0), '128.1344': (128.134433, 128.13223266601562, 1055.0), '129.1315': (129.131468, 129.1318359375, 8366.0), '129.1378': (129.137787, 129.13540649414062, 1272.0), '130.1348': (130.134822,…	N5H4F1G2	1	0	1	2423.85	A2B2C1D1E2F2G4gfedD1E2F1G4gfedcbB5ba	LQEGALPQLPPGYPPHSGANR	Q9ESB3	1	0	Complex	['E2F2G4gfe', 'E2F1G4gfe']	2	37.3854	89.6447			1	1	0.5	WYQ_MusOvary_IGP_F6_20240116
11067	11070	11029	25.297	3	1079.84	1079.51	0	3235.5	LHSENVTK	n[TMT10plex]LHSENVTK[TMT10plex]	1384.81	CDK5 regulatory subunit-associated protein 2	Q8K389	Cdk5rap2	385	6	{'b1^1': (343.25482, 343.25433349609375, 11047.0), 'b2^1': (480.31372, 480.31463623046875, 8544.0), 'b3^1': (567.34576, 567.34521484375, 9663.0), 'b4^1': (696.38837, 0.0, 0.0), 'b5^1': (810.4313, 0.0, 0.0), 'b6^1': (909.4997, 0.0, 0.0), 'b7^1': (1010.54736, 0.0, 0.0), 'b8^1': (1367.8053, 0.0, 0.0), 'y1^1': (376.27628, 376.2759704589844, 10712.0), 'y2^1': (477.32394, 477.3238830566406, 8543.0), 'y…	10	{'126.1277': (126.127725, 126.12799835205078, 12443.0), '127.1248': (127.12476, 127.12508392333984, 18725.0), '127.1311': (127.131079, 127.13127899169922, 22337.0), '128.1281': (128.128114, 128.12840270996094, 20361.0), '128.1344': (128.134433, 128.13467407226562, 18875.0), '129.1315': (129.131468, 129.13180541992188, 18206.0), '129.1378': (129.137787, 129.13796997070312, 30219.0), '130.1348': (1…	N6H3F1	1	0	0	1850.69	A2B2C1D1E2F2fedD1E2eE2edcbB5ba	LHSENVTK	Q8K389	1	0	Complex	['E2F2fe', 'E2e', 'E2e']	3	22.4442	363.664			1	1	1	WYQ_MusOvary_IGP_F6_20240116
14615	14618	14571	32.2863	3	1348.6	1347.93	0	4041.77	DSKLNNTNVR	n[TMT10plex]DSK[TMT10plex]LNNTNVR	1617.92	SPARC-related modular calcium-binding protein 1	Q8BLY1	Smoc1	224	12	{'b1^1': (345.1977, 345.1978759765625, 8248.0), 'b2^1': (432.22974, 432.2296447753906, 1909.0), 'b3^1': (789.4876, 789.4873046875, 5166.0), 'b4^1': (902.5717, 902.5713500976562, 4473.0), 'b5^1': (1016.6146, 0.0, 0.0), 'b6^1': (1130.6576, 0.0, 0.0), 'b7^1': (1231.7052, 0.0, 0.0), 'b8^1': (1345.7482, 0.0, 0.0), 'b9^1': (1444.8165, 0.0, 0.0), 'b10^1': (1600.9177, 1600.901123046875, 25249.0), 'y1^1':…	10	{'126.1277': (126.127725, 126.12792205810547, 13601.0), '127.1248': (127.12476, 127.12505340576172, 9708.0), '127.1311': (127.131079, 127.13124084472656, 17087.0), '128.1281': (128.128114, 128.1283721923828, 15022.0), '128.1344': (128.134433, 128.13450622558594, 13434.0), '129.1315': (129.131468, 129.13169860839844, 6952.0), '129.1378': (129.137787, 129.1378631591797, 9645.0), '130.1348': (130.13…	N5H4F1G2	1	0	1	2423.85	A2B2C1D1E2F2G4gfedD1E2F1G4gfedcbB5ba	DSKLNNTNVR	Q8BLY1	1	0	Complex	['E2F2G4gfe', 'E2F1G4gfe']	2	63.4477	431.242	1		1	1	0.5	WYQ_MusOvary_IGP_F7_20240116
13267	13270	13219	29.6107	3	986.077	985.741	0	2954.2	LYNCSR	n[TMT10plex]LYNC[Carbamidomethyl]SR	1040.53	Astacin-like metalloendopeptidase	Q6HA09	Astl	280	8	{'b1^1': (343.25482, 343.25433349609375, 14599.0), 'b2^1': (506.31815, 506.3184814453125, 9461.0), 'b3^1': (620.3611, 620.3609619140625, 5271.0), 'b4^1': (780.3917, 780.38525390625, 1554.0), 'b5^1': (867.42377, 0.0, 0.0), 'b6^1': (1023.52484, 0.0, 0.0), 'y1^1': (175.11949, 175.1191864013672, 12301.0), 'y2^1': (262.15152, 262.15093994140625, 2653.0), 'y3^1': (422.18216, 422.1819152832031, 4996.0),…	10	{'126.1277': (126.127725, 126.12785339355469, 22648.0), '127.1248': (127.12476, 127.12498474121094, 23170.0), '127.1311': (127.131079, 127.13118743896484, 25737.0), '128.1281': (128.128114, 128.1283416748047, 22203.0), '128.1344': (128.134433, 128.13455200195312, 29342.0), '129.1315': (129.131468, 129.1316680908203, 14308.0), '129.1378': (129.137787, 129.1378936767578, 20901.0), '130.1348': (130.…	N4H4F1G1	1	0	1	1913.68	A2B2C1D1E2F2G4gfedD1E1edcbB5ba	LYNCSR	Q6HA09	1	0	Hybrid	['E2F2G4gfe']	1	48.7733	244.024			1	1	1	WYQ_MusOvary_IGP_F7_20240116
47855	47858	47822	94.0605	4	1139.49	1138.74	0	4550.98	NSTLCDLCIGPLK	n[TMT10plex]NSTLC[Carbamidomethyl]DLC[Carbamidomethyl]IGPLK[TMT10plex]	1948.05	Serotransferrin	Q921I1	Tf	513	21	{'b1^1': (344.21368, 344.2138366699219, 7728.0), 'b2^1': (431.2457, 431.2452392578125, 4930.0), 'b3^1': (532.2934, 0.0, 0.0), 'b4^1': (645.37744, 645.38037109375, 3844.0), 'b5^1': (805.4081, 0.0, 0.0), 'b6^1': (920.43506, 920.4354858398438, 36299.0), 'b7^1': (1033.5192, 1033.5186767578125, 12157.0), 'b8^1': (1193.5498, 1193.5506591796875, 19623.0), 'b9^1': (1306.6338, 1306.6282958984375, 23118.0)…	10	{'126.1277': (126.127725, 126.1279067993164, 37299.0), '127.1248': (127.12476, 127.1250228881836, 17624.0), '127.1311': (127.131079, 127.1312255859375, 32750.0), '128.1281': (128.128114, 128.12843322753906, 25492.0), '128.1344': (128.134433, 128.1345977783203, 35691.0), '129.1315': (129.131468, 129.13185119628906, 21220.0), '129.1378': (129.137787, 129.13792419433594, 54618.0), '130.1348': (130.1…	N5H6S1G1	0	1	1	2602.92	A2B2C1D1E2F2G3gfeE2F1G4gfedD1E1eE1edcba	NSTLCDLCIGPLK	Q921I1	0	0	Hybrid	['E2F2G3gfe', 'E2F1G4gfe']	2	181.842	70.6562			1	1	0.5	WYQ_MusOvary_IGP_F8_20240116
36623	36626	36590	72.3153	3	1351.25	1350.59	0	4048.72	NYSIFLADINQER	n[TMT10plex]NYSIFLADINQER	1810.94	Palmitoyl-protein thioesterase 1	O88531	Ppt1	197	20	{'b1^1': (344.21368, 344.2141418457031, 11602.0), 'b2^1': (507.277, 507.2783508300781, 8967.0), 'b3^1': (594.309, 594.3078002929688, 6558.0), 'b4^1': (707.3931, 0.0, 0.0), 'b5^1': (854.46155, 854.4627075195312, 11306.0), 'b6^1': (967.5456, 967.5452270507812, 4798.0), 'b7^1': (1038.5826, 0.0, 0.0), 'b8^1': (1153.6096, 1153.607177734375, 29611.0), 'b9^1': (1266.6937, 1266.6795654296875, 3875.0), 'b…	10	{'126.1277': (126.127725, 126.12802124023438, 35684.0), '127.1248': (127.12476, 127.12515258789062, 32871.0), '127.1311': (127.131079, 127.13133239746094, 41386.0), '128.1281': (128.128114, 128.12844848632812, 41152.0), '128.1344': (128.134433, 128.13462829589844, 44886.0), '129.1315': (129.131468, 129.13189697265625, 28267.0), '129.1378': (129.137787, 129.13539123535156, 2924.0), '130.1348': (13…	N4H6F1G1	1	0	1	2237.78	A2B2C1D1E2F2G4gfedD1E1eE1F1fedcbB5ba	NYSIFLADINQER	O88531	1	0	Hybrid	['E2F2G4gfe']	1	160.538	422.952	1		1	1	1	WYQ_MusOvary_IGP_F8_20240116
36998	37001	36967	73.0089	3	1243.22	1242.21	0	3724.62	NYSIFLADINQER	n[TMT10plex]NYSIFLADINQER	1810.94	Palmitoyl-protein thioesterase 1	O88531	Ppt1	197	18	{'b1^1': (344.21368, 344.2130432128906, 7364.0), 'b2^1': (507.277, 0.0, 0.0), 'b3^1': (594.309, 0.0, 0.0), 'b4^1': (707.3931, 707.3942260742188, 4837.0), 'b5^1': (854.46155, 854.4655151367188, 6652.0), 'b6^1': (967.5456, 0.0, 0.0), 'b7^1': (1038.5826, 1038.577880859375, 9264.0), 'b8^1': (1153.6096, 1153.6103515625, 26297.0), 'b9^1': (1266.6937, 0.0, 0.0), 'b10^1': (1380.7366, 0.0, 0.0), 'b11^1': …	10	{'126.1277': (126.127725, 126.12796020507812, 36340.0), '127.1248': (127.12476, 127.12509155273438, 27747.0), '127.1311': (127.131079, 127.13124084472656, 36030.0), '128.1281': (128.128114, 128.1283721923828, 37957.0), '128.1344': (128.134433, 128.1322784423828, 2822.0), '129.1315': (129.131468, 129.13182067871094, 39457.0), '129.1378': (129.137787, 129.13800048828125, 57435.0), '130.1348': (130.…	N4H4F1G1	1	0	1	1913.68	A2B2C1D1E2F2G4gfedD1E1edcbB5ba	NYSIFLADINQER	O88531	1	0	Hybrid	['E2F2G4gfe']	1	129.032	290.744			1	1	1	WYQ_MusOvary_IGP_F8_20240116
47797	47799	47769	93.946	4	1171.5	1171	0	4680.01	NSTLCDLCIGPLK	n[TMT10plex]NSTLC[Carbamidomethyl]DLC[Carbamidomethyl]IGPLK[TMT10plex]	1948.05	Serotransferrin	Q921I1	Tf	513	15	{'b1^1': (344.21368, 0.0, 0.0), 'b2^1': (431.2457, 0.0, 0.0), 'b3^1': (532.2934, 0.0, 0.0), 'b4^1': (645.37744, 0.0, 0.0), 'b5^1': (805.4081, 0.0, 0.0), 'b6^1': (920.43506, 920.4284057617188, 18933.0), 'b7^1': (1033.5192, 0.0, 0.0), 'b8^1': (1193.5498, 0.0, 0.0), 'b9^1': (1306.6338, 1306.6370849609375, 16334.0), 'b10^1': (1363.6553, 0.0, 0.0), 'b11^1': (1460.708, 0.0, 0.0), 'b12^1': (1573.7921, 0…	10	{'126.1277': (126.127725, 126.1278305053711, 33408.0), '127.1248': (127.12476, 127.12477111816406, 18281.0), '127.1311': (127.131079, 127.13116455078125, 47926.0), '128.1281': (128.128114, 128.12818908691406, 30521.0), '128.1344': (128.134433, 128.1344757080078, 40518.0), '129.1315': (129.131468, 129.1314239501953, 22686.0), '129.1378': (129.137787, 129.1377716064453, 44011.0), '130.1348': (130.1…	N5H6F1S1G1	1	1	1	2731.96	A2B2C1D1E2F2G3gfeE2F1G4gfedD1E1eE1edcbB5ba	NSTLCDLCIGPLK	Q921I1	1	0	Hybrid	['E2F2G3gfe', 'E2F1G4gfe']	2	97.9354	44.9287			1	1	0.5	WYQ_MusOvary_IGP_F8_20240116
36709	36712	36677	72.4726	3	1296.9	1296.57	0	3886.67	NYSIFLADINQER	n[TMT10plex]NYSIFLADINQER	1810.94	Palmitoyl-protein thioesterase 1	O88531	Ppt1	197	15	{'b1^1': (344.21368, 344.213623046875, 7089.0), 'b2^1': (507.277, 0.0, 0.0), 'b3^1': (594.309, 0.0, 0.0), 'b4^1': (707.3931, 0.0, 0.0), 'b5^1': (854.46155, 0.0, 0.0), 'b6^1': (967.5456, 0.0, 0.0), 'b7^1': (1038.5826, 0.0, 0.0), 'b8^1': (1153.6096, 1153.60791015625, 14585.0), 'b9^1': (1266.6937, 0.0, 0.0), 'b10^1': (1380.7366, 0.0, 0.0), 'b11^1': (1508.7952, 0.0, 0.0), 'b12^1': (1637.8378, 0.0, 0.…	10	{'126.1277': (126.127725, 126.12804412841797, 33329.0), '127.1248': (127.12476, 127.12512969970703, 25302.0), '127.1311': (127.131079, 127.13128662109375, 33026.0), '128.1281': (128.128114, 128.12847900390625, 24274.0), '128.1344': (128.134433, 128.1322021484375, 2633.0), '129.1315': (129.131468, 129.13185119628906, 28737.0), '129.1378': (129.137787, 129.13800048828125, 45765.0), '130.1348': (130…	N4H5F1G1	1	0	1	2075.73	A2B2C1D1E2F2G4gfedD1E1eE1edcbB5ba	NYSIFLADINQER	O88531	1	0	Hybrid	['E2F2G4gfe']	1	89.9952	409.077	1		1	1	1	WYQ_MusOvary_IGP_F8_20240116
41322	41324	41295	81.1755	4	1310.82	1310.31	0	5237.22	NLINDYVSNQTQGMIK	n[TMT10plex]NLINDYVSNQTQGM[Oxidation]IK[TMT10plex]	2311.22	Serine protease inhibitor A3K	P07759	Serpina3k	185	14	{'b1^1': (344.21368, 344.213134765625, 16318.0), 'b2^1': (457.29776, 457.2967224121094, 44322.0), 'b3^1': (570.38184, 570.3801879882812, 80475.0), 'b4^1': (684.42474, 684.419189453125, 18105.0), 'b5^1': (799.45166, 799.4509887695312, 190990.0), 'b6^1': (962.515, 962.5098266601562, 78774.0), 'b7^1': (1061.5834, 1061.5802001953125, 104996.0), 'b8^1': (1148.6155, 0.0, 0.0), 'b9^1': (1262.6583, 0.0, …	10	{'126.1277': (126.127725, 126.12782287597656, 36973.0), '127.1248': (127.12476, 127.12486267089844, 15691.0), '127.1311': (127.131079, 127.13108825683594, 35151.0), '128.1281': (128.128114, 128.12799072265625, 21244.0), '128.1344': (128.134433, 128.1343994140625, 26335.0), '129.1315': (129.131468, 129.13162231445312, 22919.0), '129.1378': (129.137787, 129.13778686523438, 50989.0), '130.1348': (13…	N5H8G2	0	0	1	2926	A2B2C1D1E2F2G4gfeE2F1G4gfedD1E1F1feE1F1fedcba	NLINDYVSNQTQGMIK	P07759	0	0	Hybrid	['E2F2G4gfe', 'E2F1G4gfe']	2	68.3718	74.6984			1	1	1	WYQ_MusOvary_IGP_F8_20240116
32027	32030	31993	63.9064	3	1110.14	1109.81	0	3326.41	ALVNFTR	n[TMT10plex]ALVNFTR	1048.62	Basement membrane-specific heparan sulfate proteoglycan core protein	Q05793	Hspg2	89	9	{'b1^1': (301.2079, 301.20751953125, 61491.0), 'b2^1': (414.29193, 414.291748046875, 68013.0), 'b3^1': (513.36035, 513.360595703125, 67672.0), 'b4^1': (627.40326, 627.4029541015625, 26017.0), 'b5^1': (774.4717, 774.4727172851562, 23208.0), 'b6^1': (875.51935, 875.5205688476562, 23980.0), 'b7^1': (1031.6205, 0.0, 0.0), 'y1^1': (175.11949, 175.1190948486328, 67610.0), 'y2^1': (276.16718, 0.0, 0.0),…	10	{'126.1277': (126.127725, 126.1279067993164, 86754.0), '127.1248': (127.12476, 127.12504577636719, 59903.0), '127.1311': (127.131079, 127.13123321533203, 90740.0), '128.1281': (128.128114, 128.1282958984375, 77119.0), '128.1344': (128.134433, 128.13455200195312, 78230.0), '129.1315': (129.131468, 129.13172912597656, 53379.0), '129.1378': (129.137787, 129.1378936767578, 70024.0), '130.1348': (130.…	N5H4G2	0	0	1	2277.79	A2B2C1D1E2F2G4gfedD1E2F1G4gfedcba	ALVNFTR	Q05793	0	0	Complex	['E2F2G4gfe', 'E2F1G4gfe']	2	63.5663	323.779			1	1	0.5	WYQ_MusOvary_IGP_F8_20240116
8761	8764	8728	20.1549	3	1003.43	1003.1	0	3006.27	AINSTR	n[TMT10plex]AINSTR	889.518	Peroxidasin homolog	Q3UQ28	Pxdn	637	9	{'b1^1': (301.2079, 301.2080078125, 11950.0), 'b2^1': (414.29193, 414.2919006347656, 12877.0), 'b3^1': (528.33484, 528.335205078125, 3545.0), 'b4^1': (615.3669, 615.3701171875, 4008.0), 'b5^1': (716.41455, 716.415771484375, 4314.0), 'b6^1': (872.5157, 0.0, 0.0), 'y1^1': (175.11949, 175.11923217773438, 20423.0), 'y2^1': (276.16718, 276.1674499511719, 3359.0), 'y3^1': (363.1992, 363.1994934082031, …	10	{'126.1277': (126.127725, 126.1280517578125, 18860.0), '127.1248': (127.12476, 127.12506103515625, 23106.0), '127.1311': (127.131079, 127.13130950927734, 13967.0), '128.1281': (128.128114, 128.12855529785156, 16121.0), '128.1344': (128.134433, 128.13470458984375, 22661.0), '129.1315': (129.131468, 129.1318359375, 14626.0), '129.1378': (129.137787, 129.13803100585938, 14647.0), '130.1348': (130.13…	N5H4F1G1	1	0	1	2116.76	A2B2C1D1E2F2G4gfedD1E2F1fedcbB5ba	AINSTR	Q3UQ28	1	0	Complex	['E2F2G4gfe', 'E2F1fe']	2	62.2911	402.979			1	1	1	WYQ_MusOvary_IGP_F8_20240116
47366	47369	47332	93.1158	2	1538.69	1538.17	0	3074.34	NVTLPEIF	n[TMT10plex]NVTLPEIF	1160.66	Polypeptide N-acetylgalactosaminyltransferase 1	O08912	Galnt1	552	8	{'b1^1': (344.21368, 344.21331787109375, 5738.0), 'b2^1': (443.2821, 443.2825012207031, 4067.0), 'b3^1': (544.3298, 544.328857421875, 11301.0), 'b4^1': (657.4138, 657.4142456054688, 18566.0), 'b5^1': (754.4666, 0.0, 0.0), 'b6^1': (883.5092, 883.5082397460938, 4065.0), 'b7^1': (996.59326, 996.5923461914062, 4227.0), 'b8^1': (1143.6616, 0.0, 0.0), 'y1^1': (166.08679, 0.0, 0.0), 'y2^1': (279.17087, …	10	{'126.1277': (126.127725, 126.12792205810547, 14939.0), '127.1248': (127.12476, 127.125, 10241.0), '127.1311': (127.131079, 127.13123321533203, 16032.0), '128.1281': (128.128114, 128.12835693359375, 14043.0), '128.1344': (128.134433, 128.13458251953125, 15212.0), '129.1315': (129.131468, 129.1316680908203, 8976.0), '129.1378': (129.137787, 129.1378936767578, 16167.0), '130.1348': (130.134822, 130…	N4H4F1G1	1	0	1	1913.68	A2B2C1D1E2F2G4gfedD1E1edcbB5ba	NVTLPEIF	O08912	1	0	Hybrid	['E2F2G4gfe']	1	37.2145	93.8222	1		0.999356	1	1	WYQ_MusOvary_IGP_F8_20240116
43930	43932	43902	84.9889	4	939.204	938.953	0	3751.79	VIDLWDLAQSANFTEK	n[TMT10plex]VIDLWDLAQSANFTEK[TMT10plex]	2307.25	Alpha-2-macroglobulin receptor-associated protein	P55302	Lrpap1	271	25	{'b1^1': (329.23917, 329.2395935058594, 241878.0), 'b2^1': (442.32324, 442.32421875, 162704.0), 'b3^1': (557.35016, 557.351318359375, 736736.0), 'b4^1': (670.43427, 670.43603515625, 425188.0), 'b5^1': (856.51355, 856.516357421875, 172992.0), 'b6^1': (971.5405, 971.54345703125, 854272.0), 'b7^1': (1084.6245, 0.0, 0.0), 'b8^1': (1155.6616, 0.0, 0.0), 'b9^1': (1283.7202, 1283.7244873046875, 121190.0…	10	{'126.1277': (126.127725, 126.12811279296875, 150299.0), '127.1248': (127.12476, 127.12533569335938, 75945.0), '127.1311': (127.131079, 127.13147735595703, 179310.0), '128.1281': (128.128114, 128.1286163330078, 131346.0), '128.1344': (128.134433, 128.1348114013672, 132853.0), '129.1315': (129.131468, 129.13204956054688, 69911.0), '129.1378': (129.137787, 129.13818359375, 148214.0), '130.1348': (1…	N4H3F1	1	0	0	1444.53	A2B2C1D1E2F2fF5fedD1dcba	VIDLWDLAQSANFTEK	P55302	0	0	Complex	['E2F2fF5fe']	1	225.647	23.2699			1	1	1	WYQ_MusOvary_IGP_normal_1_20240123
43652	43655	43616	84.7995	4	989.973	989.222	0	3954.86	VIDLWDLAQSANFTEK	n[TMT10plex]VIDLWDLAQSANFTEK[TMT10plex]	2307.25	Alpha-2-macroglobulin receptor-associated protein	P55302	Lrpap1	271	21	{'b1^1': (329.23917, 329.23907470703125, 55882.0), 'b2^1': (442.32324, 442.3233947753906, 31141.0), 'b3^1': (557.35016, 557.3506469726562, 154210.0), 'b4^1': (670.43427, 670.434326171875, 72114.0), 'b5^1': (856.51355, 856.514892578125, 35669.0), 'b6^1': (971.5405, 971.5416259765625, 158032.0), 'b7^1': (1084.6245, 1084.625, 61370.0), 'b8^1': (1155.6616, 1155.6605224609375, 57658.0), 'b9^1': (1283.…	10	{'126.1277': (126.127725, 126.1279296875, 74984.0), '127.1248': (127.12476, 127.1251220703125, 41192.0), '127.1311': (127.131079, 127.13127899169922, 82440.0), '128.1281': (128.128114, 128.12840270996094, 65188.0), '128.1344': (128.134433, 128.13458251953125, 59376.0), '129.1315': (129.131468, 129.13185119628906, 47829.0), '129.1378': (129.137787, 129.13796997070312, 88530.0), '130.1348': (130.13…	N5H3F1	1	0	0	1647.61	A2B2C1D1E2F2fF5fedD1E2edcba	VIDLWDLAQSANFTEK	P55302	0	0	Complex	['E2F2fF5fe', 'E2e']	2	144.698	146.334			1	1	1	WYQ_MusOvary_IGP_normal_2_20240123
38391	38354	78.0524	4	1125.3	1124.8	0	4495.15	4495.16	PALNLDTLLVGNSSCQPIFK	n[TMT10plex]PALNLDTLLVGNSSC[Carbamidomethyl]QPIFK[TMT10plex]	2644.47	Zona pellucida sperm-binding protein 2	P20239	Zp2	393	23	{'b1^1': (327.2235, 0.0, 0.0), 'b2^1': (398.26062, 398.26019287109375, 31646.0), 'b3^1': (511.3447, 511.3443908691406, 32928.0), 'b4^1': (625.38763, 625.3882446289062, 41718.0), 'b5^1': (738.4717, 738.4718627929688, 35655.0), 'b6^1': (853.49866, 853.4988403320312, 116504.0), 'b7^1': (954.5463, 954.5464477539062, 68994.0), 'b8^1': (1067.6304, 1067.630126953125, 115942.0), 'b9^1': (1180.7145, 1180.…	10	{'126.1277': (126.127725, 126.12796020507812, 49649.0), '127.1248': (127.12476, 127.12512969970703, 16303.0), '127.1311': (127.131079, 127.13129425048828, 48904.0), '128.1281': (128.128114, 128.12840270996094, 35254.0), '128.1344': (128.134433, 128.13455200195312, 28661.0), '129.1315': (129.131468, 129.13182067871094, 14194.0), '129.1378': (129.137787, 129.1379852294922, 16432.0), '130.1348': (13…	N6H3F1	1	0	0	1850.69	A2B2C1D1E2F2fedD1E2eE2edcbB5ba	PALNLDTLLVGNSSCQPIFK	P20239	1	0	Complex	['E2F2fe', 'E2e', 'E2e']	3	140.776	393.354	1		1	1	0.5	WYQ_MusOvary_IGP_F10_20240118
38405	38354	78.0783	4	1124.51	1124.8	0	4495.15	4495.16	PALNLDTLLVGNSSCQPIFK	n[TMT10plex]PALNLDTLLVGNSSC[Carbamidomethyl]QPIFK[TMT10plex]	2644.47	Zona pellucida sperm-binding protein 2	P20239	Zp2	393	19	{'b1^1': (327.2235, 0.0, 0.0), 'b2^1': (398.26062, 398.26080322265625, 10783.0), 'b3^1': (511.3447, 511.3450012207031, 12081.0), 'b4^1': (625.38763, 625.386962890625, 13727.0), 'b5^1': (738.4717, 738.4718017578125, 14888.0), 'b6^1': (853.49866, 853.4990234375, 46247.0), 'b7^1': (954.5463, 954.547119140625, 20310.0), 'b8^1': (1067.6304, 0.0, 0.0), 'b9^1': (1180.7145, 1180.7132568359375, 40734.0), …	10	{'126.1277': (126.127725, 126.12798309326172, 26551.0), '127.1248': (127.12476, 127.12507629394531, 15245.0), '127.1311': (127.131079, 127.13129425048828, 29278.0), '128.1281': (128.128114, 128.12843322753906, 22559.0), '128.1344': (128.134433, 128.13462829589844, 17664.0), '129.1315': (129.131468, 129.1318359375, 10707.0), '129.1378': (129.137787, 129.135498046875, 1353.0), '130.1348': (130.1348…	N6H3F1	1	0	0	1850.69	A2B2C1D1E2F2fF5fedD1E2eE2edcba	PALNLDTLLVGNSSCQPIFK	P20239	0	0	Complex	['E2F2fF5fe', 'E2e', 'E2e']	3	90.7165	308.843			1	1	0.5	WYQ_MusOvary_IGP_F10_20240118
8237	8204	20.4147	3	1281.2	1280.53	0	3838.57	3838.57	IGNGTR	n[TMT10plex]IGNGTR	845.492	Zona pellucida sperm-binding protein 2	P20239	Zp2	184	8	{'b1^1': (343.25482, 343.25433349609375, 6275.0), 'b2^1': (400.27628, 0.0, 0.0), 'b3^1': (514.3192, 514.3206176757812, 3364.0), 'b4^1': (571.3407, 0.0, 0.0), 'b5^1': (672.38837, 672.3882446289062, 2818.0), 'b6^1': (828.48944, 828.4821166992188, 2717.0), 'y1^1': (175.11949, 175.11923217773438, 6355.0), 'y2^1': (276.16718, 276.166748046875, 1792.0), 'y3^1': (333.18863, 333.1888122558594, 4946.0), '…	10	{'126.1277': (126.127725, 126.12808227539062, 6322.0), '127.1248': (127.12476, 127.12490844726562, 5109.0), '127.1311': (127.131079, 127.1312026977539, 6051.0), '128.1281': (128.128114, 128.12835693359375, 5415.0), '128.1344': (128.134433, 128.13465881347656, 5580.0), '129.1315': (129.131468, 129.13185119628906, 2275.0), '129.1378': (129.137787, 129.1378631591797, 3598.0), '130.1348': (130.134822…	N7H6F2G1	1	0	1	2993.08	A2B2C1D1E2F1G4gfF5feE2F1fedD1E2F1feE2F2fedcbB5ba	IGNGTR	P20239	1	0	Complex	['E2F1G4gfF5fe', 'E2F2fe', 'E2F1fe', 'E2F1fe']	4	46.575	190.354			1	0.996457	0.996457	WYQ_MusOvary_IGP_F10_20240118
9021	8990	21.9758	3	1226.85	1226.18	0	3676.52	3676.52	IGNGTR	n[TMT10plex]IGNGTR	845.492	Zona pellucida sperm-binding protein 2	P20239	Zp2	184	7	{'b1^1': (343.25482, 343.2546691894531, 4464.0), 'b2^1': (400.27628, 0.0, 0.0), 'b3^1': (514.3192, 514.319580078125, 3677.0), 'b4^1': (571.3407, 0.0, 0.0), 'b5^1': (672.38837, 0.0, 0.0), 'b6^1': (828.48944, 828.4848022460938, 2463.0), 'y1^1': (175.11949, 175.11920166015625, 9481.0), 'y2^1': (276.16718, 276.1667785644531, 1975.0), 'y3^1': (333.18863, 333.18914794921875, 3069.0), 'y4^1': (447.23157…	10	{'126.1277': (126.127725, 126.12793731689453, 10243.0), '127.1248': (127.12476, 127.12506103515625, 8524.0), '127.1311': (127.131079, 127.1313247680664, 8325.0), '128.1281': (128.128114, 128.12841796875, 9272.0), '128.1344': (128.134433, 128.13458251953125, 8503.0), '129.1315': (129.131468, 129.13165283203125, 5361.0), '129.1378': (129.137787, 129.13800048828125, 7515.0), '130.1348': (130.134822,…	N7H6F1S1	1	1	0	2831.03	A2B2C1D1E2F1G3gfeE2F1fedD1E2F1feE2F2fedcbB5ba	IGNGTR	P20239	1	0	Complex	['E2F1G3gfe', 'E2F2fe', 'E2F1fe', 'E2F1fe']	4	35.8939	303.338			1	1	1	WYQ_MusOvary_IGP_F10_20240118
8508	8466	20.9583	3	1232.18	1231.85	0	3692.52	3692.51	IGNGTR	n[TMT10plex]IGNGTR	845.492	Zona pellucida sperm-binding protein 2	P20239	Zp2	184	7	{'b1^1': (343.25482, 343.2545166015625, 3635.0), 'b2^1': (400.27628, 400.2762756347656, 2685.0), 'b3^1': (514.3192, 514.3196411132812, 2553.0), 'b4^1': (571.3407, 0.0, 0.0), 'b5^1': (672.38837, 672.39111328125, 1823.0), 'b6^1': (828.48944, 828.4822998046875, 2025.0), 'y1^1': (175.11949, 175.119140625, 6087.0), 'y2^1': (276.16718, 0.0, 0.0), 'y3^1': (333.18863, 0.0, 0.0), 'y4^1': (447.23157, 0.0, …	10	{'126.1277': (126.127725, 126.1280288696289, 7949.0), '127.1248': (127.12476, 127.1249008178711, 5376.0), '127.1311': (127.131079, 127.13130187988281, 7482.0), '128.1281': (128.128114, 128.12838745117188, 6756.0), '128.1344': (128.134433, 128.1346893310547, 6232.0), '129.1315': (129.131468, 129.1315460205078, 3990.0), '129.1378': (129.137787, 129.1379852294922, 4293.0), '130.1348': (130.134822, 1…	N7H6F1G1	1	0	1	2847.02	A2B2C1D1E2F1G4gfeE2F1fedD1E2F1feE2F2fedcbB5ba	IGNGTR	P20239	1	0	Complex	['E2F1G4gfe', 'E2F2fe', 'E2F1fe', 'E2F1fe']	4	34.9846	258.483			1	1	1	WYQ_MusOvary_IGP_F10_20240118
8330	8283	20.5991	3	1227.18	1226.51	0	3676.52	3676.52	IGNGTR	n[TMT10plex]IGNGTR	845.492	Zona pellucida sperm-binding protein 2	P20239	Zp2	184	7	{'b1^1': (343.25482, 343.2554016113281, 3270.0), 'b2^1': (400.27628, 400.27685546875, 2604.0), 'b3^1': (514.3192, 514.3206176757812, 1863.0), 'b4^1': (571.3407, 0.0, 0.0), 'b5^1': (672.38837, 0.0, 0.0), 'b6^1': (828.48944, 828.4840698242188, 1741.0), 'y1^1': (175.11949, 175.11920166015625, 6139.0), 'y2^1': (276.16718, 0.0, 0.0), 'y3^1': (333.18863, 333.1886291503906, 3747.0), 'y4^1': (447.23157, …	10	{'126.1277': (126.127725, 126.12823486328125, 6196.0), '127.1248': (127.12476, 127.12500762939453, 4437.0), '127.1311': (127.131079, 127.13141632080078, 7028.0), '128.1281': (128.128114, 128.1285400390625, 6738.0), '128.1344': (128.134433, 128.13462829589844, 6130.0), '129.1315': (129.131468, 129.1316375732422, 3224.0), '129.1378': (129.137787, 129.13800048828125, 5070.0), '130.1348': (130.134822…	N7H6F1S1	1	1	0	2831.03	A2B2C1D1E2F2G3gfeE2F1fedD1E2F1feE2F1fedcbB5ba	IGNGTR	P20239	1	0	Complex	['E2F2G3gfe', 'E2F1fe', 'E2F1fe', 'E2F1fe']	4	34.8934	359.722			1	1	1	WYQ_MusOvary_IGP_F10_20240118
8055	8021	20.0481	3	1232.52	1231.85	0	3692.52	3692.51	IGNGTR	n[TMT10plex]IGNGTR	845.492	Zona pellucida sperm-binding protein 2	P20239	Zp2	184	6	{'b1^1': (343.25482, 343.25433349609375, 3496.0), 'b2^1': (400.27628, 0.0, 0.0), 'b3^1': (514.3192, 514.3182983398438, 1684.0), 'b4^1': (571.3407, 0.0, 0.0), 'b5^1': (672.38837, 0.0, 0.0), 'b6^1': (828.48944, 828.4876098632812, 1599.0), 'y1^1': (175.11949, 175.11924743652344, 2875.0), 'y2^1': (276.16718, 0.0, 0.0), 'y3^1': (333.18863, 333.18896484375, 1685.0), 'y4^1': (447.23157, 0.0, 0.0), 'y5^1…	10	{'126.1277': (126.127725, 126.12797546386719, 2520.0), '127.1248': (127.12476, 127.12495422363281, 2080.0), '127.1311': (127.131079, 127.13118743896484, 5222.0), '128.1281': (128.128114, 128.12823486328125, 3661.0), '128.1344': (128.134433, 128.1345977783203, 3881.0), '129.1315': (129.131468, 129.13153076171875, 2857.0), '129.1378': (129.137787, 129.13790893554688, 2426.0), '130.1348': (130.13482…	N7H6F1G1	1	0	1	2847.02	A2B2C1D1E2F1fF4feE2F1fedD1E2F1feE2F2fedcbB5ba	IGNGTR	P20239	1	0	Complex	['E2F1fF4fe', 'E2F2fe', 'E2F1fe', 'E2F1fe']	4	25.3836	314.18			1	1	1	WYQ_MusOvary_IGP_F10_20240118

## Sheet: 5b ZP glycoproteins
Table S5b. Intact glycopeptides identified from zona pellucida glycoproteins in mouse ovaries.
			2 months					12 months
Glycopeptide	ProteinID	Gene name	126.1277	127.1248	127.1311	128.1281	128.1344	129.1315	129.1378	130.1348	130.1411	131.1382	PSM	P value	IGP＿FC	Global_fc	IGP_FC/Global_FC
A2B2C1D1E1F1fedD1E1eE1F1fedcba+GMQLLVFPRPNQTVQFK	Q62005	ZP1	1	0.94166	1.20082	0.952601	1.21293	0.82856	0.954062	0.91521	0.91678	0.977645	2	0.0596292	0.881436	0.465481	1.8936
A2B2C1D1E2F2G4gfedD1E1eE1edcbB5ba+GMQLLVFPRPNQTVQFK	Q62005	ZP1	1	0.827509	1.21618	0.990191	1.01531	0.782532	1.05658	0.97153	0.874821	1.16494	1	0.674111	0.962535	0.465481	2.06783
A2B2C1D1E1F1fedD1E1eE1F1fedcba+SSGHHNITLR	Q62005	ZP1	0.90104	1.96197	0.783847	1	1.28447	1.14335	0.751774	0.617723	1.13083	0.547429	3	0.194581	0.705859	0.465481	1.51641
A2B2C1D1E2F1G3gfeE2F1fedD1E2F1feE2F1feE2F1fedcbB5ba+IGNGTR	P20239	ZP2	1.11195	0.985368	1	0.849413	1.1199	0.543929		0.221266	0.200004	0.192262	1	0.000111633	0.214732	0.472621	0.454343
A2B2C1D1E2F1fedD2dD1E2F1fedcbB5ba+IGNGTR	P20239	ZP2	0.853046	1.39434	1	0.885038	1.0199	0.342619	0.129933		0.250077		1	0.00115603	0.237997	0.472621	0.503567
A2B2C1D1E2edD1E1eE1edcbB5ba+IGNGTR	P20239	ZP2	1.17596	1	0.823955	0.871727	1.21587	0.301751	0.23475	0.198893	0.266282	0.227293	1	1.16535e-05	0.24161	0.472621	0.511214
A2B2C1D1E2F2fedD1E1edcbB5ba+IGNGTR	P20239	ZP2	0.933819	1.09191	0.723815	1.05087	1.0601	0.547945	0.30215	0.19579	0.281238	0.220402	2	9.36259e-05	0.277367	0.472621	0.58687
A2B2C1D1E2F1fedD1E2eE2F1fedcbB5ba+IGNGTR	P20239	ZP2	0.994751	0.896485	0.935254	1	1.14776	0.35657	0.288014	0.223154	0.286512	0.261511	2	4.23289e-07	0.286318	0.472621	0.605809
A2B2C1D1E2F1fedD1E2F1feE2F1fedcbB5ba+IGNGTR	P20239	ZP2	1	0.929761	1	0.903831	1.22905	0.427987	0.377212	0.249141	0.35644	0.231163	5	8.85725e-06	0.330411	0.472621	0.699103
A2B2C1D1E2F1G4gfeE2F1fedD1E2eE2F1feE2F1fedcbB5ba+IGNGTR	P20239	ZP2	1	1.357	0.695034	0.923151	1.21443	1.06323	0.241461	0.24599	0.477828	0.325545	1	0.0184973	0.346161	0.472621	0.732429
A2B2C1D1E2F1G4gfeE2edD2dD1E2F1feE2F1fedcbB5ba+IGNGTR	P20239	ZP2	1.09711	0.968667	1	0.982052	1.37792	0.462381	0.343428	0.263429	0.433256	0.352204	1	2.88944e-05	0.347019	0.472621	0.734244
A2B2C1D1E2F1G3gfeE2edD1E2F1feE2F1fedcbB5ba+IGNGTR	P20239	ZP2	1.00001	0.970687	1.01312	0.878716	1.37714	0.34886	0.3608	0.262138	0.341308	0.448363	2	5.84633e-05	0.348409	0.472621	0.737185
A2B2C1D1E2F1fF5fedD2dD1E1edcba+IGNGTR	P20239	ZP2	0.753883	1.14462	0.99422	1.04791	1	0.249033	0.331449	0.417815	0.414769	0.354271	1	2.0629e-05	0.355087	0.472621	0.751313
A2B2C1D1E2F2fedD1dcbB5ba+IGNGTR	P20239	ZP2	1	0.957047	0.842091	1.31934	1.4035	0.829088	0.35724	0.196118	0.352343	0.482424	1	0.00248395	0.363255	0.472621	0.768596
A2B2C1D1E2F1G4gfF5feE2edD2dD1E2F1feE2F1fedcbB5ba+IGNGTR	P20239	ZP2	1	1.0373	0.887307	1.21725	0.992444	0.616247	0.487349	0.323248	0.326228	0.349038	1	5.73001e-05	0.364879	0.472621	0.772033
A2B2C1D1E2F2fedD1E2F1feE2F2fedcbB5ba+IGNGTR	P20239	ZP2	0.954291	0.859608	0.982273	1.00371	1.09493	0.358654	0.381681	0.339818	0.4277	0.296525	2	6.20907e-07	0.366802	0.472621	0.776102
A2B2C1D1E2F1fF3feE2F1fedD1E2F1feE2F1fedcbB5ba+IGNGTR	P20239	ZP2	1	1.02421	0.7588	0.825302	1.18186	0.70366	0.337207	0.222047	0.51558	0.301832	1	0.00149151	0.387561	0.472621	0.820024
A2B2C1D1E2F1G3gfedD1E2F1feE2F1G3gfedcbB5ba+IGNGTR	P20239	ZP2	1	0.0964386	1.0499	0.828634	1.35754	0.547694	0.390174	0.165192	0.329187	0.381447	1	0.0507549	0.388628	0.472621	0.822282
A2B2C1D1E2F2G4gfedD1E1edcbB5ba+IGNGTR	P20239	ZP2	0.958528	1.17475	0.776141	1	1.23784	0.516784	0.50373	0.219304	0.433601	0.321881	2	0.000227417	0.40688	0.472621	0.8609
A2B2C1D1E2F1G4gfF5feE2edD1E2F1feE2F2fedcbB5ba+IGNGTR	P20239	ZP2	1	1.01257	0.975156	0.787296	1.52281		0.448907		0.443714	0.354688	1	0.00802223	0.426273	0.472621	0.901935
A2B2C1D1E2F2G3gfedD1E2F1fedcbB5ba+IGNGTR	P20239	ZP2	1.16365	1	0.646839	0.935474	1.01434	0.430008	0.779512	0.260856	0.448756	0.37094	2	0.0035961	0.42938	0.472621	0.908508
A2B2C1D1E2F1G4gfeE2F1fedD1E2F1feE2F1feE2F1fedcbB5ba+IGNGTR	P20239	ZP2	1	0.953977	1.29409	0.937382	1.34208	0.816324	0.352306		0.569709	0.35648	1	0.00405246	0.43298	0.472621	0.916125
A2B2C1D1E2F1G4gfeE2edD1E1edcbB5ba+IGNGTR	P20239	ZP2	1	1.35394	0.923739	0.920244	1.3183	1.07061	0.574469	0.231691	0.0567271	0.533898	1	0.0152133	0.43605	0.472621	0.92262
A2B2C1D1E2F2G3gfedD1E2F1feE2F1fedcbB5ba+IGNGTR	P20239	ZP2	1.03505	1	0.986413	0.875246	1.24417	0.554352	0.392696	0.375591	0.472795	0.440609	1	2.75812e-05	0.437448	0.472621	0.925579
A2B2C1D1E2F2feE2F1fedD1E2F1feE2F1fedcbB5ba+IGNGTR	P20239	ZP2	0.928552	0.803195	1.15351	1	1.11148	0.42298	0.479576	0.425631	0.626579	0.244501	1	0.000218959	0.438541	0.472621	0.927891
A2B2C1D1E2F1G3gfeE2F1fedD1E1edcbB5ba+IGNGTR	P20239	ZP2	0.786695	1	0.8883	1.09297	1.39483	0.924284	0.393377	0.405397	0.585874	0.316906	1	0.00988841	0.443759	0.472621	0.938932
A2B2C1D1E2F1fedD1E2F1fedcbB5ba+IGNGTR	P20239	ZP2	1	1	0.92396	1	1.18161	0.511353	0.444789	0.449763	0.499739	0.435033	7	1.9417e-06	0.452892	0.472621	0.958256
A2B2C1D1E2F2feE2F1fedD1E1edcbB5ba+IGNGTR	P20239	ZP2	1.10922	0.75363	1.01181	0.683191	1.1474	0.626044	0.394328	0.333637	0.450451	0.376465	2	0.0015172	0.455112	0.472621	0.962953
A2B2C1D1E2F1feE2F1fedD1E2F1feE2F1feE2F1fedcbB5ba+IGNGTR	P20239	ZP2	0.814049	1.1125	0.952918	1	1.44237	0.950726	0.364332	0.301101	0.517175	0.573446	1	0.00983457	0.466322	0.472621	0.986672
A2B2C1D1E2F1fF3fedD1E2eE2F1fedcbB5ba+IGNGTR	P20239	ZP2	1.02823	0.887029	0.822045	1	1.02756	0.526479	0.485489	0.13533	0.471292	0.368522	1	0.000140823	0.466537	0.472621	0.987127
A2B2C1D1E2F1G3gfeE2F1feE2edD1E2eE2F1feE2F1fedcbB5ba+IGNGTR	P20239	ZP2	0.63162	1.12522	1	0.939559	1.21662	0.545581	0.478022	0.252152	0.691165	0.348663	1	0.00331777	0.468061	0.472621	0.99035
A2B2C1D1E2F1G4gfeE2F1fedD2dD1E2eE2F1feE2F1fedcbB5ba+IGNGTR	P20239	ZP2	1.09247	0.984573	1	0.702859	1.3768	0.362919	0.434543		0.793108		1	0.0280197	0.468996	0.472621	0.99233
A2B2C1D1E2F1G4gfF5fedD1E2eE2F1G3gfedcbB5ba+IGNGTR	P20239	ZP2	1.0242	1	0.878404	0.79677	1.25801	0.742046	0.45498	0.392486	0.595441	0.330323	3	0.00193437	0.476446	0.472621	1.00809
A2B2C1D1E2F2fF5feE2edD1E2eE2F1feE2F1fedcbB5ba+IGNGTR	P20239	ZP2	1.16223	0.740359	0.746744	1	1.21927	0.540738	0.400573	0.636476	0.299706	0.477948	1	0.00250095	0.487788	0.472621	1.03209
A2B2C1D1E2F1G4gfF5feE2edD2dD1E2F1feE2F1G4gfedcbB5ba+IGNGTR	P20239	ZP2	0.874174	1.4293	0.859019	1	1.07489	0.996792	0.741563	0.456039	0.412868	0.367493	1	0.0212254	0.489205	0.472621	1.03509
A2B2C1D1E2F1G4gfF5feE2F1fedD1E2F1feE2F2fedcbB5ba+IGNGTR	P20239	ZP2	1.02	1.04254	0.931411	0.931154	1	0.492945	0.563801	0.234853	0.50787	0.468181	1	2.44537e-05	0.496656	0.472621	1.05085
A2B2C1D1E2F1fF4feE2edD1E2eE2F1fedcbB5ba+IGNGTR	P20239	ZP2	0.734322	1.39507	0.817186	1	1.14083	0.955237	0.376085	0.406855	0.624197	0.393485	1	0.0204269	0.496851	0.472621	1.05127
A2B2C1D1E2F1G3gfeE2edD1E2F1feE2F2fedcbB5ba+IGNGTR	P20239	ZP2	1.07976	0.834343	1	0.81934	1.00299	0.373331	0.479538	0.371635	0.610055	0.642479	1	0.000366748	0.508276	0.472621	1.07544
A2B2C1D1E2F2G4gfedD1E1eE1edcbB5ba+IGNGTR	P20239	ZP2	0.865588	1.18459	0.768662	1	1.19327	0.797715	0.460898	0.441272	0.577411	0.414814	2	0.00293908	0.510146	0.472621	1.0794
A2B2C1D1E2F1G4gfeE2edD1E1eE1edcba+IGNGTR	P20239	ZP2	1	1.30683	0.830319	0.994263	1.52344	1.08314	0.0602669	0.475534	0.787231	0.505735	1	0.0318636	0.515522	0.472621	1.09077
A2B2C1D1E2F1G4gfedD2dD1E2F1feE2F1fedcbB5ba+IGNGTR	P20239	ZP2	1	1.69633	0.91533	0.967886	1.10848	1.41953	0.48034	0.523286	0.573622	0.507023	3	0.0944005	0.525951	0.472621	1.11284
A2B2C1D1E2F2fedD1E2F1feE2F1fedcbB5ba+IGNGTR	P20239	ZP2	0.735328	1.15176	0.944043	1	1.19922	0.889958	0.558428	0.364216	0.569475	0.499144	5	0.0070009	0.529366	0.472621	1.12006
A2B2C1D1E2F2fedD1E2F1fedcbB5ba+IGNGTR	P20239	ZP2	0.984405	1.0611	0.828841	1	1.23393	0.605343	0.607779	0.457449	0.418441	0.572452	4	0.000208705	0.531059	0.472621	1.12365
A2B2C1D1E2F1fF4fedD1E2eE2F1fedcbB5ba+IGNGTR	P20239	ZP2	1.12643	1.38762	0.799294	1.05523	0.404934	0.871357	0.524321	0.385026	0.594111	0.329973	2	0.0628892	0.536944	0.472621	1.1361
A2B2C1D1E2F1G4gfedD1E1eE1edcba+IGNGTR	P20239	ZP2	1	0.909327	0.94394	1.23347	1.36093	0.626045	0.636745	0.442801	0.595322	0.594591	2	0.000669251	0.538214	0.472621	1.13879
A2B2C1D1E2F1G4gfeE2eE2edD1E2eE2F1feE2F1fedcbB5ba+IGNGTR	P20239	ZP2	1	1.2348	0.919259	0.891505	1.20013	0.571905	0.574217	0.43139	0.571267	0.65143	1	0.000276038	0.538472	0.472621	1.13933
A2B2C1D1E2F1fedD2dD1E2F1feE2F1fedcbB5ba+IGNGTR	P20239	ZP2	0.930252	1.43455	0.899425	1	1.17732	0.25406	0.624004	0.602579	0.925468	0.482779	3	0.00848232	0.539103	0.472621	1.14067
A2B2C1D1E2F2G4gfeE2edD1E2F1feE2F1fedcbB5ba+IGNGTR	P20239	ZP2	0.974004	0.694778	1.0429	1.01644	1.19961	0.593035	0.516275	0.497417	0.92196	0.46167	2	0.0107978	0.53929	0.472621	1.14106
A2B2C1D1E2edD1dcbB5ba+IGNGTR	P20239	ZP2	0.893179	1.11168	1	0.948029	1.21647	0.703788	0.51233	0.472801	0.659435	0.505702	1	0.00025123	0.542143	0.472621	1.1471
A2B2C1D1E2F2G3gfeE2F1fedD1E2F1feE2F1G4gfedcbB5ba+IGNGTR	P20239	ZP2	1	0.888995	0.745839	1.03526	1.40148	0.679837	0.566034	0.272579	0.667464	0.46719	1	0.00649209	0.547998	0.472621	1.15949
A2B2C1D1E2F1G4gfeE2F1fedD1E2F1feE2F1G3gfedcbB5ba+IGNGTR	P20239	ZP2	0.875865	1.02271	0.939414	0.926025	1.14703	0.77136	0.530838	0.386113	0.64643	0.457189	2	0.000946279	0.548089	0.472621	1.15968
A2B2C1D1E2F1G4gfedD1E1edcbB5ba+IGNGTR	P20239	ZP2	0.98678	1.1831	0.925606	1	1.214	0.742064	0.565681	0.368893	0.654871	0.520756	3	0.000423914	0.549608	0.472621	1.16289
A2B2C1D1E2F1G4gfeE2edD1E2eE2eE2F1fedcbB5ba+IGNGTR	P20239	ZP2	1	1.02795	0.0756522	0.936547	1.29817	0.859647	0.496516	0.37828	0.616921	0.482819	1	0.214648	0.549814	0.472621	1.16333
A2B2C1D1dD1E1edcbB5ba+IGNGTR	P20239	ZP2	0.96042	1.12733	0.967483	0.921881	1.27343	0.741975	0.604959	0.414033	0.580256	0.516768	2	0.000500846	0.550097	0.472621	1.16393
A2B2C1D1E2F1G4gfF5feE2edD1E2F1feE2F1fF5fedcbB5ba+IGNGTR	P20239	ZP2	1	0.894759	0.990509	1.01617	1.1486	0.642047	0.559367	0.422588	0.736906	0.504853	1	0.000200903	0.559531	0.472621	1.18389
A2B2C1D1E2F2G4gfedD1E1eE1edcba+IGNGTR	P20239	ZP2	1	1.39766	0.586907	0.874248	1.2271	0.741624	0.740556	0.28806	0.661755	0.369163	1	0.0278831	0.560463	0.472621	1.18586
A2B2C1D1E2F1G4gfedD1E2F2fedcbB5ba+IGNGTR	P20239	ZP2	1.19402	1.02337	0.0625177	0.79872	1	0.558268	0.640625	0.377464	0.594124	0.383353	1	0.176847	0.562591	0.472621	1.19036
A2B2C1D1E2F2feE2F2fedD1E1edcbB5ba+IGNGTR	P20239	ZP2	0.969309	1.30948	1	0.922367	1.16506	1.01753	0.627248	0.435909	0.604656	0.537163	1	0.00801842	0.562744	0.472621	1.19069
A2B2C1D1E2F2G3gfedD1E1eE1edcba+IGNGTR	P20239	ZP2	1.00367	1.01397	0.67304	0.832478	1.19045	0.548986	0.809027	0.387568	0.551755	0.499959	2	0.00903394	0.563044	0.472621	1.19132
A2B2C1D1E2F1G4gfedD1E2F1fedcbB5ba+IGNGTR	P20239	ZP2	0.997255	0.74266	1	1.14691	1.17234	0.724755	0.52608	0.561344	0.625837	0.513944	3	0.00116895	0.563671	0.472621	1.19265
A2B2C1D1E2F1G4gfeE2edD1E2F1feE2F1fedcbB5ba+IGNGTR	P20239	ZP2	0.898048	0.923553	1	1	1.21583	0.51086	0.492671	0.523119	0.848495	0.990311	3	0.0214728	0.563778	0.472621	1.19288
A2B2C1D1E2F1G4gfF5feE2edD1E2eE2F1G3gfedcbB5ba+IGNGTR	P20239	ZP2	1	1.18927	0.936	0.816005	1.24274	0.627232	0.659342	0.538539	0.562671	0.550318	1	0.000626287	0.565973	0.472621	1.19752
A2B2C1D1E2F2G3gfedD1E1eE1edcbB5ba+IGNGTR	P20239	ZP2	0.978708	1.37948	0.778448	0.938223	1.25861	0.961858	0.580837	0.408425	0.718957	0.501158	2	0.0182598	0.567417	0.472621	1.20057
A2B2C1D1E2F1G3gfedD2dD1E2F1feE2F1fedcbB5ba+IGNGTR	P20239	ZP2	1.20528	0.960374	1	0.904632	1.24788	0.542435	0.631511	0.501827	0.589674	0.749403	1	0.000450956	0.569856	0.472621	1.20573
A2B2C1D1E2F2G4gfedD1E2eE2edcbB5ba+IGNGTR	P20239	ZP2	1.11762	0.925298	0.871296	0.810768	1.19087	0.703253	0.446736	0.579268	0.537202	0.552338	2	0.00106005	0.586719	0.472621	1.24142
A2B2C1D1E2F1G4gfeE2edD1E2F1feE2F1G3gfedcbB5ba+IGNGTR	P20239	ZP2	0.981565	1.62095	0.850997	1.10593	1	1.02176	0.835417	0.347105	0.637188	0.500337	1	0.0383728	0.58772	0.472621	1.24353
A2B2C1D1E2F1fedD1dcbB5ba+IGNGTR	P20239	ZP2	1.07048	1.16717	0.839153	0.953204	1.01063	0.72972	0.72462	0.518712	0.211126	0.573054	2	0.00312247	0.589498	0.472621	1.2473
A2B2C1D1E2F1G3gfeE2edD1E2eE2F2fedcbB5ba+IGNGTR	P20239	ZP2	1.14556	1	0.947384	0.917016	1.11244	0.678649	0.642908	0.455492	0.571501	0.643668	1	0.000102458	0.59231	0.472621	1.25324
A2B2C1D1E2F1G4gfF5feE2edD1E2eE2F1feE2F1G4gfedcbB5ba+IGNGTR	P20239	ZP2	0.915835	0.931408	1.03894	1.07136	1.37339	0.608941	0.631179	0.441963	0.92078	0.588378	2	0.00546364	0.596189	0.472621	1.26145
A2B2C1D1E2F1G3gfeE2F1fedD1E2F1feE2F1fedcbB5ba+IGNGTR	P20239	ZP2	0.941201	1.49858	0.923871	0.978984	1.33844	1.59022	0.678866	0.455823	0.798942	0.538279	3	0.205724	0.597002	0.472621	1.26317
A2B2C1D1E2F1feE2edD1E2F1feE2F1fedcbB5ba+IGNGTR	P20239	ZP2	0.770551	1	0.938449	1.14766	1.26647	0.776191	0.698023	0.518697	0.261259	0.666756	2	0.0077366	0.60313	0.472621	1.27614
A2B2C1D1E2F1feE2F1fedD1E1edcbB5ba+IGNGTR	P20239	ZP2	1.00672	1.1416	1	0.917323	0.103857	0.844942	0.531565	0.418594	0.641826	0.562304	1	0.273568	0.606004	0.472621	1.28222
A2B2C1D1E2F1G4gfeE2F1fedD1E1edcbB5ba+IGNGTR	P20239	ZP2	1.14308	0.844284	0.966087	1.03727	1	0.625146	0.742605	0.500558	0.586909	0.611911	1	0.000265189	0.607934	0.472621	1.2863
A2B2C1D1E2F1fF5fedD1E2F1feE2F1fF5fedcbB5ba+IGNGTR	P20239	ZP2	0.835713	0.706369	1.06945	1.06575	1	0.425351	0.639474	0.492987	0.916542	0.602025	1	0.0199425	0.60813	0.472621	1.28672
A2B2C1D1E2F1G4gfF5feE2eE2edD1E2eE2F1feE2F1G4gfedcbB5ba+IGNGTR	P20239	ZP2	1	1.18186	0.924385	1.02163	0.964377	0.776021	0.741928	0.478547	0.458692	0.63102	1	0.000938684	0.611467	0.472621	1.29378
A2B2C1D1E2F2feE2edD1E2F1feE2F1fedcbB5ba+IGNGTR	P20239	ZP2	0.736943	1.08774	0.758189	1.0608	1.12892	0.793515	0.657029	0.396265	0.696283	0.401541	3	0.0143494	0.612158	0.472621	1.29524
A2B2C1D1E2F1fF4feE2edD1E2F1feE2F1fedcbB5ba+IGNGTR	P20239	ZP2	0.882144	0.854084	1.12142	1.05634	1.20484	0.544951	0.646558	0.511767	0.729802	0.740288	2	0.0014963	0.617512	0.472621	1.30657
A2B2C1D1E2F1G4gfeE2F1fedD1E2eE2F1fF5feE2F1fF5fedcbB5ba+IGNGTR	P20239	ZP2	1	1.12385	0.783404	0.961662	1.04888	0.63084	0.5853	0.408931	0.697606	0.658552	1	0.000929095	0.617798	0.472621	1.30717
A2B2C1D1E2F1G4gfF5feE2F1fedD1E2F1feE2F1fedcbB5ba+IGNGTR	P20239	ZP2	0.639625	1	1.09175	0.838248	1.47706	0.812068	0.566167	0.530876	0.605514	0.614888	1	0.0322692	0.618033	0.472621	1.30767
A2B2C1D1E2F1G3gfedD1E2F1feE2F2fedcbB5ba+IGNGTR	P20239	ZP2	1	1.09666	0.983936	0.823623	1.21498	1.12154	0.569527	0.476863	0.561699	0.924765	1	0.0701638	0.618104	0.472621	1.30782
A2B2C1D1E2F1G4gfedD1E2F1feE2F1fedcbB5ba+IGNGTR	P20239	ZP2	1	1	0.840944	0.944363	1.1861	0.913467	0.607083	0.464565	0.602197	0.623354	7	0.00519023	0.619602	0.472621	1.31099
A2B2C1D1E2F1G3gfedD1E2eE2edcbB5ba+IGNGTR	P20239	ZP2	1	0.907148	1.00812	2.30186	0.930683	0.632469	0.92594	0.419418	0.965064	0.58121	1	0.106328	0.620893	0.472621	1.31372
A2B2C1D1E2F2G4gfedD1E2F1fedcbB5ba+IGNGTR	P20239	ZP2	1.04385	0.80631	0.779277	1	1.07873	0.700688	0.725175	0.402695	0.617376	0.456785	4	0.00381548	0.622294	0.472621	1.31669
A2B2C1D1E2F1feE2F1fedD1E2eE2F1feE2F1fedcbB5ba+IGNGTR	P20239	ZP2	1	1.31284	0.780824	0.952906	1.11066	0.702066	0.762846	0.473257	0.711205	0.526004	1	0.00540163	0.625869	0.472621	1.32425
A2B2C1D1E2F1G4gfF5feE2edD1E2eE2F1feE2F1G3gfedcbB5ba+IGNGTR	P20239	ZP2	0.871742	0.990805	1.07171	0.946803	1.07594	0.736953	0.561758	0.375081	0.852449	0.591872	2	0.00348569	0.627046	0.472621	1.32674
A2B2C1D1E2F1G3gfeE2F1feE2edD1E2F1feE2F1feE2F1fedcbB5ba+IGNGTR	P20239	ZP2	1	0.784891	1.03906	1.24897	0.948545	1.02742	0.650115	0.588584	0.643274	0.463349	1	0.025593	0.631609	0.472621	1.3364
A2B2C1D1E2F2G3gfeE2F1fedD1E2F1feE2F1fedcbB5ba+IGNGTR	P20239	ZP2	0.924083	0.836952	1	1.07105	1.0155	0.645752	0.734389	0.609345	0.609923	0.495338	1	0.000239999	0.631755	0.472621	1.3367
A2B2C1D1E2F1G4gfedD1E2F1feE2F1G3gfedcbB5ba+IGNGTR	P20239	ZP2	0.982488	1.08018	0.92008	1	1.02124	0.810433	0.555894	0.619548	0.672342	0.61849	5	0.000127229	0.631941	0.472621	1.3371
A2B2C1D1E2F2G4gfeE2F1fedD1E2F1feE2F1G3gfedcbB5ba+IGNGTR	P20239	ZP2	1	1.4163	0.76727	0.996365	1.18904	0.614808	0.971831	0.572397	0.630721	0.714295	1	0.020915	0.635843	0.472621	1.34535
A2B2C1D1E2F1G4gfF5feE2edD1E2F1feE2F1G4gfedcbB5ba+IGNGTR	P20239	ZP2	0.889318	1.07482	0.878422	1	1.17935	0.666447	0.741876	0.607806	0.658144	0.540364	1	0.000587813	0.637438	0.472621	1.34873
A2B2C1D1E2F1G4gfeE2F1fedD1E2eE2F1feE2F1G4gfedcbB5ba+IGNGTR	P20239	ZP2	0.78227	1.41554	0.873619	1	1.35591	0.930454	0.643847	0.474168	0.744931	0.607743	6	0.0260135	0.639532	0.472621	1.35316
A2B2C1D1E2F1G4gfedD1E2eE2F1fedcbB5ba+IGNGTR	P20239	ZP2	1.00372	1	0.827595	0.956297	1.01973	0.793847	0.721864	0.398893	0.520803	0.635282	1	0.00225324	0.653288	0.472621	1.38227
A2B2C1D1E2F1feE2F1fedD1E2F1feE2F1fedcbB5ba+IGNGTR	P20239	ZP2	1.11954	1.06933	0.986523	0.944958	1.11612	0.738829	0.435572	0.641552	0.673204	0.77201	2	0.000422117	0.655939	0.472621	1.38788
A2B2C1D1E2F1G3gfedD1E1eE1edcba+IGNGTR	P20239	ZP2	0.927863	1.0354	1	0.840715	1.17281	0.754346	0.659078	0.54944	0.716765	0.586755	1	0.000965791	0.656643	0.472621	1.38936
A2B2C1D1E2F1G3gfeE2eE2edD1E2eE2F1feE2F1fedcbB5ba+IGNGTR	P20239	ZP2	1	1.41809	0.944513	0.811776	1.26117	0.874616	0.587518	0.684011	0.66437	0.640271	2	0.0110386	0.657297	0.472621	1.39075
A2B2C1D1E2F1G4gfeE2edD1E2F1feE2F1G4gfedcbB5ba+IGNGTR	P20239	ZP2	0.855097	0.968477	0.962603	1.05997	1.2578	0.72738	0.677085	0.490343	0.758948	0.611784	2	0.00215042	0.657668	0.472621	1.39153
A2B2C1D1E2F1G4gfedD1E2F1feE2F2fedcbB5ba+IGNGTR	P20239	ZP2	1	1.49897	0.93095	0.797129	1.00537	0.828436	0.435213	0.460323	0.79171	0.967376	1	0.0594313	0.663318	0.472621	1.40349
A2B2C1D1E2F1G4gfeE2F1fedD1E2F1feE2F2fedcbB5ba+IGNGTR	P20239	ZP2	1.11359	0.952542	1	1.00874	0.969754	0.750685	0.584108	0.461978	0.672703	0.808545	1	0.000787245	0.66355	0.472621	1.40398
A2B2C1D1E2F1G4gfedD2dD1E2F1feE2F1G4gfedcbB5ba+IGNGTR	P20239	ZP2	0.985055	0.858778	1	1.29094	1.42539	0.787787	0.869308	0.505551	0.773588	0.724556	1	0.0144057	0.668557	0.472621	1.41457
A2B2C1D1E2F1G4gfF5fedD1E2eE2F1G4gfedcbB5ba+IGNGTR	P20239	ZP2	0.953666	0.990645	1	1.01322	1.12712	0.720617	0.718753	0.487285	0.733525	0.60382	1	0.000184332	0.668858	0.472621	1.41521
A2B2C1D1E2eE2edD1E1edcbB5ba+IGNGTR	P20239	ZP2	0.879476	1.27197	1	0.958502	1.27081	1.00939	0.689087	0.467519	0.736757	0.73372	1	0.0189513	0.688986	0.472621	1.4578
A2B2C1D1E2F2G4gfedD1E2F1feE2F1G4gfedcbB5ba+IGNGTR	P20239	ZP2	0.927942	1.89699	0.563989	1	1.57619	1.4279	0.863884	0.491366	0.837207	0.47945	1	0.241709	0.689607	0.472621	1.45911
A2B2C1D1E2F1fF4fedD1E2F1feE2F1fedcbB5ba+IGNGTR	P20239	ZP2	0.919867	1.19387	0.812517	1	1.24423	1.36874	0.518793	0.721127	0.942928	0.484222	1	0.247431	0.69762	0.472621	1.47607
A2B2C1D1E2F1fF5feE2edD1E2eE2F1feE2F1fedcbB5ba+IGNGTR	P20239	ZP2	1.01946	1.03511	0.832903	0.893692	1	0.692634	0.778468	0.589852	0.728033	0.558202	1	0.00105391	0.699434	0.472621	1.4799
A2B2C1D1E2F1fF4feE2edD2dD1E1edcbB5ba+IGNGTR	P20239	ZP2	0.836728	1.22248	1	0.9492	1.24696	0.887097	0.783275	0.608255	0.637548	0.822435	1	0.0134354	0.701251	0.472621	1.48375
A2B2C1D1E2F1fF4feE2edD1E2F1feE2F1G3gfedcbB5ba+IGNGTR	P20239	ZP2	0.824241	0.863913	1	1.01568	1.18997	0.798179	0.66826	0.680739	0.69366	0.615982	1	0.00373786	0.703114	0.472621	1.48769
A2B2C1D1E2F1G3gfedD1E2F1feE2F1fedcbB5ba+IGNGTR	P20239	ZP2	0.929431	1	1	0.944609	1.2045	0.701162	0.719946	0.638435	0.729001	0.724225	5	0.000318207	0.717849	0.472621	1.51887
A2B2C1D1E2F1fF5feE2F1fedD1E2eE2F1feE2F1fedcbB5ba+IGNGTR	P20239	ZP2	0.851655	1.38668	1	0.812386	1.13733	0.734333	0.795972	0.525037	0.869922	0.755924	1	0.0355394	0.722959	0.472621	1.52968
A2B2C1D1E2F1G3gfeE2F1fedD1E2F1feE2F2fedcbB5ba+IGNGTR	P20239	ZP2	1.03652	1.09095	0.803715	1	0.955744	0.728561	0.738579	0.586228	0.689526	1.03839	1	0.0393047	0.726058	0.472621	1.53624
A2B2C1D1E2F2G3gfedD1E2eE2edcbB5ba+IGNGTR	P20239	ZP2	0.912886	1.10119	0.713287	0.937144	1.25034	0.81173	0.730057	0.656147	0.794156	0.630322	2	0.0295557	0.730776	0.472621	1.54622
A2B2C1D1E2F2G3gfeE2F2fedD1E1eE1edcbB5ba+IGNGTR	P20239	ZP2	1.03021	0.984482	0.845338	1	1.1304	0.833677	0.622929	0.588971	0.804935	0.754799	1	0.00329944	0.734663	0.472621	1.55444
A2B2C1D1E2F2G4gfedD1E2eE2F1fedcbB5ba+IGNGTR	P20239	ZP2	0.846885	1.12256	0.856297	0.960451	1.06932	0.752217	0.61958	0.647574	0.795034	0.77037	2	0.00467298	0.734947	0.472621	1.55504
A2B2C1D1E2F1G4gfedD1E2F1G3gfedcbB5ba+IGNGTR	P20239	ZP2	1	1.43032	0.828931	0.896012	1.32039	0.982592	0.733698	0.693283	0.73964	0.689322	1	0.0368155	0.735607	0.472621	1.55644
A2B2C1D1E2F1G4gfeE2edD1E2eE2F1feE2F1G4gfedcbB5ba+IGNGTR	P20239	ZP2	0.900094	1.13559	0.883035	0.940399	0.353146	0.755615	0.653473	0.374067	0.83344	0.606598	2	0.229588	0.738839	0.472621	1.56328
A2B2C1D1E2F1G4gfedD1E2F1feE2F1G4gfedcbB5ba+IGNGTR	P20239	ZP2	1.03016	1	0.810036	1	1.14606	0.808201	0.743901	0.532053	1.19627	0.641119	5	0.127839	0.739459	0.472621	1.56459
A2B2C1D1E2F1G4gfedD1E2F1G4gfedcbB5ba+IGNGTR	P20239	ZP2	0.856297	1.42216	1	0.718243	1.10974	1.69928	0.684404	0.44158	1.00443	0.593308	1	0.604711	0.739482	0.472621	1.56464
A2B2C1D1E2F1G4gfedD1E1eE1edcbB5ba+IGNGTR	P20239	ZP2	0.95243	1.12723	0.889383	0.932707	1.05732	0.998422	0.700785	0.665851	0.884489	0.658756	2	0.0316756	0.752037	0.472621	1.59121
A2B2C1D1E2F1G4gfF5feE2edD1E2eE2eE2F1G4gfedcbB5ba+IGNGTR	P20239	ZP2	0.0982747	1.03922	0.781868	1	1.12824	0.888632	0.761566	0.446058	0.70509	0.617208	1	0.548483	0.754596	0.472621	1.59662
A2B2C1D1E2F1fF5feE2F1feE2edD1E2eE2F1feE2F1fF5fedcbB5ba+IGNGTR	P20239	ZP2	1	1.05196	0.858872	0.981229	1.28116	1.09754	0.889177	0.594832	0.761206	0.703924	1	0.076134	0.758609	0.472621	1.60511
A2B2C1D1E2F2G4gfeE2edD1E2F1feE2F1G3gfedcbB5ba+IGNGTR	P20239	ZP2	1	1.0347	0.748633	0.70608	1.02716	0.776265	0.737747	0.610928	0.794097	0.601624	1	0.0435535	0.773232	0.472621	1.63605
A2B2C1D1E2F2G3gfedD1E1edcbB5ba+IGNGTR	P20239	ZP2	0.940955	1.04731	0.786913	1.00453	1.25288	0.702829	0.908581	0.855636	0.719777	0.755216	2	0.0344841	0.776153	0.472621	1.64223
A2B2C1D1E2F1fF4feE2F1fedD1E2F1feE2F2fedcbB5ba+IGNGTR	P20239	ZP2	0.645837	0.674213	1.27682	1	1.10481	0.983341	0.603854	0.765814	0.448267	0.878415	1	0.225292	0.778476	0.472621	1.64715
A2B2C1D1E2F2G3gfeE2edD1E2F1feE2F1G4gfedcbB5ba+IGNGTR	P20239	ZP2	0.818847	1.09512	0.563819	1	1.17408	0.845426	0.659914	0.679618	0.924118	0.58708	1	0.167219	0.782122	0.472621	1.65486
A2B2C1D1E2F2G4gfedD1E2F1G4gfedcbB5ba+IGNGTR	P20239	ZP2	0.93218	1.01722	0.813827	0.971486	1.115	0.806384	0.586932	0.801977	0.727461	0.860598	2	0.0144498	0.791566	0.472621	1.67484
A2B2C1D1E2F1G4gfeE2F1feE2edD1E2F1feE2F1feE2F1fedcbB5ba+IGNGTR	P20239	ZP2	0.809497	1.21296	0.925813	1.04601	1.02276	0.840283	0.834744	0.626387	1.06618	0.749981	2	0.104652	0.809793	0.472621	1.71341
A2B2C1D1E2F1G3gfeE2edD1E2eE2F1feE2F1fedcbB5ba+IGNGTR	P20239	ZP2	0.935073	0.880716	0.925672	1.10333	1.19497	0.815665	0.870788	0.699535	0.923899	0.781622	2	0.0288295	0.819894	0.472621	1.73478
A2B2C1D1E2F1G4gfeE2edD1E2eE2F1feE2F1G3gfedcbB5ba+IGNGTR	P20239	ZP2	0.909378	1.05999	1	1.19404	0.986789	0.882643	1.21023	0.74678	0.892124	0.693804	1	0.191744	0.827306	0.472621	1.75046
A2B2C1D1E2F2G4gfeE2edD1E2F1feE2F1G4gfedcbB5ba+IGNGTR	P20239	ZP2	1.03298	1.13222	0.893861	1.02823	0.38674	1.02825	0.689715	0.601225	0.902672	0.736268	2	0.519611	0.827806	0.472621	1.75152
A2B2C1D1E2F1G4gfeE2F1fedD1E2F1feE2F1fedcbB5ba+IGNGTR	P20239	ZP2	1.03615	1	1	0.900326	1.03406	0.940459	0.963953	0.558999	0.84172	0.680424	3	0.0420807	0.842799	0.472621	1.78324
A2B2C1D1E2F1G4gfF5feE2F1feE2edD1E2eE2F1feE2F1G4gfedcbB5ba+IGNGTR	P20239	ZP2	0.796785	1.26338	1	1.38571	0.791664	0.953125	0.803154	0.789109	0.973796	0.7436	1	0.170242	0.843983	0.472621	1.78575
A2B2C1D1E2F1G3gfedD1E2F1fedcbB5ba+IGNGTR	P20239	ZP2	1	1.42267	0.732307	0.721137	1.13824	1.02303	0.91108	0.676736	0.878883	0.630275	1	0.270449	0.861888	0.472621	1.82363
A2B2C1D1E2F1G3gfeE2F1fedD1E2eE2F1feE2F1fedcbB5ba+IGNGTR	P20239	ZP2	0.88463	1.29909	0.932773	1	1.26013	1.0691	0.80794	0.831533	1.12123	0.862412	2	0.238831	0.874484	0.472621	1.85029
A2B2C1D1E2F2G4gfedD1E2F1G3gfedcbB5ba+IGNGTR	P20239	ZP2	1.12422	1	0.924824	0.882846	1.05645	1.33396	0.713098	0.82973	0.898764	0.91344	1	0.613202	0.884638	0.472621	1.87177
A2B2C1D1dD1E1eE1edcba+IGNGTR	P20239	ZP2	0.678183	1.41562	0.565432	1	1.18843	1.38275	0.645221	0.648675	0.92228	0.639239	1	0.583767	0.907032	0.472621	1.91915
A2B2C1D1E2F2G4gfedD1E2eE2F1G4gfedcbB5ba+IGNGTR	P20239	ZP2	0.939937	1.26745	0.82191	1	1.04888	1.13557	0.873835	0.790725	0.937267	1.04894	1	0.558995	0.943818	0.472621	1.99699
A2B2C1D1E2F1G4gfeE2edD1E2eE2eE2F1G3gfedcbB5ba+IGNGTR	P20239	ZP2	0.905344	1	1.11051	0.867374	1.1556	1.08916	1.18958	0.740837	0.9013	1.01248	1	0.830868	0.99169	0.472621	2.09828
A2B2C1D1E2F1G4gfeE2edD1E2eE2F1fF5feE2F1fF5fedcbB5ba+IGNGTR	P20239	ZP2	0.874885	1.07278	1	0.651132	1.02827	0.9075	1.00452	0.892325	1.19104	0.752191	1	0.824398	0.994364	0.472621	2.10393
A2B2C1D1E2F1G4gfeE2F1fedD1E2F1feE2F1G4gfedcbB5ba+IGNGTR	P20239	ZP2	1.01835	1.00886	0.256805	1.08004	0.328671	1.18919	0.838733	0.623459	0.868705	0.846985	2	0.527078	1.02169	0.472621	2.16176
A2B2C1D1E2F2G4gfeE2edD1E2eE2eE2F1G4gfedcbB5ba+IGNGTR	P20239	ZP2	1.13898	2.30509	1	0.114229	0.149036	1.68621	0.910603	0.736556	1.18857	1.01229	1	0.712137	1.25669	0.472621	2.65898
A2B2C1D1E2F1G4gfeE2edD1E2eE2eE2F1G4gfedcbB5ba+LADENQNVSEMGWIVK	P20239	ZP2	0.935319	0.728958	1.06325	1	1.03792	0.354466	0.328722	0.301651	0.498255	0.413699	1	3.48326e-05	0.386445	0.472621	0.817664
A2B2C1D1E2F1G4gfeE2edD1E2eE2eE2F1G3gfedcbB5ba+LADENQNVSEMGWIVK	P20239	ZP2	1	0.602269	1.01108	0.98892	1.09449	0.363444	0.330638	0.339794	0.461541	0.427038	1	0.000269834	0.39222	0.472621	0.829883
A2B2C1D1E2F1G3gfeE2edD1E2eE2eE2F1G3gfedcbB5ba+LADENQNVSEMGWIVK	P20239	ZP2	1	0.795791	0.896147	1.00162	1.07106	0.390567	0.430051	0.354009	0.421265	0.38695	1	3.84113e-06	0.413345	0.472621	0.87458
A2B2C1D1E2F1fF4fedD1E2edcbB5ba+LADENQNVSEMGWIVK	P20239	ZP2	0.878102	0.682992	1.01892	1.03965	1	0.351032	0.418593	0.301702	0.425146	0.429853	1	6.46848e-05	0.41638	0.472621	0.881002
A2B2C1D1E2F2G4gfedD1E2eE2edcbB5ba+LADENQNVSEMGWIVK	P20239	ZP2	0.93756	0.762182	1	1.15964	1.07366	0.537576	0.365425	0.263652	0.414908	0.543683	1	0.000178087	0.434878	0.472621	0.920142
A2B2C1D1E2F2G4gfedD1E1edcbB5ba+LADENQNVSEMGWIVK	P20239	ZP2	0.886363	0.798156	1.10116	1	1.29347	0.458254	0.596446	0.0374651	0.0384832	0.712012	1	0.00441686	0.437929	0.472621	0.926597
A2B2C1D1E2F2G4gfedD1E2F2fedcbB5ba+LADENQNVSEMGWIVK	P20239	ZP2	0.934199	0.0742404	1.03981	1.16686	1	0.448782	0.421871	0.389909	0.448752	0.584403	1	0.121375	0.451945	0.472621	0.956253
A2B2C1D1E2F1G4gfeE2eE2edD1E2eE2eE2F1G3gfedcbB5ba+LADENQNVSEMGWIVK	P20239	ZP2	1	0.68088	1.00012	0.951667	1.16749	0.456559	0.473442	0.435996	0.429238	0.485598	1	0.00280964	0.463536	0.472621	0.980776
A2B2C1D1E2F1G4gfF5feE2edD1E2eE2F1G3gfeE2F1G3gfedcba+LADENQNVSEMGWIVK	P20239	ZP2	1.04449	0.519632	1.43288	0.79733	1	0.269192	0.535632	0.401054	0.397555	0.600431	1	0.012373	0.46446	0.472621	0.982732
A2B2C1D1E2F1G4gfeE2edD1E2eE2F1G3gfeE2F1G4gfedcbB5ba+LADENQNVSEMGWIVK	P20239	ZP2	0.101748	0.77767	1	1.17047	1.34231	0.594729	0.598805	0.399432	0.475384	0.53948	1	0.17404	0.532556	0.472621	1.12681
A2B2C1D1E2F1G4gfF4feE2eE2edD1E2eE2eE2F1G3gfedcbB5ba+LADENQNVSEMGWIVK	P20239	ZP2	1.02008	0.812531	1	1.33413	0.916354	0.609918	0.52131	0.507165	0.497033	0.549054	1	0.00068851	0.54078	0.472621	1.14421
A2B2C1D1E2F2G4gfedD1E1eE1edcbB5ba+LADENQNVSEMGWIVK	P20239	ZP2	1	0.80209	1.16735	0.989084	1.09097	0.442512	0.494999	0.607464	0.622122	0.607366	3	0.000210854	0.553551	0.472621	1.17124
A2B2C1D1E2F2G4gfeE2edD1E2eE2eE2F1G4gfedcbB5ba+LADENQNVSEMGWIVK	P20239	ZP2	0.987572	0.788876	0.302345	1.10263	1.20534	0.42343	0.607065	0.574125	0.637561	0.623869	2	0.101122	0.593851	0.472621	1.2565
A2B2C1D1E2F2G4gfeE2edD1E2F2fF5feE2F1G3gfedcba+LADENQNVSEMGWIVK	P20239	ZP2	1	0.0668404	1.1595	0.979126	1.13873	0.703924	0.616923	0.563321	0.0755364	0.691535	1	0.187058	0.609124	0.472621	1.28882
A2B2C1D1E2F2G3gfeE2edD1E2eE2eE2F1G3gfedcbB5ba+LADENQNVSEMGWIVK	P20239	ZP2	0.935927	0.754254	1	1.02423	1.01184	0.534472	0.637006	0.598892	0.50634	0.712432	1	0.000517027	0.625281	0.472621	1.32301
A2B2C1D1E2F1G4gfeE2edD1E2F1G4gfeE2F1G4gfedcbB5ba+LADENQNVSEMGWIVK	P20239	ZP2	0.980234	0.66945	1.08805	1	1.2367	0.498649	0.610359	0.624545	0.798775	0.667246	1	0.00961581	0.628593	0.472621	1.33002
A2B2C1D1E2F1G4gfeE2F1fedD1E2eE2F1feE2F1fedcbB5ba+LADENQNVSEMGWIVK	P20239	ZP2	1.13767	0.725481	0.0919389	1.2049	1	0.506163	0.736905	0.568789	0.711067	0.719457	1	0.402779	0.680758	0.472621	1.44039
A2B2C1D1E2F1G4gfeE2eE2edD1E2eE2eE2F1G4gfedcbB5ba+LADENQNVSEMGWIVK	P20239	ZP2	1.14479	0.870441	1.0537	0.981899	1	0.6229	0.562779	0.719723	0.705747	0.88584	1	0.00231416	0.683692	0.472621	1.4466
A2B2C1D1E2F2G4gfeE2F1fedD1E2F1feE2F1feE2F1G4gfedcbB5ba+LADENQNVSEMGWIVK	P20239	ZP2	1.34106	0.930156	1	0.948486	1.06456	0.792208	0.641159	0.670137	0.67597	0.740303	1	0.00219303	0.68854	0.472621	1.45685
A2B2C1D1E2F1G4gfeE2F1feE2F1fedD1E2F1feE2F1feE2F1G4gfedcbB5ba+LADENQNVSEMGWIVK	P20239	ZP2	1.09619	0.775331	1.14995	1	0.970749	0.525138	0.728671	0.823235	0.943056	0.62254	1	0.0245018	0.724177	0.472621	1.53226
A2B2C1D1E2F1G4gfeE2edD1E2eE2F1G3gfeE2F1G3gfedcbB5ba+LADENQNVSEMGWIVK	P20239	ZP2	0.879733	0.651499	1.02055	1	1.09945	0.474396	0.760584		0.657033	0.778275	1	0.0447406	0.737525	0.472621	1.5605
A2B2C1D1E2F1G4gfeE2edD1E2eE2F1G4gfedcbB5ba+LADENQNVSEMGWIVK	P20239	ZP2	1	0.830994	0.973662	1.21343	1.0918	0.717084	0.679668	0.791977	0.714731	1.08074	1	0.0488875	0.740542	0.472621	1.56688
A2B2C1D1E2F1G4gfeE2F1fedD1E2F1feE2F1feE2F1G4gfedcbB5ba+LADENQNVSEMGWIVK	P20239	ZP2	1.57452	0.646077	0.145972	1	1.44913	0.75515	0.460882	0.74721	0.945602	1.0102	1	0.539203	0.766933	0.472621	1.62272
A2B2C1D1E2F2G4gfeE2edD1E2eE2eE2F1G3gfedcbB5ba+LADENQNVSEMGWIVK	P20239	ZP2	1.28338	0.708587	1.23724	0.107875	1	0.997238	0.999726	0.685561	0.680155	1.05619	1	0.945263	0.917631	0.472621	1.94158
A2B2C1D1E2F2G4gfedD1E2F2fF5fedcba+PALNLDTLLVGNSSCQPIFK	P20239	ZP2	1.21489	0.445454	1.09499	1.03414	0.826047	0.339477	0.465357	0.406739	0.601887	0.518799	2	0.0124687	0.482281	0.472621	1.02044
A2B2C1D1E2F2fedD1E2eE2edcbB5ba+PALNLDTLLVGNSSCQPIFK	P20239	ZP2	1.32137	0.548773	1.24173	1	0.847277	0.507329	0.42474	0.452421	0.572306	0.605199	1	0.0102144	0.497594	0.472621	1.05284
A2B2C1D1E2F2G4gfedD1E2eE2edcbB5ba+PALNLDTLLVGNSSCQPIFK	P20239	ZP2	1.2351	0.510035	1.34654	0.99809	0.985213	0.380328	0.602759	0.485464	0.765001	0.706335	2	0.0286097	0.57521	0.472621	1.21706
A2B2C1D1E2F2fF5fedD1E2eE2edcba+PALNLDTLLVGNSSCQPIFK	P20239	ZP2	1.10429	0.801939	1.16175	1	0.816041	0.598056	0.0546536	0.551689	0.638875	0.83323	1	0.0178871	0.607062	0.472621	1.28446
A2B2C1D1E2F2G3gfedD1E2eE2edcbB5ba+PALNLDTLLVGNSSCQPIFK	P20239	ZP2	1.07293	0.747556	1.1214	0.910597	1	0.61225	0.450402	0.562391	0.789647	0.698185	1	0.00418029	0.634703	0.472621	1.34294
A2B2C1D1E2F2fedD1E1eE1edcbB5ba+ACSFNK	P10761	ZP3	1	0.863721	1.09064	0.918306	1.29688	0.417512	0.394756	0.286746	0.443984	0.460481	1	5.64496e-05	0.404613	0.453474	0.892251
A2B2C1D1E2F1G3gfF5feE2F1G3gfedD1E2eE2F1G3gfF5feE2F1G3gfF5fedcbB5ba+ACSFNK	P10761	ZP3	1.08053	0.767028	1.05101	1	0.934012	0.483281	0.41536	0.341925	0.461095	0.532325	1	4.10059e-05	0.459255	0.453474	1.01275
A2B2C1D1E2F2G4gfedD1E1edcbB5ba+ACSFNK	P10761	ZP3	1	0.811667	1.00051	0.948702	1.21918	0.548696	0.469018	0.329726	0.574057	0.400902	1	0.000159117	0.47032	0.453474	1.03715
A2B2C1D1E2F1fF4feE2edD1E1edcbB5ba+ACSFNK	P10761	ZP3	0.989365	0.835095	1.0033	1	1.20162	0.441041	0.553869	0.399688	0.58243	0.560001	1	8.74448e-05	0.518463	0.453474	1.14331
A2B2C1D1E2F1feE2F1fedD1E2F1feE2F1feE2F1fedcbB5ba+ACSFNK	P10761	ZP3	1	1.14623	0.983098	0.906208	1.51813	0.812941	0.617628	0.370064	0.794215	0.429484	1	0.00735241	0.535867	0.453474	1.18169
A2B2C1D1E1F1fedD1E1eE1F1fedcba+ACSFNK	P10761	ZP3	0.954113	0.90055	1.25368	1	1.2169	0.688116	0.734167	0.511396	0.825732	0.617567	1	0.00236674	0.640485	0.453474	1.4124
A2B2C1D1E2F2G3gfedD1E1edcbB5ba+ACSFNK	P10761	ZP3	0.967917	0.993377	1.09416	1	1.25797	0.695721	0.699098	0.485245	0.756153	0.646275	1	0.000425524	0.647772	0.453474	1.42847
A2B2C1D1E2F1G4gfF5feE2edD1E2eE2F1feE2F1G4gfedcbB5ba+ACSFNK	P10761	ZP3	0.962155	0.883895	1.19579	1	1.2002	0.0857746	0.0741362	0.736847	0.794843	0.891879	1	0.023793	0.657318	0.453474	1.44952
A2B2C1D1E2F1G4gfF5feE2F1fedD1E2eE2F1G4gfeE2F1G4gfedcbB5ba+ACSFNK	P10761	ZP3	0.959412	0.909998	1.1233	1	1.19067	0.736309	0.713387	0.608566	0.717214	0.745109	1	0.000424404	0.683135	0.453474	1.50645
A2B2C1D1E2F1G4gfedD1E1edcbB5ba+ACSFNK	P10761	ZP3	0.900612	1.18836	0.991263	1	1.26627	0.90472	0.701729	0.582535	0.835401	0.636769	1	0.00596384	0.683191	0.453474	1.50657
A2B2C1D1E2F2fedD1E1edcbB5ba+ACSFNK	P10761	ZP3	1.0008	1	0.876555	0.974707	1.21279	0.793578	0.732607	0.540961	0.746916	0.657322	2	0.00194191	0.707621	0.453474	1.56044
A2B2C1D1E2F1G4gfeE2F1fedD1E2F1feE2F1G3gfeE2F1G4gfedcbB5ba+ACSFNK	P10761	ZP3	1.00053	0.805213	1	0.962203	1.29697	0.73791	0.702903	0.621756	0.65551	0.780942	3	0.00598999	0.710648	0.453474	1.56712
A2B2C1D1E2F1G4gfF5feE2F1fedD1E2eE2F1G3gfeE2F1G4gfedcbB5ba+ACSFNK	P10761	ZP3	1	1.02078	0.97581	0.91646	1.29192	0.737204	0.79933	0.642886	0.687726	0.784291	1	0.00244236	0.722975	0.453474	1.5943
A2B2C1D1E2F1G4gfeE2F1fedD1E2F1feE2F1fF5feE2F1fF5fedcbB5ba+ACSFNK	P10761	ZP3	0.805342	0.786627	1.4816	1	1.18868	1.03931	0.613246	0.512368	0.971432	0.824292	1	0.152376	0.749169	0.453474	1.65207
A2B2C1D1E2F1G4gfF5feE2F1fedD1E2F1feE2F1feE2F1fF5fedcbB5ba+ACSFNK	P10761	ZP3	1	0.514071	1.00087	1.0786	0.795839	0.462796	0.871321	0.509567	0.95418	0.665177	1	0.224875	0.80625	0.453474	1.77794
A2B2C1D1E2F1G3gfedD1E1eE1edcba+ACSFNK	P10761	ZP3	1	1.02163	0.929915	0.789267	1.08495	0.820754	0.914977	0.628869	0.831464	0.775518	1	0.038417	0.820607	0.453474	1.8096
A2B2C1D1E2F1G4gfeE2F1fedD1E2F1feE2F1G4gfeE2F1G4gfedcbB5ba+ACSFNK	P10761	ZP3	0.847536	0.739095	1.03934	1	1.16514	0.751182	0.994139	0.934506	1.01938	0.0840717	1	0.319361	0.909761	0.453474	2.0062
A2B2C1D1E2F1G4gfeE2F1fedD1E2F1G3gfeE2F1G4gfedcbB5ba+PRPETLQFTVDVFHFANSSR	P10761	ZP3	1.11801	0.775456	1.63234	1	0.921956	0.651948	0.939053	1.40395	0.72403	1.26542	1	0.667652	0.88159	0.453474	1.94408
A2B2C1D1E2F1G3gfedD1E2F1G3gfeE2F1G3gfedcbB5ba+PRPETLQFTVDVFHFANSSR	P10761	ZP3	1	0.747698	1.18881	1	0.940926	0.597049	0.912075	0.987371	0.740461	1.0062	3	0.263859	0.89268	0.453474	1.96854
A2B2C1D1E2F1G4gfeE2eE2edD1E2eE2F1G4gfeE2F1G4gfedcbB5ba+PRPETLQFTVDVFHFANSSR	P10761	ZP3	0.973988	1	1.29239	0.981177	1.04523	0.779531	0.759009	1.13936	0.965041	1.31123	1	0.59248	0.908332	0.453474	2.00305
A2B2C1D1E2F1G4gfeE2eE2edD1E2eE2F1G3gfeE2F1G4gfedcbB5ba+PRPETLQFTVDVFHFANSSR	P10761	ZP3	1.02161	0.750759	1.10592	1	0.890036	0.796845	0.644963	0.990763	0.845364	1.12566	5	0.497893	0.91309	0.453474	2.01354
A2B2C1D1E2F1G4gfF5feE2edD1E2F1fF5feE2F1G3gfedcbB5ba+PRPETLQFTVDVFHFANSSR	P10761	ZP3	1	0.719249	1.08564	1.15519	0.919346	0.92361	0.890328	0.960714	0.853423	0.977902	1	0.507275	0.920419	0.453474	2.02971
A2B2C1D1E2F1G4gfedD1E2F1G3gfeE2F1G4gfedcbB5ba+PRPETLQFTVDVFHFANSSR	P10761	ZP3	1.04665	0.726007	1.21556	1	1	0.702819	0.832329	1.01168	0.91989	1.2094	11	0.605421	0.930056	0.453474	2.05096
A2B2C1D1E2F1G4gfeE2eE2edD1E2eE2F1G3gfeE2F1G3gfedcbB5ba+PRPETLQFTVDVFHFANSSR	P10761	ZP3	0.990109	0.849567	1.14746	1.02728	0.989126	0.631674	0.889883	0.968163	0.960682	1.24444	2	0.586007	0.94339	0.453474	2.08036
A2B2C1D1E2F1G4gfeE2edD1E2F1G3gfeE2F1G4gfedcbB5ba+PRPETLQFTVDVFHFANSSR	P10761	ZP3	1	0.827776	1.11805	1.05012	1	0.817188	0.90222	0.95222	1.01938	1.13029	7	0.6384	0.954487	0.453474	2.10483
A2B2C1D1E2F1G4gfedD1E2F1G4gfeE2F1G4gfedcbB5ba+PRPETLQFTVDVFHFANSSR	P10761	ZP3	1	0.651721	1.52935	1.11232	0.840584	0.690069	0.82637	1.15187	0.855389	1.42797	7	0.858897	0.962819	0.453474	2.12321
A2B2C1D1E2F1G4gfedD1E2F1G3gfeE2F1G3gfedcbB5ba+PRPETLQFTVDVFHFANSSR	P10761	ZP3	1	0.931201	1.11746	1.09703	0.999292	0.590323	0.951344	1.0307	0.995354	1.11333	5	0.365865	0.966567	0.453474	2.13147
A2B2C1D1E2F1G4gfeE2edD1E2eE2F1G3gfeE2F1G3gfedcbB5ba+PRPETLQFTVDVFHFANSSR	P10761	ZP3	1.17042	0.878032	1.13277	1	0.795149	0.646669	0.96951	0.986994	1.05586	1.13054	1	0.742194	0.970253	0.453474	2.1396
A2B2C1D1E2F1G4gfF5feE2F1fedD1E2F1fF5feE2F1fF5fedcbB5ba+PRPETLQFTVDVFHFANSSR	P10761	ZP3	1	0.905113	1.02074	0.873828	1.02358	0.774846	0.885287	0.95713	1.06802	1.02642	1	0.723388	0.991117	0.453474	2.18561
A2B2C1D1E2F1fF4fedD1E2F1G3gfeE2F1G3gfedcbB5ba+PRPETLQFTVDVFHFANSSR	P10761	ZP3	1.15628	0.870144	1	1.07559	0.0687537	0.853696	1.11524	1.02788	0.0683234	1.38426	1	0.855959	1.02992	0.453474	2.27117
A2B2C1D1E2F1G4gfeE2edD1E2eE2F1G4gfeE2F1G4gfedcbB5ba+PRPETLQFTVDVFHFANSSR	P10761	ZP3	1	0.753771	1.19976	1.10127	0.233907	0.716363	0.923006	1.04339	1.0372	1.26159	2	0.49586	1.04378	0.453474	2.30175
A2B2C1D1E2F1fF4fedD1E2F1feE2F1G3gfedcbB5ba+PRPETLQFTVDVFHFANSSR	P10761	ZP3	0.908937	1	1.26955	0.902986	1.05471	1.05062	1.03352	1.04323	1.11502	1.09095	1	0.581943	1.07106	0.453474	2.36189
A2B2C1D1E2F1G4gfeE2F1fedD1E2F1G4gfeE2F1G4gfedcbB5ba+PRPETLQFTVDVFHFANSSR	P10761	ZP3	0.974252	0.936848	1.1584	1	1.04033	0.784866	1.15679	1.10423	1.00797	1.37458	1	0.555319	1.07725	0.453474	2.37555
A2B2C1D1E2F1G4gfeE2F1fedD1E2F1G3gfeE2F1G3gfedcbB5ba+PRPETLQFTVDVFHFANSSR	P10761	ZP3	0.0906304	1.02218	1.15896	0.963416	1	0.863277	1.12912	0.984392	1.0561	1.31903	1	0.310958	1.08329	0.453474	2.38888
A2B2C1D1E2F1G4gfeE2edD1E2F1G3gfeE2F1G3gfedcbB5ba+PRPETLQFTVDVFHFANSSR	P10761	ZP3	1	0.7889	1.29587	0.96334	1	0.594068	1.01826	1.23517	1.09626	1.3389	3	0.765368	1.08354	0.453474	2.38943
A2B2C1D1E2F1G4gfF5feE2F1fedD1E2F1feE2F1G3gfedcbB5ba+PRPETLQFTVDVFHFANSSR	P10761	ZP3	0.99716	0.93536	1.13713	0.979855	0.953966	0.910878	1.24493	0.994947	1.08736	1.37475	2	0.21827	1.09942	0.453474	2.42444
A2B2C1D1E2F1G4gfeE2edD1E2eE2F1G3gfeE2F1G4gfedcbB5ba+PRPETLQFTVDVFHFANSSR	P10761	ZP3	1.00444	0.760128	1.33586	1	0.919271	0.747732	1.17531	1.40829	0.964006	1.31389	3	0.460888	1.14032	0.453474	2.51464
A2B2C1D1E2F1G4gfeE2edD1E2F1G4gfeE2F1G4gfedcbB5ba+PRPETLQFTVDVFHFANSSR	P10761	ZP3	1	0.867098	1.17588	1.06	0.976007	0.824638	1.22865	1.20464	1.29614	1.3914	3	0.151222	1.21458	0.453474	2.67838
A2B2C1D1E2F2G4gfeE2F2G4gfedD2dD1E1eE1F1fedcbB5ba+QGNVSSHPIQPTWVPFR	P10761	ZP3	0.830746	0.798642	1	1.10245	1.04589	0.651318	0.674904	0.782829	0.845522	0.829764	1	0.0246661	0.796114	0.453474	1.75559
A2B2C1D1E2F2G4gfeE2F2fedD2dD1E1eE1F1fedcbB5ba+QGNVSSHPIQPTWVPFR	P10761	ZP3	0.955573	1.28639	0.86084	1	1.1118	0.966412	0.804606	0.721455	0.952478	0.907087	1	0.0819062	0.844185	0.453474	1.8616
A2B2C1D1E2F1fF4feE2F1fF4fedD2dD1E1edcbB5ba+QGNVSSHPIQPTWVPFR	P10761	ZP3	1	0.924415	1.06607	1.0077	0.996494	0.900072	0.870619	0.99402	0.845721	1.17176	1	0.522375	0.918338	0.453474	2.02512
