# Supplementary material for: A high-resolution N-glycoproteome landscape of aging mouse ovary
Source: Redox Biol. 2025 Mar 7;81:103584. doi: 10.1016/j.redox.2025.103584 (PMC11938160; doi:10.1016/j.redox.2025.103584)
Supplement: Multimedia component 6 [file mmc6.xlsx]

## Sheet:  Glycan structure code
Table S6. Quantification of differential sialoglycopeptides with four different types of branch structures in aged ovaries.
The glycan structure code: Uppercase and lowercase letters represent the beginning and end of a layer, respectively. "A" represents the first layer of the glycan from the reducing end, "B"represents the second layer of the glycan from the reducing end, and etc. Numbers "1" to "5" represent Hex, HexNAc, NeuAc, NeuGc, and dHex, respectively. An example is shown as follow:

## Sheet: 6a sialyl Lewis
Table S6a. Quantification of differential glycopeptieds modified by sialyl Lewisx/a glycans in aged ovaries.
			2 months					12 months
Glycopeptide	ProteinID	Gene name	126.1277	127.1248	127.1311	128.1281	128.1344	129.1315	129.1378	130.1348	130.1411	131.1382	PSM	P value	IGP＿FC	Global_fc	IGP_FC/Global_FC
A2B2C1D1E2F1G3gfF5fedD1E2F1feE2F1G4gfedcbB5ba+VLTLANFTTK	P01831	Thy1	0.966746	1	0.96021	1.35663	1.0989	1.11506	1.70432	1.83441	1.4908	2.36217	1	0.0210633	1.60239	1.13594	1.41063
A2B2C1D1E2F1G3gfF5feE2F1fedD1E1edcbB5ba+VLTLANFTTK	P01831	Thy1	0.925551	0.704239	1.22905	1.18896	1	1.55124	1.91939	2.60295	1.94378	3.1092	1	0.00329156	2.13615	1.13594	1.88052
A2B2C1D1E2F1G3gfF5fedD1E2F1fF5fedcbB5ba+TLLGYYNQSK	P01901	H2-K1	0.0865818	0.90398	1.0659	1.04816	1	1.67269	1.49926	1.52685	1.54002	1.60831	1	0.0147834	1.5939	1.15314	1.38223
A2B2C1D1E2F1G3gfF5feE2F1G3gfedD1E2eE2F1G3gfF5feE2F1G3gfF5fedcbB5ba+ACSFNK	P10761	Zp3	1.08053	0.767028	1.05101	1	0.934012	0.483281	0.41536	0.341925	0.461095	0.532325	1	4.10059e-05	0.459255	0.453474	1.01275
A2B2C1D1E2F1G3gfF5feE2F1fedD1E1edcbB5ba+DATIQAYLSSGNFSK	P11438	Lamp1	1.02835	1	1.20639	0.894634	0.881273	1.44181	1.36384	2.07173	2.29048	1.91438	1	0.00257344	1.80218	1.38873	1.29772
A2B2C1D1E2F1G3gfF5fedD1E2F1fF5fedcbB5ba+ALGYENATQALGR	Q07797	Lgals3bp	1	1.00076	1.28967	0.961447	0.979604	1.4951	1.75692	1.82919	1.46414	1.8361	1	0.00026736	1.61972	1.07913	1.50095
A2B2C1D1E2F1G4gfF5feE2edD1E2eE2F1G3gfF5fedcbB5ba+EPEIGNLNVSDVTPK	Q80YX1	Tnc	1.24343	0.757278	1.84415	1	0.943848	1.36209	1.98053	2.3756	1.65708	3.26264	1	0.0340653	1.84085	1.5479	1.18926
A2B2C1D1E2F1G4gfF5feE2edD1E2F1feE2F1G3gfedcbB5ba+EPEIGNLNVSDVTPK	Q80YX1	Tnc	1.35522	1	1.02144	0.833764	0.717516	1.98034	1.4006	1.7448	1.75858	2.16686	1	0.00117716	1.87211	1.5479	1.20945
A2B2C1D1E2F1G4gfF5feE2F1fF5fedD1E2F1G3gfeE2F1G4gfedcbB5ba+EPEIGNLNVSDVTPK	Q80YX1	Tnc	1.22748	0.765254	1.37226	0.95784	0.662146	1.26715	2.20875	2.1836	1.54739	2.50658	6	0.00752887	1.91823	1.5479	1.23925
A2B2C1D1E2F1G4gfF5feE2edD1E2F1G3gfeE2F1G3gfedcbB5ba+EPEIGNLNVSDVTPK	Q80YX1	Tnc	1.10862	0.87504	0.399246	1.06753	0.697806	1.27578	1.30234	1.90381	1.68471	2.42425	2	0.00733884	1.9906	1.5479	1.286
A2B2C1D1E2F1G4gfF5fedD2dD1dcbB5ba+ESGLNMTLPEENQPVVFNHIYNIK	Q80YX1	Tnc	1.1855	0.813528	1.27496	0.846394	1	1.32773	1.95889	1.14386	1.70267	2.30326	1	0.0197864	1.61736	1.5479	1.04487
A2B2C1D1E2F1G4gfF5fedD1E2eE2F1G3gfedcbB5ba+ESGLNMTLPEENQPVVFNHIYNIK	Q80YX1	Tnc	0.898072	0.996681	1.22628	1.08876	0.939205	1.68159	1.75486	1.82647	1.76014	2.17495	6	5.61683e-05	1.8058	1.5479	1.16661
A2B2C1D1E2F1G4gfF5feE2edD1E2F1G3gfeE2F1G3gfedcbB5ba+ESGLNMTLPEENQPVVFNHIYNIK	Q80YX1	Tnc	0.921267		1.21722	1.08546	0.736781	1.34503	1.96502	1.69125	2.08143	1.76032	1	0.00257678	1.81733	1.5479	1.17406
A2B2C1D1E2F1G4gfF5fedD1E2F1G3gfedcba+ESGLNMTLPEENQPVVFNHIYNIK	Q80YX1	Tnc	1	0.838	1.06275	1.23281	0.096202	1.33529	2.27375	1.64987	1.83891	2.32417	1	0.00516652	2.00039	1.5479	1.29232
A2B2C1D1E2F1G4gfF5feE2edD1E2F1feE2F1G3gfedcbB5ba+ESGLNMTLPEENQPVVFNHIYNIK	Q80YX1	Tnc	1.2092	0.113861	1.14182	1	0.920542	2.11489	2.243	2.03956	1.7093	2.2737	1	0.000642129	2.06318	1.5479	1.33289
A2B2C1D1E2F1G4gfF5fedD1E2F1G3gfedcba+IYVLDGTQNDTAFVFPR	Q8BK62	Olfml3	1	0.881591	0.105876	1.09597	1.16056	1.54627	1.45258	1.51279	1.25818	1.6917	1	0.0135588	1.50202	1.2093	1.24206
A2B2C1D1E2F1G4gfF5fedD1E2eE2F1fedcbB5ba+GTAGNALMDGASQLVGENR	Q8K0E8	Fgb	1.12208	1.0086	0.152446	1	0.124917	0.975336	1.19585	1.95448	1.67966	2.10928	1	0.0199787	1.99251	1.18852	1.67646
A2B2C1D1E2F1G4gfF5fedD1E2eE2F1fedcbB5ba+NSTLCDLCIGPLK	Q921I1	Trf	1.16667	0.740138	1	0.938576	1.01572	0.914881	1.5802	1.87083	2.01165	2.3721	9	0.0155801	1.87953	1.20058	1.56552
A2B2C1D1E2F1G4gfF5fedD1E2edcba+DLPIVFDVLIHDPSHFLNDSAISYK	Q99P91	Gpnmb	1.09171	0.933919	1.09398	1	0.977173	1.06509	1.65154	1.77091	1.75353	2.18434	1	0.0196826	1.6962	3.15125	0.538263
A2B2C1D1E2F1G4gfF5fedD1E2F1fedcbB5ba+DLPIVFDVLIHDPSHFLNDSAISYK	Q99P91	Gpnmb	1.12819	0.937005	1.16424	0.866371	1	1.29962	2.48412	2.49594	2.87793	3.02853	2	0.00861461	2.55591	3.15125	0.811077
A2B2C1D1E2F1G4gfF5fedD1E2F1fedcba+DLPIVFDVLIHDPSHFLNDSAISYK	Q99P91	Gpnmb	1.22267	0.737573	1.06763	0.851306	1.04373	1.46408	2.49611	2.76545	2.99134	3.29624	2	0.00108085	2.71888	3.15125	0.862795
A2B2C1D1E2F1G4gfF5feE2F1fedD1E1edcba+VDLEDFENNTAYAK	Q9D1H9	Mfap4	1.01986	0.751928	1	0.997794	1.04189	1.17066	1.43044	1.48298	1.60189	2.00551	1	0.0043327	1.52643	1.44626	1.05544
A2B2C1D1E2F1G4gfF5fedD1E2eE2F1G3gfedcbB5ba+VDLEDFENNTAYAK	Q9D1H9	Mfap4	0.985047	0.741771	1.06401	1.37913	0.978172	0.978379	1.86314	1.50645	1.909	2.30853	2	0.0239201	1.72601	1.44626	1.19344
A2B2C1D1E2F1G4gfF5fedD1E2eE2F1fedcba+VLYLPAYNCTLRPVSK	Q9QXC1	Fetub	1	0.879348	0.990488	1.06055	1.05902	0.895451	1.7595	1.7895	1.44818	1.82165	1	0.0344947	1.68291	1.2387	1.35861
A2B2C1D1E2F1G4gfF5fedD1E2F1fF5fedcbB5ba+NLSFATIYDVLSTKPVLNK	Q9WV54	Asah1	0.998779	0.773933	1.36274	1	1.10968	1.03086	2.17848	1.88538	1.90633	2.59324	1	0.0129627	1.89818	1.50757	1.2591
A2B2C1D1E2F1G4gfF5fedD1E2F1fF5fedcbB5ba+SVLENTTSYEEAK	Q9WV54	Asah1	0.294094	0.929799	1.12627	0.983247	1.00261	2.00672	2.15862	2.68845	1.88825	2.27832	2	0.000163496	2.25199	1.50757	1.49379
A2B2C1D1E2F1G4gfF5fedD1E2F1feE2F1G3gfedcba+GDTHTQILEGLQFNLTQTSEADIHK	P22599	Serpina1b	0.950931	0.736867	1	1.37524	1.37836		1.66732	1.56711	1.24054	2.02619	1	0.0321266	1.56292	1.33254	1.17289
A2B2C1D1E2F1G4gfF5feE2edD1E2F1feE2F1G4gfedcbB5ba+GDTHTQILEGLQFNLTQTSEADIHK	P22599	Serpina1b	1.13375	0.803404	1.02413	0.951498	1	1.17281	1.67146	1.66821	1.25501	1.8877	3	0.00563698	1.591	1.33254	1.19396
A2B2C1D1E2F1G4gfF5fedD1E2F1fF4fedcba+GDTHTQILEGLQFNLTQTSEADIHK	P22599	Serpina1b	0.123222	0.733032	1.43928	1.16027	1	1.22254	1.99552	1.55118	1.18665	2.29496	1	0.0408311	1.71055	1.33254	1.28368
A2B2C1D1E2F1G4gfF5fedD1E2eE2F1fedcbB5ba+GDTHTQILEGLQFNLTQTSEADIHK	P22599	Serpina1b	1.2045	0.758492	1	0.92999	1.22003	1.03696	2.06116	2.01598	1.5767	2.52575	5	0.0149961	1.82719	1.33254	1.37121
A2B2C1D1E2F1G4gfF5fedD1E2eE2F1fF5fedcba+GDTHTQILEGLQFNLTQTSEADIHK	P22599	Serpina1b	0.969864	0.837377	0.326719	1.0484	1.08153	0.941902	2.09911	1.95601	1.48613	2.34317	2	0.0124766	2.05613	1.33254	1.54302
A2B2C1D1E2F1G4gfF5fedD1E2F1feE2F1G3gfedcba+GDTHTQILEGLQFNLTQTSEADIHK	Q00896	Serpina1c	0.950931	0.736867	1	1.37524	1.37836		1.66732	1.56711	1.24054	2.02619	1	0.0321266	1.56292	1.138	1.37339
A2B2C1D1E2F1G4gfF5feE2edD1E2F1feE2F1G4gfedcbB5ba+GDTHTQILEGLQFNLTQTSEADIHK	Q00896	Serpina1c	1.13375	0.803404	1.02413	0.951498	1	1.17281	1.67146	1.66821	1.25501	1.8877	3	0.00563698	1.591	1.138	1.39806
A2B2C1D1E2F1G4gfF5fedD1E2F1fF4fedcba+GDTHTQILEGLQFNLTQTSEADIHK	Q00896	Serpina1c	0.123222	0.733032	1.43928	1.16027	1	1.22254	1.99552	1.55118	1.18665	2.29496	1	0.0408311	1.71055	1.138	1.50312
A2B2C1D1E2F1G4gfF5fedD1E2eE2F1fedcbB5ba+GDTHTQILEGLQFNLTQTSEADIHK	Q00896	Serpina1c	1.2045	0.758492	1	0.92999	1.22003	1.03696	2.06116	2.01598	1.5767	2.52575	5	0.0149961	1.82719	1.138	1.60561
A2B2C1D1E2F1G4gfF5fedD1E2eE2F1fF5fedcba+GDTHTQILEGLQFNLTQTSEADIHK	Q00896	Serpina1c	0.969864	0.837377	0.326719	1.0484	1.08153	0.941902	2.09911	1.95601	1.48613	2.34317	2	0.0124766	2.05613	1.138	1.80679
A2B2C1D1E2F1G4gfF5fedD1E2F1fedcbB5ba+EDYNSTLR	P01864	Gcab	1	1.17418	1.21813	0.783483	0.106679	1.30741	1.8118	1.7119	1.86045	1.9197	1	0.00551358	1.73547	2.48633	0.698005
A2B2C1D1E2F1G4gfF5fedD1E2F1feE2F1G3gfedcba+GDTHTQILEGLQFNLTQTSEADIHK	Q00897	Serpina1d	0.950931	0.736867	1	1.37524	1.37836		1.66732	1.56711	1.24054	2.02619	1	0.0321266	1.56292	1.23181	1.2688
A2B2C1D1E2F1G4gfF5feE2edD1E2F1feE2F1G4gfedcbB5ba+GDTHTQILEGLQFNLTQTSEADIHK	Q00897	Serpina1d	1.13375	0.803404	1.02413	0.951498	1	1.17281	1.67146	1.66821	1.25501	1.8877	3	0.00563698	1.591	1.23181	1.29159
A2B2C1D1E2F1G4gfF5fedD1E2F1fF4fedcba+GDTHTQILEGLQFNLTQTSEADIHK	Q00897	Serpina1d	0.123222	0.733032	1.43928	1.16027	1	1.22254	1.99552	1.55118	1.18665	2.29496	1	0.0408311	1.71055	1.23181	1.38865
A2B2C1D1E2F1G4gfF5fedD1E2eE2F1fedcbB5ba+GDTHTQILEGLQFNLTQTSEADIHK	Q00897	Serpina1d	1.2045	0.758492	1	0.92999	1.22003	1.03696	2.06116	2.01598	1.5767	2.52575	5	0.0149961	1.82719	1.23181	1.48333
A2B2C1D1E2F1G4gfF5fedD1E2eE2F1fF5fedcba+GDTHTQILEGLQFNLTQTSEADIHK	Q00897	Serpina1d	0.969864	0.837377	0.326719	1.0484	1.08153	0.941902	2.09911	1.95601	1.48613	2.34317	2	0.0124766	2.05613	1.23181	1.66919

## Sheet: 6b terminal-sialylated LacNAc
Table S6b. Quantification of differential glycopeptieds modified by terminal-sialylated LacNAc glycans in aged ovaries.
			2 months					12 months
Glycopeptide	ProteinID	Gene name	126.1277	127.1248	127.1311	128.1281	128.1344	129.1315	129.1378	130.1348	130.1411	131.1382	PSM	P value	IGP＿FC	Global_fc	IGP_FC/Global_FC
A2B2C1D1E2F1G4gfF5fedD1E2F1feE2F1G3gfedcba+GDTHTQILEGLQFNLTQTSEADIHK	P07758	Serpina1a	0.950931	0.736867	1	1.37524	1.37836		1.66732	1.56711	1.24054	2.02619	1	0.0321266	1.56292	1.10003	1.4208
A2B2C1D1E2F1G4gfeE2F1fedD1E2F1feE2F1G3gfedcba+GDTHTQILEGLQFNLTQTSEADIHK	P07758	Serpina1a	1.02122	0.718028	1.00282	0.885429	1.00648	0.909261	1.72865	1.79588	1.24889	2.39329	5	0.0292636	1.74453	1.10003	1.58589
A2B2C1D1E2F1G3gfedD1E1eE1edcba+ANHSHSGDYYCK	P08101	Fcgr2b	0.775834	1.24635	0.864282	1.41988	1	2.36317	1.93637	1.85527	2.2491	2.11005	1	0.000133702	2.06179	1.75561	1.1744
A2B2C1D1E2F1G4gfedD1E2F1G3gfedcbB5ba+ATVNDSGEYR	P08101	Fcgr2b	0.758895	1.4232	1	1	1	2.08393	1.51194	1.52762	1.60158	1.65172	5	0.00279963	1.59632	1.75561	0.909267
A2B2C1D1E2F1fF4fedD1E2F1feE2F1G3gfedcba+YTGNASALFILPDQGR	Q91WP6	Serpina3n	0.950278	1.05056	0.932296	1	1.21628	1.32164	1.80191	1.74646	1.60501	2.18398	4	0.00153894	1.70668	1.05846	1.61242
A2B2C1D1E2F1G3gfeE2F1fedD1E1edcbB5ba+ATHNDSGSYFCR	A0A0B4J1G0	Fcgr4	0.260714	1.79565	0.953031	0.682402	1.46273	3.57404	2.36779	1.94173	2.56568	2.00761	2	0.00659688	2.50155	2.21023	1.13181
A2B2C1D1E2F1G3gfeE2F1fedD1E1edcbB5ba+GLIGHNNK	A0A0B4J1G0	Fcgr4	0.946607	1.15807	0.82807	1	1.15091	1.55863	1.59227	1.3614	2.17268	1.74505	3	0.00209887	1.62413	2.21023	0.734823
A2B2C1D1E2F1G3gfeE2edD1E1eE1edcbB5ba+GLIGHNNK	A0A0B4J1G0	Fcgr4	0.738064	1	0.783261	1.14371	1.0589	2.25144	2.93015	2.62881	2.70995	2.82553	1	1.80562e-06	2.76809	2.21023	1.2524
A2B2C1D1E2F1G4gfedD1E2F1G3gfeE2F1G4gfedcbB5ba+AYANVSSK	A2ASS6	Ttn	0.981306	0.923924	1	1.02847	1.0252	1.14261	1.41749	1.51656	1.73424	1.80794	1	0.0102269	1.54246	1.01131	1.52521
A2B2C1D1E2F1G4gfedD1E2F1G3gfedcba+IENVTTVLK	A2ASS6	Ttn	1.02706	0.70314	1.32465	0.981801	1.02883	1.14425	1.70783	1.80105	1.60692	2.10269	2	0.00724667	1.66481	1.01131	1.64619
A2B2C1D1E2F1G4gfedD1E2F1G3gfedcbB5ba+NFSFLTK	A3KFM7	Chd6	1	1.00735	1.22712	0.974157	0.966212	1.13982	1.45088	1.64022	1.70977	1.82186	1	0.00388858	1.54725	0.925333	1.6721
A2B2C1D1E2F1G3gfedD1E2F1fedcbB5ba+NFSFLTK	A3KFM7	Chd6	1.00226	0.851119	1	1.08712	0.882318	1.08937	1.89373	1.6323	1.91029	2.12855	1	0.00312301	1.88978	0.925333	2.04227
A2B2C1D1E2F1G3gfedD1E2F1G3gfedcbB5ba+QGPQAGGTTLTINGTHLDTGSK	B2RXS4	Plxnb2	0.817821	1.01065	1.31899	1	0.788952	1.68748	1.33192	1.94767	1.43463	1.45212	1	0.00391254	1.6281	1.05761	1.53942
A2B2C1D1E2F1G4gfedD1E2F1G3gfedcba+VLNLTDNTYFK	B8JK39	Itga9	1.00409	0.866651	1.0555	1	0.765358	1.66421	1.65493	2.28182	2.0266	1.68471	3	0.00014346	1.96527	1.03264	1.90316
A2B2C1D1E2F1G3gfedD1E2F1G3gfedcbB5ba+SFSGLLDCGNCSR	O08532	Cacna2d1	0.938194	0.994299	0.98674	1.05458	1.02449	3.04805	1.46927	1.63666	1.6283	1.68437	4	0.0370451	1.64731	1.07223	1.53634
A2B2C1D1E2F1G4gfedD1E2F1G3gfedcba+SLDNDNYVFTAPYFNK	O08532	Cacna2d1	0.955276	0.901019	1.02269	1	1.02268	1.50848	1.3114	1.40784	1.62252	1.59731	7	3.97961e-05	1.53352	1.07223	1.43022
A2B2C1D1E2F1G3gfedD1E2F1G3gfedcbB5ba+SLDNDNYVFTAPYFNK	O08532	Cacna2d1	0.925063	0.882512	1.10077	1.11868	0.842769	3.02176	1.53246	2.06418	1.90407	1.76595	6	0.00331157	1.986	1.07223	1.85222
A2B2C1D1E2F1G4gfeE2F1fedD1E2F1feE2F1G3gfedcba+HSIEHFNNNTDHSHLFTLR	O08677	Kng1	1.00066	1.17536	0.877291	1	0.0930678	1.39396	1.52967	1.72938	1.12514	2.31774	1	0.0211495	1.66162	1.1498	1.44513
A2B2C1D1E2F1G3gfedD1E2F1G3gfedcbB5ba+NVTLPEIF	O08912	Galnt1	0.853291	1.33848	1.2158	0.914452	0.873007	2.4768	1.42936	1.82013	1.81675	1.49454	2	0.00651395	1.72373	0.995086	1.73224
A2B2C1D1E2F1G3gfedD1dcba+ASSSFRPNGTK	O09043	Napsa	0.950327	1.3579	0.867166	1	1.15298	1.76511	1.55397	1.49178	1.94673	1.59648	2	0.00097969	1.60642	1.49701	1.07309
A2B2C1D1E2F1G3gfeE2F1fedD1E1edcba+ASSSFRPNGTK	O09043	Napsa	0.824575	1.026	0.958704	1.00779	0.982545	1.83699	1.94909	2.20268	2.64201	2.2023	2	2.99629e-05	2.21624	1.49701	1.48045
A2B2C1D1E2F1G4gfeE2F1G3gfedD1E2F1G4gfeE2F1G4gfedcbB5ba+ANIQFGENGTTISAVTNK	O35114	Scarb2	0.981635	0.654196	1	1	1.0389	1.30027	1.55118	1.57097	1.46506	1.84136	7	0.000639469	1.56486	1.27451	1.22781
A2B2C1D1E2F1G3gfedD1E2F1fedcba+ACNATNWIEYMFNK	O35604	Npc1	0.923063	0.834862	1.14185	0.91415	1.03259	1.91023	1.98015	2.33632	2.5092	1.97712	2	1.79003e-05	2.18644	1.3753	1.58979
A2B2C1D1E2F1G3gfedD1E1eE1F1fedcba+CVNESYK	O88531	Ppt1	0.983169	0.883019	1.19897	0.998643	1.04615	2.09176	1.54544	2.12909	2.22886	2.1031	2	6.39721e-05	2.07425	1.47999	1.40152
A2B2C1D1E2F1G3gfedD1E1eE1F1fedcba+CVNESYKK	O88531	Ppt1	0.890298	0.924072	1.12207	1	1	1.69644	2.02578	1.80203	1.97226	2.12369	3	4.84344e-06	1.96446	1.47999	1.32734
A2B2C1D1E2F1G3gfeE2F1fedD1E1edcbB5ba+NYSIFLADINQER	O88531	Ppt1	0.944164	1.14695	1.03947	0.943608	0.889219	1.66533	1.33433	1.42934	1.65846	1.57346	2	0.000140362	1.54743	1.47999	1.04557
A2B2C1D1E2F1G3gfedD1E1eE1F1fedcba+NYSIFLADINQER	O88531	Ppt1	0.973392	1.0468	1	0.897285	1.00774	1.6049	1.32719	1.56175	1.54563	1.62411	1	1.44321e-05	1.56859	1.47999	1.05986
A2B2C1D1E2F1G3gfedD1E1eE1F1fedcbB5ba+NYSIFLADINQER	O88531	Ppt1	0.98476	1.05958	1.18844	1	0.852912	1.80373	1.57382	1.77163	1.67313	1.7221	2	7.35056e-06	1.69361	1.47999	1.14433
A2B2C1D1E2F1G3gfedD1dcbB5ba+NYSIFLADINQER	O88531	Ppt1	1	1.20772	0.956809	1.02942	0.993667	2.30986	1.57012	1.71348	2.06536	1.79052	6	0.000286501	1.76913	1.47999	1.19536
A2B2C1D1E2F1G3gfedD1E2F1G3gfedcbB5ba+NYSIFLADINQER	O88531	Ppt1	0.976124	1	1.06314	0.936473	0.9508	2.28492	1.4965	1.92757	1.84853	1.73079	8	0.00215596	1.86729	1.47999	1.26169
A2B2C1D1E2F1G3gfedD1E1eE1F1fedcba+VNKTEEDYAR	O88668	Creg1	1.07494	0.904275	0.953124	1	1.11329	1.25707	1.64884	1.17753	1.62462	1.7219	4	0.00372427	1.5061	1.36227	1.10558
A2B2C1D1E2F1G3gfedD1dcbB5ba+VNKTEEDYAR	O88668	Creg1	0.966495	1.00742	1.22028	0.953302	1.03489	1.38269	1.91462	2.19449	1.76284	2.42168	2	0.00126552	1.88013	1.36227	1.38014
A2B2C1D1E2F1G3gfedD1E2F1G3gfedcbB5ba+AFMNSSFTIDPK	O88792	F11r	1	0.873965	1.26854	1.05605	0.927327	2.20889	1.51631	2.21581	2.00624	1.92867	13	0.000176632	1.99973	1.22875	1.62745
A2B2C1D1E2F1G3gfedD1dcba+SSSHLPPSSYFNASGR	O89023	Tpp1	0.927742	1.17525	0.944701	1	1.08634	1.95855	1.55276	1.38229	1.52894	1.51079	25	0.000837377	1.53588	1.40263	1.095
A2B2C1D1E2F1G3gfeE2edD1E1edcba+SSSHLPPSSYFNASGR	O89023	Tpp1	0.964473	1.31033	0.832824	1	1.18023	2.26596	1.54926	1.28296	1.70987	1.50153	10	0.0116623	1.55053	1.40263	1.10544
A2B2C1D1E2F1G3gfedD1E2edcba+SSSHLPPSSYFNASGR	O89023	Tpp1	0.967397	1.45296	1.01567	1.06278	0.339695	2.54198	1.41003	1.50663	1.77808	1.57664	4	0.0190265	1.63075	1.40263	1.16264
A2B2C1D1E2F1G3gfedD1E2F1G3gfedcba+SSSHLPPSSYFNASGR	O89023	Tpp1	0.98331	1	1.14766	1.02928	1	2.28842	1.63466	1.68976	1.63517	1.8465	15	0.000262869	1.66921	1.40263	1.19006
A2B2C1D1E2F1G3gfeE2edD1E1eE1edcba+SSSHLPPSSYFNASGR	O89023	Tpp1	0.853094	1.15737	0.940422	1	1	1.797	1.73375	1.34018	1.61569	1.66217	5	0.000128262	1.67782	1.40263	1.1962
A2B2C1D1E2F1G3gfedD1E1eE1edcba+SSSHLPPSSYFNASGR	O89023	Tpp1	0.964193	1.52837	0.898672	1	1	2.65136	1.92644	1.2852	1.99783	1.53561	17	0.0148753	1.773	1.40263	1.26406
A2B2C1D1E2F1G3gfedD1E1eE1F1fedcba+YNLTAK	O89023	Tpp1	0.839324	1.31129	0.921192	0.994218	1.0341	2.00998	1.86023	1.69181	2.13445	2.00547	2	3.20866e-05	1.98669	1.40263	1.41641
A2B2C1D1E2F1G3gfedD1E2F1G3gfedcba+CYVIPLNTSIVMPPK	O89051	Itm2b	0.960994	0.814179	1.10964	1.0206	1	1.8984	1.67531	1.65357	1.67588	1.57526	1	9.37324e-06	1.68707	1.06019	1.59129
A2B2C1D1E2F1fF4fedD1E2F1G3gfedcbB5ba+VLTLANFTTK	P01831	Thy1	1.0208	0.862791	1.15333	1	0.947923	1.14123	1.48982	1.67553	1.35836	2.02552	5	0.00878537	1.50869	1.13594	1.32814
A2B2C1D1E2F1G4gfF5fedD1E2F1feE2F1G3gfedcbB5ba+VLTLANFTTK	P01831	Thy1	0.968339	0.838433	1.08783	1.25362	1	1.25037	1.53673	1.50339	1.51345	2.03914	1	0.00609401	1.51932	1.13594	1.33751
A2B2C1D1E2F1G3gfF5fedD1E2F1feE2F1G4gfedcbB5ba+VLTLANFTTK	P01831	Thy1	0.966746	1	0.96021	1.35663	1.0989	1.11506	1.70432	1.83441	1.4908	2.36217	1	0.0210633	1.60239	1.13594	1.41063
A2B2C1D1E2F1G3gfedD1E2F1feE2F1G3gfedcbB5ba+VLTLANFTTK	P01831	Thy1	1	0.860923	1.11468	1.0114	0.951145	1.28833	1.62549	1.57746	1.61957	2.1151	3	0.00150071	1.62229	1.13594	1.42815
A2B2C1D1E2F1G4gfedD1E2F1feE2F1G3gfedcbB5ba+VLTLANFTTK	P01831	Thy1	0.995647	0.788179	1.07674	1.12499	1	1.12076	1.53627	1.82913	1.65243	2.19735	8	0.00689524	1.63511	1.13594	1.43944
A2B2C1D1E2F1fF4fedD1E2F1G3gfeE2F1G3gfedcbB5ba+VLTLANFTTK	P01831	Thy1	1.16611	0.945882	1.37352	0.976873	1	1.56953	1.18022	1.80204	1.84037	2.50676	1	0.0176101	1.64102	1.13594	1.44464
A2B2C1D1E2F1G3gfedD1dcbB5ba+VLTLANFTTK	P01831	Thy1	0.909738	0.820824	1.00867	1.05273	1	1.08102	1.54896	1.87176	1.52967	2.25686	1	0.00812405	1.71023	1.13594	1.50557
A2B2C1D1E2F1G4gfedD1E2F1G3gfedcbB5ba+VLTLANFTTK	P01831	Thy1	0.994525	0.800496	1.1499	1.07812	1	1.39838	1.53214	1.84505	1.75867	2.27825	40	0.00160266	1.72256	1.13594	1.51642
A2B2C1D1E2F1G4gfedD1E2F1G3gfeE2F1G4gfedcbB5ba+VLTLANFTTK	P01831	Thy1	0.953182	0.77693	1.0843	1.10002	1	1.32699	1.55224	2.04674	1.52948	2.16233	8	0.00255789	1.73398	1.13594	1.52647
A2B2C1D1E2F1fF4fedD2dD1E2F1G3gfedcbB5ba+VLTLANFTTK	P01831	Thy1	0.885609	0.769122	1.13129	1.2312	1	1.50763	1.56843	1.97416	1.541	2.36142	1	0.00282669	1.77377	1.13594	1.56151
A2B2C1D1E2F1G3gfF5feE2F1fedD1E1edcbB5ba+VLTLANFTTK	P01831	Thy1	0.925551	0.704239	1.22905	1.18896	1	1.55124	1.91939	2.60295	1.94378	3.1092	1	0.00329156	2.13615	1.13594	1.88052
A2B2C1D1E2F1G4gfedD1E2F1G3gfeE2F1G3gfedcbB5ba+VLTLANFTTK	P01831	Thy1	1	0.707769	1.23644	1.0035	0.983409	1.8398	1.82179	2.79723	2.34566	3.61339	13	0.00249753	2.44571	1.13594	2.15303
A2B2C1D1E2F1G3gfedD1E2F1G3gfedcbB5ba+VLTLANFTTK	P01831	Thy1	0.902515	0.8675	1.12791	1.19167	1	1.80586	2.23513	3.13644	2.23588	3.8293	16	0.0103915	2.46548	1.13594	2.17043
A2B2C1D1E2F1G3gfedD1E2F1G3gfeE2F1G3gfedcbB5ba+VLTLANFTTK	P01831	Thy1	0.96316	0.806357	1	1.10474	1	2.24587	3.00591	4.3384	3.52933	5.71938	8	0.00917968	3.67265	1.13594	3.23314
A2B2C1D1E2F1G3gfF5fedD1E2F1fF5fedcbB5ba+TLLGYYNQSK	P01901	H2-K1	0.0865818	0.90398	1.0659	1.04816	1	1.67269	1.49926	1.52685	1.54002	1.60831	1	0.0147834	1.5939	1.15314	1.38223
A2B2C1D1E2F1G3gfedD1E2F1G3gfedcbB5ba+TLLGYYNQSK	P01901	H2-K1	1	0.768722	1.10687	1.07614	1	1.58142	1.64511	1.73173	1.63306	1.74022	7	7.60811e-06	1.62746	1.15314	1.41133
A2B2C1D1E2F1G3gfedD2dD1E2edcba+CDQCEENYFYNR	P02468	Lamc1	0.915604	1.00185	0.956174	1.13789	1	1.49734	1.32324	1.45182	1.71876	1.66359	1	0.00018396	1.51713	0.955365	1.58801
A2B2C1D1E2F1G3gfedD1E2F1G3gfedcba+LLNNLTSIK	P02468	Lamc1	0.960164	0.842222	1.25418	1.14992	0.930705	1.88599	1.66017	1.88579	2.34902	1.93136	4	0.000143115	1.95624	0.955365	2.04764
A2B2C1D1E2F1G3gfeE2F1fedD1E1edcbB5ba+AQTNYTCVAEILYR	P06800	Ptprc	0.933305	0.951566	0.987364	1.09199	1.01503	1.34878	1.62485	1.34516	1.76932	1.7461	2	0.000370987	1.58979	1.49595	1.06273
A2B2C1D1E2F1G3gfeE2F1fedD1E1edcbB5ba+SLPNNVTSFEVESLKPYK	P06800	Ptprc	1	0.79524	1.35134	1.07997	0.97371	1.15531	1.37734	1.61211	1.6738	2.22394	1	0.0221116	1.54898	1.49595	1.03545
A2B2C1D1E2F1G3gfeE2edD1E2eE2F1fedcba+YTGNASALLILPDQGR	P07759	Serpina3k	0.290114	0.922082	1.04901	1.07682	1.08657	0.956684	1.87398	1.829	1.26933	2.01735	2	0.0239261	1.76968	1.20501	1.4686
A2B2C1D1E2F1G3gfeE2F1fedD1E1edcbB5ba+YHHYSSNFSIPK	P08101	Fcgr2b	0.841573	1.11448	0.240767	1.02072	1.17189	1.7724	1.5735	1.21155	1.8063	1.36606	2	0.0113313	1.58303	1.75561	0.901699
A2B2C1D1E2F1G3gfedD1E2F1fedcba+CHEGNGTFECGACR	P09055	Itgb1	0.2529	1.21311	1.16985	1.21342	0.914847	2.09969	1.3741	1.64854	1.98099	1.5573	2	0.00905295	1.67785	1.0296	1.62961
A2B2C1D1E2F1G4gfedD1E2F1G3gfedcbB5ba+KDTCAQECSHFNLTK	P09055	Itgb1	1	0.651135	1.27423	1	0.958442	0.959444	1.27468	1.61637	2.10007	1.71008	11	0.0343776	1.60649	1.0296	1.5603
A2B2C1D1E2F1G3gfedD1E2F1G3gfedcbB5ba+KDTCAQECSHFNLTK	P09055	Itgb1	1	0.669328	1.2449	1.22415	0.908785	1.31556	1.58057	1.80795	2.12181	2.00127	5	0.00300228	1.72302	1.0296	1.67348
A2B2C1D1E2F1G3gfedD1E2F1fF5fedcba+NPCTSEQNCTSPFSYK	P09055	Itgb1	0.959179	0.94769	1.2011	1	1.08424	1.22341	1.27471	1.7661	1.87109	2.02413	1	0.00783162	1.611	1.0296	1.56468
A2B2C1D1E2F1G3gfF5feE2F1G3gfedD1E2eE2F1G3gfF5feE2F1G3gfF5fedcbB5ba+ACSFNK	P10761	Zp3	1.08053	0.767028	1.05101	1	0.934012	0.483281	0.41536	0.341925	0.461095	0.532325	1	4.10059e-05	0.459255	0.453474	1.01275
A2B2C1D1E2F1G3gfeE2F1fedD1E1edcbB5ba+NPSPDELPQVGNLSLK	P10810	Cd14	1	0.061539	1.16566	1.23138	0.981883	1.42234	1.61767	2.68735	1.79381	2.05705	1	0.00981836	1.81824	1.30488	1.39342
A2B2C1D1E2F1G3gfedD1E2F1G3gfedcbB5ba+LMNAPLYLAEWQNITK	P10852	Slc3a2	0.914373	1.04661	1.50381	0.96105	0.996756	2.17416	1.37369	2.02836	1.81136	1.74418	2	0.00271313	1.79866	1.03086	1.74481
A2B2C1D1E2F1G3gfedD1E2F1fedcbB5ba+DQCIVDDITYNVNDTFHK	P11276	Fn1	1	0.0854589	0.0778645	1.09598	1.14359	0.904842	1.40356	1.12027	1.58439	1.67281	1	0.0498365	1.53617	1.05722	1.45303
A2B2C1D1E2F1G3gfedD1dcbB5ba+AFNISPNDTSSGSCGINLVTLK	P11438	Lamp1	1.02785	1	1.10477	0.834736	0.103727	1.32075	1.52429	1.35939	1.67551	1.45086	1	0.0098274	1.54607	1.38873	1.1133
A2B2C1D1E2F1G3gfedD1E2F1G3gfedcbB5ba+AFNISPNDTSSGSCGINLVTLK	P11438	Lamp1	1.0678	0.771719	1.05495	1.01812	0.964158	1.49474	1.21098	1.71758	1.78892	1.34781	4	0.00223288	1.56385	1.38873	1.1261
A2B2C1D1E2F1G3gfedD1E2edcbB5ba+AFNISPNDTSSGSCGINLVTLK	P11438	Lamp1	0.977802	1.05091	1.09501	0.929181	0.982711	1.31244	1.54128	1.7488	1.71554	1.6812	2	0.000118204	1.61259	1.38873	1.1612
A2B2C1D1E2F1G3gfedD1E2F1fedcbB5ba+AFNISPNDTSSGSCGINLVTLK	P11438	Lamp1	1	0.71496	1.40045	1	0.904309	1.71264	1.31005	2.08343	2.03072	1.44354	3	0.0056773	1.74647	1.38873	1.2576
A2B2C1D1E2F1G4gfedD1E2F1G3gfeE2F1G4gfedcbB5ba+AFNISPNDTSSGSCGINLVTLK	P11438	Lamp1	1	0.999203	1.31207	1.13243	0.912813	1.63754	2.01939	1.94456	1.99656	2.07721	3	3.35931e-05	1.85907	1.38873	1.33868
A2B2C1D1E2F1G4gfedD1E2F1feE2F1G3gfedcbB5ba+AFNISPNDTSSGSCGINLVTLK	P11438	Lamp1	1	0.830312	1.09926	0.82427	0.948222	1.326	1.47023	2.11676	2.37794	1.72798	3	0.00281857	1.87323	1.38873	1.34888
A2B2C1D1E2F1G4gfedD1E2F1G3gfedcbB5ba+AFNISPNDTSSGSCGINLVTLK	P11438	Lamp1	1	0.7758	1.18971	1.01759	0.972694	1.27127	1.99464	1.90849	2.28471	1.69247	10	0.00169624	1.87935	1.38873	1.35328
A2B2C1D1E2F1G4gfedD1E2eE2F1G3gfedcbB5ba+AFNISPNDTSSGSCGINLVTLK	P11438	Lamp1	1.10017	1.05024	1	0.659987	0.770168	1.39529	1.64593	1.48839	2.33412	1.91555	1	0.00220318	1.91658	1.38873	1.3801
A2B2C1D1E2F1G3gfedD1E2F1feE2F1fedcbB5ba+AFNISPNDTSSGSCGINLVTLK	P11438	Lamp1	1	0.993075	1.31698	1.1547	0.971702	3.35431	2.01888	3.00705	3.02863	2.18824	4	0.000296111	2.46683	1.38873	1.77632
A2B2C1D1E2F1G4gfedD1E2F1G3gfeE2F1G3gfedcbB5ba+AFNISPNDTSSGSCGINLVTLK	P11438	Lamp1	0.995641	0.886454	1.165	1.04093	1	2.38773	2.12631	3.13178	4.23175	2.53329	1	0.0073238	2.57671	1.38873	1.85544
A2B2C1D1E2F1G3gfeE2edD1E1edcbB5ba+AFNISPNDTSSGSCGINLVTLK	P11438	Lamp1	0.822574	1.11972	1.46833	0.971079	1	3.01356	1.69471	3.18715	3.25374	2.54843	1	0.000654439	2.71998	1.38873	1.95861
A2B2C1D1E2F1G3gfeE2edD1E1eE1edcbB5ba+AFNISPNDTSSGSCGINLVTLK	P11438	Lamp1	1	1.04199	1.22283	0.974221	0.82847	2.80222	3.14063	3.49013	5.0013	3.52158	1	0.00204315	3.42398	1.38873	2.46554
A2B2C1D1E2F1G4gfedD1E2F1feE2F1G3gfedcbB5ba+DATIQAYLSSGNFSK	P11438	Lamp1	1.13023	0.875111	1.16968	1.03217	0.94631	1.1367	1.47008	1.58853	1.69687	1.73126	2	0.00344203	1.50024	1.38873	1.08029
A2B2C1D1E2F1fF4fedD1E2F1G3gfedcbB5ba+DATIQAYLSSGNFSK	P11438	Lamp1	1.02394	0.603554	1.34345	1.01762	0.853066	0.93504	1.33584	1.75855	1.55576	1.62977	2	0.0357773	1.55079	1.38873	1.11669
A2B2C1D1E2F1G3gfedD1E2F1G3gfedcbB5ba+DATIQAYLSSGNFSK	P11438	Lamp1	0.934265	0.996028	1.19053	1.02583	0.908332	1.46736	1.42391	1.8274	1.81246	1.65492	12	0.000206067	1.60532	1.38873	1.15596
A2B2C1D1E2F1G3gfeE2edD1E1edcbB5ba+DATIQAYLSSGNFSK	P11438	Lamp1	1.27335	0.949819	1.12361	1	0.654364	1.85848	1.29456	1.65768	1.89189	1.69555	1	0.00177671	1.68693	1.38873	1.21473
A2B2C1D1E2F1G4gfedD1E2F1G3gfeE2F1G4gfedcbB5ba+DATIQAYLSSGNFSK	P11438	Lamp1	1	0.736515	1.12218	1.02633	1	1.25997	1.32661	1.76436	1.90029	1.80425	11	0.00254897	1.72888	1.38873	1.24494
A2B2C1D1E2F1G4gfeE2F1fedD1E2F1G3gfeE2F1G4gfedcbB5ba+DATIQAYLSSGNFSK	P11438	Lamp1	0.347533	1.09851	1.1856	0.956052	1.06509	1.39388	1.49905	1.83004	2.03068	2.01356	2	0.00332611	1.761	1.38873	1.26807
A2B2C1D1E2F1G3gfF5feE2F1fedD1E1edcbB5ba+DATIQAYLSSGNFSK	P11438	Lamp1	1.02835	1	1.20639	0.894634	0.881273	1.44181	1.36384	2.07173	2.29048	1.91438	1	0.00257344	1.80218	1.38873	1.29772
A2B2C1D1E2F1G4gfeE2F1G3gfedD1E2F1G3gfeE2F1G4gfedcbB5ba+DATIQAYLSSGNFSK	P11438	Lamp1	0.86066		0.780189	1.89402	1.1619	1.64162	1.7824	1.88631	2.05824	2.91184	1	0.0350515	2.00336	1.38873	1.44259
A2B2C1D1E2F1G4gfedD1E2F1G3gfeE2F1G3gfedcbB5ba+DATIQAYLSSGNFSK	P11438	Lamp1	1	0.819219	1.20029	1	0.752876	1.61278	1.68195	2.29614	2.59624	1.96262	6	0.000703743	2.11017	1.38873	1.5195
A2B2C1D1E2F1G3gfedD1E2edcbB5ba+DATIQAYLSSGNFSK	P11438	Lamp1	1.25206	1	0.995813	1.19423	0.941018	2.30927	1.47342	3.08535	2.15296	2.50245	1	0.00180224	2.19997	1.38873	1.58416
A2B2C1D1E2F1G3gfedD1E1eE1edcba+GYLLTLNFTK	P11438	Lamp1	1	0.906899	1.09957	1.01966	0.970509	1.38863	1.75686	1.75314	1.78084	1.7544	19	2.86637e-05	1.73946	1.38873	1.25255
A2B2C1D1E2F1G3gfedD1E1eE1F1fedcba+GYLLTLNFTK	P11438	Lamp1	0.99539	0.866784	1.05544	1.05573	0.964817	1.3026	1.75005	1.69866	1.80659	1.86084	8	0.000164921	1.74069	1.38873	1.25344
A2B2C1D1E2F1G3gfedD1E1edcba+GYLLTLNFTK	P11438	Lamp1	0.996666	0.896541	1.11662	1.06497	1	1.72419	1.83645	2.02587	2.08281	2.13999	12	4.3519e-06	1.94104	1.38873	1.39771
A2B2C1D1E2F1G3gfedD1dcba+GYLLTLNFTK	P11438	Lamp1	0.933807	0.79573	1.03601	1	1.05235	1.74687	1.80968	2.04864	1.97305	2.32389	1	1.71274e-05	2.01085	1.38873	1.44797
A2B2C1D1E2F1G3gfedD1E2F1fedcba+GYLLTLNFTK	P11438	Lamp1	0.948703	0.829435	1.0723	1.0014	1.0165	1.87039	1.96037	2.08056	2.10769	2.23717	2	5.53519e-07	2.08167	1.38873	1.49897
A2B2C1D1E2F1G3gfedD1dcba+NVTVVLR	P11438	Lamp1	0.922758	0.954637	1.05818	1.02202	1.03908	1.45462	1.2539	1.63911	1.54444	1.60201	4	0.000137208	1.52784	1.38873	1.10017
A2B2C1D1E2F1G4gfedD1E2F1G3gfeE2F1G3gfedcba+YSVQHMYFTYNLSDTEHFPNAISK	P11438	Lamp1	1	0.962677	1.0744	0.929164	1.03707	1.25685	1.34769	1.58692	1.57764	1.67626	2	0.000385378	1.51103	1.38873	1.08806
A2B2C1D1E2F1G3gfedD1E2F1G3gfeE2F1G3gfedcba+YSVQHMYFTYNLSDTEHFPNAISK	P11438	Lamp1	1	0.999776	1.41319	1.28211	0.97419	1.51835	1.97582	1.81054	2.09771	2.15389	1	0.00069327	1.69633	1.38873	1.2215
A2B2C1D1E2F1G3gfedD1E2F1fedcbB5ba+TEKDPQNDPVGTCYLSTENFTR	P11688	Itga5	1.00907	0.729041	1.04967	1.07015	0.962423	1.46548	1.52087	1.5191	1.72152	1.87921	4	0.000166263	1.62201	1.1341	1.43022
A2B2C1D1E2F1G3gfedD1E2F1G3gfedcbB5ba+GDHGANFSCR	P13597	Icam1	0.762339	1.47351	0.92416	0.985042	1.11564	2.58608	1.6144	1.24547	1.85346	1.41724	6	0.0300991	1.64147	1.16179	1.41288
A2B2C1D1E2F1G3gfedD1E2F1G3gfedcbB5ba+NQNSTCIGTDLNR	P15089	Cpa3	1.08727	1	0.875449	1.00468	1	2.33382	1.81445	1.70872	1.89946	2.3877	4	8.96095e-05	1.99154	2.68623	0.741388
A2B2C1D1E2F1G3gfedD1E1eE1F1fedcbB5ba+NQNSTCIGTDLNR	P15089	Cpa3	0.85744	1.02345	1	0.851185	1.1598	2.25635	1.72183	1.63672	2.00007	2.57025	1	0.000391773	2.03622	2.68623	0.758019
A2B2C1D1E2F1G3gfedD1dcba+NQNSTCIGTDLNR	P15089	Cpa3	0.954713	1.06897	0.951841	0.9295	1.10284	2.41008	1.98679	1.4311	2.0087	2.18179	6	0.000307747	2.0846	2.68623	0.776029
A2B2C1D1E2F1G3gfedD1dcbB5ba+NQNSTCIGTDLNR	P15089	Cpa3	0.837991	1.08818	0.97466	0.997687	1.12105	2.98107	2.38084	1.84828	2.64246	3.08938	6	0.000121893	2.63811	2.68623	0.982085
A2B2C1D1E2F1G3gfedD1E1eE1edcba+NQNSTCIGTDLNR	P15089	Cpa3	0.878003	0.382826	0.930426	1.07971	1.11315	3.97436	2.71644	1.92984	2.71392	3.12313	2	0.000490197	3.07149	2.68623	1.14342
A2B2C1D1E2F1G3gfedD1E2F1G3gfedcbB5ba+MVLWNDSTIR	P15920	Atp6v0a2	0.973454	1	1.16835	0.809546	1.0065	1.61851	1.46647	1.52767	1.42965	1.55996	1	4.36357e-05	1.53223	1.03356	1.48248
A2B2C1D1E2F1G3gfedD1E2F1G3gfedcba+LDPPCTNTTAPSNYLNNPYVR	P16675	Ctsa	0.885364	1.00562	1.10817	1	0.984361	1.81677	1.66431	1.74636	2.18892	1.76257	8	2.7113e-05	1.79001	1.1496	1.55708
A2B2C1D1E2F1G3gfedD1E2edcba+LDPPCTNTTAPSNYLNNPYVR	P16675	Ctsa	0.929549	1.01845	1.01941	1.0186	0.929118	1.72465	1.69499	2.11826	1.7948	1.74953	5	6.40091e-06	1.8051	1.1496	1.5702
A2B2C1D1E2F1G3gfeE2F1fedD1E1edcba+LDPPCTNTTAPSNYLNNPYVR	P16675	Ctsa	0.899752	1.02155	1.02299	1.08214	0.997748	1.75265	1.81288	2.09638	2.20489	1.79688	6	1.08161e-05	1.89845	1.1496	1.65141
A2B2C1D1E2F1G3gfedD1dcba+LDPPCTNTTAPSNYLNNPYVR	P16675	Ctsa	0.970624	0.836306	1.02022	1.16971	0.947061	2.02106	2.20418	2.04697	2.32689	2.27106	2	4.81665e-07	2.21932	1.1496	1.93053
A2B2C1D1E2F1G3gfedD1E2eE2F1fedcba+LNNSQIK	P17047	Lamp2	0.940369	1.04915	1.10693	0.788875	1	1.41529	1.23906	1.64228	1.45393	1.65545	1	0.000708192	1.51882	1.06295	1.42887
A2B2C1D1E2F1G4gfedD1E2F1G3gfedcba+LNNSQIK	P17047	Lamp2	1.04454	0.785791	1.14408	0.994991	0.937444	1.3168	1.40951	1.60782	1.64034	1.58322	4	0.000283629	1.54368	1.06295	1.45227
A2B2C1D1E2F1G3gfedD1dcba+LNNSQIK	P17047	Lamp2	1	0.843393	1.24567	1	0.993278	1.23055	1.75378	1.85904	1.77741	1.59255	7	0.00126992	1.69197	1.06295	1.59178
A2B2C1D1E2F1G3gfedD1E2F1feE2F1fedcba+LNNSQIK	P17047	Lamp2	1.04327	0.827469	1.20125	1.0126	1	1.93196	1.81804	1.83593	1.90024	1.70267	10	3.00642e-06	1.81673	1.06295	1.70915
A2B2C1D1E2F1G3gfeE2edD1E1eE1edcba+LNNSQIK	P17047	Lamp2	0.789474	1.58874	0.702167	1	1.27023	2.73453	1.77229	1.80717	1.88952	1.48328	1	0.0115442	1.88848	1.06295	1.77664
A2B2C1D1E2F1G3gfedD1E1eE1edcba+NLSFWDAPLGSSYMCNK	P17047	Lamp2	1	0.757031	1.19133	1.23966	0.815272	1.69729	1.38323	1.48948	1.68021	1.83566	1	0.00119091	1.61846	1.06295	1.52262
A2B2C1D1E2F1G3gfedD1E2F1fedcbB5ba+VPFIFNINPATTNFTGSCQPQSAQLR	P17047	Lamp2	0.828756	0.799132	1.07774	1	1.02067	1.75248	1.04561	1.64831	1.27184	1.30227	1	0.0116941	1.5034	1.06295	1.41437
A2B2C1D1E2F1G3gfedD1dcba+VPFIFNINPATTNFTGSCQPQSAQLR	P17047	Lamp2	0.299892	0.964099	0.352469	1.08068	1	1.31417	1.42839	1.4049	1.5971	1.69402	2	0.00353476	1.65309	1.06295	1.55519
A2B2C1D1E2F1G3gfedD1E1eE1edcba+VQPFNVTK	P17047	Lamp2	0.954181	0.942142	1.03872	1.05006	1	1.39545	1.47409	1.49907	1.70486	1.70223	10	3.11648e-05	1.55383	1.06295	1.46182
A2B2C1D1E2F1G3gfedD1E1edcba+VQPFNVTK	P17047	Lamp2	1	0.826046	1.12133	1.09676	0.905116	1.40762	1.46931	1.70479	1.57554	1.66906	5	9.11837e-05	1.5657	1.06295	1.47298
A2B2C1D1E2F1G3gfeE2F1fedD1E1edcba+VQPFNVTK	P17047	Lamp2	0.99302	1	0.981892	1.12758	1.07956	1.04783	1.4524	1.68174	1.80467	1.79912	1	0.0202416	1.58132	1.06295	1.48767
A2B2C1D1E2F1G3gfedD1E2F1G3gfedcbB5ba+DLGPALANSSHDVK	P17439	Gba	0.98452	0.836273	1.18468	1.05383	1	1.42043	1.61444	1.71226	1.54319	1.54684	5	6.79585e-05	1.55205	1.11396	1.39328
A2B2C1D1E2F1G4gfedD1E2F1G3gfedcba+NGTSFDIHYGSGSLSGYLSQDTVSVPCK	P18242	Ctsd	1	0.754598	1.12439	1.18785	0.928037	1.54356	1.87859	1.9449	2.03778	2.17274	6	0.000106961	1.92074	1.60241	1.19866
A2B2C1D1E2F1G3gfedD1E2edcbB5ba+YYHGELSYLNVTR	P18242	Ctsd	0.839222	1.20853	0.917379	1	1.09259	1.85344	1.61299	1.46597	2.1895	1.34193	7	0.00318541	1.64955	1.60241	1.02942
A2B2C1D1E2F1G3gfeE2F1fedD1E1edcbB5ba+YYHGELSYLNVTR	P18242	Ctsd	1	0.959612	1.10433	1	0.981964	1.2691	1.92661	1.77193	1.39441	2.23401	3	0.0149704	1.73803	1.60241	1.08464
A2B2C1D1E2F1G3gfedD1E1eE1F1fedcbB5ba+YYHGELSYLNVTR	P18242	Ctsd	0.891245	1.04315	1	1	1.0262	1.87355	1.67476	1.47134	1.87395	1.72249	14	1.52492e-05	1.74258	1.60241	1.08748
A2B2C1D1E2F1G3gfedD1dcbB5ba+YYHGELSYLNVTR	P18242	Ctsd	0.921798	1.04433	1	1	1.00676	1.81185	1.86838	1.37936	1.90367	1.58729	29	0.00157651	1.78924	1.60241	1.1166
A2B2C1D1E2F1G3gfedD1E2F1G3gfedcbB5ba+YYHGELSYLNVTR	P18242	Ctsd	0.820392	1.02758	1	1	1.03821	2.51489	1.61631	1.41623	2.35662	1.65387	19	0.0120231	1.7973	1.60241	1.12162
A2B2C1D1E2F1G3gfedD1E1eE1edcba+YYHGELSYLNVTR	P18242	Ctsd	0.80224	1.01664	0.971958	1.04079	1.01578	2.70688	1.89709	1.6627	2.37301	1.88263	10	0.000394688	2.10876	1.60241	1.316
A2B2C1D1E2F1G3gfedD1E1eE1F1fedcba+YYHGELSYLNVTR	P18242	Ctsd	1	1.039	0.979953	1	0.990207	2.90425	2.37823	1.78846	2.84257	2.47656	4	0.00176987	2.48144	1.60241	1.54857
A2B2C1D1E2F1G3gfeE2edD1E1eE1edcbB5ba+YYHGELSYLNVTR	P18242	Ctsd	0.852944	0.912784	1	1	1.24101	4.16401	2.62646	2.10079	3.21907	2.45352	7	0.00543666	2.73657	1.60241	1.70779
A2B2C1D1E2F1G3gfeE2edD1E1eE1edcba+NLSEIK	P19137	Lama1	0.915913	1.07037	1	1.0734	0.842731	1.533	1.37651	1.67469	1.55099	1.34011	1	0.000140374	1.52163	1.0723	1.41903
A2B2C1D1E2F1G3gfedD1E2F1G3gfedcbB5ba+NSSGILLVALGK	P19137	Lama1	0.963936	0.938348	1.21878	0.950437	1.05235	1.38189	1.59147	1.89739	2.01219	1.5591	7	0.000805848	1.64421	1.0723	1.53334
A2B2C1D1E2F1G3gfedD1E2F1G3gfedcbB5ba+TANKTDLISESLASR	P19137	Lama1		0.969285	1.03169	0.961278	1.0633	1.46954	1.8103	1.41557	1.89918	1.87987	1	0.000720223	1.76625	1.0723	1.64715
A2B2C1D1E2F1G3gfeE2F1fedD1E2F1feE2F1feE2F1fedcbB5ba+IGNGTR	P20239	Zp2	1.11195	0.985368	1	0.849413	1.1199	0.543929		0.221266	0.200004	0.192262	1	0.000111633	0.214732	0.472621	0.454343
A2B2C1D1E2F1G3gfeE2edD1E2F1feE2F1fedcbB5ba+IGNGTR	P20239	Zp2	1.00001	0.970687	1.01312	0.878716	1.37714	0.34886	0.3608	0.262138	0.341308	0.448363	2	5.84633e-05	0.348409	0.472621	0.737185
A2B2C1D1E2F1G3gfeE2F1fedD1E1edcbB5ba+IGNGTR	P20239	Zp2	0.786695	1	0.8883	1.09297	1.39483	0.924284	0.393377	0.405397	0.585874	0.316906	1	0.00988841	0.443759	0.472621	0.938932
A2B2C1D1E2F1G3gfeE2F1feE2edD1E2eE2F1feE2F1fedcbB5ba+IGNGTR	P20239	Zp2	0.63162	1.12522	1	0.939559	1.21662	0.545581	0.478022	0.252152	0.691165	0.348663	1	0.00331777	0.468061	0.472621	0.99035
A2B2C1D1E2F1G4gfF5fedD1E2eE2F1G3gfedcbB5ba+IGNGTR	P20239	Zp2	1.0242	1	0.878404	0.79677	1.25801	0.742046	0.45498	0.392486	0.595441	0.330323	3	0.00193437	0.476446	0.472621	1.00809
A2B2C1D1E2F1G3gfeE2edD1E2F1feE2F2fedcbB5ba+IGNGTR	P20239	Zp2	1.07976	0.834343	1	0.81934	1.00299	0.373331	0.479538	0.371635	0.610055	0.642479	1	0.000366748	0.508276	0.472621	1.07544
A2B2C1D1E2F1G4gfeE2F1fedD1E2F1feE2F1G3gfedcbB5ba+IGNGTR	P20239	Zp2	0.875865	1.02271	0.939414	0.926025	1.14703	0.77136	0.530838	0.386113	0.64643	0.457189	2	0.000946279	0.548089	0.472621	1.15968
A2B2C1D1E2F1G4gfF5feE2edD1E2eE2F1G3gfedcbB5ba+IGNGTR	P20239	Zp2	1	1.18927	0.936	0.816005	1.24274	0.627232	0.659342	0.538539	0.562671	0.550318	1	0.000626287	0.565973	0.472621	1.19752
A2B2C1D1E2F1G3gfedD2dD1E2F1feE2F1fedcbB5ba+IGNGTR	P20239	Zp2	1.20528	0.960374	1	0.904632	1.24788	0.542435	0.631511	0.501827	0.589674	0.749403	1	0.000450956	0.569856	0.472621	1.20573
A2B2C1D1E2F1G4gfeE2edD1E2F1feE2F1G3gfedcbB5ba+IGNGTR	P20239	Zp2	0.981565	1.62095	0.850997	1.10593	1	1.02176	0.835417	0.347105	0.637188	0.500337	1	0.0383728	0.58772	0.472621	1.24353
A2B2C1D1E2F1G3gfeE2edD1E2eE2F2fedcbB5ba+IGNGTR	P20239	Zp2	1.14556	1	0.947384	0.917016	1.11244	0.678649	0.642908	0.455492	0.571501	0.643668	1	0.000102458	0.59231	0.472621	1.25324
A2B2C1D1E2F1G4gfF5feE2edD1E2eE2F1feE2F1G3gfedcbB5ba+IGNGTR	P20239	Zp2	0.871742	0.990805	1.07171	0.946803	1.07594	0.736953	0.561758	0.375081	0.852449	0.591872	2	0.00348569	0.627046	0.472621	1.32674
A2B2C1D1E2F1G3gfeE2F1feE2edD1E2F1feE2F1feE2F1fedcbB5ba+IGNGTR	P20239	Zp2	1	0.784891	1.03906	1.24897	0.948545	1.02742	0.650115	0.588584	0.643274	0.463349	1	0.025593	0.631609	0.472621	1.3364
A2B2C1D1E2F1G4gfedD1E2F1feE2F1G3gfedcbB5ba+IGNGTR	P20239	Zp2	0.982488	1.08018	0.92008	1	1.02124	0.810433	0.555894	0.619548	0.672342	0.61849	5	0.000127229	0.631941	0.472621	1.3371
A2B2C1D1E2F2G4gfeE2F1fedD1E2F1feE2F1G3gfedcbB5ba+IGNGTR	P20239	Zp2	1	1.4163	0.76727	0.996365	1.18904	0.614808	0.971831	0.572397	0.630721	0.714295	1	0.020915	0.635843	0.472621	1.34535
A2B2C1D1E2F1G3gfedD1E1eE1edcba+IGNGTR	P20239	Zp2	0.927863	1.0354	1	0.840715	1.17281	0.754346	0.659078	0.54944	0.716765	0.586755	1	0.000965791	0.656643	0.472621	1.38936
A2B2C1D1E2F1G3gfeE2eE2edD1E2eE2F1feE2F1fedcbB5ba+IGNGTR	P20239	Zp2	1	1.41809	0.944513	0.811776	1.26117	0.874616	0.587518	0.684011	0.66437	0.640271	2	0.0110386	0.657297	0.472621	1.39075
A2B2C1D1E2F1G4gfeE2edD1E2eE2eE2F1G3gfedcbB5ba+LADENQNVSEMGWIVK	P20239	Zp2	1	0.602269	1.01108	0.98892	1.09449	0.363444	0.330638	0.339794	0.461541	0.427038	1	0.000269834	0.39222	0.472621	0.829883
A2B2C1D1E2F1G3gfeE2edD1E2eE2eE2F1G3gfedcbB5ba+LADENQNVSEMGWIVK	P20239	Zp2	1	0.795791	0.896147	1.00162	1.07106	0.390567	0.430051	0.354009	0.421265	0.38695	1	3.84113e-06	0.413345	0.472621	0.87458
A2B2C1D1E2F1G4gfeE2eE2edD1E2eE2eE2F1G3gfedcbB5ba+LADENQNVSEMGWIVK	P20239	Zp2	1	0.68088	1.00012	0.951667	1.16749	0.456559	0.473442	0.435996	0.429238	0.485598	1	0.00280964	0.463536	0.472621	0.980776
A2B2C1D1E2F1G4gfF5feE2edD1E2eE2F1G3gfeE2F1G3gfedcba+LADENQNVSEMGWIVK	P20239	Zp2	1.04449	0.519632	1.43288	0.79733	1	0.269192	0.535632	0.401054	0.397555	0.600431	1	0.012373	0.46446	0.472621	0.982732
A2B2C1D1E2F1G4gfF4feE2eE2edD1E2eE2eE2F1G3gfedcbB5ba+LADENQNVSEMGWIVK	P20239	Zp2	1.02008	0.812531	1	1.33413	0.916354	0.609918	0.52131	0.507165	0.497033	0.549054	1	0.00068851	0.54078	0.472621	1.14421
A2B2C1D1E2F2G3gfeE2edD1E2eE2eE2F1G3gfedcbB5ba+LADENQNVSEMGWIVK	P20239	Zp2	0.935927	0.754254	1	1.02423	1.01184	0.534472	0.637006	0.598892	0.50634	0.712432	1	0.000517027	0.625281	0.472621	1.32301
A2B2C1D1E2F1G4gfedD1E2F1G3gfedcba+SITVLLGAHNK	P21844	Cma1	1	0.919044	1	1.06565	0.921994	1.4324	1.58709	1.54913	1.65962	1.92529	9	7.05632e-05	1.63424	2.47558	0.660144
A2B2C1D1E2F1G4gfedD1E2F1G3gfedcbB5ba+SITVLLGAHNK	P21844	Cma1	0.988217	0.921518	1.03568	1.01476	1	1.52804	1.77176	1.52083	1.62695	2.08215	23	0.00200325	1.65827	2.47558	0.669852
A2B2C1D1E2F1G3gfeE2F1fedD1E1edcbB5ba+SITVLLGAHNK	P21844	Cma1	1	1.05621	0.999735	0.969531	1	1.67503	1.87638	1.62408	1.84717	2.36377	5	0.00248161	1.81298	2.47558	0.732343
A2B2C1D1E2F1G3gfedD1E2F1fedcbB5ba+SITVLLGAHNK	P21844	Cma1	1.03445	0.942255	1	0.999182	1.0165	1.88824	1.94448	1.66923	1.81513	2.56266	24	0.00298716	1.88557	2.47558	0.761667
A2B2C1D1E2F1G3gfedD1E2F1G3gfedcba+SITVLLGAHNK	P21844	Cma1	1	0.885839	1.008	1.01732	1	1.99769	2.1968	1.91912	2.06187	3.02337	19	0.00311273	2.12513	2.47558	0.858437
A2B2C1D1E2F1G3gfeE2edD1E1eE1edcbB5ba+SITVLLGAHNK	P21844	Cma1	0.878675	1.18097	0.874234	1	1.1242	2.43375	2.48214	1.96016	2.34203	2.88593	2	2.24593e-05	2.38716	2.47558	0.964281
A2B2C1D1E2F1G3gfedD1E2F1G3gfedcbB5ba+SITVLLGAHNK	P21844	Cma1	1	0.821887	1.15229	1	1	1.93876	2.55327	2.1193	2.57552	3.17915	47	0.000156617	2.51753	2.47558	1.01694
A2B2C1D1E2F1G3gfedD1dcba+SITVLLGAHNK	P21844	Cma1	0.970823	1.16992	0.89243	1	1.15734	2.49809	2.78742	2.12586	2.71193	3.44906	6	6.87459e-05	2.59215	2.47558	1.04709
A2B2C1D1E2F1G3gfedD1dcbB5ba+SITVLLGAHNK	P21844	Cma1	1	0.919401	0.997345	1	1.09798	2.85565	2.75654	2.20486	2.75622	3.54253	49	0.000917041	2.77897	2.47558	1.12255
A2B2C1D1E2F1G3gfedD1E1eE1edcba+NNTIPDSQMSASSSYK	P21956	Mfge8	0.901235	1.36432	0.844233	1.13881	1	2.22834	1.21168	1.42956	1.78074	1.42105	1	0.0231306	1.51664	1.13354	1.33797
A2B2C1D1E2F1G4gfedD1E2F1G3gfeE2F1G4gfedcbB5ba+YSNLSLK	P21995	Emb	0.996548	0.638462	1.29176	1.11627	0.970653	1.25815	1.90754	1.71508	1.49683	1.71578	2	0.00401881	1.6068	1.29485	1.24091
A2B2C1D1E2F1G3gfeE2F1fedD1E1edcbB5ba+WNQTQK	P24063	Itgal	1.03799	0.879394	1	1	1.05467	1.41696	1.52337	1.44791	1.64521	1.93516	3	0.000302022	1.56021	1.20582	1.2939
A2B2C1D1E2F1G3gfedD1E2F1G3gfedcbB5ba+EASNHSSGAGLVQINK	P24668	M6pr	0.941085	1.05892	1.08801	1	0.866765	2.77356	1.51624	1.76429	2.46917	1.62482	6	0.0132764	1.85691	1.18175	1.57132
A2B2C1D1E2F1G3gfeE2edD1E1eE1edcbB5ba+EASNHSSGAGLVQINK	P24668	M6pr	0.945726	0.885796	1.16507	1.28469	1	1.73271	2.46758	1.97919	2.20186	2.04701	1	8.96144e-05	1.9982	1.18175	1.69089
A2B2C1D1E2F1G4gfedD1E2F1G3gfeE2F1G3gfedcbB5ba+MIENGSLSFLPTLR	P28653	Bgn	1.07848	1.06283	0.153308	1	0.921633	1.34487	1.2549	1.6502	1.41122	1.78196	1	0.0122502	1.54347	1.15167	1.3402
A2B2C1D1E2F1fF4fedD1E2F1feE2F1G3gfedcba+NASFVYTK	P28665	Mug1	0.126379	1	0.115369	1.27838	1.63413	1.28956	1.81529	1.61966	1.54568	2.19187	1	0.0357567	1.76397	1.18033	1.49448
A2B2C1D1E2F1G4gfedD1E2F1G3gfedcbB5ba+AWGISVLNPNK	P31996	Cd68	1.05996	0.622605	0.973489	1.1015	0.9756	1.47808	1.92649	1.70105	1.78879	1.99213	2	0.000152441	1.80893	2.10274	0.860273
A2B2C1D1E2F1G3gfedD1E2F1G3gfedcbB5ba+AWGISVLNPNK	P31996	Cd68	1.01002	0.983986	1.09667	0.952594	1.15015	1.68755	1.88458	2.09581	2.0737	2.21723	2	1.20064e-05	1.92445	2.10274	0.91521
A2B2C1D1E2F1G3gfedD1E2F1fedcbB5ba+AWGISVLNPNK	P31996	Cd68	0.974137	0.800967	1.0806	1	1.09896	1.58714	1.91291	1.95764	2.08862	2.36072	3	8.71856e-05	1.9689	2.10274	0.93635
A2B2C1D1E2F1G3gfeE2F1fedD1E1edcbB5ba+AWGISVLNPNK	P31996	Cd68	0.795979	0.672885	1.0573	1	1.04726	1.90094	2.71213	3.18204	3.53261	3.22448	3	0.00014143	3.17355	2.10274	1.50925
A2B2C1D1E2F1G3gfeE2edD1E1eE1edcbB5ba+AWGISVLNPNK	P31996	Cd68	0.678631	0.555345	1.17943	1	1.05727	2.36992	3.52168	3.8766	4.18566	4.18739	1	6.06345e-05	3.92612	2.10274	1.86715
A2B2C1D1E2F1G3gfedD1dcbB5ba+KAWGISVLNPNK	P31996	Cd68	1.02279	0.824619	1.17798	1.0599	0.973278	1.33447	1.77875	1.7901	1.67444	2.02939	2	0.000510892	1.70974	2.10274	0.813103
A2B2C1D1E2F1G3gfeE2F1fedD1E1edcbB5ba+KAWGISVLNPNK	P31996	Cd68	0.911229	0.965093	1.25261	1.12499	1	1.38816	1.96206	2.02639	1.83659	2.01322	1	0.000350695	1.81413	2.10274	0.862745
A2B2C1D1E2F1G3gfedD1E2F1fedcbB5ba+KAWGISVLNPNK	P31996	Cd68	1.00762	0.604786	1.33882	1	0.922263	1.17773	2.02561	1.85527	1.71272	2.09795	1	0.00408539	1.90112	2.10274	0.904119
A2B2C1D1E2F1G3gfedD1E2F1G3gfedcbB5ba+KAWGISVLNPNK	P31996	Cd68	0.888169	0.666992	1.129	1.05526	1	1.23511	2.13353	2.01381	1.97279	2.03652	1	0.000907824	1.96881	2.10274	0.936311
A2B2C1D1E2F1G3gfeE2edD1E1eE1edcbB5ba+KAWGISVLNPNK	P31996	Cd68	0.730629	0.511154	1.15994	1.17364	1	2.19472	3.96978	3.53577	3.51283	3.75521	1	7.88617e-05	3.51939	2.10274	1.67372
A2B2C1D1E2F1G4gfedD1E2F1G3gfeE2F1G4gfedcbB5ba+TNSCCSTNTSQEAHK	P35846	Folr1	0.902778	1.42923	0.950101	1	1.35421	1.71436	1.6433	1.2644	2.10859	1.74026	1	0.0114068	1.55405	1.0246	1.51673
A2B2C1D1E2F1G4gfedD1E2F1G3gfeE2F1G3gfedcbB5ba+TNSCCSTNTSQEAHK	P35846	Folr1	1	1.04597	0.906249	0.819898	1.0249	1.01657	1.62124	1.44587	1.87827	1.4619	1	0.00717605	1.55953	1.0246	1.52208
A2B2C1D1E2F1G3gfedD1E2F1G3gfedcbB5ba+ANTTQPGIVEGGQVLK	P43406	Itgav	1	0.994939	1.14146	1.06384	0.959172	1.45374	1.44243	1.92568	1.51566	1.78209	5	0.000418148	1.52382	0.996895	1.52857
A2B2C1D1E2F1G3gfeE2edD1E1edcbB5ba+ANTTQPGIVEGGQVLK	P43406	Itgav	1.00459	0.736806	1.32566	1.01161	0.854012	1.33021	1.41974	1.58442	1.51992	1.69573	2	0.00213333	1.57454	0.996895	1.57945
A2B2C1D1E2F1G3gfedD1E1eE1edcba+ANYSQSSSK	P49452	Cenpc1	0.834283	1.48752	0.946045	1	1.06969	1.74457	1.88644	1.85808	2.08429	1.67706	1	0.00034676	1.82432	0.923318	1.97583
A2B2C1D1E2F1G4gfedD1E2F1G3gfeE2F1G4gfedcba+LGIYADVGNK	P51569	Gla	1	0.956336	1.28371	1	0.94112	1.06325	1.86347	1.25768	1.66675	2.19837	5	0.0279017	1.55966	1.25865	1.23915
A2B2C1D1E2F1G4gfedD1E2F1G3gfeE2F1G3gfedcba+LGIYADVGNK	P51569	Gla	1	0.804113	1.41813	1.00867	0.996523	1.17696	2.12404	1.76811	1.80848	1.82171	3	0.00549028	1.78989	1.25865	1.42207
A2B2C1D1E2F1G4gfedD1E2F1G3gfeE2F1G4gfedcbB5ba+LGIYADVGNK	P51569	Gla	1.00062	0.705707	1.27208	1	0.408087	1.79816	2.22502	2.15513	1.95261	2.49918	1	0.000175352	2.31547	1.25865	1.83964
A2B2C1D1E2F1G3gfedD2dD1E2F1fedcbB5ba+AFENVTDLQWLILDHNLLENSK	P51885	Lum	0.921024	0.753073	1.12569	1.23636	1	1.28083	1.47948	1.60336	1.3923	2.22592	2	0.0131514	1.52339	1.07411	1.41828
A2B2C1D1E2F1G4gfedD1E2F1G3gfedcbB5ba+AFENVTDLQWLILDHNLLENSK	P51885	Lum	0.996529	0.709622	1.17664	1	1	1.24893	1.54777	1.76276	1.60999	2.37212	5	0.0064735	1.67008	1.07411	1.55484
A2B2C1D1E2F1G4gfedD1E2F1G3gfedcbB5ba+LGSFDGLVNLTFIYLQHNQLK	P51885	Lum	1.06471	0.720023	1.24248	1	0.957207	1.0559	1.55525	1.59804	1.45703	1.86913	4	0.0115879	1.50956	1.07411	1.4054
A2B2C1D1E2F1G3gfedD2dD1E2F1fedcbB5ba+LHINYNNLTESVGPLPK	P51885	Lum	1.03981	0.719932	0.924491	1.12273	1	1.35834	1.92315	1.60481	1.55864	1.88237	1	0.00051055	1.72368	1.07411	1.60475
A2B2C1D1E2F1G4gfedD1E2F1G3gfeE2F1G3gfedcbB5ba+VVNVSELYGTPCTK	P55772	Entpd1	1.06293	0.83911	1.21553	0.85542	0.919976	1.38428	1.23442	1.6017	1.86044	1.61914	2	0.00241472	1.5647	1.46177	1.07041
A2B2C1D1E2F1G4gfedD1E2F1G3gfedcbB5ba+VVNVSELYGTPCTK	P55772	Entpd1	1	1	1.03349	1	0.952372	1.29432	1.4375	1.76417	1.5989	1.82805	9	0.00381211	1.60398	1.46177	1.09729
A2B2C1D1E2F1G4gfedD1E2F1G3gfeE2F1G3gfedcba+VVNVSELYGTPCTK	P55772	Entpd1	1.0306	0.859838	1.17037	1.01861	0.924612	1.72389	1.26316	2.10874	1.55136	1.65006	6	0.00203022	1.6524	1.46177	1.13041
A2B2C1D1E2F1G3gfedD1E2F1G3gfedcbB5ba+VVNVSELYGTPCTK	P55772	Entpd1	0.90144	1	1.02166	1.01988	0.998179	1.55047	1.45622	1.92373	1.74752	1.66177	6	3.93996e-05	1.67567	1.46177	1.14633
A2B2C1D1E2F1G4gfedD1E2F1G3gfedcba+VVNVSELYGTPCTK	P55772	Entpd1	0.927363	0.804274	1.24276	1.05286	1	1.35878	1.59239	1.7586	1.72642	1.90673	17	0.000479115	1.68831	1.46177	1.15498
A2B2C1D1E2F1G4gfedD1E2F1G3gfeE2F1G4gfedcbB5ba+VVNVSELYGTPCTK	P55772	Entpd1	1.02635	0.961692	1.09762	1	1.1586	1.89133	2.11283	2.33423	2.17097	2.33446	3	1.54424e-06	2.0852	1.46177	1.42649
A2B2C1D1E2F1G3gfedD1E2F1G3gfedcba+VVNVSELYGTPCTK	P55772	Entpd1	0.777858	0.835149	1.13661	1.04965	1.01324	2.8036	1.59113	2.5555	2.14964	1.87897	10	0.0006755	2.29099	1.46177	1.56727
A2B2C1D1E2F1G3gfedD1E2F1G3gfeE2F1G3gfedcba+VVNVSELYGTPCTK	P55772	Entpd1	1	0.0965224	1.14775	1.30619	0.103125	4.73357	1.75977	2.35492	2.54865	1.9731	1	0.0113438	3.35428	1.46177	2.29467
A2B2C1D1E2F1G4gfedD1E2F1G3gfedcbB5ba+WPAEKENDTGVVQQLEECQVK	P55772	Entpd1	1.07172	0.693068	1.45361	1.1748	0.878867	1.0442	1.6235	2.59511	1.86631	2.26581	2	0.0239469	1.77453	1.46177	1.21396
A2B2C1D1E2F1G3gfeE2edD1E1eE1edcba+LVTQTIPCNK	P56528	Cd38	0.880997	1.02645	0.838574	1	1.00238	1.74699	1.84018	1.21505	1.79293	1.61267	1	0.000404637	1.77348	1.51089	1.17379
A2B2C1D1E2F1G3gfeE2F1fedD1E1edcba+LVTQTIPCNK	P56528	Cd38	0.968217	1.24676	0.943164	1	1.20426	2.19781	2.07207	1.6381	2.19634	1.91988	1	6.28501e-05	1.86126	1.51089	1.23189
A2B2C1D1E2F1G3gfedD1E1edcba+NPCNITR	P56528	Cd38	1	1.54906	0.83233	1.52607	0.094282	2.18438	2.02206	1.47834	1.99982	1.88853	1	0.0140695	1.82151	1.51089	1.20559
A2B2C1D1E2F1G3gfeE2F1fedD1E1edcbB5ba+NSTFGSVEVFSLDPNK	P56528	Cd38	1	0.826313	1.13404	1.10738	1	1.10594	1.55654	1.87627	1.6071	2.19206	5	0.00839066	1.62324	1.51089	1.07436
A2B2C1D1E2F1G4gfedD1E2F1G3gfedcbB5ba+NSTFGSVEVFSLDPNK	P56528	Cd38	0.973073	0.802675	1.1396	1	1	1.13266	1.45849	1.88051	1.74839	2.28833	9	0.00749626	1.75118	1.51089	1.15904
A2B2C1D1E2F1G3gfeE2edD1E1eE1edcbB5ba+NSTFGSVEVFSLDPNK	P56528	Cd38	1	0.592957	1.36874	1.17389	0.900372	1.10758	1.94425	2.2371	1.60633	2.52165	1	0.0137865	1.86805	1.51089	1.23639
A2B2C1D1E2F1fF4fedD1E2F1G3gfedcbB5ba+NSTFGSVEVFSLDPNK	P56528	Cd38	1.10642	0.901298	0.676729	1.20321	1	1.32403	1.70541	2.07819	2.14661	2.72632	1	0.00366853	2.00052	1.51089	1.32406
A2B2C1D1E2F1G3gfedD1E2F1G3gfedcbB5ba+NSTFGSVEVFSLDPNK	P56528	Cd38	0.841647	0.518354	1.00641	1	1.05012	1.23064	2.10684	2.44748	1.73499	2.69722	1	0.00308762	2.33483	1.51089	1.54533
A2B2C1D1E2F1G4gfedD1E2F1G3gfeE2F1G4gfedcbB5ba+FWHISDLHLDPNYTVSK	P58242	Smpdl3b	1.07909	0.797232	1.06132	0.894062	1.01013	1.44602	1.34547	1.64912	1.84174	1.33425	4	0.00107498	1.56659	1.03556	1.5128
A2B2C1D1E2F1G3gfedD1E2eE2F1fedcba+NRSEDTK	P83741	Wnk1	1	0.589931	1.46958	1.08841	0.934161	0.273847	0.218504	0.18357	0.206809	0.198869	1	0.00456741	0.207435	0.926524	0.223885
A2B2C1D1E2F1G3gfedD1E2eE2edcba+NRSEDTK	P83741	Wnk1	0.955832	0.651523	1.11507	1.00606	0.996846	0.502501	0.492339	0.45338	0.556272	0.536562	2	0.000600895	0.515383	0.926524	0.556255
A2B2C1D1E2F1G4gfedD1E2F1G3gfeE2F1G3gfedcbB5ba+EENATIATYPEFGVLDLK	P97370	Atp1b3	1	0.547453	1.12643	0.942208	1.20482	1.97428	1.02806	1.38257	2.03829	1.5574	1	0.0207497	1.65744	1.04947	1.57931
A2B2C1D1E2F1G3gfedD1E2F1G3gfedcba+FTCNQTTDVIIIHSK	P97449	Anpep	0.98946	0.853054	1.20481	1.13461	0.991405	1.33263	1.54417	1.66637	1.44661	2.22592	9	0.00665035	1.5215	1.2771	1.19137
A2B2C1D1E2F1G4gfedD1E2F1G3gfeE2F1G3gfedcba+FTCNQTTDVIIIHSK	P97449	Anpep	1	0.830147	1.04936	0.869675	0.957406	1.20942	1.73818	1.63956	1.994	2.44403	2	0.0120992	1.9129	1.2771	1.49785
A2B2C1D1E2F1G3gfedD1E2F1G3gfeE2F1G3gfedcba+FTCNQTTDVIIIHSK	P97449	Anpep	0.851004	0.835559	1.14593	1.10622	1	1.41562	2.11531	1.64784	1.99966	2.32464	1	0.000820344	1.93252	1.2771	1.51321
A2B2C1D1E2F1G3gfedD1E1eE1edcba+KLNYTLK	P97449	Anpep	0.83489	1.02123	1.02066	1.00728	1.05908	1.27624	1.60454	1.35623	1.55015	1.69405	2	0.000401742	1.53497	1.2771	1.20192
A2B2C1D1E2F1G3gfeE2F1fedD1E1edcba+KLNYTLK	P97449	Anpep	0.720005	1.80105	0.877248	1	1.1698	2.0971	1.81695	1.72255	1.84403	1.93521	2	0.00455948	1.8693	1.2771	1.46371
A2B2C1D1E2F1G3gfeE2edD1E1eE1edcba+KLNYTLK	P97449	Anpep	0.917038	0.993326	1.08022	1.02149	1	1.77851	2.49141	2.2399	2.62006	2.58675	1	0.000833007	2.43842	1.2771	1.90934
A2B2C1D1E2F1G4gfedD1E2F1G3gfeE2F1G3gfedcbB5ba+KQVTPLFFYFQNR	P97449	Anpep	0.954841	0.826968	1.25755	1	1.0842	1.47051	1.8608	1.52299	1.42754	1.77478	1	0.000804006	1.55718	1.2771	1.21931
A2B2C1D1E2F1G3gfedD1E2F1G3gfeE2F1G3gfedcbB5ba+KQVTPLFFYFQNR	P97449	Anpep	1.03561	0.973024	1.08201	1	0.855635	1.77732	1.47682	1.5222	1.44833	1.65809	2	4.01239e-05	1.57191	1.2771	1.23084
A2B2C1D1E2F1G3gfedD1E2F1G3gfedcbB5ba+KQVTPLFFYFQNR	P97449	Anpep	0.95896	0.873635	1.13539	0.989274	1.13193	1.4247	1.74974	1.70377	1.56807	2.08264	2	0.00046732	1.66707	1.2771	1.30535
A2B2C1D1E2F1fF4feE2F1G3gfedD1E2F1G3gfeE2F1G3gfedcbB5ba+KQVTPLFFYFQNR	P97449	Anpep	1.14618	0.563219	1	1.24886	0.99666	2.03124	1.85217	1.90795	1.97925	1.90502	1	5.26033e-05	1.8868	1.2771	1.47741
A2B2C1D1E2F1G3gfeE2F1G3gfedD1E2F1G3gfeE2F1G3gfedcbB5ba+QVTPLFFYFQNR	P97449	Anpep	1.37861	0.997954	1.2428	1	0.893157	1.40576	1.60921	1.55421	1.84267	2.0312	1	0.00338896	1.55493	1.2771	1.21755
A2B2C1D1E2F1G3gfedD1E2F1G3gfedcbB5ba+QVTPLFFYFQNR	P97449	Anpep	1	1	1.04222	1.06201	0.958463	2.02804	1.70797	1.74175	1.58079	1.80071	5	8.27427e-06	1.72537	1.2771	1.35101
A2B2C1D1E2F1G3gfedD1E2F1G3gfeE2F1G3gfedcbB5ba+QVTPLFFYFQNR	P97449	Anpep	0.875491	1	1.00929	1.17564	1.02497	2.58061	1.43268	1.84372	1.59343	1.83056	3	0.00323051	1.76962	1.2771	1.38566
A2B2C1D1E2F1G3gfedD2dD1E2F1fedcbB5ba+SGQEDHYWLDVEKNQSAK	P97449	Anpep	1	0.513025	1.26233	1.1696	0.898152	0.814527	1.72505	1.48708	1.63391	1.87047	1	0.0441771	1.55669	1.2771	1.21893
A2B2C1D1E2F1G3gfeE2F1fedD1E1edcbB5ba+NVSDTTK	P97797	Sirpa	1	0.856388	1.19966	1.17191	0.85897	1.34894	1.55498	2.45331	1.57691	1.81194	1	0.00718778	1.66497	1.17795	1.41345
A2B2C1D1E2F1G3gfeE2F1fedD1E1edcba+VNFTCK	P97797	Sirpa	0.971401	1.30071	0.972648	0.90859	1.0814	1.68797	1.74727	1.63665	1.86682	1.59593	4	4.9266e-05	1.6941	1.17795	1.43818
A2B2C1D1E2F1G4gfedD1E2F1G3gfedcba+DLQGNPIANATISVDGIDHDVTSAK	Q00493	Cpe	1.04679	0.73839	1.40581	1	0.931977	1.16253	1.79073	1.89618	1.76027	1.77752	6	0.00498243	1.74707	1.10335	1.58342
A2B2C1D1E2F1G4gfeE2F1fedD1E2F1feE2F1G3gfedcba+DYRPSAGNNSLYQDTVVFK	Q01339	Apoh	1.08903	0.504505	0.981567	1.05333	0.810363	0.872509	1.67358	1.40532	1.30346	1.82436	2	0.027502	1.62174	1.12497	1.44158
A2B2C1D1E2F1G3gfF4fedD1E2F1fedcba+NMTLFSDLVAEK	Q02788	Col6a2	1.03923	0.633616	1.04288	0.803945	1	1.02784	1.33855	1.52488	1.35164	1.59826	1	0.00653439	1.50461	1.01423	1.4835
A2B2C1D1E2F1G4gfedD2dD1E2F1G3gfedcbB5ba+NMTLFSDLVAEK	Q02788	Col6a2	1.05291	0.689968	1.20518	0.965814	0.90875	1.18307	1.80221	1.86955	1.82525	2.32798	2	0.00315685	1.87885	1.01423	1.85249
A2B2C1D1E2F1G4gfedD1E2F1G3gfeE2F1G3gfedcbB5ba+ALGYENATQALGR	Q07797	Lgals3bp	0.845552	1	1.11178	1.05999	0.889684	1.14531	1.57424	1.5777	1.66289	1.89672	1	0.00204423	1.61697	1.07913	1.4984
A2B2C1D1E2F1G3gfF5fedD1E2F1fF5fedcbB5ba+ALGYENATQALGR	Q07797	Lgals3bp	1	1.00076	1.28967	0.961447	0.979604	1.4951	1.75692	1.82919	1.46414	1.8361	1	0.00026736	1.61972	1.07913	1.50095
A2B2C1D1E2F1G3gfedD1E2F1G3gfeE2F1G3gfedcbB5ba+ALGYENATQALGR	Q07797	Lgals3bp	0.787482	1.54304	0.990563	1	1.48728	2.72817	1.66992	1.52576	1.74075	1.54308	1	0.0360849	1.63768	1.07913	1.51759
A2B2C1D1E2F1G3gfedD1E2F1G3gfedcbB5ba+ALGYENATQALGR	Q07797	Lgals3bp	1	1.06202	0.93292	0.874666	1.20249	1.69261	1.87579	1.55967	1.69218	2.38309	1	0.000710909	1.77347	1.07913	1.64342
A2B2C1D1E2F1G3gfedD1E2F1G3gfedcbB5ba+VISNNCTSYGVLDIGK	Q08857	Cd36	1.16588	0.536897	1	1.04429	0.861639	0.407261	0.735352	0.560111	0.667341	0.611694	9	0.0277886	0.639498	0.869779	0.735242
A2B2C1D1E2F1G3gfeE2edD1E1edcbB5ba+VISNNCTSYGVLDIGK	Q08857	Cd36	1.64715	0.762401	0.884189	1.35517	1	0.68541	0.779564	0.614244	0.579603	0.768182	1	0.0292739	0.644407	0.869779	0.740886
A2B2C1D1E2F1G3gfeE2F1fedD1E1edcbB5ba+VISNNCTSYGVLDIGK	Q08857	Cd36	0.9769	0.810989	1.11863	1	1.00808	1.27596	2.16916	1.95252	1.93986	1.98186	6	0.00058187	1.9558	0.869779	2.24861
A2B2C1D1E2F1G3gfeE2F1fedD1E1edcba+NATAYGK	Q2EMV9	Parp14	0.713187	0.860748	1	1.03815	1.04741	1.24146	1.67592	1.59344	1.28298	1.46931	1	0.00118783	1.54747	1.06224	1.4568
A2B2C1D1E2F1G4gfedD1E2F1G3gfedcbB5ba+SDDCYQCTFQPLANVSHGGK	Q3UDW8	Hgsnat	0.989097	1.02978	1	0.937435	0.965922	1.47212	1.27058	1.60611	2	1.64466	3	0.00644904	1.60822	1.2059	1.33362
A2B2C1D1E2F1G4gfedD1E2F1G3gfedcbB5ba+LNGVNVTYSPGGHIAGIQR	Q3UHK6	Tenm4	0.995109	0.962908	1.1447	0.961612	1.10981	0.680405	0.323323	0.274153	0.778827	1.09318	2	0.0322504	0.653261	0.868729	0.751973
A2B2C1D1E2F1G3gfeE2F1fedD1E1edcbB5ba+GELQSENSSLTLSSSNR	Q3V3R4	Itga1	0.888334	1.66983	0.945056	1.04707	1	1.61999	1.34086	1.71968	1.57501	2.04583	1	0.0168499	1.60963	0.941739	1.70921
A2B2C1D1E2F1G3gfedD1E2F1fedcbB5ba+EAGNITTDGYEILGK	Q60847	Col12a1	0.961286	0.85744	1.10387	1.37177	0.986845	1.21154	2.35262	1.72581	2.11727	2.40419	16	0.00535413	1.917	1.52256	1.25906
A2B2C1D1E2F1G3gfedD2dD1E2edcbB5ba+EAGNITTDGYEILGK	Q60847	Col12a1	0.788446	0.904642	1.02526	1.24798	0.966171	1.35519	2.19454	1.79692	1.9017	2.06466	2	0.000662293	1.93548	1.52256	1.2712
A2B2C1D1E2F1G3gfedD1E2edcbB5ba+EAGNITTDGYEILGK	Q60847	Col12a1	0.878958	0.916973	1.11495	1.84774	1	1.3532	2.54753	1.705	2.31362	2.51925	10	0.0137291	1.95876	1.52256	1.28649
A2B2C1D1E2F1G4gfedD1E2F1G3gfedcbB5ba+EAGNITTDGYEILGK	Q60847	Col12a1	0.964341	0.721041	1.17392	1.17836	1	1.33571	2.18306	1.97984	1.98904	2.41403	21	0.0011815	1.98478	1.52256	1.30358
A2B2C1D1E2F1G3gfedD2dD1E2F1fedcbB5ba+EAGNITTDGYEILGK	Q60847	Col12a1	0.874713	0.857641	1	1.18926	1.07995	1.35131	2.33548	2.06938	2.1291	2.57572	6	0.0009466	2.17071	1.52256	1.42569
A2B2C1D1E2F1G3gfedD1E2F1G3gfedcbB5ba+EAGNITTDGYEILGK	Q60847	Col12a1	0.947607	0.700365	1.24412	1.46198	1	1.61838	2.82236	2.3898	2.41235	2.87054	8	0.000816911	2.33712	1.52256	1.53499
A2B2C1D1E2F1G3gfeE2edD1E1edcbB5ba+EAGNITTDGYEILGK	Q60847	Col12a1	0.865164	1	1.32963	1.65103	0.719846	1.78276	2.92293	2.70883	2.58116	3.15021	1	0.000744966	2.46053	1.52256	1.61605
A2B2C1D1E2F1G3gfeE2edD1E1eE1edcbB5ba+EAGNITTDGYEILGK	Q60847	Col12a1	0.889197	1	1.04989	1.47699	0.730874	1.33452	2.84487	2.66728	2.36697	2.82712	1	0.00206828	2.58294	1.52256	1.69644
A2B2C1D1E2F1G3gfeE2F1fedD1E1edcbB5ba+EAGNITTDGYEILGK	Q60847	Col12a1	0.84381	1	1.04464	1.64598	0.95254	1.47097	2.76803	2.79163	2.85619	2.84592	3	0.00141805	2.73778	1.52256	1.79814
A2B2C1D1E2F1G4gfedD1E2F1G3gfedcba+MLEAYNLTEK	Q60847	Col12a1	0.957925	0.881984	1.23477	1.2041	1	1.31492	1.59131	1.59633	1.62913	1.77033	8	0.000856682	1.51508	1.52256	0.995084
A2B2C1D1E2F1G3gfedD1E2F1fedcba+MLEAYNLTEK	Q60847	Col12a1	0.901099	1	1.0349	1.18577	0.990282	1.34025	1.67867	1.54031	1.55807	1.79696	22	0.000238415	1.5484	1.52256	1.01697
A2B2C1D1E2F1G3gfeE2edD1E1edcba+MLEAYNLTEK	Q60847	Col12a1	0.671584	1	0.927162	1.48091	1.07238	0.938839	2.03657	1.40837	1.88294	1.62596	1	0.0466696	1.56035	1.52256	1.02482
A2B2C1D1E2F1G3gfedD1E1edcba+MLEAYNLTEK	Q60847	Col12a1	0.922623	0.914246	1.05584	1.58351	1	1.33714	2.16973	1.44315	1.68228	1.9566	3	0.0141529	1.5746	1.52256	1.03418
A2B2C1D1E2F1G3gfedD1E2edcba+MLEAYNLTEK	Q60847	Col12a1	0.892867	1	1.02358	1.40683	1	1.26336	1.84442	1.53242	1.79579	1.8842	12	0.00356282	1.66244	1.52256	1.09187
A2B2C1D1E2F1G3gfedD1E2F1fedcbB5ba+MLEAYNLTEK	Q60847	Col12a1	0.860132	0.953458	1.10148	1.2248	0.999786	1.44424	1.87407	1.53145	1.75047	1.93466	2	0.000340491	1.66426	1.52256	1.09307
A2B2C1D1E2F1G3gfedD1E2F1G3gfedcba+MLEAYNLTEK	Q60847	Col12a1	0.923411	0.734642	1.31916	1.32792	1	1.4367	1.98967	2.01301	2.00865	2.25	2	0.00111491	1.86541	1.52256	1.22518
A2B2C1D1E2F1G3gfedD1dcba+MLEAYNLTEK	Q60847	Col12a1	0.827295	0.973981	1.0409	1.52964	0.982655	1.65982	2.31175	1.8497	2.12021	2.27565	2	0.000513498	2.05279	1.52256	1.34825
A2B2C1D1E2F1G3gfedD1E2F1G3gfedcba+LNASIADLQSK	Q61001	Lama5	1.04574	0.224327	1.0075	1.34859	0.906107	1.05525	1.68658	1.38078	1.5062	1.83563	2	0.0336549	1.54478	1.10873	1.39329
A2B2C1D1E2F1G3gfedD2dD1E2edcbB5ba+LNASIADLQSK	Q61001	Lama5	1.02073	0.939884	1.0035	1	1.00692	1.38761	1.98541	1.51235	1.69754	1.95256	3	0.00353464	1.70813	1.10873	1.54062
A2B2C1D1E2F1G4gfedD2dD1E2F1G3gfedcbB5ba+QLLANSSALEETILGHQGR	Q61001	Lama5	0.77605	0.929459	1.01455	0.984116	1.01152	1.61025	1.5723	1.16125	1.73175	1.77235	3	0.000695186	1.69554	1.10873	1.52926
A2B2C1D1E2F1G3gfedD1E2F1fedcba+FTAPDTLFANGSVYPPNEGFCPCR	Q61009	Scarb1	0.983698	1.09376	1	1.01818	0.886164	2.81011	1.26709	1.4801	2.08877	1.49089	8	0.041196	1.57049	1.53984	1.0199
A2B2C1D1E2F1G3gfedD1E1edcba+FTAPDTLFANGSVYPPNEGFCPCR	Q61009	Scarb1	1	1.46185	0.95298	1.23679	0.76477	3.97838	1.21641	1.84854	2.75108	1.56443	4	0.0485674	1.86661	1.53984	1.21221
A2B2C1D1E2F1G3gfedD1E1eE1edcba+FTAPDTLFANGSVYPPNEGFCPCR	Q61009	Scarb1	1.06636	1.45493	1	1.14045	0.815991	3.84461	1.37827	1.83496	3.01286	1.94326	3	0.0219928	1.97776	1.53984	1.2844
A2B2C1D1E2F1G4gfedD1E2F1G3gfedcba+FTAPDTLFANGSVYPPNEGFCPCR	Q61009	Scarb1	0.954699	1.41732	1	1.09162	0.814919	3.7642	1.32209	2.20463	4.08213	1.78995	27	0.0437454	2.26778	1.53984	1.47274
A2B2C1D1E2F1G3gfedD1E2F1feE2F1fedcba+EYEGAVYPDNTTDFQR	Q61147	Cp	0.939351	1	1.04711	0.843787	1.0005	1.14505	1.75023	1.42641	1.32544	2.06296	1	0.00869196	1.51979	1.35226	1.12388
A2B2C1D1E2F1G4gfedD1E2F1G3gfeE2F1G3gfedcbB5ba+DNATQEEILHYLEK	Q61207	Psap	1.18559	0.96076	1.1108	1	0.867227	1.07416	1.34145	1.63558	1.713	1.79319	3	0.00986462	1.50322	1.55053	0.969488
A2B2C1D1E2F1G3gfedD1E2F1fedcbB5ba+DNATQEEILHYLEK	Q61207	Psap	1.08278	0.916218	1.07448	1	0.946495	1.29279	1.36275	1.58569	1.61797	1.84538	6	0.0008587	1.50928	1.55053	0.9734
A2B2C1D1E2F1G3gfedD1E2edcba+DNATQEEILHYLEK	Q61207	Psap	1.12602	1	1.10607	0.990936	0.85616	1.384	1.62321	1.45159	1.53028	1.92689	1	0.000698122	1.52368	1.55053	0.982683
A2B2C1D1E2F1G3gfeE2F1fedD1E1edcbB5ba+DNATQEEILHYLEK	Q61207	Psap	1.13863	0.944105	1.17085	0.917721	1	1.38083	1.6191	1.71296	1.80289	1.87194	2	0.000197319	1.63103	1.55053	1.05192
A2B2C1D1E2F1G3gfedD1E2edcbB5ba+DNATQEEILHYLEK	Q61207	Psap	1.09141	0.93237	1.34956	1	0.952756	1.66055	1.42482	1.84424	1.82414	2.17543	5	0.00107955	1.70851	1.55053	1.10189
A2B2C1D1E2F1G3gfedD1E2F1G3gfedcbB5ba+DNATQEEILHYLEK	Q61207	Psap	1	0.945831	1.05154	1.0284	0.913527	1.96377	1.26498	1.77287	1.93339	1.62818	8	0.00397006	1.79633	1.55053	1.15853
A2B2C1D1E2F1G3gfedD1dcba+DNATQEEILHYLEK	Q61207	Psap	0.978765	0.702071	1.06196	1.13528	1	1.69901	2.05776	1.66577	1.79039	2.03519	4	4.87409e-05	1.82769	1.55053	1.17875
A2B2C1D1E2F1G3gfedD1dcbB5ba+DNATQEEILHYLEK	Q61207	Psap	1.06503	0.907372	1	0.990711	1	1.5248	1.71546	1.81764	2.23522	2.0516	11	0.00175438	1.85687	1.55053	1.19757
A2B2C1D1E2F1G3gfedD1dcbB5ba+NSTKEEILAALEK	Q61207	Psap	1.08502	0.658147	1.12454	1	0.8429	1.33654	1.58386	1.61369	1.87847	2.60883	2	0.00631346	1.81216	1.55053	1.16874
A2B2C1D1E2F1G3gfedD1E2edcbB5ba+TNSSFIQGFVDHVK	Q61207	Psap	1	0.888145	1.09909	1.11256	0.909226	1.19128	1.55647	2.07645	1.54565	2.08478	1	0.00477483	1.6907	1.55053	1.0904
A2B2C1D1E2F1G3gfedD1E2F1fedcbB5ba+TVVTEAGNLLKDNATQEEILHYLEK	Q61207	Psap	1.22236	0.813561	1.30803	1	0.887193	1.27104	1.661	1.63139	1.76169	1.89884	2	0.00285539	1.57026	1.55053	1.01273
A2B2C1D1E2F1G3gfedD1dcbB5ba+TVVTEAGNLLKDNATQEEILHYLEK	Q61207	Psap	1.01026	0.609782	1.16329	1.0431	0.828538	1.03196	1.84239	1.54569	1.5891	1.70191	4	0.00661187	1.63231	1.55053	1.05274
A2B2C1D1E2F1G3gfedD1E2F1G3gfedcbB5ba+TVVTEAGNLLKDNATQEEILHYLEK	Q61207	Psap	1.27251	1	1.602	0.781168	0.744926	2.39625	1.68686	2.17553	1.93047	2.07706	1	0.00124695	2.04163	1.55053	1.31673
A2B2C1D1E2F1G3gfedD1E2edcbB5ba+TVVTEAGNLLKDNATQEEILHYLEK	Q61207	Psap	1.4506	0.721502	1.26173	0.949508	1	1.96623	3.65899	3.02409	3.26143	3.58095	1	0.000283524	2.93024	1.55053	1.88983
A2B2C1D1E2F1G4gfedD1E2F1G3gfedcbB5ba+ANASTFAVPSPVSNSADTR	Q61292	Lamb2	1	0.771382	1.19169	0.984502	1.02177	0.926569	1.8929	1.6431	1.56748	2.1115	2	0.0168496	1.65564	1.13108	1.46377
A2B2C1D1E2F1G3gfeE2edD1E1eE1edcbB5ba+NASAASTAK	Q61292	Lamb2	1	0.746984	0.908105	1.19292	1.10174	1.2193	1.67088	1.39235	1.80641	1.80964	3	0.00305638	1.59195	1.13108	1.40746
A2B2C1D1E2F1G3gfedD2dD1E2edcbB5ba+NASAASTAK	Q61292	Lamb2	0.924813	1.44634	0.960653	0.962624	1.18862	1.86121	2.32248	1.70054	2.2064	2.33474	2	0.000295005	1.92869	1.13108	1.70518
A2B2C1D1E2F1G3gfedD1E2F1fedcbB5ba+NASAASTAK	Q61292	Lamb2	1.00646	0.726326	1.00633	1.23312	0.996177	1.72096	2.04616	1.46113	2.53476	2.46206	8	0.00148652	2.03745	1.13108	1.80133
A2B2C1D1E2F1G4gfedD1E2F1G3gfedcbB5ba+EIANATTKPEDR	Q61391	Mme	1.03167	0.323077	0.986806	0.879103	1.17943	1.35645	1.71202	1.3357	1.33556	1.58203	2	0.00795844	1.51298	1.15111	1.31437
A2B2C1D1E2F1G3gfedD1E1eE1edcba+LNLTTDPK	Q61543	Glg1	0.107133	0.698148	1.50272	1.05834	1	1.55006	1.42048	1.47588	1.40072	1.73834	1	0.0271507	1.57092	1.05186	1.49346
A2B2C1D1E2F1G3gfedD1E2F1G3gfedcba+LNLTTDPK	Q61543	Glg1	0.940996	1	1.0966	0.951771	1.00992	2.28316	1.38513	2.19724	2.13324	1.75547	7	0.00427702	2.0541	1.05186	1.95282
A2B2C1D1E2F1G3gfedD1E2F1G3gfedcbB5ba+NDTLQEAK	Q61543	Glg1	0.868603	1	1.3589	1.406	0.858514	1.86091	1.36289	2.58111	1.78391	1.86897	1	0.00855824	1.78422	1.05186	1.69624
A2B2C1D1E2F1G4gfedD1E2F1G3gfeE2F1G4gfedcbB5ba+VNGTLLDGAQVLK	Q61809	Lrrn1	1.1094	0.785232	1.12981	0.886769	1	1.07705	1.18642	1.99681	1.54304	1.85142	1	0.0208127	1.54727	1.2547	1.23318
A2B2C1D1E2F1G3gfedD1E2F1feE2F1fedcba+VNLSFPSAQSLPASDTHLK	Q61838	Pzp	1.04674	0.810145	1.0667	0.848186	1	1.27604	2.08056	2.01802	1.78405	2.72701	1	0.00280277	2.02722	1.60534	1.2628
A2B2C1D1E2F1G3gfeE2F1fedD1E1edcbB5ba+AGNQTGLYVLR	Q62120	Jak2	0.828522	1	1.30792	0.962534	1.06135	1.83286	1.88753	1.96041	1.4919	1.89029	1	0.00013332	1.82947	1.11214	1.64499
A2B2C1D1E2F1G4gfedD1E2F1G3gfedcba+NFNCSTPYLCLQEK	Q62230	Siglec1	1	0.660305	1.16313	1.2266	0.948493	1.79546	2.2547	3.02344	2.90297	3.01358	1	0.000312402	2.57249	1.22658	2.09729
A2B2C1D1E2F1G4gfedD1E2F1G3gfedcbB5ba+VNSSYPAVSAVQWAR	Q62230	Siglec1	1	0.90108	1.09655	0.953548	1.00604	1.56636	1.51167	1.3082	1.48939	1.86443	1	0.000401513	1.53967	1.22658	1.25525
A2B2C1D1E2F1G3gfedD1E2F1G3gfedcbB5ba+TDAELNETARPLSPVNPK	Q62313	Tgoln1	1	0.976354	1.10097	1	0.957375	1.61635	1.228	1.84245	1.84817	1.48631	9	0.00103858	1.62229	1.04597	1.551
A2B2C1D1E2F1G4gfedD1E2F1G3gfedcba+TSIPTINMENK	Q62470	Itga3	0.899588	1	0.997229	1.01922	1.17113	1.13707	1.48007	1.78043	1.53337	1.75273	1	0.00303803	1.51839	1.05839	1.43462
A2B2C1D1E2F1G3gfedD2dD1E2F1fedcbB5ba+ASNASKPGTLER	Q64449	Mrc2	1.01465	0.909193	1.0333	1	0.815898	1.76136	1.45213	1.88251	1.59134	1.48438	1	7.56633e-05	1.71633	1.02771	1.67004
A2B2C1D1E2F1G3gfedD1E2F1fedcbB5ba+TNSTQVSDVR	Q64455	Ptprj	0.730366	1.09388	0.694543	1	1.1296	2.25431	3.15113	3.60321	3.57522	3.70012	1	3.57406e-05	3.35721	1.15042	2.91825
A2B2C1D1E2F1G3gfedD1E2F1G3gfedcbB5ba+LNLSEGEVAATVK	Q6DYE8	Enpp3	1.02152	0.892029	1.33636	0.968913	1.13926	1.67551	2.15149	2.23559	2.10591	2.36195	2	7.53886e-05	2.01672	0.898516	2.2445
A2B2C1D1E2F1G3gfedD1E1edcba+NLSAMNVTR	Q6P1D7	Slx4	0.90809	1.19161	0.961252	1	1.21547	2.2156	1.66445	1.36642	1.60347	1.66818	1	0.00281705	1.6205	0.933628	1.73571
A2B2C1D1E2F1G4gfF5feE2F1G3gfedD1E1eE1edcbB5ba+LSLTDNQTVSK	Q6PCM1	Kdm3a	1.08653	1	1.61012	0.955535	0.945797	1.14732	1.92564	1.38055	1.95388	2.05333	1	0.0310053	1.56135	0.94322	1.65534
A2B2C1D1E2F1G3gfedD1E2F1G3gfedcbB5ba+NLSCPLK	Q7TQC7	Gpatch2	0.981419	1.08745	1.00292	1	0.899206	1.88924	1.17942	1.66755	1.90255	1.58093	1	0.00134298	1.70288	0.885415	1.92326
A2B2C1D1E2F1G3gfeE2F1fedD1E1edcbB5ba+WQNDTGPSDK	Q80WQ6	Rhbdf2	1.01424	0.758639	1	1.09154	0.69687	1.31024	1.2027	1.56218	1.74489	1.43282	1	0.00231839	1.60015	1.01616	1.5747
A2B2C1D1E2F1G3gfedD1E2F1fedcbB5ba+GNGSKPTSPEEVK	Q80X19	Col14a1	1.00414	0.634966	1.03774	1.45308	0.974687	0.181035	0.473808	0.658688	0.600988	0.98191	2	0.0431531	0.580544	0.533446	1.08829
A2B2C1D1E2F1G4gfedD1E2F1G3gfedcbB5ba+GNGSKPTSPEEVK	Q80X19	Col14a1	0.968762	0.86922	1.04927	1.57167	1	0.610348	0.520781	0.578038	0.678346	0.891522	1	0.0139788	0.603363	0.533446	1.13107
A2B2C1D1E2F1G3gfeE2edD1E1edcba+SFMVNWTQSPGK	Q80X19	Col14a1	0.965712	0.644624	1	1.31549	1.10886	0.495006	0.499951	0.469043	0.487389	0.709691	1	0.00382686	0.499852	0.533446	0.937024
A2B2C1D1E2F1G4gfedD1E2F1G3gfedcba+SFMVNWTQSPGK	Q80X19	Col14a1	1	0.701893	0.959603	1.33897	1.10962	0.350064	0.637037	0.466628	0.605792	0.766709	1	0.00678155	0.558264	0.533446	1.04652
A2B2C1D1E2F1G3gfedD1E2F1fedcba+SFMVNWTQSPGK	Q80X19	Col14a1	1	0.683898	0.989248	1.17031	1.20753	0.607893	0.655742	0.572267	0.66062	0.804749	5	0.00839681	0.639871	0.533446	1.1995
A2B2C1D1E2F1G4gfedD1E2F1G3gfeE2F1G4gfedcbB5ba+ASTEEVPSLENLTVTEAGWDGLR	Q80YX1	Tnc	1.01538	0.827114	1.17153	1	0.796231	1.49931	1.59911	1.50426	1.07342	1.89703	9	0.00590502	1.55859	1.5479	1.00691
A2B2C1D1E2F1G3gfedD1E2F1feE2F1fedcbB5ba+ASTEEVPSLENLTVTEAGWDGLR	Q80YX1	Tnc	1.30999	1.0308	0.836298	1	0.981047	1.23503	1.33261	1.72105	1.60751	2.64744	1	0.032574	1.57417	1.5479	1.01697
A2B2C1D1E2F1G4gfeE2F1fedD1E2F1G3gfeE2F1G4gfedcbB5ba+ASTEEVPSLENLTVTEAGWDGLR	Q80YX1	Tnc	1.26362	1	1.04322	0.969461	0.762323	1.70573	1.33961	1.65231	1.39331	1.88151	3	0.00186441	1.61124	1.5479	1.04092
A2B2C1D1E2F1G3gfedD1E2F1G3gfeE2F1G3gfedcbB5ba+ASTEEVPSLENLTVTEAGWDGLR	Q80YX1	Tnc	1	0.614815	1.58848	1.2429	0.821672	1.1622	1.45327	2.33135	1.56224	1.82978	1	0.0456979	1.61316	1.5479	1.04216
A2B2C1D1E2F1fF4fedD1E2F1feE2F1G3gfedcbB5ba+ASTEEVPSLENLTVTEAGWDGLR	Q80YX1	Tnc	1.08462	1	1.02991	0.884876	0.0496316	1.51918	1.59816	1.51355	1.311	1.88534	1	0.0077355	1.61726	1.5479	1.04481
A2B2C1D1E2F1G4gfF5feE2edD1E2F1feE2F1G3gfedcbB5ba+ASTEEVPSLENLTVTEAGWDGLR	Q80YX1	Tnc	1.21042	0.902486	1.09336	0.82161	1	1.30277	1.84189	1.85729	1.51666	2.45008	1	0.00505277	1.74868	1.5479	1.12971
A2B2C1D1E2F1G4gfF5fedD1E2eE2F1G3gfedcbB5ba+ASTEEVPSLENLTVTEAGWDGLR	Q80YX1	Tnc	0.325539	1.23937	0.381147	0.934857	1.05968	2.01762	0.486085	1.71388	1.64989	2.19782	2	0.0467216	1.86657	1.5479	1.20587
A2B2C1D1E2F1G4gfF5fedD1E2F1fF5feE2F1G3gfedcbB5ba+ASTEEVPSLENLTVTEAGWDGLR	Q80YX1	Tnc	1.01823	1	1.84695	0.953286	0.769056	1.94091	1.67772	2.39786	2.23225	2.77969	1	0.00351601	2.19452	1.5479	1.41774
A2B2C1D1E2F1G4gfF5feE2edD1E2F1G3gfeE2F1G4gfedcbB5ba+EPEIGNLNVSDVTPK	Q80YX1	Tnc	1.23009	0.918341	0.924533	1	0.942035	1.14045	1.5138	1.87927	1.20633	2.11813	5	0.0208064	1.51547	1.5479	0.979047
A2B2C1D1E2F1G4gfF5fedD1E2eE2F1G3gfedcbB5ba+EPEIGNLNVSDVTPK	Q80YX1	Tnc	1.03134	0.920852	1.29317	0.933606	0.990174	1.35565	1.52559	1.74642	1.42673	2.0853	5	0.00392691	1.54142	1.5479	0.995812
A2B2C1D1E2F1G4gfedD1E2F1G3gfeE2F1G4gfedcbB5ba+EPEIGNLNVSDVTPK	Q80YX1	Tnc	1.20484	0.709744	1.25754	1	0.801716	1.09263	1.68028	1.54172	1.34539	2.47883	55	0.0397773	1.56317	1.5479	1.00987
A2B2C1D1E2F1G3gfedD1E2F1G3gfedcbB5ba+EPEIGNLNVSDVTPK	Q80YX1	Tnc	1.00896	0.875373	1.43723	1	0.845478	1.21292	1.48727	2.52119	1.38231	2.16925	13	0.0295376	1.58	1.5479	1.02073
A2B2C1D1E2F1G4gfeE2F1G3gfedD1E2F1G3gfeE2F1G4gfedcbB5ba+EPEIGNLNVSDVTPK	Q80YX1	Tnc	1.28658	0.578527	1.25418	1	0.615682	1.0058	1.58447	1.64409	1.32185	2.30928	25	0.0449049	1.67741	1.5479	1.08366
A2B2C1D1E2F1G4gfF5fedD1E2F1fF5feE2F1G3gfedcbB5ba+EPEIGNLNVSDVTPK	Q80YX1	Tnc	1	0.960552	1.59625	1	1	1.34231	1.68834	2.55378	2.00481	2.49332	13	0.00864281	1.82306	1.5479	1.17776
A2B2C1D1E2F1G4gfF5feE2edD1E2eE2F1G3gfF5fedcbB5ba+EPEIGNLNVSDVTPK	Q80YX1	Tnc	1.24343	0.757278	1.84415	1	0.943848	1.36209	1.98053	2.3756	1.65708	3.26264	1	0.0340653	1.84085	1.5479	1.18926
A2B2C1D1E2F1G4gfF4fedD1E2F1G3gfeE2F1G4gfedcbB5ba+EPEIGNLNVSDVTPK	Q80YX1	Tnc	1	0.859591	1.465	1.00858	0.638128	1.22521	1.67607	1.76151	1.93931	2.39318	1	0.00863318	1.85605	1.5479	1.19907
A2B2C1D1E2F1G4gfF5feE2edD1E2F1feE2F1G3gfedcbB5ba+EPEIGNLNVSDVTPK	Q80YX1	Tnc	1.35522	1	1.02144	0.833764	0.717516	1.98034	1.4006	1.7448	1.75858	2.16686	1	0.00117716	1.87211	1.5479	1.20945
A2B2C1D1E2F1G4gfedD1E2F1G3gfeE2F1G3gfedcbB5ba+EPEIGNLNVSDVTPK	Q80YX1	Tnc	1.12358	0.753442	1.43781	1	0.827932	1.26789	1.95523	2.05031	1.65718	2.66844	54	0.00921864	1.87321	1.5479	1.21016
A2B2C1D1E2F1G4gfF5feE2F1fF5fedD1E2F1G3gfeE2F1G4gfedcbB5ba+EPEIGNLNVSDVTPK	Q80YX1	Tnc	1.22748	0.765254	1.37226	0.95784	0.662146	1.26715	2.20875	2.1836	1.54739	2.50658	6	0.00752887	1.91823	1.5479	1.23925
A2B2C1D1E2F1G4gfeE2F1G3gfedD1E2F1G3gfeE2F1G3gfedcbB5ba+EPEIGNLNVSDVTPK	Q80YX1	Tnc	1.05271	0.791487	1.40877	1	0.698086	1.28308	1.77587	2.60535	1.67641	2.4261	17	0.00801805	1.95676	1.5479	1.26414
A2B2C1D1E2F1G4gfF5feE2edD1E2F1G3gfeE2F1G3gfedcbB5ba+EPEIGNLNVSDVTPK	Q80YX1	Tnc	1.10862	0.87504	0.399246	1.06753	0.697806	1.27578	1.30234	1.90381	1.68471	2.42425	2	0.00733884	1.9906	1.5479	1.286
A2B2C1D1E2F1G3gfedD1E2F1G3gfeE2F1G3gfedcbB5ba+EPEIGNLNVSDVTPK	Q80YX1	Tnc	1	0.993825	1.63624	1	0.94182	2.09926	2.19845	3.24843	2.47859	3.29224	20	0.000650311	2.34365	1.5479	1.51408
A2B2C1D1E2F1G4gfeE2F1fedD1E2F1G3gfeE2F1G4gfedcbB5ba+ESGLNMTLPEENQPVVFNHIYNIK	Q80YX1	Tnc	0.95759	0.929573	1.05148	1.03109	0.762619	1.33138	1.31655	1.49301	1.5059	1.77169	2	0.000537702	1.52795	1.5479	0.987107
A2B2C1D1E2F1G4gfedD1E2F1feE2F1G3gfedcbB5ba+ESGLNMTLPEENQPVVFNHIYNIK	Q80YX1	Tnc	1.07031	0.916558	1.02336	0.986063	0.996564	1.20277	1.55646	1.51449	1.56582	1.66209	10	0.000287163	1.54026	1.5479	0.995062
A2B2C1D1E2F1fF3fedD1E2F1G3gfedcbB5ba+ESGLNMTLPEENQPVVFNHIYNIK	Q80YX1	Tnc	1	0.85373	1.29407	1.00157	0.921868	1.26791	1.42565	1.558	1.7371	1.63385	1	0.00177197	1.5546	1.5479	1.00433
A2B2C1D1E2F1G3gfedD1E2F1fedcbB5ba+ESGLNMTLPEENQPVVFNHIYNIK	Q80YX1	Tnc	1.07694	0.949919	1.35059	0.977214	0.886472	1.35987	1.53261	1.60823	1.57591	1.9441	4	0.00218336	1.56366	1.5479	1.01018
A2B2C1D1E2F1G3gfeE2F1fedD1E2F1feE2F1fedcbB5ba+ESGLNMTLPEENQPVVFNHIYNIK	Q80YX1	Tnc	1.45585	1.22941	1	0.995092	0.870931	1.69447	1.77585	1.54927	1.72157	2.08906	1	0.00137271	1.6739	1.5479	1.0814
A2B2C1D1E2F1G4gfedD1E2F1G3gfedcbB5ba+ESGLNMTLPEENQPVVFNHIYNIK	Q80YX1	Tnc	1	0.755653	1.19128	1	0.97315	1.309	1.67349	1.67511	1.73318	2.23516	21	0.00191229	1.71618	1.5479	1.10871
A2B2C1D1E2F1G4gfF5fedD1E2eE2F1G3gfedcbB5ba+ESGLNMTLPEENQPVVFNHIYNIK	Q80YX1	Tnc	0.898072	0.996681	1.22628	1.08876	0.939205	1.68159	1.75486	1.82647	1.76014	2.17495	6	5.61683e-05	1.8058	1.5479	1.16661
A2B2C1D1E2F1G4gfF5feE2edD1E2F1G3gfeE2F1G3gfedcbB5ba+ESGLNMTLPEENQPVVFNHIYNIK	Q80YX1	Tnc	0.921267		1.21722	1.08546	0.736781	1.34503	1.96502	1.69125	2.08143	1.76032	1	0.00257678	1.81733	1.5479	1.17406
A2B2C1D1E2F1G4gfedD1E2F1G3gfeE2F1G4gfedcbB5ba+ESGLNMTLPEENQPVVFNHIYNIK	Q80YX1	Tnc	1	0.782949	1.13831	1.02728	0.889315	1.46966	1.95839	1.75181	1.79482	2.03569	11	8.93348e-05	1.86386	1.5479	1.20412
A2B2C1D1E2F1G4gfeE2F1G3gfedD1E2F1G4gfeE2F1G4gfedcbB5ba+ESGLNMTLPEENQPVVFNHIYNIK	Q80YX1	Tnc	1.12068	0.730454	1.19983	1.36657	0.982837	2.05205	2.05265	1.89611	2.16073	2.56899	2	0.000135267	1.92945	1.5479	1.24649
A2B2C1D1E2F1G4gfF5fedD1E2F1G3gfedcba+ESGLNMTLPEENQPVVFNHIYNIK	Q80YX1	Tnc	1	0.838	1.06275	1.23281	0.096202	1.33529	2.27375	1.64987	1.83891	2.32417	1	0.00516652	2.00039	1.5479	1.29232
A2B2C1D1E2F1G4gfeE2F1G3gfedD1E2F1G3gfeE2F1G4gfedcbB5ba+ESGLNMTLPEENQPVVFNHIYNIK	Q80YX1	Tnc	1	0.693677	1.82223	1.00689	0.8017	1.80757	2.33243	1.6843	1.65435	2.09826	1	0.00718823	2.02754	1.5479	1.30987
A2B2C1D1E2F1G3gfedD1E2F1G3gfedcbB5ba+ESGLNMTLPEENQPVVFNHIYNIK	Q80YX1	Tnc	0.904212	0.939805	1.26583	1.11087	0.898184	1.72445	1.96745	2.07026	1.98401	2.40934	14	6.10541e-05	2.0373	1.5479	1.31617
A2B2C1D1E2F1G4gfF5feE2edD1E2F1feE2F1G3gfedcbB5ba+ESGLNMTLPEENQPVVFNHIYNIK	Q80YX1	Tnc	1.2092	0.113861	1.14182	1	0.920542	2.11489	2.243	2.03956	1.7093	2.2737	1	0.000642129	2.06318	1.5479	1.33289
A2B2C1D1E2F1G4gfedD1E2F1G3gfeE2F1G3gfedcbB5ba+ESGLNMTLPEENQPVVFNHIYNIK	Q80YX1	Tnc	1	0.864822	1.21527	1	0.88046	1.48559	2.2476	1.80431	2.14443	2.63577	9	0.00081811	2.1182	1.5479	1.36844
A2B2C1D1E2F1G3gfedD1E2F1G3gfeE2F1G3gfedcbB5ba+LLQTAEHNISGAER	Q80YX1	Tnc	0.946926	1.12343	1	0.977817	1	1.65825	1.48982	1.265	1.49808	1.53184	27	0.000135874	1.5082	1.5479	0.974349
A2B2C1D1E2F1G4gfeE2F1G3gfedD1E2F1G3gfeE2F1G3gfedcbB5ba+LLQTAEHNISGAER	Q80YX1	Tnc	0.982936	0.95162	1.13726	0.992783	1.16927	1.49102	1.62387	1.57297	1.56355	1.9559	4	0.000205564	1.58338	1.5479	1.02292
A2B2C1D1E2F1fF4fedD1E2F1G3gfedcba+LNYSLPTGQSMEVQLPK	Q80YX1	Tnc	1	0.833046	1.44669	1	1	1.35453	1.48682	1.66026	1.75087	2.17872	3	0.00686047	1.62141	1.5479	1.04749
A2B2C1D1E2F1G3gfedD2dD1E2F1G3gfedcba+LNYSLPTGQSMEVQLPK	Q80YX1	Tnc	0.881566	0.900119	1.33895	1	1.04794	1.42378	1.83946	1.89535	1.96758	2.36301	1	0.000985612	1.87695	1.5479	1.21258
A2B2C1D1E2F1G3gfedD2dD1E2F1fedcba+LNYSLPTGQSMEVQLPK	Q80YX1	Tnc	1.30549	0.695948	1.38955	1.05081	0.719773	1.47793	1.97959	2.17128	1.95086	2.57264	2	0.00236709	1.96428	1.5479	1.26899
A2B2C1D1E2F1G4gfedD1E2F1G3gfedcba+LNYSLPTGQSMEVQLPK	Q80YX1	Tnc	1	0.785214	1.33779	1.02422	0.922812	1.34427	2.1542	1.9041	1.95075	2.51255	52	0.00188392	1.98351	1.5479	1.28142
A2B2C1D1E2F1G3gfeE2F1fedD1E1edcba+LNYSLPTGQSMEVQLPK	Q80YX1	Tnc	0.988828	1.04285	1.04208	1.01172	0.979248	1.96834	1.74504	2.44312	2.00988	2.14538	4	0.000724954	2.0143	1.5479	1.30131
A2B2C1D1E2F1G3gfedD1E2F1fedcba+LNYSLPTGQSMEVQLPK	Q80YX1	Tnc	1.00274	0.855327	1.30764	1.02933	0.902323	1.86063	2.46391	2.64881	2.09404	2.79406	12	0.000101972	2.35669	1.5479	1.52251
A2B2C1D1E2F1G3gfeE2edD1E1edcba+LNYSLPTGQSMEVQLPK	Q80YX1	Tnc	1.05055	0.903443	1.26301	1	0.909539	2.40561	2.3202	2.26724	2.24997	2.9577	8	1.16146e-05	2.40539	1.5479	1.55397
A2B2C1D1E2F1G3gfedD1E2F1G3gfedcba+LNYSLPTGQSMEVQLPK	Q80YX1	Tnc	1	0.95711	1.48063	1.07125	0.92311	2.14487	2.82681	3.27258	3.34372	3.0898	40	5.63873e-05	2.9549	1.5479	1.90897
A2B2C1D1E2F1G3gfeE2edD1E1eE1edcba+LNYSLPTGQSMEVQLPK	Q80YX1	Tnc	1	1.15955	1.057	0.897426	0.834789	6.30096	3.61977	5.26459	4.07719	4.49048	1	0.00123018	4.68339	1.5479	3.02564
A2B2C1D1E2F1G4gfF5fedD1E2F1G3gfedcba+IYVLDGTQNDTAFVFPR	Q8BK62	Olfml3	1	0.881591	0.105876	1.09597	1.16056	1.54627	1.45258	1.51279	1.25818	1.6917	1	0.0135588	1.50202	1.2093	1.24206
A2B2C1D1E2F1G3gfeE2edD1E1eE1edcbB5ba+STNASFNIK	Q8BKG3	Ptk7	1.02113	0.974981	1	1.11218	0.920458	1.3107	1.65523	1.72035	1.40692	1.65551	1	0.000230991	1.56033	1.11482	1.39963
A2B2C1D1E2F1G3gfedD1E2F1G3gfedcbB5ba+STNASFNIK	Q8BKG3	Ptk7	0.974958	0.856757	1.14821	1	1	1.45674	1.58448	1.62063	1.44417	1.70433	16	3.23882e-05	1.58018	1.11482	1.41744
A2B2C1D1E2F1fF4fedD2dD1E2F1G3gfedcbB5ba+STNASFNIK	Q8BKG3	Ptk7	1	0.756776	0.981549	1.00114	1.2461	1.35883	1.55001	1.94175	1.6244	1.68146	1	0.000843117	1.63176	1.11482	1.46371
A2B2C1D1E2F1G3gfedD2dD1E2F1G3gfedcbB5ba+STNASFNIK	Q8BKG3	Ptk7	0.955814	0.848931	0.36641	1.17897	0.998728	0.580287	2.24998	2.17561	1.91212	2.42413	2	0.0239746	2.20167	1.11482	1.97492
A2B2C1D1E2F1G3gfedD1E2F1G3gfedcbB5ba+DKNYSGR	Q8BPN8	Dmxl2	0.973089	1.23754	1.09462	1	0.846331	1.90128	1.53708	2.14429	2.61712	2.0091	1	0.000647479	1.9768	1.09904	1.79866
A2B2C1D1E2F1G3gfedD1E2F1G3gfedcbB5ba+SDVINLTEQVQWVK	Q8C129	Lnpep	0.988785	0.840873	1.46847	1.03339	1	1.92869	1.46319	2.53594	1.82297	1.89671	1	0.00276631	1.85284	1.11768	1.65776
A2B2C1D1E2F1G3gfedD2dD1E2F1fedcba+TEFNLTSYSSK	Q8C6K9	Col6a6	1.11241	1	1.00898	0.955619	0.980732	1.30879	1.63213	1.52423	1.50249	1.87709	1	0.000425198	1.53851	1.04754	1.46868
A2B2C1D1E2F1G3gfedD1dcba+ENLTMPGLK	Q8K2L8	Trappc12	1	0.742332	1.20101	1.07871	0.941991	1.60368	2.05753	2.5883	1.93684	2.04968	1	0.000323828	2.04988	1.09024	1.88021
A2B2C1D1E2F1G3gfeE2F1fedD1E1edcbB5ba+LHSENVTK	Q8K389	Cdk5rap2	1.02508	1	1	1	0.77057	1.50423	1.52562	1.43116	1.58675	1.54706	3	6.45993e-06	1.53416	0.922466	1.66311
A2B2C1D1E2F1G3gfeE2F1fedD2dD1E1edcbB5ba+LHSENVTK	Q8K389	Cdk5rap2	0.91084	1.42183	1	0.82254	1.35068	1.54793	1.58098	1.82432	1.42289	1.93868	1	0.00631613	1.56291	0.922466	1.69427
A2B2C1D1E2F1G3gfedD2dD1E2F1fedcbB5ba+LHSENVTK	Q8K389	Cdk5rap2	1	1.3196	0.950477	0.87214	1.29486	1.99595	1.93292	1.66286	1.60195	1.82018	1	0.000322815	1.70235	0.922466	1.84543
A2B2C1D1E2F1G3gfeE2edD1E1eE1edcbB5ba+LHSENVTK	Q8K389	Cdk5rap2	1.08855	0.933522	1	1.36574	0.86994	1.38739	2.23975	1.91425	1.81421	2.37451	1	0.00171224	1.89345	0.922466	2.0526
A2B2C1D1E2F1G3gfedD2dD1E2edcbB5ba+LHSENVTK	Q8K389	Cdk5rap2	1	1.17489	0.808541	0.86885	1.27447	2.49448	1.89009	1.49856	2.37993	2.70451	3	0.00113404	2.14777	0.922466	2.32829
A2B2C1D1E2F1G3gfedD2dD1E2edcbB5ba+HTDDLTSLNNTLVNIR	Q8K4Q8	Colec12	0.980498	1.02183	0.968085	1.01161	1.00037	1.60745	1.10141	1.51268	1.403	1.64628	2	0.00912553	1.51833	1.22877	1.23564
A2B2C1D1E2F1G4gfedD1E2F1G3gfedcbB5ba+SKLDTEVANLSVVMEEMK	Q8K4Q8	Colec12	0.115585	1	1.68601	0.109774	1.59954	1.42934	1.93668	1.69773	1.84507	1.79974	1	0.0452089	1.73243	1.22877	1.40989
A2B2C1D1E2F1G4gfedD1E2F1G3gfeE2F1G4gfedcbB5ba+VGCSEYTNR	Q8R143	Pttg1ip	0.630718	1.16452	1	1.16709	0.629935	1.30332	1.83283	1.34422	1.48341	1.3688	1	0.00767233	1.55863	1.23128	1.26587
A2B2C1D1E2F1G3gfedD1dcbB5ba+VGCSEYTNR	Q8R143	Pttg1ip	0.841813	1.30338	0.919326	1.03499	1	2.08442	3.15964	2.06907	3.25251	3.03737	2	0.000273149	2.66875	1.23128	2.16747
A2B2C1D1E2F1G3gfedD2dD1E2edcbB5ba+AVNSSCR	Q91ZX7	Lrp1	0.0952132	1.30536	1.25829	1	0.112582	2.00922	1.26891	1.59298	1.85776	1.59573	1	0.0159014	1.72221	0.979141	1.7589
A2B2C1D1E2F1G3gfedD2dD1E2F1fedcbB5ba+GCKDNATDSVPLR	Q91ZX7	Lrp1	0.738114	0.755794	1.38672	1	1.09371	1.52298	1.45036	1.66915	1.69789	1.81668	2	0.00159654	1.67731	0.979141	1.71305
A2B2C1D1E2F1G3gfedD1E2F1G3gfedcbB5ba+LNLDGSNYTLLK	Q91ZX7	Lrp1	0.918688	0.69042	1.33794	1.14368	1	1.20204	1.44312	2.11085	1.67186	2.21229	5	0.0124107	1.69081	0.979141	1.72683
A2B2C1D1E2F1G3gfedD1E2F1G3gfedcbB5ba+QTGDVTCNCTDGR	Q91ZX7	Lrp1	0.874805	0.920631	1.10403	1.052	1.04789	1.63544	1.45507	1.62331	1.6883	1.57344	4	7.67529e-06	1.56983	0.979141	1.60327
A2B2C1D1E2F1G3gfeE2edD1E1eE1edcbB5ba+QTGDVTCNCTDGR	Q91ZX7	Lrp1	1	1.23874	0.95975	1.14342	0.954987	2.16989	2.52957	2.62787	3.26591	2.53701	1	3.11048e-05	2.52262	0.979141	2.57636
A2B2C1D1E2F1G3gfedD2dD1E2F1fedcbB5ba+THANGSIK	Q91ZX7	Lrp1	0.854577	0.844474	1.01373	1.05841	1.00637	1.31568	1.39854	1.49759	1.50034	1.56637	5	4.31925e-05	1.50849	0.979141	1.54062
A2B2C1D1E2F1G3gfedD1E2F1fedcba+VDIPQQPMGIIAVANDTNSCELSPCR	Q91ZX7	Lrp1	0.975703	1	1.28382	0.945092	1.2507	1.67068	1.9244	2.06979	2.16857	2.17129	1	5.97256e-05	1.82413	0.979141	1.86299
A2B2C1D1E2F1G3gfeE2edD1E1eE1edcbB5ba+WTGHNVTVVQR	Q91ZX7	Lrp1	1.4804	0.978656	1	0.979598	1.37036	2.50361	1.3646	2.52125	2.42263	2.16028	1	0.00280862	1.95158	0.979141	1.99316
A2B2C1D1E2F1fF4fedD1E2F1feE2F1G3gfedcba+NSTLCDLCIGPLK	Q921I1	Trf	1.03998	0.198656	1	0.868947	1.26981	0.809523	1.74424	2.09504	2.0808	2.83514	2	0.0244523	2.08453	1.20058	1.73627
A2B2C1D1E2F1G4gfedD1E2F1G3gfedcbB5ba+KPQGNFSWR	Q921W8	Sectm1a	0.858087	1.16081	1	0.873309	1.15916	2.03476	1.52608	1.6823	1.74812	1.53416	1	0.000288295	1.73701	1.36234	1.27502
A2B2C1D1E2F1G4gfedD1E2F1G3gfeE2F1G3gfedcbB5ba+ESNSTSLTQAALLEK	Q99K41	Emilin1	1	0.477275	1.42612	1.02427	0.977493	1.26492	1.69376	1.74742	1.22508	1.97348	1	0.0208986	1.62861	0.97973	1.66231
A2B2C1D1E2F1G4gfedD1E2F1G3gfedcbB5ba+FTFTSHTPGEHQICLHSNSTK	Q99KF1	Tmed9	0.886149	1.17716	1.0973	1	1	2.01414	1.45807	1.67309	1.65271	1.47567	3	0.000521688	1.59494	1.05916	1.50586
A2B2C1D1E2F1G3gfedD1dcbB5ba+NYTVVMSTR	Q99M71	Epdr1	0.978825	1.12739	1.08896	0.941604	1	2.65015	1.21526	2.04681	1.69916	1.50615	6	0.0313527	1.67753	1.51699	1.10583
A2B2C1D1E2F1G3gfedD1E2F1G3gfedcbB5ba+DLPIVFDVLIHDPSHFLNDSAISYK	Q99P91	Gpnmb	1.12146	0.937518	0.967009	1	1.04236	1.21211	1.83969	2.02024	2.53808	2.53937	1	0.0141696	2.03137	3.15125	0.644624
A2B2C1D1E2F1G3gfedD1E2F1fedcbB5ba+DLPIVFDVLIHDPSHFLNDSAISYK	Q99P91	Gpnmb	1.0714	0.928012	1.07094	0.929672	1.00754	1.22092	1.95849	2.04681	2.42014	2.44707	2	0.00958427	2.13015	3.15125	0.675968
A2B2C1D1E2F1G4gfedD1E2F1G3gfedcbB5ba+DLPIVFDVLIHDPSHFLNDSAISYK	Q99P91	Gpnmb	0.96271	0.829916	1.21303	0.981793	0.894365	1.16141	1.94477	2.06283	2.43056	2.32123	2	0.00250199	2.14692	3.15125	0.681292
A2B2C1D1E2F1G3gfeE2F1fedD1E1edcba+DLPIVFDVLIHDPSHFLNDSAISYK	Q99P91	Gpnmb	1.05561	0.852242	1.17771	0.983895	1	1.47895	2.44513	2.49262	2.8788	3.0373	7	0.00511313	2.50665	3.15125	0.795446
A2B2C1D1E2F1fF3fedD1E2F1G3gfedcba+DLPIVFDVLIHDPSHFLNDSAISYK	Q99P91	Gpnmb	1.16856	0.783258	1.24091	0.790131	1	2.91171	4.20247	4.49726	6.7955	5.1211	1	0.00389084	4.68454	3.15125	1.48657
A2B2C1D1E2F1G3gfeE2F1fedD1E1edcbB5ba+DLPIVFDVLIHDPSHFLNDSAISYK	Q99P91	Gpnmb	0.964094	0.662244	1.04868	1	1.08048	2.50347	4.87222	4.43363	6.07424	5.60773	3	0.00349403	5.01588	3.15125	1.59171
A2B2C1D1E2F1G3gfedD1E2F1fedcba+NDRNLSDEIFLR	Q99P91	Gpnmb	1.01144	0.857223	1	0.964308	1.06005	1.41158	1.65061	1.37824	1.46971	1.5934	1	3.18655e-05	1.52542	3.15125	0.484069
A2B2C1D1E2F1G4gfeE2F1fedD1E2F1G3gfeE2F1G4gfedcbB5ba+NDRNLSDEIFLR	Q99P91	Gpnmb	1	0.590359	0.722578	1.06862	1.18531	1.33325	1.63458	1.36822	1.62568	1.36939	1	0.0027588	1.53519	3.15125	0.487169
A2B2C1D1E2F1G3gfedD1dcba+NDRNLSDEIFLR	Q99P91	Gpnmb	1.0352	0.921905	0.9848	1.02686	1.0426	1.1495	1.74031	1.43645	1.53621	1.67386	4	0.00144403	1.54005	3.15125	0.48871
A2B2C1D1E2F1G3gfeE2F1fedD1E1edcba+NLSDEIFLR	Q99P91	Gpnmb	0.925821	0.853031	1	1.14271	1.06188	1.12899	1.55646	1.5789	1.66805	1.53521	1	0.00162838	1.5225	3.15125	0.48314
A2B2C1D1E2F1G3gfedD1E2F1G3gfedcbB5ba+NLSDEIFLR	Q99P91	Gpnmb	1.04772	0.837551	1.00931	1.0639	0.958453	1.05834	1.69952	1.473	1.49871	1.93175	2	0.00640819	1.56026	3.15125	0.495123
A2B2C1D1E2F1G3gfedD1E2edcba+NLSDEIFLR	Q99P91	Gpnmb	0.827723	1	1.04509	0.815066	1.02029	1.35557	1.55425	1.6294	1.64076	1.74046	1	4.76074e-05	1.64721	3.15125	0.522717
A2B2C1D1E2F1G3gfedD1dcbB5ba+NLSDEIFLR	Q99P91	Gpnmb	1.01821	1.10344	0.997033	1.00006	1.14526	1.79421	1.6486	1.91518	1.91728	1.97701	2	2.00081e-06	1.76404	3.15125	0.55979
A2B2C1D1E2F1G3gfedD1dcba+NLSDEIFLR	Q99P91	Gpnmb	0.906315	1.00345	1.11837	1	1.03769	1.88125	2.12834	2.26744	2.32284	2.52522	2	4.80442e-06	2.21331	3.15125	0.702358
A2B2C1D1E2F1G4gfedD1E2F1G3gfedcbB5ba+LNTSNYK	Q9CQF4	1700021F05Rik	1.10395	1	0.858796	1.04034	0.679685	1.77358	1.06634	1.84785	2.08071	1.8564	1	0.00305972	1.82944	1.01393	1.8043
A2B2C1D1E2F1G3gfeE2F1fedD1E1edcbB5ba+NYAASIFNISK	Q9CZR2	Naalad2	1.04944	0.784286	1.09058	1.04149	0.908051	1.40979	1.52247	1.83078	1.55269	1.79818	2	0.00018735	1.68535	1.08803	1.54899
A2B2C1D1E2F1G3gfeE2F1fedD2dD1E1edcbB5ba+NYAASIFNISK	Q9CZR2	Naalad2	1.69644	1	0.181422	0.171371	1.27234	1.42001	2.3337	2.52365	2.35178	2.68726	1	0.00568871	2.39385	1.08803	2.20017
A2B2C1D1E2F1G3gfedD1E1eE1edcba+FNGSVSFFR	Q9D1H9	Mfap4	0.912505	1	0.98316	1.07105	1.09091	1.67339	1.79956	1.49846	1.79544	2.32503	1	0.000457333	1.72984	1.44626	1.19608
A2B2C1D1E2F1fF4fedD1E2F1G3gfeE2F1G3gfedcbB5ba+VDLEDFENNTAYAK	Q9D1H9	Mfap4	0.985794	0.70615	1	1.4625	1.07828	1.26952	1.56242	1.54375	1.66482	2.33621	1	0.0192875	1.57083	1.44626	1.08614
A2B2C1D1E2F1G3gfedD1E2F1G3gfedcbB5ba+VDLEDFENNTAYAK	Q9D1H9	Mfap4	1.02385	0.596177	0.996334	1.29734	0.960943	0.963484	1.64214	1.44673	1.9429	2.07647	6	0.0223137	1.63503	1.44626	1.13053
A2B2C1D1E2F1G4gfedD1E2F1G3gfedcbB5ba+VDLEDFENNTAYAK	Q9D1H9	Mfap4	1	0.677751	1.00017	1.1802	0.970891	1.0865	1.69008	1.46997	1.69569	2.11109	14	0.00841467	1.67441	1.44626	1.15776
A2B2C1D1E2F1G4gfF5fedD1E2eE2F1G3gfedcbB5ba+VDLEDFENNTAYAK	Q9D1H9	Mfap4	0.985047	0.741771	1.06401	1.37913	0.978172	0.978379	1.86314	1.50645	1.909	2.30853	2	0.0239201	1.72601	1.44626	1.19344
A2B2C1D1E2F1fF4fedD1E2F1G3gfedcbB5ba+VDLEDFENNTAYAK	Q9D1H9	Mfap4	0.934116	0.778359	1	1.11432	1.13259	1.31429	2.19337	2.20927	2.32872	2.55241	1	0.000926633	2.20626	1.44626	1.5255
A2B2C1D1E2F1G4gfedD1E2F1G3gfedcbB5ba+GLDPNYTTWMDIMEK	Q9D2L1	Arsk	1	0.763057	1.16901	0.900546	1.05002	1.46048	1.99849	1.79233	2.01624	2.28467	1	0.000291464	1.95515	1.08526	1.80155
A2B2C1D1E2F1G3gfeE2F1fedD1E1edcbB5ba+ASTNCTYDR	Q9D7J6	Dnase1l1	0.45246	1.4017	0.438788	1	1.10555	2.50053	1.90596	1.7264	1.93741	1.38513	1	0.00479699	2.06177	1.18102	1.74574
A2B2C1D1E2F1G4gfeE2F1fedD1E2F1feE2F1G3gfedcba+AFSGSPNLTK	Q9DBB9	Cpn2	0.925069	1.03215	1	0.688377	1.10053	0.853132	1.61659	1.534	1.43904	1.92103	3	0.024079	1.55114	1.23615	1.25482
A2B2C1D1E2F1fF4fedD1E2F1G3gfeE2F1G3gfedcba+IVDVNLTSEGK	Q9ET30	Tm9sf3	1.02657	0.652949	1.10959	1	0.668484	1.08616	1.08235	2.0285	1.38907	1.40616	1	0.0331813	1.53485	1.10233	1.39237
A2B2C1D1E2F1G4gfedD1E2F1G3gfeE2F1G3gfedcba+IVDVNLTSEGK	Q9ET30	Tm9sf3	1	0.897812	1.04244	1	0.968404	1.30191	1.25186	2.15418	1.79679	1.61291	7	0.0174236	1.63138	1.10233	1.47994
A2B2C1D1E2F1G3gfedD1E2F1G3gfedcba+IVDVNLTSEGK	Q9ET30	Tm9sf3	0.999288	1	1.14415	1.04638	0.916601	2.43606	1.21475	2.13465	1.79087	1.7866	9	0.0129813	1.83609	1.10233	1.66564
A2B2C1D1E2F1G3gfedD1E2F1G3gfeE2F1G3gfedcba+IVDVNLTSEGK	Q9ET30	Tm9sf3	0.782425	0.5827	1.0995	0.93581	1.01732	0.914068	1.11619	2.30568	2.15552	1.75947	2	0.0299099	1.91283	1.10233	1.73526
A2B2C1D1E2F1G3gfedD1E1edcba+AAENFTLLVK	Q9JJX6	P2rx4	1	0.969787	1.14732	1.18822	0.947053	2.18096	2.65858	2.90781	2.90781	3.29943	1	1.64053e-05	2.70187	1.943	1.39056
A2B2C1D1E2F1G3gfedD1E1eE1edcba+CVPFNASVK	Q9JJX6	P2rx4	0.975607	0.945858	1.0644	1.03174	1.09465	1.93696	2.5921	2.37264	2.90135	2.51182	2	0.000636288	2.43524	1.943	1.25334
A2B2C1D1E2F1G3gfedD1E1edcba+CVPFNASVK	Q9JJX6	P2rx4	0.813338	0.801988	1.07613	1.03279	1	2.6878	3.35449	3.35459	4.74736	3.67421	1	0.00123543	3.61511	1.943	1.86058
A2B2C1D1E2F1G4gfedD1E2F1G3gfeE2F1G4gfedcbB5ba+GVAVTNTSQLGFR	Q9JJX6	P2rx4	1	0.88891	1.0151	1.10495	0.946909	1.30601	1.52121	1.67882	1.25328	1.67022	1	0.000879712	1.50387	1.943	0.773991
A2B2C1D1E2F1G3gfedD1E2F1G3gfedcbB5ba+TSICDSDANCTLGSSDTHSSGIGTGR	Q9JJX6	P2rx4	0.688796	1.56431	0.74888	1.19826	1	2.06973	1.78411	1.69572	2.3364	1.55782	1	0.0039514	1.91673	1.943	0.986475
A2B2C1D1E2F1G3gfedD1E2F1fedcba+NSFNISNLLVLHLSHNK	Q9JK53	Prelp	1	0.922305	1.14366	1.25067	0.0723139	1.60543	1.59586	1.212	1.29158	2.03906	1	0.0301286	1.52365	1.22486	1.24394
A2B2C1D1E2F1G3gfeE2F1fedD1E1edcbB5ba+GGNVTLPCK	Q9QUP5	Hapln1	0.791042	1.0512	1	0.849833	1.03884	1.75115	2.13129	1.75881	2.3407	1.81154	1	5.19572e-05	2.08865	1.63213	1.27971
A2B2C1D1E2F1G3gfedD1E1eE1edcba+MAAALNATGR	Q9QWR8	Naga	0.823551	1.15859	0.891009	1.02645	1	2.61121	1.26535	1.42551	1.52693	1.63212	1	0.0194923	1.57659	1.32369	1.19106
A2B2C1D1E2F1G3gfeE2edD1E1eE1edcbB5ba+NQSGIYGCR	Q9R069	Bcam	0.762656	1.13149	1.08334	0.985276	1	1.67941	1.36073	1.73248	1.66692	1.56092	1	0.000163118	1.59178	1.1034	1.44262
A2B2C1D1E2F1G3gfeE2F1fedD1E1edcbB5ba+LTLQGDYNQSR	Q9WTX8	Mad1l1	0.897023	1.29185	0.703424	1.00888	1	3.11374	1.0644	1.78986	2.93892	1.528	1	0.0278832	1.99131	0.922451	2.15871
A2B2C1D1E2F1G3gfedD1E1eE1F1fedcba+CLNHTTQK	Q9WV54	Asah1	0.793285	1	1.1362	1.07808	0.799353	2.57111	2.38414	2.68168	3.22617	2.4329	4	7.45151e-06	2.80853	1.50757	1.86295
A2B2C1D1E2F1G3gfedD1E1eE1edcba+NLSFATIYDVLSTKPVLNK	Q9WV54	Asah1	0.994108	0.771581	1.02486	1	1.02958	1.39436	1.86683	2.01135	1.83636	1.91515	1	9.56388e-05	1.86413	1.50757	1.23651
A2B2C1D1E2F1G4gfedD1E2F1G3gfedcbB5ba+NLSFATIYDVLSTKPVLNK	Q9WV54	Asah1	1.02141	0.631269	1.23889	0.937267	0.920749	1.52327	2.6755	2.64607	2.48792	3.2612	2	0.000758865	2.68528	1.50757	1.7812
A2B2C1D1E2F1G3gfedD1E2F1G3gfedcbB5ba+SVLENTTSYEEAK	Q9WV54	Asah1	0.958091	0.868513	1.17776	1	1	1.58128	1.67411	1.76219	1.66461	1.81023	3	4.59815e-06	1.71863	1.50757	1.14
A2B2C1D1E2F1G4gfedD1E2F1G3gfedcbB5ba+SVLENTTSYEEAK	Q9WV54	Asah1	0.953011	1.07738	1	1.05212	0.952494	1.7319	1.87093	1.97808	1.79305	1.84879	9	1.26205e-07	1.83815	1.50757	1.21928
A2B2C1D1E2F1G3gfedD1E1edcba+SVLENTTSYEEAK	Q9WV54	Asah1	0.845298	1	0.890932	1.07286	1.15856	1.60248	2.02305	1.65415	2.05214	1.8161	1	5.72484e-05	1.85018	1.50757	1.22725
A2B2C1D1E2F1G3gfedD1E1edcbB5ba+SVLENTTSYEEAK	Q9WV54	Asah1	1	0.826447	1.26422	1.01793	0.983881	1.38573	2.01714	2.07998	1.75914	2.2758	6	0.000782495	1.92289	1.50757	1.27549
A2B2C1D1E2F1G3gfedD1E1eE1edcba+SVLENTTSYEEAK	Q9WV54	Asah1	0.992345	0.762516	1.23176	1.12139	0.989054	1.62247	2.1295	2.13563	2.02698	2.42471	2	0.000121876	2.06585	1.50757	1.37031
A2B2C1D1E2F1G3gfedD1dcbB5ba+SVLENTTSYEEAK	Q9WV54	Asah1	1	0.879167	1.16188	1.02375	0.87275	2.0238	2.03886	2.39717	1.95611	2.35846	2	4.27819e-06	2.22525	1.50757	1.47605
A2B2C1D1E2F1G3gfedD1E2F1G3gfedcbB5ba+LLENCGFNMTAK	Q9WVG5	Lipg	1	1.08237	1	1.05215	0.751995	3.16531	1.23226	2.64988	3.36224	1.53078	7	0.0296645	2.63329	1.59661	1.6493
A2B2C1D1E2F1G3gfedD1E1eE1F1fedcbB5ba+YDLPASINYILNK	Q9Z0M5	Lipa	1.17533	0.794889	1.35242	1	0.982308	1.61597	1.85325	2.01233	2.12769	2.40848	1	0.000412322	1.91707	1.89432	1.01201
A2B2C1D1E2F1G3gfedD1E1eE1F1fedcba+YDLPASINYILNK	Q9Z0M5	Lipa	0.956285	0.775035	1.02567	1.03088	1	1.57121	2.10183	2.01927	2.2462	2.62351	3	0.00018268	2.15565	1.89432	1.13796
A2B2C1D1E2F1G3gfedD1dcbB5ba+YDLPASINYILNK	Q9Z0M5	Lipa	0.909162	0.927248	1.10963	1.11694	1.08573	1.7934	2.54123	2.5593	2.49746	2.63212	2	2.72615e-05	2.33208	1.89432	1.23109
A2B2C1D1E2F1G3gfedD1E2F1G3gfedcbB5ba+DFNPATVNYTIQK	Q9Z0M6	Adgre5	1	0.754855	1.25118	1.05055	0.743515	1.15369	1.43988	1.50719	1.48628	1.93165	4	0.00855428	1.52328	1.04892	1.45224
A2B2C1D1E2F1G3gfedD1E1edcba+NYSYVIHAK	Q9Z1N6	Sfrp4	0.792548	1.27915	0.794354	1.01296	1	1.72106	1.15232	1.67788	1.51122	1.27798	1	0.00863959	1.53435	1.39026	1.10364
A2B2C1D1E2F1G3gfedD1E2F1fedcba+NYSYVIHAK	Q9Z1N6	Sfrp4	1	1.05202	0.838236	0.860114	1.01174	3.22239	1.62833	1.88693	1.85494	1.80394	1	0.0168185	1.93524	1.39026	1.392
A2B2C1D1E2F1G3gfedD1E1edcbB5ba+GFNFSAETVAR	Q9Z2A9	Ggt5	0.815371	1.0973	0.986883	0.990582	1.05582	1.84475	1.51602	1.51629	1.44431	1.63735	2	0.000105905	1.56074	1.22912	1.2698
A2B2C1D1E2F1G3gfedD1E1eE1edcba+GFNFSAETVAR	Q9Z2A9	Ggt5	0.866129	1.14933	1.01656	1.02041	1.02024	2.13304	1.6272	1.46229	1.46706	1.9951	2	0.0011058	1.66179	1.22912	1.35201
A2B2C1D1E2F1G3gfedD2dD1E2F1fedcbB5ba+LWDPSSHPGIQNISR	Q9Z2A9	Ggt5	0.286967	1.11894	1.02136	1.01271	0.99529	1.72557	1.50729	1.35394	1.28995	1.55673	2	0.00776717	1.50782	1.22912	1.22675
A2B2C1D1E2F1G3gfedD1E2F1G3gfedcbB5ba+LWDPSSHPGIQNISR	Q9Z2A9	Ggt5	1	1.05381	1	1	1.06942	2.28682	1.78708	1.98319	1.67388	1.99341	13	0.000794694	1.89449	1.22912	1.54134
A2B2C1D1E2F1G3gfedD1E2F1G3gfedcbB5ba+QLFFNGTETLR	Q9Z2A9	Ggt5	0.966045	1	1	1.00915	1	2.0663	1.51061	1.77825	1.51036	1.74541	11	0.0020536	1.74556	1.22912	1.42017
A2B2C1D1E2F1G4gfedD1E2F1G3gfedcbB5ba+VPFILSQFLNNSILRPHLSASTLR	Q9Z2A9	Ggt5	1	0.877014	1.06262	1.01648	0.94675	1.4071	1.44059	1.58229	1.40339	1.63546	2	2.03223e-05	1.51828	1.22912	1.23525
A2B2C1D1E2F1G4gfF5fedD1E2F1feE2F1G3gfedcba+GDTHTQILEGLQFNLTQTSEADIHK	P22599	Serpina1b	0.950931	0.736867	1	1.37524	1.37836		1.66732	1.56711	1.24054	2.02619	1	0.0321266	1.56292	1.33254	1.17289
A2B2C1D1E2F1G4gfeE2F1fedD1E2F1feE2F1G3gfedcba+GDTHTQILEGLQFNLTQTSEADIHK	P22599	Serpina1b	1.02122	0.718028	1.00282	0.885429	1.00648	0.909261	1.72865	1.79588	1.24889	2.39329	5	0.0292636	1.74453	1.33254	1.30918
A2B2C1D1E2F1G3gfedD1E1eE1edcba+ANHSHSGDYYCK	P08508	Fcgr3	0.775834	1.24635	0.864282	1.41988	1	2.36317	1.93637	1.85527	2.2491	2.11005	1	0.000133702	2.06179	1.50586	1.36918
A2B2C1D1E2F1G4gfedD1E2F1G3gfedcbB5ba+ATVNDSGEYR	P08508	Fcgr3	0.758895	1.4232	1	1	1	2.08393	1.51194	1.52762	1.60158	1.65172	5	0.00279963	1.59632	1.50586	1.06007
A2B2C1D1E2F1fF4fedD1E2F1feE2F1G3gfedcba+YTGNASALFILPDQGR	Q03734	Serpina3m	0.950278	1.05056	0.932296	1	1.21628	1.32164	1.80191	1.74646	1.60501	2.18398	4	0.00153894	1.70668	1.46057	1.1685
A2B2C1D1E2F1G4gfF5fedD1E2F1feE2F1G3gfedcba+GDTHTQILEGLQFNLTQTSEADIHK	Q00896	Serpina1c	0.950931	0.736867	1	1.37524	1.37836		1.66732	1.56711	1.24054	2.02619	1	0.0321266	1.56292	1.138	1.37339
A2B2C1D1E2F1G4gfeE2F1fedD1E2F1feE2F1G3gfedcba+GDTHTQILEGLQFNLTQTSEADIHK	Q00896	Serpina1c	1.02122	0.718028	1.00282	0.885429	1.00648	0.909261	1.72865	1.79588	1.24889	2.39329	5	0.0292636	1.74453	1.138	1.53298
A2B2C1D1E2F1G4gfF5fedD1E2F1feE2F1G3gfedcba+GDTHTQILEGLQFNLTQTSEADIHK	Q00897	Serpina1d	0.950931	0.736867	1	1.37524	1.37836		1.66732	1.56711	1.24054	2.02619	1	0.0321266	1.56292	1.23181	1.2688
A2B2C1D1E2F1G4gfeE2F1fedD1E2F1feE2F1G3gfedcba+GDTHTQILEGLQFNLTQTSEADIHK	Q00897	Serpina1d	1.02122	0.718028	1.00282	0.885429	1.00648	0.909261	1.72865	1.79588	1.24889	2.39329	5	0.0292636	1.74453	1.23181	1.41623
A2B2C1D1E2F1G4gfeE2F1G4gfedD1E2F1G4gfeE2F1G4gfedcba+GDTHTQILEGLQFNLTQTSEADIHK	P07758	Serpina1a	1	0.803725	1.25403	1	0.923274	0.901789	1.62998	1.96694	1.18957	1.63387	3	0.0483734	1.51708	1.10003	1.37913
A2B2C1D1E2F1G4gfeE2F1fedD1E2F1feE2F1G4gfedcba+GDTHTQILEGLQFNLTQTSEADIHK	P07758	Serpina1a	0.944037	0.692864	1.00766	1.01725	1	0.845335	1.4802	1.61272	1.23564	1.8664	1	0.032481	1.53959	1.10003	1.39959
A2B2C1D1E2F1G4gfF5fedD1E2F1feE2F1G3gfedcba+GDTHTQILEGLQFNLTQTSEADIHK	P07758	Serpina1a	0.950931	0.736867	1	1.37524	1.37836		1.66732	1.56711	1.24054	2.02619	1	0.0321266	1.56292	1.10003	1.4208
A2B2C1D1E2F1G4gfF5feE2edD1E2F1feE2F1G4gfedcbB5ba+GDTHTQILEGLQFNLTQTSEADIHK	P07758	Serpina1a	1.13375	0.803404	1.02413	0.951498	1	1.17281	1.67146	1.66821	1.25501	1.8877	3	0.00563698	1.591	1.10003	1.44632
A2B2C1D1E2F1G4gfF5fedD1E2F1fF4fedcba+GDTHTQILEGLQFNLTQTSEADIHK	P07758	Serpina1a	0.123222	0.733032	1.43928	1.16027	1	1.22254	1.99552	1.55118	1.18665	2.29496	1	0.0408311	1.71055	1.10003	1.555
A2B2C1D1E2F1G4gfeE2F1fedD1E2F1feE2F1G3gfedcba+GDTHTQILEGLQFNLTQTSEADIHK	P07758	Serpina1a	1.02122	0.718028	1.00282	0.885429	1.00648	0.909261	1.72865	1.79588	1.24889	2.39329	5	0.0292636	1.74453	1.10003	1.58589
A2B2C1D1E2F1G4gfF5fedD1E2eE2F1fedcbB5ba+GDTHTQILEGLQFNLTQTSEADIHK	P07758	Serpina1a	1.2045	0.758492	1	0.92999	1.22003	1.03696	2.06116	2.01598	1.5767	2.52575	5	0.0149961	1.82719	1.10003	1.66103
A2B2C1D1E2F2G4gfedD1E2F1G4gfeE2F1G4gfedcba+GDTHTQILEGLQFNLTQTSEADIHK	P07758	Serpina1a	1.25666	0.0741623	0.958975	1	1.14833	1.05066	1.88666	2.12749	1.34844	2.38205	1	0.027367	1.85675	1.10003	1.68791
A2B2C1D1E2F1G4gfeE2F1fedD1E2F1feE2F1fF3fedcba+GDTHTQILEGLQFNLTQTSEADIHK	P07758	Serpina1a	0.633296		1.3441	1.04895	0.95333		1.48344	2.2251	1.22451	2.66474	1	0.0468686	1.99268	1.10003	1.81148
A2B2C1D1E2F1G4gfF5fedD1E2eE2F1fF5fedcba+GDTHTQILEGLQFNLTQTSEADIHK	P07758	Serpina1a	0.969864	0.837377	0.326719	1.0484	1.08153	0.941902	2.09911	1.95601	1.48613	2.34317	2	0.0124766	2.05613	1.10003	1.86916
A2B2C1D1E2F1G4gfedD1E2edcbB5ba+EDYNSTLR	P01865	Gcam	0.993074	1.04741	0.881872	1	1.14448	1.63483	1.43825	1.55746	1.70903	1.61255	37	1.45535e-05	1.58435	1.82513	0.868072
A2B2C1D1E2F1G4gfedD1E1eE1edcbB5ba+EDYNSTLR	P01865	Gcam	1	1.2312	1.01618	0.0744619	0.912068	1.58284	1.25378	1.76008	1.72769	1.46426	1	0.0121574	1.63339	1.82513	0.894945
A2B2C1D1E2F1G4gfedD1E2edcba+EDYNSTLR	P01865	Gcam	1	0.946869	0.976325	0.977818	1.09279	0.951695	1.81003	1.82286	1.53084	1.68456	2	0.0242635	1.66934	1.82513	0.914639
A2B2C1D1E2F1G4gfeE2F1fedD1E1edcbB5ba+EDYNSTLR	P01865	Gcam	0.975941	1.16141	0.952516	0.977406	1.11802	1.55061	1.69317	1.7724	1.84753	1.99323	10	2.61852e-05	1.72222	1.82513	0.943613
A2B2C1D1E2F1G4gfF5fedD1E2F1fedcbB5ba+EDYNSTLR	P01865	Gcam	1	1.17418	1.21813	0.783483	0.106679	1.30741	1.8118	1.7119	1.86045	1.9197	1	0.00551358	1.73547	1.82513	0.950874
A2B2C1D1E2F1G4gfedD1E2F1fedcbB5ba+EDYNSTLR	P01865	Gcam	0.971092	1.15946	0.99853	0.967287	1.09839	1.69996	2.13056	2.34208	2.44767	2.63241	49	7.81739e-05	2.20536	1.82513	1.20833
A2B2C1D1E2F1G4gfeE2edD1E1eE1edcbB5ba+EDYNSTLR	P01865	Gcam	0.932054	1.06939	1.12458	0.919129	1.38142	1.52834	2.69865	2.56898	2.15759	2.8855	2	0.00103189	2.28449	1.82513	1.25168
A2B2C1D1E2F1G4gfedD1E2F1fedcba+EDYNSTLR	P01865	Gcam	1.04007	0.956456	0.991083	0.857783	1.03585	1.42831	2.29985	2.24696	2.92214	2.688	2	0.00586817	2.448	1.82513	1.34127
A2B2C1D1E2F1G4gfedD1dcbB5ba+EDYNSTLR	P01865	Gcam	0.967386	1.1442	1	0.984192	1.03345	2.14394	2.66257	3.05502	2.79885	2.82894	11	0.00027085	2.71451	1.82513	1.48729
A2B2C1D1E2F1G4gfedD1E1edcbB5ba+EDYNSTLR	P01865	Gcam	1.01133	1.16325	0.895376	1	0.921091	2.5587	2.2021	2.72292	2.99361	3.02465	1	5.02697e-06	2.72886	1.82513	1.49516
A2B2C1D1E2F1G4gfedD1E2F1G4gfedcba+ANHSHSGDYYCK	P08101	Fcgr2b	0.933125	1.00517	0.758882	1.07642	1.0966	1.44804	1.64809	0.965525	1.73132	1.38614	2	0.013658	1.50188	1.75561	0.855476
A2B2C1D1E2F1G4gfeE2F1fedD1E1eE1edcba+ANHSHSGDYYCK	P08101	Fcgr2b	0.81794	1.04916	0.94509	1.20991	1	1.91229	1.83176	1.4755	2.19212	2.05631	1	0.000193058	1.89215	1.75561	1.07777
A2B2C1D1E2F1G4gfeE2F1fedD1E1edcba+ANHSHSGDYYCK	P08101	Fcgr2b	0.0912959	1.15516	0.852082	1	1.07559	1.84223	1.72226	1.38015	2.11571	2.05615	1	0.00284248	1.91337	1.75561	1.08986
A2B2C1D1E2F1G4gfedD1E1eE1edcba+ANHSHSGDYYCK	P08101	Fcgr2b	0.895883	0.892629	1.06566	1.09434	1	1.9386	1.66701	1.65086	2.18364	2.16887	3	6.48823e-05	1.92802	1.75561	1.0982
A2B2C1D1E2F1G4gfedD1E2F1G3gfedcbB5ba+ATVNDSGEYR	P08101	Fcgr2b	0.758895	1.4232	1	1	1	2.08393	1.51194	1.52762	1.60158	1.65172	5	0.00279963	1.59632	1.75561	0.909267
A2B2C1D1E2F1G4gfeE2F1fedD1E1edcbB5ba+ATVNDSGEYR	P08101	Fcgr2b	0.847538	1.18881	0.760545	1	1.17605	2.17994	1.64874	1.51585	1.8295	1.42735	7	0.0018118	1.75524	1.75561	0.999788
A2B2C1D1E2F1G4gfeE2edD1E1eE1edcbB5ba+ATVNDSGEYR	P08101	Fcgr2b		1.19343	0.662	1		2.16881	1.71822	1.13528	1.92952	1.88964	1	0.0194598	1.81182	1.75561	1.03202
A2B2C1D1E2F1G4gfedD1E2F1fF5fedcbB5ba+ATVNDSGEYR	P08101	Fcgr2b	0.656938	1.93818	0.990522	1	1.1753	2.17155	2.40572	1.30003	2.47357	1.71901	1	0.023318	1.93797	1.75561	1.10387
A2B2C1D1E2F1G4gfedD1E2F1G4gfedcbB5ba+TAQSYYNQSK	P14429	H2-Q7	1.08987	0.916106	1.13016	1	0.986743	1.29755	1.62408	1.45739	1.85279	2.33837	1	0.00584102	1.59703	1.43336	1.11418
A2B2C1D1E2F1G4gfedD1E1eE1edcba+ASQNITYHCK	P08121	Col3a1	1	0.994003	0.821472	1.21058	1.24124	0.388803	0.51685	0.474594	0.565876	0.460268	1	0.000124811	0.463952	0.755882	0.613789
A2B2C1D1E2F1G4gfeE2edD1E1eE1edcbB5ba+ATHNDSGSYFCR	A0A0B4J1G0	Fcgr4	1	1.70286	0.912562	0.977217	1.18375	2.05715	1.58397	1.32722	2.01614	1.97151	1	0.0140915	1.66095	2.21023	0.751484
A2B2C1D1E2F1G4gfeE2F1fedD1E1edcbB5ba+GLIGHNNK	A0A0B4J1G0	Fcgr4	1	1.06429	0.885298	0.967237	1.14579	1.58006	1.84521	1.65598	1.92601	2.44469	5	0.000541919	1.80816	2.21023	0.818085
A2B2C1D1E2F1G4gfedD1E2F1G3gfeE2F1G4gfedcbB5ba+AYANVSSK	A2ASS6	Ttn	0.981306	0.923924	1	1.02847	1.0252	1.14261	1.41749	1.51656	1.73424	1.80794	1	0.0102269	1.54246	1.01131	1.52521
A2B2C1D1E2F1G4gfedD1E2F1G3gfedcba+IENVTTVLK	A2ASS6	Ttn	1.02706	0.70314	1.32465	0.981801	1.02883	1.14425	1.70783	1.80105	1.60692	2.10269	2	0.00724667	1.66481	1.01131	1.64619
A2B2C1D1E2F1G4gfedD1E2F1G3gfedcbB5ba+NFSFLTK	A3KFM7	Chd6	1	1.00735	1.22712	0.974157	0.966212	1.13982	1.45088	1.64022	1.70977	1.82186	1	0.00388858	1.54725	0.925333	1.6721
A2B2C1D1E2F1G4gfedD1E2F1fF5fedcba+TEFAFTTYDNQSIMK	A6H584	Col6a5	0.975554	1	1.26406	0.877682	1.00793	1.40583	1.46047	1.63184	1.7845	1.879	1	0.0005987	1.60171	1.14697	1.39647
A2B2C1D1E2F1G4gfedD1E2F1G4gfedcbB5ba+YQEIIELESSLNK	A6H584	Col6a5	1.50419	0.836126	1.15413	1	0.951714	2.18637	2.86928	2.5646	2.04205	4.18578	1	0.00297741	2.47857	1.14697	2.16096
A2B2C1D1E2F1G4gfedD1E2eE2F1fF5fedcba+GLMLLLNDTQHFSNNVK	A6X935	Itih4	1.23399	1	1.2907	0.980913	0.984544	1.62592	2.01492	2.34692	2.0504	2.84423	1	0.000988451	2.01273	1.14633	1.75581
A2B2C1D1E2F1G4gfeE2F1fedD1E1eE1edcba+ISASGAELEALEAQVLNLSLK	A6X935	Itih4	1.12069	0.585018	1	0.824985	1.10653		1.57749	1.67556	1.33143	1.69179	1	0.00211503	1.61639	1.14633	1.41006
A2B2C1D1E2F1G4gfedD1E2F1G3gfedcba+VLNLTDNTYFK	B8JK39	Itga9	1.00409	0.866651	1.0555	1	0.765358	1.66421	1.65493	2.28182	2.0266	1.68471	3	0.00014346	1.96527	1.03264	1.90316
A2B2C1D1E2F1G4gfedD1E2edcbB5ba+SDANASYLR	G5E8K5	Ank3	0.0864469	1.2262	1	0.981013	1.05096	1.48677	2.621	1.96852	2.08082	2.59128	1	0.00229632	2.1793	0.743178	2.93241
A2B2C1D1E2F1G4gfedD1E2F1G3gfedcba+SLDNDNYVFTAPYFNK	O08532	Cacna2d1	0.955276	0.901019	1.02269	1	1.02268	1.50848	1.3114	1.40784	1.62252	1.59731	7	3.97961e-05	1.53352	1.07223	1.43022
A2B2C1D1E2F1G4gfedD1E2F1G4gfedcba+EGNCSAQSGLAWQDCDFK	O08677	Kng1	1.24059	0.62505	1.17745	0.980106	1	1.00278	1.60698	2.01756	2.28144	2.01253	5	0.0136251	1.76463	1.1498	1.53472
A2B2C1D1E2F1G4gfedD1E2F1G4gfeE2F1G4gfedcba+EGNCSAQSGLAWQDCDFKDAEEAATGECTATVGK	O08677	Kng1	1	0.631667	1.15374	1.0823	0.910976	1.09485	1.51216	1.72555	1.59673	2.06228	1	0.00754743	1.66089	1.1498	1.4445
A2B2C1D1E2F1G4gfeE2edD1E2F1fF5feE2F1G4gfedcba+HSIEHFNNNTDHSHLFTLR	O08677	Kng1	0.984751	1.13883	0.856	1.02087	1	1.48977	2.45124	1.48073	1.2472	2.31829	1	0.0297983	1.59126	1.1498	1.38395
A2B2C1D1E2F1G4gfeE2F1fedD1E2F1feE2F1G3gfedcba+HSIEHFNNNTDHSHLFTLR	O08677	Kng1	1.00066	1.17536	0.877291	1	0.0930678	1.39396	1.52967	1.72938	1.12514	2.31774	1	0.0211495	1.66162	1.1498	1.44513
A2B2C1D1E2F1G4gfedD1E2eE2F1fedcbB5ba+HSIEHFNNNTDHSHLFTLR	O08677	Kng1	0.84019	1.12562	0.858498	1.1418	1	1.41377	2.01919	1.71981	0.80688	2.06275	1	0.0341652	1.72147	1.1498	1.49718
A2B2C1D1E2F1G4gfedD1E2F1G4gfedcba+IANFSQSCTLYSGDDLVEALPK	O08677	Kng1	1.1503	0.610087	1.00271	0.792013	1.0252	1.0239	1.59291	2.23094	1.90358	2.07318	10	0.00668183	1.94457	1.1498	1.69122
A2B2C1D1E2F1G4gfedD1E2F1G4gfedcba+IANFSQSCTLYSGDDLVEALPKPCPGCPR	O08677	Kng1	1	0.606321	1.06989	0.928957	1.01176	0.762072	1.45792	1.54267	1.62372	1.50165	13	0.0330748	1.51405	1.1498	1.31679
A2B2C1D1E2F1G4gfedD1dcba+IANFSQSCTLYSGDDLVEALPKPCPGCPR	O08677	Kng1	1.32121	0.545495	1.14406	0.878959	1	0.937765	1.64108	1.60206	1.65179	1.83485	1	0.0252182	1.58666	1.1498	1.37994
A2B2C1D1E2F1G4gfeE2F1fedD1E1eE1edcbB5ba+IANFSQSCTLYSGDDLVEALPKPCPGCPR	O08677	Kng1	1.03095	0.540895	1.07832	0.943346	1.0287	0.930906	1.58964	1.50771	1.67348	1.74109	3	0.0121925	1.60274	1.1498	1.39392
A2B2C1D1E2F1G4gfF5fedD1E2eE2F1fedcbB5ba+IANFSQSCTLYSGDDLVEALPKPCPGCPR	O08677	Kng1	1.01738	0.499926	1.11932	0.973543	1	0.820673	1.72516	1.62253	1.67185	2.00397	1	0.0211067	1.67876	1.1498	1.46004
A2B2C1D1E2F1G4gfedD1E2F1G4gfeE2F1G4gfedcbB5ba+IANFSQSCTLYSGDDLVEALPKPCPGCPR	O08677	Kng1	0.946066	0.509834	1.05653	1.10874	1	0.952446	1.79539	1.58516	2.1486	1.86991	1	0.0112289	1.79937	1.1498	1.56494
A2B2C1D1E2F1G4gfedD1E2F1G4gfeE2F1G4gfedcba+IANFSQSCTLYSGDDLVEALPKPCPGCPR	O08677	Kng1	1	0.63957	1.06274	1.00907	0.950835	0.920964	1.54013	2.18566	2.13461	2.50701	3	0.0130825	2.13119	1.1498	1.85353
A2B2C1D1E2F1G4gfedD1E2F1fedcbB5ba+ASSSFRPNGTK	O09043	Napsa	0.951431	1.0416	1.02146	1.08471	0.982928	1.56888	1.58955	1.45805	1.90872	1.70777	2	4.87621e-05	1.5964	1.49701	1.06639
A2B2C1D1E2F1G4gfedD1E2F1fedcba+ASSSFRPNGTK	O09043	Napsa	0.96878	1.02569	0.906385	1	1.12318	1.63041	1.54537	1.63899	2.02698	1.49884	3	0.000164301	1.62306	1.49701	1.0842
A2B2C1D1E2F1G4gfedD1E2F1G4gfedcbB5ba+ASSSFRPNGTK	O09043	Napsa	0.952527	1.07309	0.968864	1.0285	1	1.66515	1.56592	1.8006	2.06384	1.67663	1	2.88567e-05	1.71014	1.49701	1.14237
A2B2C1D1E2F1G4gfedD1E2edcba+ASSSFRPNGTK	O09043	Napsa	1	1.91829	0.957727	0.94344	1.15133	1.9565	1.60559	1.81879	2.00009	1.75545	1	0.0126392	1.74198	1.49701	1.16364
A2B2C1D1E2F1G4gfedD1E2F1G4gfedcba+ASSSFRPNGTK	O09043	Napsa	0.977704	1	1.01935	0.980627	0.844426	1.73936	1.82072	1.93989	2.09892	1.75195	4	1.86399e-06	1.90746	1.49701	1.27418
A2B2C1D1E2F1G4gfedD1dcba+ASSSFRPNGTK	O09043	Napsa	0.904848	2.41134	0.816867	1.03815	1	2.70661	1.83907	2.03878	2.2054	1.72204	3	0.0352689	2.0527	1.49701	1.3712
A2B2C1D1E2F1G4gfedD1E2F1G4gfedcbB5ba+LEAYFSLEGFPAEQNASNR	O09164	Sod3	1.091	0.789599	1	0.830595	1.34118	1.68059	1.50477	1.84072	1.23425	1.83843	1	0.00383811	1.62996	1.11361	1.46367
A2B2C1D1E2F1G4gfeE2F1G3gfedD1E2F1G4gfeE2F1G4gfedcbB5ba+ANIQFGENGTTISAVTNK	O35114	Scarb2	0.981635	0.654196	1	1	1.0389	1.30027	1.55118	1.57097	1.46506	1.84136	7	0.000639469	1.56486	1.27451	1.22781
A2B2C1D1E2F1G4gfedD1E2F1G4gfedcba+LTSFMLENGTSDCNLPENPLFISCDGR	O70362	Gpld1	1.52485	1	0.94335	0.888909	1.04088	1.52596	1.40037	1.50445	1.5378	2.24132	1	0.0181392	1.5253	1.19179	1.27984
A2B2C1D1E2F1G4gfF5fedD1E2eE2F1fedcba+VNGTLTQVLLVGAPTHDDVSK	O70362	Gpld1	1.23051	0.683161	1.12373	1	0.866366	1.15101	1.6082	1.47711	1.28097	2.01662	1	0.0182683	1.52462	1.19179	1.27927
A2B2C1D1E2F1G4gfedD2dD1E2F1G4gfeE2F1G4gfedcbB5ba+YLYLASNHSNK	O70423	Aoc3	1	0.916253	0.953536	1	1.15025	0.558206	0.848904	0.492348	0.747128	0.679796	7	0.00202015	0.665328	0.874363	0.760929
A2B2C1D1E2F1G4gfedD1E1eE1edcba+CVNESYK	O88531	Ppt1	0.970376	0.941126	1.04635	0.996446	1.09976	1.67336	1.42814	1.61269	1.93608	1.91702	2	0.000109784	1.70422	1.47999	1.1515
A2B2C1D1E2F1G4gfedD1E1eE1F1fedcba+CVNESYK	O88531	Ppt1	0.958226	0.917414	1.03958	1.01653	1.04588	1.54708	1.60656	1.74299	2.10538	2.14319	4	0.00214036	1.77256	1.47999	1.19768
A2B2C1D1E2F1G4gfedD1E1eE1F1fedcba+CVNESYKK	O88531	Ppt1	1	0.733198	1.2333	1.00933	0.947382	1.11089	1.73911	1.53239	1.61205	1.89394	5	0.00487642	1.61192	1.47999	1.08914
A2B2C1D1E2F1G4gfedD1E1eE1edcba+CVNESYKK	O88531	Ppt1	1	0.723257	1.18296	1.01391	0.981878	1.28027	2.39888	1.94986	1.81679	2.26926	1	0.00176933	1.96057	1.47999	1.32471
A2B2C1D1E2F1G4gfedD1E2F1G4gfeE2F1G4gfedcbB5ba+NYSIFLADINQER	O88531	Ppt1	1	0.894634	1.26013	0.775839	1.07806	1.1469	1.54534	1.69247	1.49469	1.88714	1	0.00569012	1.55435	1.47999	1.05024
A2B2C1D1E2F1G4gfedD1E1eE1edcba+NYSIFLADINQER	O88531	Ppt1	1	0.906473	1.0082	0.889744	1.05242	1.41559	1.56898	1.26119	1.64647	1.68368	1	0.000200224	1.57711	1.47999	1.06562
A2B2C1D1E2F1G4gfeE2F1fedD1E1edcbB5ba+NYSIFLADINQER	O88531	Ppt1	0.122794	1.0392	1	0.109327	1.37364	1.29676	1.7349	1.99298	1.74406	1.65976	1	0.00944058	1.80968	1.47999	1.22276
A2B2C1D1E2F1G4gfedD1E2F1G4gfedcbB5ba+NYSIFLADINQER	O88531	Ppt1	0.986886	0.967263	1.14476	1	1	1.59024	1.85987	1.72366	1.87819	2.19919	21	5.22061e-05	1.82457	1.47999	1.23282
A2B2C1D1E2F1G4gfedD1dcbB5ba+VNKTEEDYAR	O88668	Creg1	1.0728	0.887279	1	0.976202	1.07847	1.14255	1.76189	1.46962	1.62566	1.91998	3	0.00291181	1.61385	1.36227	1.18468
A2B2C1D1E2F1G4gfedD1E1eE1edcba+VNKTEEDYAR	O88668	Creg1	1.05498	0.624223	1.15074	1.00574	0.96248	1.32325	2.01871	1.58161	1.89713	2.01889	2	0.00113393	1.85208	1.36227	1.35956
A2B2C1D1E2F1G4gfedD1E1edcbB5ba+VNKTEEDYAR	O88668	Creg1	1.05499	1.20269	0.777998	1	0.852447	1.55027	1.94368	1.85296	2.0783	1.98255	1	5.77128e-05	1.925	1.36227	1.41308
A2B2C1D1E2F1G4gfedD1E1eE1F1fedcbB5ba+VNKTEEDYAR	O88668	Creg1	0.89994	1.12908	0.970504	1.06058	1.09291	1.80939	2.70246	2.32838	2.88904	3.13913	2	0.00226816	2.56145	1.36227	1.88028
A2B2C1D1E2F1G4gfedD1E1eE1F1fedcba+VNKTEEDYAR	O88668	Creg1	1.00602	0.888215	1.15044	0.89612	1	2.14421	3.78119	2.50383	2.51367	3.69775	3	0.00420928	2.74963	1.36227	2.01841
A2B2C1D1E2F1G4gfedD2dD1E1F1feE1F1fedcba+SHTNTSHVMQYGNK	O89017	Lgmn	0.971269	1	1.03243	1.23365	0.0952804	1.71107	1.57485	1.72331	1.95202	1.68543	1	0.00317901	1.70468	1.34192	1.27033
A2B2C1D1E2F1G4gfedD1E2eE2F1fF5fedcbB5ba+HVEDKFNETTQR	O89020	Afm	0.941131	0.778866	1.07575	0.986289	1.0938	1.02171	1.62778	1.69256	1.30318	1.96041	4	0.0132702	1.59034	1.18613	1.34078
A2B2C1D1E2F1G4gfedD1E2F1fedcba+SSSHLPPSSYFNASGR	O89023	Tpp1	0.947618	1.20056	0.966035	1	1	1.68199	1.45386	1.21177	1.58967	1.56417	15	0.000875924	1.52371	1.40263	1.08632
A2B2C1D1E2F1G4gfedD2dD1dcbB5ba+SSSHLPPSSYFNASGR	O89023	Tpp1	1.01025	1.67036	0.702939	0.972984	1.09162	2.25129	1.76414	1.31686	1.5748	1.63877	4	0.0232675	1.61948	1.40263	1.1546
A2B2C1D1E2F1G4gfedD1E1eE1edcba+SSSHLPPSSYFNASGR	O89023	Tpp1	0.96922	1.2166	0.841212	1	1.02739	2.00996	1.96762	1.23591	2.07427	1.57071	25	0.0021697	1.81518	1.40263	1.29413
A2B2C1D1E2F1G4gfedD1E1eE1F1fedcba+YNLTAK	O89023	Tpp1	0.962105	0.832053	1.1619	1.13635	0.989115	1.34371	1.62576	1.55211	1.65734	1.89471	4	0.000529063	1.61414	1.40263	1.1508
A2B2C1D1E2F1G4gfedD1E2F1G4gfedcba+ENISDPTSPLR	P01592	Jchain	1	1.03194	1.0072	0.977393	1	1.30903	1.81808	1.76894	1.78985	1.57186	7	0.0024002	1.74702	2.61625	0.667759
A2B2C1D1E2F1G4gfedD1E2F1fedcba+ENISDPTSPLR	P01592	Jchain	1	0.98593	1.11127	0.955683	1.18082	1.79545	2.2656	2.27273	1.93567	1.97184	1	1.12495e-05	1.95891	2.61625	0.74875
A2B2C1D1E2F1G4gfedD1E2F1G4gfedcba+ENISDPTSPLRR	P01592	Jchain	1	1.30618	0.921762	1.08818	0.148975	2.33796	3.97242	2.37678	2.5352	2.20375	1	0.00153104	2.48214	2.61625	0.94874
A2B2C1D1E2F1G4gfedD1E2F1G4gfedcba+IVVPLNNRENISDPTSPLR	P01592	Jchain	1	0.961897	0.944906	1.01693	1.11895	1.30386	1.63795	1.68175	1.50994	1.65751	3	9.38557e-05	1.5831	2.61625	0.605104
A2B2C1D1E2F1G4gfedD1E2F1G4gfedcbB5ba+IVVPLNNRENISDPTSPLR	P01592	Jchain	1.11407	0.948627	1.36967	1	0.880095	4.76322	5.66494	6.13678	4.71769	5.22838	1	3.99633e-07	5.13166	2.61625	1.96146
A2B2C1D1E2F1G4gfF5fedD1E2F1feE2F1G3gfedcbB5ba+VLTLANFTTK	P01831	Thy1	0.968339	0.838433	1.08783	1.25362	1	1.25037	1.53673	1.50339	1.51345	2.03914	1	0.00609401	1.51932	1.13594	1.33751
A2B2C1D1E2F1G4gfedD1E2F1feE2F1G4gfedcbB5ba+VLTLANFTTK	P01831	Thy1	1	0.792254	1.17561	1	1.02849	1.31038	1.42619	1.62137	1.50944	2.02134	24	0.00284465	1.5359	1.13594	1.3521
A2B2C1D1E2F1G4gfedD2dD1E2F1G4gfedcbB5ba+VLTLANFTTK	P01831	Thy1	0.888513	0.814451	1.16481	1.31542	1	1.55754	1.28835	1.77014	1.62803	1.95934	1	0.00305134	1.59285	1.13594	1.40224
A2B2C1D1E2F1G3gfF5fedD1E2F1feE2F1G4gfedcbB5ba+VLTLANFTTK	P01831	Thy1	0.966746	1	0.96021	1.35663	1.0989	1.11506	1.70432	1.83441	1.4908	2.36217	1	0.0210633	1.60239	1.13594	1.41063
A2B2C1D1E2F1G4gfeE2F1fedD1E1eE1edcbB5ba+VLTLANFTTK	P01831	Thy1	0.980282	0.837767	1.09966	1.00467	0.98923	1.34811	1.34017	1.68704	1.59457	1.98956	16	0.00139014	1.60686	1.13594	1.41457
A2B2C1D1E2F1G4gfedD1dcbB5ba+VLTLANFTTK	P01831	Thy1	1.02447	0.763603	1.21928	1.0267	0.9936	1.37487	1.43022	1.60403	1.68973	2.14349	8	0.0031399	1.60707	1.13594	1.41475
A2B2C1D1E2F1G4gfedD1E2F1G4gfedcbB5ba+VLTLANFTTK	P01831	Thy1	1	0.787135	1.14135	1	1	1.23806	1.35817	1.65725	1.63639	1.97543	55	0.00309664	1.6276	1.13594	1.43283
A2B2C1D1E2F1G4gfedD1E2F1feE2F1G3gfedcbB5ba+VLTLANFTTK	P01831	Thy1	0.995647	0.788179	1.07674	1.12499	1	1.12076	1.53627	1.82913	1.65243	2.19735	8	0.00689524	1.63511	1.13594	1.43944
A2B2C1D1E2F1G4gfedD1E2F1G3gfedcbB5ba+VLTLANFTTK	P01831	Thy1	0.994525	0.800496	1.1499	1.07812	1	1.39838	1.53214	1.84505	1.75867	2.27825	40	0.00160266	1.72256	1.13594	1.51642
A2B2C1D1E2F1G4gfedD1E2F1G3gfeE2F1G4gfedcbB5ba+VLTLANFTTK	P01831	Thy1	0.953182	0.77693	1.0843	1.10002	1	1.32699	1.55224	2.04674	1.52948	2.16233	8	0.00255789	1.73398	1.13594	1.52647
A2B2C1D1E2F1G4gfF5fedD1E2F1fF5feE2F1G4gfedcbB5ba+VLTLANFTTK	P01831	Thy1	0.990485	0.58329	1	1.18418	1.18584	1.16398	1.85696	2.30969	2.08704	3.24942	1	0.012346	2.01645	1.13594	1.77514
A2B2C1D1E2F1G4gfedD1E2F1G4gfeE2F1G4gfedcbB5ba+VLTLANFTTK	P01831	Thy1	1	0.702886	1.10289	0.991317	1	1.85433	1.69607	2.15009	2.09426	2.66619	12	0.000221282	2.12011	1.13594	1.8664
A2B2C1D1E2F1G4gfedD1E2F1G3gfeE2F1G3gfedcbB5ba+VLTLANFTTK	P01831	Thy1	1	0.707769	1.23644	1.0035	0.983409	1.8398	1.82179	2.79723	2.34566	3.61339	13	0.00249753	2.44571	1.13594	2.15303
A2B2C1D1E2F1G4gfedD1E2F1fedcbB5ba+DFLPSTISFTWNYQNNTEVIQGIR	P01872	Ighm	1.18097	0.074956	1.41	1	0.910615	1.45464	2.11269	2.65367	1.81544	2.3417	1	0.00541735	2.03987	3.4721	0.587503
A2B2C1D1E2F1G4gfedD1E2edcba+IMESHPNGTFSAK	P01872	Ighm	1	1.22278	0.928864	0.919907	1.26553	1.56706	2.10045	2.10746	1.88077	1.55572	3	0.000613096	1.69481	3.4721	0.488123
A2B2C1D1E2F1G4gfedD1E1edcba+IMESHPNGTFSAK	P01872	Ighm	0.999637	1.14189	1	1	1.09263	1.60664	2.16036	2.14981	1.86147	2.1472	3	3.58049e-05	1.91713	3.4721	0.552152
A2B2C1D1E2F1G4gfedD1E1eE1edcba+IMESHPNGTFSAK	P01872	Ighm	0.953804	1.01727	0.990274	0.921312	1.09518	1.54632	2.19535	2.10243	1.8359	1.90202	6	4.90863e-05	1.9501	3.4721	0.561649
A2B2C1D1E2F1G4gfedD1E2F1fedcba+IMESHPNGTFSAK	P01872	Ighm	0.851969	1.14505	0.850117	1	1.00206	1.50055	2.09055	2.1202	1.85729	2.10339	1	7.83641e-05	2.04499	3.4721	0.588977
A2B2C1D1E2F1G4gfedD1E2F1fedcbB5ba+IMESHPNGTFSAK	P01872	Ighm	1.05431	1.16315	0.805235	0.885167	1.08181	1.98597	2.35921	1.95272	1.94332	2.07554	4	6.08087e-06	2.05533	3.4721	0.591956
A2B2C1D1E2F1G4gfedD1E2edcbB5ba+IMESHPNGTFSAK	P01872	Ighm	0.967418	1.38596	0.950648	0.927673	1.17428	2.17355	2.69032	2.53822	2.31813	2.15483	7	1.27456e-05	2.2826	3.4721	0.657412
A2B2C1D1E2F1G4gfeE2edD1E1edcba+IMESHPNGTFSAK	P01872	Ighm	0.921092	1.34536	1	0.927673	1.16452	2.26353	3.32856	3.01533	2.89877	2.87486	1	1.31057e-05	2.73678	3.4721	0.78822
A2B2C1D1E2F1G4gfedD1E1eE1edcbB5ba+IMESHPNGTFSAK	P01872	Ighm	1	0.995404	0.943357	0.989588	1.10402	2.23962	2.94031	3.25287	3.09187	2.94814	12	0.000331041	2.96282	3.4721	0.853321
A2B2C1D1E2F1G4gfedD1dcbB5ba+IMESHPNGTFSAK	P01872	Ighm	1	1	1	0.954623	1.05562	2.48721	3.78517	3.58262	3.38526	3.54949	16	0.000465084	3.51714	3.4721	1.01297
A2B2C1D1E2F1G4gfedD1E1edcbB5ba+IMESHPNGTFSAK	P01872	Ighm	1	0.872807	1.14413	0.934112	1.07028	2.69777	3.76843	3.6066	3.51863	4.11341	7	0.000288755	3.60054	3.4721	1.03699
A2B2C1D1E2F1G4gfedD2dD1E2F1G4gfedcbB5ba+QGDQYSCMVGHEALPMNFTQK	P01878	Igha	0.935841	0.806971	1	1.19592	1.02695	1.45444	2.84854	3.10443	3.29858	3.68506	1	0.00712473	3.09222	2.19974	1.40572
A2B2C1D1E2F1G4gfedD2dD1E2edcba+CDQCEENYFYNR	P02468	Lamc1	0.900992	1.05543	0.937838	1.18828	1	1.72393	1.68487	1.54742	2.21845	1.98925	1	0.000240997	1.78761	0.955365	1.87113
A2B2C1D1E2F1G4gfedD2dD1dcbB5ba+RIPAINR	P02468	Lamc1	1.24378	1.08259	0.6283	0.835879	1	1.5954	2.38365	1.51259	1.96368	2.1777	2	0.0011734	1.99327	0.955365	2.08639
A2B2C1D1E2F1G4gfedD2dD1E2edcbB5ba+VNSSLHSQISR	P02468	Lamc1	0.997154	1.50483	1	0.970418	1.24821	1.58368	1.83325	1.00968	1.90213	1.89921	1	0.0353721	1.53656	0.955365	1.60835
A2B2C1D1E2F1G4gfedD1E2F1fedcbB5ba+EAQYNSTFR	P03987	Ighg3	0.90066	1.00275	1	0.961531	1.18267	1.45757	1.4184	1.98963	2.60949	1.48945	6	0.0252925	1.58162	2.47371	0.639371
A2B2C1D1E2F1G4gfedD1E2edcbB5ba+EAQYNSTFR	P03987	Ighg3	0.877592	1.04415	1	1	1.1139	1.50699	1.28969	1.73844	1.94971	1.59428	10	0.000829969	1.58755	2.47371	0.641769
A2B2C1D1E2F1G4gfedD1E2F1G4gfedcbB5ba+EAQYNSTFR	P03987	Ighg3	1.30372	1	0.42232	0.304062	0.401221	1.28363	0.385732	2.25258	2.49049	2.21581	2	0.0457618	2.60898	2.47371	1.05468
A2B2C1D1E2F1G4gfedD1dcbB5ba+EAQYNSTFR	P03987	Ighg3	0.894018	1.48977	1	0.907212	1.19164	3.01169	2.45194	4.84217	6.82392	3.04489	1	0.0210487	3.26576	2.47371	1.32019
A2B2C1D1E2F1G4gfF4fedD1E2F1fedcbB5ba+AQTNYTCVAEILYR	P06800	Ptprc	0.993155	0.966645	0.332051	1.0606	0.301576	1.11439	1.2501	1.31802	1.336	1.619	2	0.0133893	1.51015	1.49595	1.00949
A2B2C1D1E2F1fF4fedD1E2F1G4gfedcbB5ba+DNSCVDPPHVPNATIVTR	P06909	Cfh	0.814389	1.04629	1	1.04715	0.889214	0.0989809	0.05575	0.970305	0.936263	0.0912345	1	0.0418632	0.109008	1.06321	0.102528
A2B2C1D1E2F1G4gfeE2edD1E2F1feE2F1fF5fedcba+NLINDYVSNQTQGMIK	P07759	Serpina3k	1.00764	0.734944	1.06533	1	0.82188	0.884185	1.39728	1.60684	1.21344	1.66974	1	0.0250213	1.50717	1.20501	1.25075
A2B2C1D1E2F1G4gfeE2F1G4gfedD1E2F1G4gfeE2F1G4gfedcba+NLINDYVSNQTQGMIK	P07759	Serpina3k	1	0.613467	1.15821	0.926605	0.678885	1.45353	1.34165	1.47711	1.35879	1.47802	3	0.000848277	1.54165	1.20501	1.27936
A2B2C1D1E2F1G4gfedD1E2F1feE2F1fedcbB5ba+NLINDYVSNQTQGMIK	P07759	Serpina3k	1.04738	0.826339	1.16105	0.991992	1.09864	1.00551	1.77478	1.75374	1.17858	1.92249	2	0.0301011	1.58038	1.20501	1.3115
A2B2C1D1E2F1G4gfeE2F1fedD1E2F1feE2F1G4gfedcba+NLINDYVSNQTQGMIK	P07759	Serpina3k	1.11973	0.777743	1.26999	1	0.390812	0.874439	1.63816	1.97223	1.36814	2.09131	2	0.0350988	1.73254	1.20501	1.43777
A2B2C1D1E2F1G4gfF5feE2edD1E2F1feE2F1G4gfedcba+NLINDYVSNQTQGMIK	P07759	Serpina3k	1	0.611516	1.22212	0.938729	1.1224	0.916253	1.85059	1.97788	1.35155	2.54724	4	0.0356378	1.76553	1.20501	1.46515
A2B2C1D1E2F1G4gfF5feE2edD1E2F1feE2F1G4gfedcbB5ba+NLINDYVSNQTQGMIK	P07759	Serpina3k	1.03009	0.625915	1	1	1.01664	1.10092	1.57513	2.04921	1.44777	2.22298	5	0.00915754	1.77256	1.20501	1.47098
A2B2C1D1E2F1G4gfF5fedD1E2eE2F1fedcbB5ba+NLINDYVSNQTQGMIK	P07759	Serpina3k	1	0.668062	1.17553	0.839262	1.03109	0.75743	2.12181	1.9439	1.24377	2.27289	10	0.0424054	1.8852	1.20501	1.56447
A2B2C1D1E2F1G4gfedD1E2eE2edcba+YTGNASALLILPDQGR	P07759	Serpina3k	0.831158	1.04573	1	1	1.18168	1.45448	1.63864	1.63238	1.10976	1.78854	3	0.00412585	1.54454	1.20501	1.28176
A2B2C1D1E2F1G4gfeE2edD1E2F1feE2F1fF5fedcba+YTGNASALLILPDQGR	P07759	Serpina3k	0.84442	0.851381	1.01982	1.31233	1	1.79446	1.66642	1.33914	1.37233	2.04234	1	0.00362861	1.62446	1.20501	1.34808
A2B2C1D1E2F1G4gfedD1E2F1G4gfeE2F1G4gfedcbB5ba+YTGNASALLILPDQGR	P07759	Serpina3k	1.15175	1	0.784413	0.926495	1.02148	1.5961	2.0424	1.65204	1.17037	2.05059	1	0.00313801	1.74158	1.20501	1.44528
A2B2C1D1E2F1G4gfeE2edD1E2eE2F1feE2F1fF3fedcba+YTGNASALLILPDQGR	P07759	Serpina3k	0.914503	1	1.03916	0.965769	1.14772	1.39101	2.13316	2.17028	1.58982	2.69066	1	0.0121784	2.00176	1.20501	1.66119
A2B2C1D1E2F1G4gfedD1E2F1G3gfedcbB5ba+KDTCAQECSHFNLTK	P09055	Itgb1	1	0.651135	1.27423	1	0.958442	0.959444	1.27468	1.61637	2.10007	1.71008	11	0.0343776	1.60649	1.0296	1.5603
A2B2C1D1E2F1G4gfeE2edD1E1eE1edcbB5ba+STEVSNHTLK	P09470	Ace	1	0.855954	1.02638	0.953151	1.14714	0.635353	0.711869	0.548853	0.682634	0.605088	3	0.000192752	0.639247	0.755186	0.846476
A2B2C1D1E2F1G4gfF5feE2edD1E2eE2F1feE2F1G4gfedcbB5ba+ACSFNK	P10761	Zp3	0.962155	0.883895	1.19579	1	1.2002	0.0857746	0.0741362	0.736847	0.794843	0.891879	1	0.023793	0.657318	0.453474	1.44952
A2B2C1D1E2F1G4gfF5fedD1E2eE2F1fedcbB5ba+LDRNPSPDELPQVGNLSLK	P10810	Cd14	1.0284	0.54185	0.927434	1.1459	1	0.985832	1.87038	1.07069	1.62491	1.82038	1	0.0339301	1.672	1.30488	1.28135
A2B2C1D1E2F1G4gfedD1E2F1G4gfedcbB5ba+AFNISPNDTSSGSCGINLVTLK	P11438	Lamp1	1	0.799893	1.0417	1	1.11235	1.26439	1.67134	1.52044	2.26786	1.78098	19	0.00353076	1.65104	1.38873	1.18889
A2B2C1D1E2F1G4gfedD1E2F1feE2F1fedcbB5ba+AFNISPNDTSSGSCGINLVTLK	P11438	Lamp1	0.990142	0.914501	1.20504	1.00533	1	1.51831	1.33457	1.78372	1.83723	1.82451	17	0.000437064	1.65146	1.38873	1.18919
A2B2C1D1E2F1G4gfedD1E2F1G4gfeE2F1G4gfedcbB5ba+AFNISPNDTSSGSCGINLVTLK	P11438	Lamp1	0.960137	0.816204	1.15835	1	1.05579	1.25342	1.47234	1.57517	2.38044	2.09828	6	0.00805071	1.66944	1.38873	1.20213
A2B2C1D1E2F1G4gfeE2F1fedD1E1eE1edcbB5ba+AFNISPNDTSSGSCGINLVTLK	P11438	Lamp1	1	0.861608	1.07757	0.960439	1.15781	1.24421	1.79332	1.60805	2.10074	2.18106	5	0.00242486	1.80169	1.38873	1.29736
A2B2C1D1E2F1G4gfeE2F1fedD1E1edcbB5ba+AFNISPNDTSSGSCGINLVTLK	P11438	Lamp1	0.870505	0.909953	1.07398	1.11075	0.742178	1.32475	1.40023	1.94338	2.6293	1.70944	2	0.00785362	1.82109	1.38873	1.31133
A2B2C1D1E2F1G4gfedD1E2F1G3gfeE2F1G4gfedcbB5ba+AFNISPNDTSSGSCGINLVTLK	P11438	Lamp1	1	0.999203	1.31207	1.13243	0.912813	1.63754	2.01939	1.94456	1.99656	2.07721	3	3.35931e-05	1.85907	1.38873	1.33868
A2B2C1D1E2F1G4gfedD1dcbB5ba+AFNISPNDTSSGSCGINLVTLK	P11438	Lamp1	1	0.781959	1.0987	0.969867	1.1478	1.20454	1.84032	1.81294	2.09277	2.16924	5	0.00186735	1.86384	1.38873	1.34212
A2B2C1D1E2F1G4gfedD1E2F1feE2F1G3gfedcbB5ba+AFNISPNDTSSGSCGINLVTLK	P11438	Lamp1	1	0.830312	1.09926	0.82427	0.948222	1.326	1.47023	2.11676	2.37794	1.72798	3	0.00281857	1.87323	1.38873	1.34888
A2B2C1D1E2F1G4gfedD1E2F1G3gfedcbB5ba+AFNISPNDTSSGSCGINLVTLK	P11438	Lamp1	1	0.7758	1.18971	1.01759	0.972694	1.27127	1.99464	1.90849	2.28471	1.69247	10	0.00169624	1.87935	1.38873	1.35328
A2B2C1D1E2F1G4gfedD1E2eE2F1G3gfedcbB5ba+AFNISPNDTSSGSCGINLVTLK	P11438	Lamp1	1.10017	1.05024	1	0.659987	0.770168	1.39529	1.64593	1.48839	2.33412	1.91555	1	0.00220318	1.91658	1.38873	1.3801
A2B2C1D1E2F1G4gfeE2edD1E2F1feE2F1fedcbB5ba+AFNISPNDTSSGSCGINLVTLK	P11438	Lamp1	1	1.26968	0.126677	1.13189	0.915222	1.45561	1.90011	1.84167	2.4176	2.16212	1	0.00320056	1.95928	1.38873	1.41084
A2B2C1D1E2F1G4gfeE2edD1E1eE1edcbB5ba+AFNISPNDTSSGSCGINLVTLK	P11438	Lamp1	0.98122	0.888708	1.45917	1	1.05126	1.52728	1.67943	2.71308	3.67799	2.13126	1	0.0137711	2.01205	1.38873	1.44884
A2B2C1D1E2F1G4gfeE2F1fedD1E2F1feE2F1fedcbB5ba+AFNISPNDTSSGSCGINLVTLK	P11438	Lamp1	1	0.734821	1.21704	1	1	1.73301	1.76888	2.10688	2.18503	2.31555	8	7.33807e-05	2.07943	1.38873	1.49736
A2B2C1D1E2F1G4gfedD1E2F1G3gfeE2F1G3gfedcbB5ba+AFNISPNDTSSGSCGINLVTLK	P11438	Lamp1	0.995641	0.886454	1.165	1.04093	1	2.38773	2.12631	3.13178	4.23175	2.53329	1	0.0073238	2.57671	1.38873	1.85544
A2B2C1D1E2F1G4gfF5fedD1E2F1fedcbB5ba+AFNISPNDTSSGSCGINLVTLK	P11438	Lamp1	0.0964695	1	1.24908	1.07317	0.110962	2.33887	2.7056	2.95091	3.49105	2.87136	1	0.000118685	3.06148	1.38873	2.20452
A2B2C1D1E2F1G4gfF5fedD1E2F1feE2F1fedcbB5ba+AFNISPNDTSSGSCGINLVTLK	P11438	Lamp1	0.96326	0.853461	1.57997	1.24097	1	2.99637	2.75697	3.38188	4.23542	3.56882	1	4.7911e-05	3.11404	1.38873	2.24236
A2B2C1D1E2F1G4gfedD1E2F1feE2F1G3gfedcbB5ba+DATIQAYLSSGNFSK	P11438	Lamp1	1.13023	0.875111	1.16968	1.03217	0.94631	1.1367	1.47008	1.58853	1.69687	1.73126	2	0.00344203	1.50024	1.38873	1.08029
A2B2C1D1E2F1G4gfedD1E2F1G4gfeE2F1G4gfedcbB5ba+DATIQAYLSSGNFSK	P11438	Lamp1	1	0.655886	1.11082	1.03132	0.966967	0.862392	1.45673	1.35019	1.83243	1.82106	22	0.030439	1.52996	1.38873	1.1017
A2B2C1D1E2F1G4gfeE2F1G4gfedD1E2F1G4gfeE2F1G4gfedcbB5ba+DATIQAYLSSGNFSK	P11438	Lamp1	0.886578	0.485583	1.16893	1.07033	0.99663	1.15355	1.52697	1.46582	1.57678	1.94886	2	0.00776319	1.5799	1.38873	1.13766
A2B2C1D1E2F1G4gfedD1E2F1G3gfeE2F1G4gfedcbB5ba+DATIQAYLSSGNFSK	P11438	Lamp1	1	0.736515	1.12218	1.02633	1	1.25997	1.32661	1.76436	1.90029	1.80425	11	0.00254897	1.72888	1.38873	1.24494
A2B2C1D1E2F1G4gfeE2F1fedD1E2F1G3gfeE2F1G4gfedcbB5ba+DATIQAYLSSGNFSK	P11438	Lamp1	0.347533	1.09851	1.1856	0.956052	1.06509	1.39388	1.49905	1.83004	2.03068	2.01356	2	0.00332611	1.761	1.38873	1.26807
A2B2C1D1E2F1G4gfF5fedD1E2F1G4gfedcba+DATIQAYLSSGNFSK	P11438	Lamp1	1.13624	0.522388	1.43553	0.974605	1	0.859448	1.8123	2.60168	2.0223	2.94396	1	0.02863	1.96103	1.38873	1.4121
A2B2C1D1E2F1G4gfeE2F1G3gfedD1E2F1G3gfeE2F1G4gfedcbB5ba+DATIQAYLSSGNFSK	P11438	Lamp1	0.86066		0.780189	1.89402	1.1619	1.64162	1.7824	1.88631	2.05824	2.91184	1	0.0350515	2.00336	1.38873	1.44259
A2B2C1D1E2F1G4gfedD1E2F1G3gfeE2F1G3gfedcbB5ba+DATIQAYLSSGNFSK	P11438	Lamp1	1	0.819219	1.20029	1	0.752876	1.61278	1.68195	2.29614	2.59624	1.96262	6	0.000703743	2.11017	1.38873	1.5195
A2B2C1D1E2F1G4gfedD1E1edcba+GYLLTLNFTK	P11438	Lamp1	1	0.883143	1.10606	1	1	1.30839	1.61589	1.59418	1.58179	1.91057	11	0.000345549	1.59601	1.38873	1.14926
A2B2C1D1E2F1G4gfedD1dcba+GYLLTLNFTK	P11438	Lamp1	1	0.935115	1.07852	1	1	1.53349	1.73084	1.91641	1.90282	2.33301	5	0.00226987	1.86659	1.38873	1.3441
A2B2C1D1E2F1G4gfedD1E2F1G3gfeE2F1G3gfedcba+YSVQHMYFTYNLSDTEHFPNAISK	P11438	Lamp1	1	0.962677	1.0744	0.929164	1.03707	1.25685	1.34769	1.58692	1.57764	1.67626	2	0.000385378	1.51103	1.38873	1.08806
A2B2C1D1E2F1G4gfedD1E2F1G4gfedcba+LIPHLEKPLQNFTLCFR	P12246	Apcs	0.9515	0.698193	1.11091	1	1.00036	1.03453	1.95018	1.86209	1.49791	2.13917	1	0.00707057	1.86959	1.47331	1.26897
A2B2C1D1E2F1G4gfedD1E2F1feE2F1G4gfedcba+ACQFNR	P14231	Atp1b2	0.823499	1.02929	0.841797	1.00413	1	1.40465	1.50666	1.32952	1.54852	1.51629	5	2.41668e-05	1.52464	1.21392	1.25597
A2B2C1D1E2F1G4gfedD1E2F1G4gfeE2F1G4gfedcba+FLEPYNDSIQAQK	P14231	Atp1b2	0.921419	0.778852	0.371488	1.13553	0.944921	1.20422	1.57705	1.50978	1.62125	1.65919	2	0.00198175	1.72202	1.21392	1.41856
A2B2C1D1E2F1G4gfedD1dcba+NQNSTCIGTDLNR	P15089	Cpa3	0.801165	1	0.866659	1.04393	1.05426	1.7737	1.35693	1.19121	1.47766	1.53864	1	0.00152444	1.5081	2.68623	0.561418
A2B2C1D1E2F1G4gfedD1dcbB5ba+NQNSTCIGTDLNR	P15089	Cpa3	0.934273	1.01664	1	1	1.18077	1.7344	1.39745	1.53783	1.86097	2.04393	3	0.00047536	1.6776	2.68623	0.624516
A2B2C1D1E2F1G4gfedD1E2eE2F1fF5fedcbB5ba+TIPHHQYNATINK	P16294	F9	0.758284	0.926911	1.06922	0.963764	1.04209	1.32536	1.37649	1.41802	1.9346	1.59938	2	0.00159481	1.53978	1.20234	1.28066
A2B2C1D1E2F1G4gfedD2dD1E2F1feE2F1fedcbB5ba+QNITQK	P16406	Enpep	1.04493	0.831332	0.945475	1	1.2279	0.558649	0.64071	0.645811	0.722564	0.636263	1	0.000761358	0.642329	0.779985	0.823515
A2B2C1D1E2F1G4gfeE2edD1E1eE1edcba+LDPPCTNTTAPSNYLNNPYVR	P16675	Ctsa	1	0.942239	1.15849	1.16848	0.994077	1.53321	1.47335	1.69909	1.6258	1.64707	1	2.18111e-05	1.51853	1.1496	1.32093
A2B2C1D1E2F1G4gfedD1dcba+LDPPCTNTTAPSNYLNNPYVR	P16675	Ctsa	1	0.870672	1.04156	1.00917	1.01698	1.36955	1.45192	1.47617	1.62449	1.62077	8	1.92297e-05	1.52483	1.1496	1.3264
A2B2C1D1E2F1G4gfedD1E1eE1F1fedcba+MYVTNDTEVAENNYEALK	P16675	Ctsa	0.973051	0.879739	1.11424	1.07577	0.932777	1.29366	1.42845	1.53783	1.54947	1.80156	4	0.000522108	1.52764	1.1496	1.32885
A2B2C1D1E2F1G4gfedD1E2F1G4gfedcba+MYVTNDTEVAENNYEALK	P16675	Ctsa	0.895681	0.856987	1.15227	1	1.05638	1.41285	1.19723	1.78712	1.83157	2.1042	1	0.00408548	1.68879	1.1496	1.46903
A2B2C1D1E2F1G4gfedD1E2F1G3gfedcba+LNNSQIK	P17047	Lamp2	1.04454	0.785791	1.14408	0.994991	0.937444	1.3168	1.40951	1.60782	1.64034	1.58322	4	0.000283629	1.54368	1.06295	1.45227
A2B2C1D1E2F1G4gfedD1E1eE1edcbB5ba+NLSFWDAPLGSSYMCNK	P17047	Lamp2	0.954601	0.700192	1.05908	1	1.15506	1.39285	1.64825	1.5965	2.17823	1.76321	1	0.00116641	1.69453	1.06295	1.59418
A2B2C1D1E2F1G4gfedD1dcba+VPFIFNINPATTNFTGSCQPQSAQLR	P17047	Lamp2	1	1.11751	1.1036	1.02203	0.0789757	1.26187	1.55448	1.56222	1.5624	1.69848	3	0.0134927	1.52742	1.06295	1.43697
A2B2C1D1E2F1G4gfF5fedD1E2edcba+VPFIFNINPATTNFTGSCQPQSAQLR	P17047	Lamp2	0.956427	0.820011	1.16086	1.05813	1	2.27398	1.23623	1.55159	1.40662	1.67391	1	0.00956563	1.54589	1.06295	1.45435
A2B2C1D1E2F1G4gfedD1E2F1G4gfedcbB5ba+VPFIFNINPATTNFTGSCQPQSAQLR	P17047	Lamp2	1	0.972604	1.19925	0.957086	1.37977	1.65975	1.65834	1.59734	1.34107	2.03501	1	0.00377635	1.55152	1.06295	1.45964
A2B2C1D1E2F1G4gfedD1dcba+VQPFNVTK	P17047	Lamp2	1	0.802696	1.18001	1	0.993583	1.30958	1.40367	1.45983	1.65871	1.7903	4	0.00106597	1.50614	1.06295	1.41695
A2B2C1D1E2F1G4gfedD1E2F1G3gfedcba+NGTSFDIHYGSGSLSGYLSQDTVSVPCK	P18242	Ctsd	1	0.754598	1.12439	1.18785	0.928037	1.54356	1.87859	1.9449	2.03778	2.17274	6	0.000106961	1.92074	1.60241	1.19866
A2B2C1D1E2F2G4gfedD1E2F1G4gfedcbB5ba+YYHGELSYLNVTR	P18242	Ctsd	1	1.25245	0.776601	0.816933	1.09825	0.477387	0.509672	0.727203	0.0809002	0.76993	1	0.0135777	0.579491	1.60241	0.361638
A2B2C1D1E2F1G4gfedD1E1eE1F1fedcba+YYHGELSYLNVTR	P18242	Ctsd	1	0.962951	0.941489	1	1.07812	1.71219	1.51154	1.34344	1.60444	1.65263	13	3.33539e-05	1.59437	1.60241	0.994987
A2B2C1D1E2F1G4gfeE2F1fedD1E1edcbB5ba+YYHGELSYLNVTR	P18242	Ctsd	0.83825	1.05987	0.960086	1.02185	1.03783	1.47502	1.79924	1.56527	1.44449	1.71223	4	5.32664e-05	1.62083	1.60241	1.0115
A2B2C1D1E2F1G4gfeE2edD1E1eE1edcbB5ba+YYHGELSYLNVTR	P18242	Ctsd	0.904398	1.13513	0.982266	0.946318	1.17601	2.22784	1.66115	1.31407	1.69119	1.62636	7	0.0025948	1.65307	1.60241	1.03162
A2B2C1D1E2F1G4gfF5feE2edD1E1edcbB5ba+YYHGELSYLNVTR	P18242	Ctsd	0.731807	0.484042	1.37018	1.10617	1	1.84013	3.50707	2.88288	2.39349	3.09799	1	0.000555006	2.90441	1.60241	1.81253
A2B2C1D1E2F1G4gfeE2F1fedD1E2eE2F1feE2F1fedcbB5ba+IGNGTR	P20239	Zp2	1	1.357	0.695034	0.923151	1.21443	1.06323	0.241461	0.24599	0.477828	0.325545	1	0.0184973	0.346161	0.472621	0.732429
A2B2C1D1E2F1G4gfeE2edD2dD1E2F1feE2F1fedcbB5ba+IGNGTR	P20239	Zp2	1.09711	0.968667	1	0.982052	1.37792	0.462381	0.343428	0.263429	0.433256	0.352204	1	2.88944e-05	0.347019	0.472621	0.734244
A2B2C1D1E2F1G4gfF5feE2edD2dD1E2F1feE2F1fedcbB5ba+IGNGTR	P20239	Zp2	1	1.0373	0.887307	1.21725	0.992444	0.616247	0.487349	0.323248	0.326228	0.349038	1	5.73001e-05	0.364879	0.472621	0.772033
A2B2C1D1E2F1G4gfF5feE2edD1E2F1feE2F2fedcbB5ba+IGNGTR	P20239	Zp2	1	1.01257	0.975156	0.787296	1.52281		0.448907		0.443714	0.354688	1	0.00802223	0.426273	0.472621	0.901935
A2B2C1D1E2F1G4gfeE2F1fedD1E2F1feE2F1feE2F1fedcbB5ba+IGNGTR	P20239	Zp2	1	0.953977	1.29409	0.937382	1.34208	0.816324	0.352306		0.569709	0.35648	1	0.00405246	0.43298	0.472621	0.916125
A2B2C1D1E2F1G4gfeE2edD1E1edcbB5ba+IGNGTR	P20239	Zp2	1	1.35394	0.923739	0.920244	1.3183	1.07061	0.574469	0.231691	0.0567271	0.533898	1	0.0152133	0.43605	0.472621	0.92262
A2B2C1D1E2F1G4gfeE2F1fedD2dD1E2eE2F1feE2F1fedcbB5ba+IGNGTR	P20239	Zp2	1.09247	0.984573	1	0.702859	1.3768	0.362919	0.434543		0.793108		1	0.0280197	0.468996	0.472621	0.99233
A2B2C1D1E2F1G4gfF5fedD1E2eE2F1G3gfedcbB5ba+IGNGTR	P20239	Zp2	1.0242	1	0.878404	0.79677	1.25801	0.742046	0.45498	0.392486	0.595441	0.330323	3	0.00193437	0.476446	0.472621	1.00809
A2B2C1D1E2F1G4gfF5feE2edD2dD1E2F1feE2F1G4gfedcbB5ba+IGNGTR	P20239	Zp2	0.874174	1.4293	0.859019	1	1.07489	0.996792	0.741563	0.456039	0.412868	0.367493	1	0.0212254	0.489205	0.472621	1.03509
A2B2C1D1E2F1G4gfF5feE2F1fedD1E2F1feE2F2fedcbB5ba+IGNGTR	P20239	Zp2	1.02	1.04254	0.931411	0.931154	1	0.492945	0.563801	0.234853	0.50787	0.468181	1	2.44537e-05	0.496656	0.472621	1.05085
A2B2C1D1E2F1G4gfeE2edD1E1eE1edcba+IGNGTR	P20239	Zp2	1	1.30683	0.830319	0.994263	1.52344	1.08314	0.0602669	0.475534	0.787231	0.505735	1	0.0318636	0.515522	0.472621	1.09077
A2B2C1D1E2F1G4gfedD1E1eE1edcba+IGNGTR	P20239	Zp2	1	0.909327	0.94394	1.23347	1.36093	0.626045	0.636745	0.442801	0.595322	0.594591	2	0.000669251	0.538214	0.472621	1.13879
A2B2C1D1E2F1G4gfeE2eE2edD1E2eE2F1feE2F1fedcbB5ba+IGNGTR	P20239	Zp2	1	1.2348	0.919259	0.891505	1.20013	0.571905	0.574217	0.43139	0.571267	0.65143	1	0.000276038	0.538472	0.472621	1.13933
A2B2C1D1E2F2G3gfeE2F1fedD1E2F1feE2F1G4gfedcbB5ba+IGNGTR	P20239	Zp2	1	0.888995	0.745839	1.03526	1.40148	0.679837	0.566034	0.272579	0.667464	0.46719	1	0.00649209	0.547998	0.472621	1.15949
A2B2C1D1E2F1G4gfeE2F1fedD1E2F1feE2F1G3gfedcbB5ba+IGNGTR	P20239	Zp2	0.875865	1.02271	0.939414	0.926025	1.14703	0.77136	0.530838	0.386113	0.64643	0.457189	2	0.000946279	0.548089	0.472621	1.15968
A2B2C1D1E2F1G4gfedD1E1edcbB5ba+IGNGTR	P20239	Zp2	0.98678	1.1831	0.925606	1	1.214	0.742064	0.565681	0.368893	0.654871	0.520756	3	0.000423914	0.549608	0.472621	1.16289
A2B2C1D1E2F1G4gfF5feE2edD1E2F1feE2F1fF5fedcbB5ba+IGNGTR	P20239	Zp2	1	0.894759	0.990509	1.01617	1.1486	0.642047	0.559367	0.422588	0.736906	0.504853	1	0.000200903	0.559531	0.472621	1.18389
A2B2C1D1E2F1G4gfedD1E2F1fedcbB5ba+IGNGTR	P20239	Zp2	0.997255	0.74266	1	1.14691	1.17234	0.724755	0.52608	0.561344	0.625837	0.513944	3	0.00116895	0.563671	0.472621	1.19265
A2B2C1D1E2F1G4gfeE2edD1E2F1feE2F1fedcbB5ba+IGNGTR	P20239	Zp2	0.898048	0.923553	1	1	1.21583	0.51086	0.492671	0.523119	0.848495	0.990311	3	0.0214728	0.563778	0.472621	1.19288
A2B2C1D1E2F1G4gfF5feE2edD1E2eE2F1G3gfedcbB5ba+IGNGTR	P20239	Zp2	1	1.18927	0.936	0.816005	1.24274	0.627232	0.659342	0.538539	0.562671	0.550318	1	0.000626287	0.565973	0.472621	1.19752
A2B2C1D1E2F1G4gfeE2edD1E2F1feE2F1G3gfedcbB5ba+IGNGTR	P20239	Zp2	0.981565	1.62095	0.850997	1.10593	1	1.02176	0.835417	0.347105	0.637188	0.500337	1	0.0383728	0.58772	0.472621	1.24353
A2B2C1D1E2F1G4gfF5feE2edD1E2eE2F1feE2F1G4gfedcbB5ba+IGNGTR	P20239	Zp2	0.915835	0.931408	1.03894	1.07136	1.37339	0.608941	0.631179	0.441963	0.92078	0.588378	2	0.00546364	0.596189	0.472621	1.26145
A2B2C1D1E2F1G4gfeE2F1fedD1E1edcbB5ba+IGNGTR	P20239	Zp2	1.14308	0.844284	0.966087	1.03727	1	0.625146	0.742605	0.500558	0.586909	0.611911	1	0.000265189	0.607934	0.472621	1.2863
A2B2C1D1E2F1G4gfF5feE2eE2edD1E2eE2F1feE2F1G4gfedcbB5ba+IGNGTR	P20239	Zp2	1	1.18186	0.924385	1.02163	0.964377	0.776021	0.741928	0.478547	0.458692	0.63102	1	0.000938684	0.611467	0.472621	1.29378
A2B2C1D1E2F1G4gfeE2F1fedD1E2eE2F1fF5feE2F1fF5fedcbB5ba+IGNGTR	P20239	Zp2	1	1.12385	0.783404	0.961662	1.04888	0.63084	0.5853	0.408931	0.697606	0.658552	1	0.000929095	0.617798	0.472621	1.30717
A2B2C1D1E2F1G4gfF5feE2F1fedD1E2F1feE2F1fedcbB5ba+IGNGTR	P20239	Zp2	0.639625	1	1.09175	0.838248	1.47706	0.812068	0.566167	0.530876	0.605514	0.614888	1	0.0322692	0.618033	0.472621	1.30767
A2B2C1D1E2F1G4gfedD1E2F1feE2F1fedcbB5ba+IGNGTR	P20239	Zp2	1	1	0.840944	0.944363	1.1861	0.913467	0.607083	0.464565	0.602197	0.623354	7	0.00519023	0.619602	0.472621	1.31099
A2B2C1D1E2F1G4gfF5feE2edD1E2eE2F1feE2F1G3gfedcbB5ba+IGNGTR	P20239	Zp2	0.871742	0.990805	1.07171	0.946803	1.07594	0.736953	0.561758	0.375081	0.852449	0.591872	2	0.00348569	0.627046	0.472621	1.32674
A2B2C1D1E2F1G4gfedD1E2F1feE2F1G3gfedcbB5ba+IGNGTR	P20239	Zp2	0.982488	1.08018	0.92008	1	1.02124	0.810433	0.555894	0.619548	0.672342	0.61849	5	0.000127229	0.631941	0.472621	1.3371
A2B2C1D1E2F1G4gfF5feE2edD1E2F1feE2F1G4gfedcbB5ba+IGNGTR	P20239	Zp2	0.889318	1.07482	0.878422	1	1.17935	0.666447	0.741876	0.607806	0.658144	0.540364	1	0.000587813	0.637438	0.472621	1.34873
A2B2C1D1E2F1G4gfeE2F1fedD1E2eE2F1feE2F1G4gfedcbB5ba+IGNGTR	P20239	Zp2	0.78227	1.41554	0.873619	1	1.35591	0.930454	0.643847	0.474168	0.744931	0.607743	6	0.0260135	0.639532	0.472621	1.35316
A2B2C1D1E2F1G4gfedD1E2eE2F1fedcbB5ba+IGNGTR	P20239	Zp2	1.00372	1	0.827595	0.956297	1.01973	0.793847	0.721864	0.398893	0.520803	0.635282	1	0.00225324	0.653288	0.472621	1.38227
A2B2C1D1E2F1G4gfeE2edD1E2F1feE2F1G4gfedcbB5ba+IGNGTR	P20239	Zp2	0.855097	0.968477	0.962603	1.05997	1.2578	0.72738	0.677085	0.490343	0.758948	0.611784	2	0.00215042	0.657668	0.472621	1.39153
A2B2C1D1E2F1G4gfeE2F1fedD1E2F1feE2F2fedcbB5ba+IGNGTR	P20239	Zp2	1.11359	0.952542	1	1.00874	0.969754	0.750685	0.584108	0.461978	0.672703	0.808545	1	0.000787245	0.66355	0.472621	1.40398
A2B2C1D1E2F1G4gfeE2edD1E2eE2eE2F1G4gfedcbB5ba+LADENQNVSEMGWIVK	P20239	Zp2	0.935319	0.728958	1.06325	1	1.03792	0.354466	0.328722	0.301651	0.498255	0.413699	1	3.48326e-05	0.386445	0.472621	0.817664
A2B2C1D1E2F1G4gfeE2edD1E2eE2eE2F1G3gfedcbB5ba+LADENQNVSEMGWIVK	P20239	Zp2	1	0.602269	1.01108	0.98892	1.09449	0.363444	0.330638	0.339794	0.461541	0.427038	1	0.000269834	0.39222	0.472621	0.829883
A2B2C1D1E2F1G4gfeE2eE2edD1E2eE2eE2F1G3gfedcbB5ba+LADENQNVSEMGWIVK	P20239	Zp2	1	0.68088	1.00012	0.951667	1.16749	0.456559	0.473442	0.435996	0.429238	0.485598	1	0.00280964	0.463536	0.472621	0.980776
A2B2C1D1E2F1G4gfF5feE2edD1E2eE2F1G3gfeE2F1G3gfedcba+LADENQNVSEMGWIVK	P20239	Zp2	1.04449	0.519632	1.43288	0.79733	1	0.269192	0.535632	0.401054	0.397555	0.600431	1	0.012373	0.46446	0.472621	0.982732
A2B2C1D1E2F1G4gfF4feE2eE2edD1E2eE2eE2F1G3gfedcbB5ba+LADENQNVSEMGWIVK	P20239	Zp2	1.02008	0.812531	1	1.33413	0.916354	0.609918	0.52131	0.507165	0.497033	0.549054	1	0.00068851	0.54078	0.472621	1.14421
A2B2C1D1E2F1G4gfeE2edD1E2F1G4gfeE2F1G4gfedcbB5ba+LADENQNVSEMGWIVK	P20239	Zp2	0.980234	0.66945	1.08805	1	1.2367	0.498649	0.610359	0.624545	0.798775	0.667246	1	0.00961581	0.628593	0.472621	1.33002
A2B2C1D1E2F1G4gfedD1E2F1G3gfedcba+SITVLLGAHNK	P21844	Cma1	1	0.919044	1	1.06565	0.921994	1.4324	1.58709	1.54913	1.65962	1.92529	9	7.05632e-05	1.63424	2.47558	0.660144
A2B2C1D1E2F1G4gfedD1E2F1G3gfedcbB5ba+SITVLLGAHNK	P21844	Cma1	0.988217	0.921518	1.03568	1.01476	1	1.52804	1.77176	1.52083	1.62695	2.08215	23	0.00200325	1.65827	2.47558	0.669852
A2B2C1D1E2F1G4gfedD1E2F1G4gfeE2F1G4gfedcbB5ba+KDDEPLETTGDFNTTK	P21995	Emb	1.18082	0.431119	1.01534	1	0.919418	1.00837	2.14555	2.35845	1.75129	2.91237	1	0.0110326	2.24856	1.29485	1.73654
A2B2C1D1E2F1G4gfedD1E1eE1edcba+SCNISVTEK	P21995	Emb	0.845395	1.23203	1.25768	1	0.891331	1.47413	1.90733	1.82474	2.31339	1.83148	1	0.000825533	1.82287	1.29485	1.40778
A2B2C1D1E2F1G4gfedD1E2F1G3gfeE2F1G4gfedcbB5ba+YSNLSLK	P21995	Emb	0.996548	0.638462	1.29176	1.11627	0.970653	1.25815	1.90754	1.71508	1.49683	1.71578	2	0.00401881	1.6068	1.29485	1.24091
A2B2C1D1E2F1G4gfedD1E2F1G4gfeE2F1G4gfedcbB5ba+YSNLSLK	P21995	Emb	0.0776314	1	1.32212	1.17133	0.935782	1.21654	2.41955	2.16565	1.72168	2.33224	1	0.00889567	1.97826	1.29485	1.52779
A2B2C1D1E2F1G4gfedD1E2F1G4gfedcbB5ba+NESTGSLGTQGR	P22725	Wnt5a	1	1.20687	0.895808	0.772785	1.04748	1.53967	1.24941	1.24376	2.06878	1.58005	1	0.0108876	1.54069	1.16693	1.32029
A2B2C1D1E2F1G4gfedD1E2F1G4gfedcba+EGASEEETNLSK	P23953	Ces1c	1	0.700944	1.01298	0.850075	1.04307	0.915563	1.52339	1.47993	1.39369	1.91273	3	0.0159827	1.52028	1.29217	1.17653
A2B2C1D1E2F1G4gfedD1E2F1fedcbB5ba+NATSYPPMCSQDAGWAK	P23953	Ces1c	1.06149	0.670689	1	0.928207	1.06733	0.970723	1.51887	1.41547	1.58563	1.84568	1	0.0117439	1.52137	1.29217	1.17737
A2B2C1D1E2F1G4gfedD1E2F1G4gfedcbB5ba+NATSYPPMCSQDAGWAK	P23953	Ces1c	1	0.812409	1.04295	0.869471	1.06792	1.00815	1.51087	1.38127	1.72716	1.7673	15	0.00738684	1.60464	1.29217	1.24182
A2B2C1D1E2F1G4gfedD1E2eE2F1fF5fedcba+NATSYPPMCSQDAGWAK	P23953	Ces1c	1	0.731629	1.12671	0.792911	1.02848	0.899365	1.7305	1.77943	1.93823	1.85289	1	0.00839445	1.77831	1.29217	1.37623
A2B2C1D1E2F1G4gfedD1E2F1G3gfeE2F1G3gfedcbB5ba+MIENGSLSFLPTLR	P28653	Bgn	1.07848	1.06283	0.153308	1	0.921633	1.34487	1.2549	1.6502	1.41122	1.78196	1	0.0122502	1.54347	1.15167	1.3402
A2B2C1D1E2F1G4gfedD1E2F1fedcba+AGALCLSNDTGLGLSSVVPLQAFK	P28665	Mug1	0.979815	1	1.22944	0.976114	1.24052	1.24434	2.21236	2.19286	1.98322	2.26899	1	0.00206109	1.89417	1.18033	1.60479
A2B2C1D1E2F1G4gfedD1E2F1G4gfedcba+EVNSQLDNNGCSTQEVNITELQSK	P28665	Mug1	1	0.627007	1.13848	1	1.0024	0.789904	1.5332	1.7679	1.26928	1.80906	7	0.0483377	1.5474	1.18033	1.31099
A2B2C1D1E2F1G4gfedD1E2eE2F1fF5fedcba+YLNETQQLTQK	P28665	Mug1	1.02494	0.776308	1.11843	1.00861	1.1346	0.858957	1.99955	1.7561	1.29642	2.2898	2	0.0436244	1.68999	1.18033	1.4318
A2B2C1D1E2F2G4gfedD1E2F1G4gfedcba+YLNETQQLTQK	P28665	Mug1	1	0.915526	1.00961	0.719851	1.07544	0.942117	1.8358	1.62255	1.34688	2.03417	1	0.0159071	1.70347	1.18033	1.44322
A2B2C1D1E2F1G4gfF5fedD1E2eE2F1fedcba+YLNETQQLTQK	P28665	Mug1	1.19219	0.84163	1	0.981079	1.46404	0.937079	2.52424	2.32323	1.5935	2.74856	1	0.0293185	1.908	1.18033	1.6165
A2B2C1D1E2F1G4gfedD1E2F1G4gfedcbB5ba+AWGISVLNPNK	P31996	Cd68	0.96703	0.911929	1.04016	1	1.07242	1.31175	1.44666	1.59574	1.81289	1.88479	4	0.000577621	1.61047	2.10274	0.765891
A2B2C1D1E2F1G4gfedD1E2F1fF5fedcbB5ba+AWGISVLNPNK	P31996	Cd68	1	0.830825	1.20829	1.12423	0.902992	1.37443	1.6968	1.81618	1.56666	1.96434	1	0.000603252	1.66486	2.10274	0.791757
A2B2C1D1E2F1G4gfeE2F1fedD1E1edcbB5ba+AWGISVLNPNK	P31996	Cd68	0.91825	0.810049	1.10119	1.00934	1.00991	1.4022	1.57555	1.74986	1.81762	2.00109	8	0.00018923	1.75928	2.10274	0.836663
A2B2C1D1E2F1G4gfF5fedD1E2F1fedcbB5ba+AWGISVLNPNK	P31996	Cd68	0.91978	0.826395	1.02235	1	1.14021	1.57037	1.68519	1.80399	1.97584	1.72552	1	1.82861e-05	1.77135	2.10274	0.842402
A2B2C1D1E2F1G4gfedD1E2F1G3gfedcbB5ba+AWGISVLNPNK	P31996	Cd68	1.05996	0.622605	0.973489	1.1015	0.9756	1.47808	1.92649	1.70105	1.78879	1.99213	2	0.000152441	1.80893	2.10274	0.860273
A2B2C1D1E2F1G4gfedD1E2F1fedcbB5ba+AWGISVLNPNK	P31996	Cd68	0.924474	0.895335	1.17308	1.01693	1.04398	1.68066	1.92873	2.29185	2.37683	2.5442	3	0.000112748	2.17098	2.10274	1.03245
A2B2C1D1E2F1G4gfeE2edD1E1eE1edcbB5ba+AWGISVLNPNK	P31996	Cd68	0.931045	0.809426	1.18238	0.998194	1.18911	1.70848	2.08727	2.28184	2.59926	2.66978	2	0.000178057	2.22567	2.10274	1.05846
A2B2C1D1E2F1G4gfeE2F1fedD1E1edcba+AWGISVLNPNK	P31996	Cd68	1.00816	0.873793	1.00266	1.03464	1.04596	1.64624	2.17945	2.21107	2.4118	2.58119	2	0.00122244	2.24088	2.10274	1.0657
A2B2C1D1E2F1G4gfF5feE2edD1E1edcbB5ba+AWGISVLNPNK	P31996	Cd68	1	0.568534	1.51073	1.27641	0.979093	2.11355	3.74064	4.05167	4.12328	3.73592	1	0.000259526	3.50993	2.10274	1.66922
A2B2C1D1E2F1G4gfedD1dcbB5ba+KAWGISVLNPNK	P31996	Cd68	0.274472	0.875865	1.03006	1.1218	1.06819	1.17243	1.72573	1.51954	1.4548	1.6651	2	0.0085751	1.56191	2.10274	0.742798
A2B2C1D1E2F1G4gfeE2F1fedD1E1edcbB5ba+KAWGISVLNPNK	P31996	Cd68	0.845747	0.952094	1.08915	1	1.04608	1.26796	1.58547	1.61921	1.58634	1.79218	8	0.000267273	1.59654	2.10274	0.759266
A2B2C1D1E2F1G4gfedD1E2F1G4gfedcbB5ba+KAWGISVLNPNK	P31996	Cd68	1.01	0.823277	1.09964	1	1.00833	1.14467	1.70702	1.61944	1.62969	1.99725	6	0.00236526	1.63356	2.10274	0.776874
A2B2C1D1E2F1G4gfedD1E2F1feE2F1G4gfedcbB5ba+KAWGISVLNPNK	P31996	Cd68	0.948035	1	1.21688	1.00469	0.978854	1.32811	1.9374	1.80678	1.79899	2.19605	1	0.000760655	1.81872	2.10274	0.864929
A2B2C1D1E2F1G4gfeE2F1fedD1E1edcba+KAWGISVLNPNK	P31996	Cd68	1	0.751784	1.28198	1.31776	0.959107	1.62819	3.08692	2.52365	2.79479	3.21869	1	0.000759412	2.50204	2.10274	1.1899
A2B2C1D1E2F1G4gfeE2edD1E1eE1edcbB5ba+KAWGISVLNPNK	P31996	Cd68	0.771871	0.58117	1.07457	1	1.01707	1.4608	2.70329	2.58057	2.47202	2.70694	1	0.000353448	2.59059	2.10274	1.23201
A2B2C1D1E2F1G4gfF5fedD1E2F1fedcbB5ba+KAWGISVLNPNK	P31996	Cd68	0.80057	0.764062	1.0596	1.12078	1	2.04878	3.94419	3.32467	3.19543	3.35851	3	0.000111833	3.31111	2.10274	1.57467
A2B2C1D1E2F1G4gfedD1E2eE2F1fF5fedcbB5ba+LGACNDTLK	P32261	Serpinc1	1.03632	0.792609	1	1.1499	0.0846664	0.834967	1.56574	1.56097	1.55604	1.99505	1	0.0325164	1.66256	1.16528	1.42675
A2B2C1D1E2F1G4gfeE2F1fedD1E1eE1edcba+SLTFNESYQDVSEVVYGAK	P32261	Serpinc1	1	0.986744	0.916962	1.20205	1.12227	1.04284	1.61318	1.89227	1.65899	1.94649	1	0.00838816	1.64133	1.16528	1.40853
A2B2C1D1E2F1G4gfF5fedD1E2eE2F1fedcbB5ba+VTINNWVANK	P32261	Serpinc1	1	0.676505	1.22892	1.08685	0.912718	1.14902	1.52334	1.71636	1.77371	2.08444	1	0.00587722	1.68214	1.16528	1.44355
A2B2C1D1E2F1G4gfedD2dD1E2F1fedcbB5ba+TNSCCSTNTSQEAHK	P35846	Folr1	0.864599	0.793565	1	1.12415	1.35777	0.476256	0.744303	0.582336	0.824592	0.739678	4	0.0171382	0.66568	1.0246	0.649695
A2B2C1D1E2F1G4gfedD1E2F1G3gfeE2F1G4gfedcbB5ba+TNSCCSTNTSQEAHK	P35846	Folr1	0.902778	1.42923	0.950101	1	1.35421	1.71436	1.6433	1.2644	2.10859	1.74026	1	0.0114068	1.55405	1.0246	1.51673
A2B2C1D1E2F1G4gfedD1E2F1G3gfeE2F1G3gfedcbB5ba+TNSCCSTNTSQEAHK	P35846	Folr1	1	1.04597	0.906249	0.819898	1.0249	1.01657	1.62124	1.44587	1.87827	1.4619	1	0.00717605	1.55953	1.0246	1.52208
A2B2C1D1E2F1G4gfedD1E2F1G4gfeE2F1G4gfedcba+ENNCCGASNYTDWENIPGMAK	P41731	Cd63	1	0.743286	1.17822	0.874552	1.17902	1.53857	1.59376	1.47405	1.84968	1.69073	1	0.00036211	1.62082	1.6034	1.01087
A2B2C1D1E2F1G4gfedD1E2eE2F1fF5fedcba+DFVNASSK	P49182	Serpind1	1.24746	0.871922	1.08086	0.97907	1	1.21994	1.47163	1.80183	1.54209	2.04921	1	0.0057298	1.54579	1.31867	1.17223
A2B2C1D1E2F1G4gfedD1E2F1G3gfeE2F1G4gfedcba+LGIYADVGNK	P51569	Gla	1	0.956336	1.28371	1	0.94112	1.06325	1.86347	1.25768	1.66675	2.19837	5	0.0279017	1.55966	1.25865	1.23915
A2B2C1D1E2F1G4gfedD1E2F1G3gfeE2F1G3gfedcba+LGIYADVGNK	P51569	Gla	1	0.804113	1.41813	1.00867	0.996523	1.17696	2.12404	1.76811	1.80848	1.82171	3	0.00549028	1.78989	1.25865	1.42207
A2B2C1D1E2F1G4gfedD1E2F1G3gfeE2F1G4gfedcbB5ba+LGIYADVGNK	P51569	Gla	1.00062	0.705707	1.27208	1	0.408087	1.79816	2.22502	2.15513	1.95261	2.49918	1	0.000175352	2.31547	1.25865	1.83964
A2B2C1D1E2F1G4gfeE2edD1E2eE2F1feE2F1fedcbB5ba+AFENVTDLQWLILDHNLLENSK	P51885	Lum	1.08074	0.810865	0.920843	1.11516	1	1.17576	1.62295	1.58216	1.76809	2.07542	1	0.00287414	1.66375	1.07411	1.54895
A2B2C1D1E2F1G4gfedD1E2F1G3gfedcbB5ba+AFENVTDLQWLILDHNLLENSK	P51885	Lum	0.996529	0.709622	1.17664	1	1	1.24893	1.54777	1.76276	1.60999	2.37212	5	0.0064735	1.67008	1.07411	1.55484
A2B2C1D1E2F1G4gfedD1E2F1G4gfedcbB5ba+AFENVTDLQWLILDHNLLENSK	P51885	Lum	1	0.648238	1.22046	1.10286	0.960772	1.07116	1.9638	1.57983	1.88484	1.8995	3	0.00681237	1.70103	1.07411	1.58366
A2B2C1D1E2F1G4gfedD1E2F1G3gfedcbB5ba+LGSFDGLVNLTFIYLQHNQLK	P51885	Lum	1.06471	0.720023	1.24248	1	0.957207	1.0559	1.55525	1.59804	1.45703	1.86913	4	0.0115879	1.50956	1.07411	1.4054
A2B2C1D1E2F1G4gfedD1E2F1G4gfedcbB5ba+LGSFDGLVNLTFIYLQHNQLK	P51885	Lum	1.08428	0.830082	1.16493	1	0.954745	1.08151	1.50066	1.58127	1.54381	1.72026	8	0.00433139	1.50969	1.07411	1.40552
A2B2C1D1E2F1G4gfedD2dD1E2F1fedcbB5ba+LHINYNNLTESVGPLPK	P51885	Lum	1	0.845978	1.08393	1.23365	1	1.13906	1.65656	1.41702	1.69351	1.78	5	0.00515869	1.51636	1.07411	1.41173
A2B2C1D1E2F1G4gfedD2dD1E2F1G4gfedcbB5ba+LHINYNNLTESVGPLPK	P51885	Lum	1	0.936168	1.27163	1.00065	0.97986	1.1521	1.69846	1.90413	1.70893	2.02944	1	0.00347303	1.71844	1.07411	1.59987
A2B2C1D1E2F1G4gfF4fedD1E2F1fedcba+HANWTLTPLK	P52430	Pon1	1	1.06509	0.602625	0.768626	1.06768	1.31744	1.30724	1.79246	1.70984	1.90609	1	0.00185029	1.73946	1.3769	1.26331
A2B2C1D1E2F1G4gfedD1E2F1G3gfeE2F1G3gfedcbB5ba+VVNVSELYGTPCTK	P55772	Entpd1	1.06293	0.83911	1.21553	0.85542	0.919976	1.38428	1.23442	1.6017	1.86044	1.61914	2	0.00241472	1.5647	1.46177	1.07041
A2B2C1D1E2F1G4gfedD1E2F1G4gfeE2F1G4gfedcba+VVNVSELYGTPCTK	P55772	Entpd1	1	0.819298	1.18012	1.07809	1	1.27878	1.5541	1.58086	1.7248	1.79917	9	0.00070002	1.5661	1.46177	1.07137
A2B2C1D1E2F1G4gfedD1E2F1G3gfedcbB5ba+VVNVSELYGTPCTK	P55772	Entpd1	1	1	1.03349	1	0.952372	1.29432	1.4375	1.76417	1.5989	1.82805	9	0.00381211	1.60398	1.46177	1.09729
A2B2C1D1E2F1G4gfedD1E2F1G3gfeE2F1G3gfedcba+VVNVSELYGTPCTK	P55772	Entpd1	1.0306	0.859838	1.17037	1.01861	0.924612	1.72389	1.26316	2.10874	1.55136	1.65006	6	0.00203022	1.6524	1.46177	1.13041
A2B2C1D1E2F1G4gfedD1E2F1G3gfedcba+VVNVSELYGTPCTK	P55772	Entpd1	0.927363	0.804274	1.24276	1.05286	1	1.35878	1.59239	1.7586	1.72642	1.90673	17	0.000479115	1.68831	1.46177	1.15498
A2B2C1D1E2F1G4gfedD1E2F1G3gfeE2F1G4gfedcbB5ba+VVNVSELYGTPCTK	P55772	Entpd1	1.02635	0.961692	1.09762	1	1.1586	1.89133	2.11283	2.33423	2.17097	2.33446	3	1.54424e-06	2.0852	1.46177	1.42649
A2B2C1D1E2F1G4gfedD1E2F1G4gfeE2F1G4gfedcbB5ba+VVNVSELYGTPCTK	P55772	Entpd1	0.947134	0.927818	1.05009	1	1	1.64583	2.12797	2.01101	2.46237	2.50239	7	0.00159375	2.19173	1.46177	1.49937
A2B2C1D1E2F1G4gfedD1E2F1G3gfedcbB5ba+WPAEKENDTGVVQQLEECQVK	P55772	Entpd1	1.07172	0.693068	1.45361	1.1748	0.878867	1.0442	1.6235	2.59511	1.86631	2.26581	2	0.0239469	1.77453	1.46177	1.21396
A2B2C1D1E2F1G4gfeE2edD1E1eE1edcba+LVTQTIPCNK	P56528	Cd38	0.923177	1.00365	1.08131	0.993246	1.1632	1.95677	2.08531	1.54529	2.11094	2.10686	2	4.17391e-05	1.94973	1.51089	1.29045
A2B2C1D1E2F1G4gfeE2F1fedD1E1edcbB5ba+NSTFGSVEVFSLDPNK	P56528	Cd38	1	0.61461	1.21504	1.04151	0.869117	1.08137	1.453	1.92449	1.44495	2.16182	6	0.015204	1.68989	1.51089	1.11847
A2B2C1D1E2F1G4gfedD1E2F1G3gfedcbB5ba+NSTFGSVEVFSLDPNK	P56528	Cd38	0.973073	0.802675	1.1396	1	1	1.13266	1.45849	1.88051	1.74839	2.28833	9	0.00749626	1.75118	1.51089	1.15904
A2B2C1D1E2F1G4gfeE2edD1E1eE1edcbB5ba+NSTFGSVEVFSLDPNK	P56528	Cd38	1	0.772243	1.11754	1.08704	0.916083	1.15926	1.88272	1.97937	2.04787	2.36926	1	0.00245397	1.96836	1.51089	1.30278
A2B2C1D1E2F1G4gfedD1E2F1G3gfeE2F1G4gfedcbB5ba+FWHISDLHLDPNYTVSK	P58242	Smpdl3b	1.07909	0.797232	1.06132	0.894062	1.01013	1.44602	1.34547	1.64912	1.84174	1.33425	4	0.00107498	1.56659	1.03556	1.5128
A2B2C1D1E2F1G4gfedD1E2F1G4gfeE2F1G4gfedcbB5ba+FWHISDLHLDPNYTVSK	P58242	Smpdl3b	0.996847	0.786914	1.11228	1	1.03413	1.58634	1.61589	1.8223	1.82408	1.8483	8	1.13765e-05	1.75865	1.03556	1.69826
A2B2C1D1E2F1G4gfeE2edD1E2eE2F1fedcba+NRSEDTK	P83741	Wnk1	0.828032	0.767517	1.13851	1.02315	1	0.0536663	0.50774	0.444977	0.639597	0.701387	1	0.00651972	0.558817	0.926524	0.603132
A2B2C1D1E2F1G4gfedD1E2F1G3gfeE2F1G3gfedcbB5ba+EENATIATYPEFGVLDLK	P97370	Atp1b3	1	0.547453	1.12643	0.942208	1.20482	1.97428	1.02806	1.38257	2.03829	1.5574	1	0.0207497	1.65744	1.04947	1.57931
A2B2C1D1E2F1G4gfedD1E2F1G4gfedcba+FTCNQTTDVIIIHSK	P97449	Anpep	0.840445	0.86012	1.15693	1	1	1.22878	1.47808	1.56236	1.44246	1.89995	13	0.00209539	1.5434	1.2771	1.20852
A2B2C1D1E2F1G4gfedD1E2F1G3gfeE2F1G3gfedcba+FTCNQTTDVIIIHSK	P97449	Anpep	1	0.830147	1.04936	0.869675	0.957406	1.20942	1.73818	1.63956	1.994	2.44403	2	0.0120992	1.9129	1.2771	1.49785
A2B2C1D1E2F1G4gfeE2edD1E1eE1edcba+KLNYTLK	P97449	Anpep	0.944722	0.929293	0.920744	0.945356	1	1.30778	1.69937	1.65784	1.76907	1.91716	2	0.00180628	1.80186	1.2771	1.4109
A2B2C1D1E2F1G4gfeE2F1fedD1E1edcba+KLNYTLK	P97449	Anpep	0.808853	1.02549	1	1.10169	1.03703	1.64765	2.26464	2.33877	2.53336	2.5339	6	7.2339e-05	2.29658	1.2771	1.79828
A2B2C1D1E2F1G4gfedD1E2F1G3gfeE2F1G3gfedcbB5ba+KQVTPLFFYFQNR	P97449	Anpep	0.954841	0.826968	1.25755	1	1.0842	1.47051	1.8608	1.52299	1.42754	1.77478	1	0.000804006	1.55718	1.2771	1.21931
A2B2C1D1E2F1G4gfedD1E2F1G4gfeE2F1G4gfedcbB5ba+ISNVTPADAGIYYCVK	P97797	Sirpa	0.866512	0.722995	1	1.04376	1.11212	0.723483	1.37483	1.63151	1.68693	1.49043	1	0.0491934	1.52416	1.17795	1.29392
A2B2C1D1E2F1G4gfedD1E2F1G4gfedcba+NSTSSIEPRLLWER	P97820	Map4k4	1.08128	0.659729	1.11979	0.922735	1	1.20071	1.76205	1.99297	1.71733	2.20758	2	0.00236136	1.84223	0.874724	2.10607
A2B2C1D1E2F1G4gfedD1E1eE1F1fedcba+NSSYAHGGLDSNGK	P97855	G3bp1	1.02546	0.580242	1.08696	1	0.992824	1.02963	1.76796	1.56921	1.65039	1.87259	1	0.00587173	1.67675	0.820614	2.04329
A2B2C1D1E2F1G4gfedD1E2F1G4gfeE2F1G4gfedcbB5ba+LFIEEANK	P97927	Lama4	1.05969	0.811678	1.2126	0.958795	1	1.12169	1.74905	1.60177	1.61075	2.3715	3	0.0119862	1.64242	0.862459	1.90435
A2B2C1D1E2F1G4gfedD1E2edcba+NTTGFK	P97927	Lama4	1	0.567394	1.15829	1.10632	0.78561	0.433984	0.711883	0.595912	0.700496	0.702305	1	0.0419309	0.662104	0.862459	0.767693
A2B2C1D1E2F1G4gfedD1E2eE2F1fF5fedcbB5ba+VLTNQESPYQNHTGR	P98086	C1qa	0.880618	1.11101	0.893429	0.919825	1.32357	0.810014	0.645918	0.482945	0.583264	0.645049	2	0.0045493	0.627841	1.03086	0.609045
A2B2C1D1E2F1G4gfedD1E2F1G3gfedcba+DLQGNPIANATISVDGIDHDVTSAK	Q00493	Cpe	1.04679	0.73839	1.40581	1	0.931977	1.16253	1.79073	1.89618	1.76027	1.77752	6	0.00498243	1.74707	1.10335	1.58342
A2B2C1D1E2F1G4gfeE2F1fedD1E2F1feE2F1G3gfedcba+DYRPSAGNNSLYQDTVVFK	Q01339	Apoh	1.08903	0.504505	0.981567	1.05333	0.810363	0.872509	1.67358	1.40532	1.30346	1.82436	2	0.027502	1.62174	1.12497	1.44158
A2B2C1D1E2F1G4gfF5feE2edD1E2F1feE2F1G4gfedcbB5ba+DYRPSAGNNSLYQDTVVFK	Q01339	Apoh	1.08197	0.96734	1.0006	0.950644	1.01258	1.04248	1.70332	1.5755	1.82295	1.9756	4	0.0169583	1.69713	1.12497	1.5086
A2B2C1D1E2F1G4gfedD1E2F1G4gfedcbB5ba+VSEDGYSLYMSNLTK	Q01965	Ly9	1.08352	0.851084	0.392561	0.859885	1.11675	1.23465	2.1771	1.77438	2.19847	2.88072	2	0.00411582	2.34715	1.40262	1.6734
A2B2C1D1E2F1fF4fedD1E2F1G4gfedcba+NMTLFSDLVAEK	Q02788	Col6a2	1.03155	0.74364	1.06834	0.907809	1	0.984633	1.46005	1.52294	1.50219	1.72874	1	0.00696821	1.5131	1.01423	1.49188
A2B2C1D1E2F1G4gfedD2dD1dcbB5ba+NMTLFSDLVAEK	Q02788	Col6a2	1.09107	0.792269	0.998978	1.07854	1	1.03362	1.23478	1.8165	1.76798	1.54066	1	0.0163722	1.53679	1.01423	1.51523
A2B2C1D1E2F1G4gfeE2F1fedD2dD1E1eE1edcbB5ba+NMTLFSDLVAEK	Q02788	Col6a2	1	0.642794	1.10779	0.848823	1.00652	0.968799	1.50269	1.53988	1.54786	1.82556	1	0.00875565	1.56008	1.01423	1.53819
A2B2C1D1E2F1G4gfF5fedD2dD1E2F1fF5fedcbB5ba+NMTLFSDLVAEK	Q02788	Col6a2	1.06126	0.619905	1.13544	1	0.0816312	0.788377	1.62074	1.63327	1.25512	1.87664	1	0.0429619	1.64118	1.01423	1.61816
A2B2C1D1E2F1G4gfedD2dD1E2F1G4gfedcbB5ba+NMTLFSDLVAEK	Q02788	Col6a2	0.983755	0.749534	1.14267	0.954935	1	1.06473	1.64712	1.77125	1.58417	2.39366	2	0.0113425	1.69467	1.01423	1.6709
A2B2C1D1E2F1G4gfedD2dD1E2F1G3gfedcbB5ba+NMTLFSDLVAEK	Q02788	Col6a2	1.05291	0.689968	1.20518	0.965814	0.90875	1.18307	1.80221	1.86955	1.82525	2.32798	2	0.00315685	1.87885	1.01423	1.85249
A2B2C1D1E2F1G4gfedD1E2F1G4gfedcbB5ba+GDNVNISFK	Q02858	Tek	0.848932	0.939954	1.12845	1	1.17108	1.43216	2.07983	1.72504	1.90547	2.36275	1	0.000775504	1.87371	1.09392	1.71284
A2B2C1D1E2F1G4gfedD1E2F1G4gfedcba+LINDYVSNQTQGMIK	Q03734	Serpina3m	1.06108	0.780186	1.03986	0.908713	1.07153	0.874166	1.61075	1.65799	1.14242	1.59748	2	0.0411629	1.51069	1.46057	1.03431
A2B2C1D1E2F1G4gfF5fedD1E2eE2F1fedcbB5ba+DLFTNQSDFADTTK	Q06770	Serpina6	1.14263	0.572009	1.02717	0.935837	1.00456	0.943828	2.06773	1.68895	1.73101	2.33767	3	0.0122308	1.83762	1.17483	1.56415
A2B2C1D1E2F1G4gfF5fedD1E2eE2F1fedcbB5ba+VPMMVQSGNISYFR	Q06770	Serpina6	0.441364	1.11681	0.799736	0.858482	1.41895	1.27581	2.00824	2.01206	2.11837	2.18858	2	0.00268578	2.18924	1.17483	1.86345
A2B2C1D1E2F1G4gfedD1E2F1G4gfedcba+EDSCQLNYSEGPCLGMQER	Q07456	Ambp	1	0.88477	1.29532	0.840647	1.2633	1.17855	1.5742	1.91816	2.14611	1.96326	1	0.00728663	1.65058	1.29023	1.27929
A2B2C1D1E2F1G4gfedD1E2F1G4gfedcba+KEDSCQLNYSEGPCLGMQER	Q07456	Ambp	0.95745	0.934949	1.13088	0.969962	1.13976	1.26821	1.53215	1.65173	1.61001	1.71673	3	0.000365424	1.5321	1.29023	1.18746
A2B2C1D1E2F1G4gfedD1E2F1G3gfeE2F1G3gfedcbB5ba+ALGYENATQALGR	Q07797	Lgals3bp	0.845552	1	1.11178	1.05999	0.889684	1.14531	1.57424	1.5777	1.66289	1.89672	1	0.00204423	1.61697	1.07913	1.4984
A2B2C1D1E2F1G4gfeE2F1fedD1E1edcbB5ba+VISNNCTSYGVLDIGK	Q08857	Cd36	1	0.6674	1.07791	1	1.01971	1.03963	1.78113	1.9047	1.95685	1.776	5	0.00363339	1.78587	0.869779	2.05325
A2B2C1D1E2F1G4gfeE2edD1E1eE1edcbB5ba+VISNNCTSYGVLDIGK	Q08857	Cd36	0.943962	0.719036	1.2242	1	1.07416	1.04274	1.92702	2.2459	2.12572	2.07249	1	0.00490315	1.989	0.869779	2.28679
A2B2C1D1E2F1G4gfedD1E2F1G4gfeE2F1G4gfedcbB5ba+FSLGAITSNNSGIYR	Q19LI2	A1bg	1	0.877138	1.0619	1.00578	0.929455	1.01913	1.67542	1.47507	2.32904	2.29714	6	0.0342499	1.74457	2.94293	0.592802
A2B2C1D1E2F1G4gfF5feE2edD1E2F1feE2F1G4gfedcba+FSLGAITSNNSGIYR	Q19LI2	A1bg	1.23327	0.890676	1.27696	0.984474	1	1.24405	1.6687	1.81641	2.16525	2.70064	1	0.0111084	1.7605	2.94293	0.598214
A2B2C1D1E2F1G4gfedD1E2F1feE2F1G4gfedcba+FSLGAITSNNSGIYR	Q19LI2	A1bg	0.902613	0.870816	1	0.999064	1.12696	1.22028	1.63846	1.74113	2.39572	2.14929	2	0.00367866	1.85387	2.94293	0.629941
A2B2C1D1E2F1G4gfedD1E2F1G4gfedcba+FSLGAITSNNSGIYR	Q19LI2	A1bg	1	0.926479	1.10597	1	1	1.1472	1.65842	1.85506	2.29967	2.27913	16	0.0164777	1.87022	2.94293	0.635495
A2B2C1D1E2F1G4gfedD1E2F1G4gfeE2F1G4gfedcba+FSLGAITSNNSGIYR	Q19LI2	A1bg	1.00388	0.905337	1.14995	0.96504	1	1.45774	1.71959	1.80746	2.53284	2.34987	28	0.00763348	1.874	2.94293	0.636782
A2B2C1D1E2F1G4gfF4fedD1E2F1G4gfeE2F1G4gfedcba+FSLGAITSNNSGIYR	Q19LI2	A1bg	1.11136	0.942796	0.878659	0.853517	1.09191	1.57459	1.70002	1.81519	3.02815	2.23385	4	0.013008	1.98102	2.94293	0.673148
A2B2C1D1E2F1G4gfedD1E2F1G4gfedcbB5ba+FSLGAITSNNSGIYR	Q19LI2	A1bg	0.937141	1	1.15749	0.97036	1.04478	1.31788	2.07752	1.69416	2.77464	2.82496	8	0.0189559	2.04133	2.94293	0.693641
A2B2C1D1E2F1G4gfedD1E2F1G4gfedcba+GTAGFLIYKPGNYSCSYLTHAAGEPSEPSDIVTIK	Q19LI2	A1bg	0.801268	0.884015	1.25407	1	1.02939	1.50137	3.69413	3.21806	6.64822	4.78622	3	0.0248864	3.864	2.94293	1.31298
A2B2C1D1E2F1G4gfedD1E2F1G4gfedcba+LLFVGPQHAGNYSCR	Q19LI2	A1bg	0.9337	1	1.11242	0.915905	1	1.28044	1.35998	1.51396	2.00269	1.75085	21	0.00258928	1.54085	2.94293	0.523577
A2B2C1D1E2F1G4gfeE2F1G4gfedD1E2F1G4gfeE2F1G4gfedcba+LLFVGPQHAGNYSCR	Q19LI2	A1bg	1	0.919293	1.15827	1	0.955177	1.23116	1.52932	1.66557	1.74015	1.88441	11	0.000915233	1.64433	2.94293	0.558741
A2B2C1D1E2F1fF4feE2F1G4gfedD1E2F1G4gfeE2F1G4gfedcba+LLFVGPQHAGNYSCR	Q19LI2	A1bg	1.1358	0.649069	1	1.11732	0.958121	1.21413	1.7263	1.5941	1.61105	1.9373	1	0.00230995	1.65067	2.94293	0.560895
A2B2C1D1E2F1G4gfedD1E2F1G4gfedcbB5ba+LLFVGPQHAGNYSCR	Q19LI2	A1bg	1	0.917536	1.15903	1.14642	0.914853	1.17863	1.63387	1.4678	2.18043	2.08071	1	0.00824322	1.67883	2.94293	0.570464
A2B2C1D1E2F1G4gfedD1E2F1G4gfeE2F1G4gfedcba+LLFVGPQHAGNYSCR	Q19LI2	A1bg	1	0.879462	1.0183	1	1	1.13293	1.66396	1.27624	2.16956	1.82858	23	0.0269091	1.6834	2.94293	0.572015
A2B2C1D1E2F1G4gfF4fedD1E2F1G4gfedcba+LLFVGPQHAGNYSCR	Q19LI2	A1bg	0.968751	0.916518	1.33752	0.993108	1.01885	1.54538	2.21168	1.91948	3.50448	2.36233	4	0.00578196	2.14868	2.94293	0.730119
A2B2C1D1E2F1G4gfedD1E2F1G4gfedcba+NKSGLMDLR	Q32Q92	Acot6	1.0896	0.715818	1	0.733597	1.14248	1.59395	1.44067	1.52231	1.51614	1.92825	1	0.000671395	1.69461	1.06388	1.59286
A2B2C1D1E2F1G4gfedD1E2F1G3gfedcbB5ba+SDDCYQCTFQPLANVSHGGK	Q3UDW8	Hgsnat	0.989097	1.02978	1	0.937435	0.965922	1.47212	1.27058	1.60611	2	1.64466	3	0.00644904	1.60822	1.2059	1.33362
A2B2C1D1E2F1G4gfedD1E2F1G4gfedcbB5ba+SDDCYQCTFQPLANVSHGGK	Q3UDW8	Hgsnat	1	0.912888	1.20107	1.01635	0.973064	1.36811	1.54836	1.75043	2.07564	1.87108	3	0.000724606	1.69669	1.2059	1.40699
A2B2C1D1E2F1G4gfF5feE2F1fedD1E1edcbB5ba+EDDSGADLHNATNLRSR	Q3UE31	5031439G07Rik	1.01592	0.636621	1.23812	0.890273	1	0.981211	1.69859	1.75573	1.78453	2.27391	1	0.0117972	1.77195	1.09722	1.61494
A2B2C1D1E2F1G4gfedD1E2F1G3gfedcbB5ba+LNGVNVTYSPGGHIAGIQR	Q3UHK6	Tenm4	0.995109	0.962908	1.1447	0.961612	1.10981	0.680405	0.323323	0.274153	0.778827	1.09318	2	0.0322504	0.653261	0.868729	0.751973
A2B2C1D1E2F1G4gfedD1E2F1fedcbB5ba+QVYANR	Q3UTY6	Thsd4	1.06041	1.37189	0.900419	1.03077	0.991593	0.797058	0.586172	0.547765	0.777275	0.702127	2	0.00331003	0.637858	0.84231	0.757272
A2B2C1D1E2F1G4gfedD1E1edcbB5ba+NESYMDTLIR	Q3UWA6	Gucy2c	1.20955	0.0738192	1.13559	1	0.0726412	1.0275	1.65542	1.54614	1.82727	1.85424	1	0.0179277	1.7127	3.98697	0.429574
A2B2C1D1E2F1G4gfedD1E2F1fedcbB5ba+HPPNYTK	Q5H8C4	Vps13a	1.03181	0.672582	1.16139	1	0.994229	1.14417	1.47964	1.39676	1.68682	1.76079	1	0.00500984	1.51294	1.3012	1.16273
A2B2C1D1E2F1G4gfedD1E2edcbB5ba+HPPNYTK	Q5H8C4	Vps13a	1	0.769709	1.10286	1.0794	0.931865	1.1282	1.68449	1.50721	1.78984	1.79334	1	0.00237815	1.63709	1.3012	1.25814
A2B2C1D1E2F1G4gfeE2edD1E1edcbB5ba+ILYGLENTTQELK	Q60675	Lama2	1.08857	0.669975	0.958571	1.14764	1	0.492034	0.642539	0.571569	0.597928	0.711659	1	0.00347413	0.605516	0.810308	0.747266
A2B2C1D1E2F1G4gfedD1E2F1fedcbB5ba+EAGNITTDGYEILGK	Q60847	Col12a1	0.953393	0.856899	1.0421	1.12505	1	1.12854	1.62504	1.38316	1.61402	1.72477	29	0.00263357	1.54029	1.52256	1.01165
A2B2C1D1E2F1G4gfedD1dcbB5ba+EAGNITTDGYEILGK	Q60847	Col12a1	0.888877	0.683121	1.13325	1	1.04326	0.948823	1.64114	1.39946	1.50042	1.96385	3	0.0181522	1.546	1.52256	1.0154
A2B2C1D1E2F1G4gfedD1E2edcbB5ba+EAGNITTDGYEILGK	Q60847	Col12a1	0.871263	0.76655	1.0897	1.27708	1	1.0583	1.61957	1.4827	1.72705	1.76799	11	0.00925164	1.55792	1.52256	1.02322
A2B2C1D1E2F1G4gfedD2dD1E2F1fedcbB5ba+EAGNITTDGYEILGK	Q60847	Col12a1	0.821928	1.00616	1	1	1.07316	1.11375	1.70461	1.41056	1.6344	1.72014	5	0.00233355	1.61679	1.52256	1.06188
A2B2C1D1E2F1G4gfeE2F1fedD1E1edcbB5ba+EAGNITTDGYEILGK	Q60847	Col12a1	0.807394	0.854386	1.10124	1.14899	1.00438	1.15572	1.84515	1.66456	1.84003	1.80364	6	0.00170514	1.68656	1.52256	1.10771
A2B2C1D1E2F1G4gfeE2F1fedD1E1eE1edcbB5ba+EAGNITTDGYEILGK	Q60847	Col12a1	1	0.602692	1.04268	1.01494	1	1.12411	1.52073	1.46576	1.88437	1.95095	5	0.00507125	1.70653	1.52256	1.12082
A2B2C1D1E2F1G4gfedD1E2F1fedcba+EAGNITTDGYEILGK	Q60847	Col12a1	0.775073	0.986706	1.15528	1.09135	1	1.35517	1.86095	1.58699	1.89957	1.98835	3	0.000562477	1.74698	1.52256	1.14739
A2B2C1D1E2F1G4gfedD2dD1E2edcbB5ba+EAGNITTDGYEILGK	Q60847	Col12a1	0.84878	0.69969	1.0488	1.0648	1	1.16882	1.7684	1.44895	1.85245	1.87898	2	0.00201417	1.74906	1.52256	1.14876
A2B2C1D1E2F1G4gfedD1E2F1G4gfedcbB5ba+EAGNITTDGYEILGK	Q60847	Col12a1	0.949962	0.711797	1.16755	1	1.08815	1.04024	1.83946	1.55196	1.96231	2.1447	14	0.00823925	1.76877	1.52256	1.16171
A2B2C1D1E2F1G4gfeE2F1fedD1E1edcba+EAGNITTDGYEILGK	Q60847	Col12a1	0.893966	0.883954	1.08554	1.06928	1	1.43773	1.98345	1.87618	1.69744	2.01894	1	0.000102983	1.86113	1.52256	1.22237
A2B2C1D1E2F1G4gfedD1E2F1G3gfedcbB5ba+EAGNITTDGYEILGK	Q60847	Col12a1	0.964341	0.721041	1.17392	1.17836	1	1.33571	2.18306	1.97984	1.98904	2.41403	21	0.0011815	1.98478	1.52256	1.30358
A2B2C1D1E2F1G4gfeE2edD1E1edcba+EAGNITTDGYEILGK	Q60847	Col12a1	0.890081	0.809579	1.17753	1.24086	0.983172	1.19122	2.32975	2.27875	2.23316	2.61215	2	0.00257486	2.1747	1.52256	1.42831
A2B2C1D1E2F1G4gfeE2edD1E1eE1edcbB5ba+EAGNITTDGYEILGK	Q60847	Col12a1	0.821342	0.68582	1.00735	1.30817	1	1.2496	2.64647	2.06598	2.51746	2.69118	1	0.00233122	2.43664	1.52256	1.60035
A2B2C1D1E2F1G4gfedD1E2F1G3gfedcba+MLEAYNLTEK	Q60847	Col12a1	0.957925	0.881984	1.23477	1.2041	1	1.31492	1.59131	1.59633	1.62913	1.77033	8	0.000856682	1.51508	1.52256	0.995084
A2B2C1D1E2F1G4gfedD1E2F1fedcbB5ba+MLEAYNLTEK	Q60847	Col12a1	1	1.10682	0.963282	1.15796	0.890432	1.56774	1.54173	1.32397	1.52255	1.76834	1	0.000294063	1.52898	1.52256	1.00421
A2B2C1D1E2F1G4gfedD1E2F1fedcba+MLEAYNLTEK	Q60847	Col12a1	0.888965	0.857798	1.08887	1.10671	1	1.25929	1.78582	1.43448	1.69766	1.84121	31	0.000989187	1.64048	1.52256	1.07745
A2B2C1D1E2F1G4gfedD1E2edcbB5ba+MLEAYNLTEK	Q60847	Col12a1	0.951783	1	1.08371	1.34989	0.858765	1.20035	1.71648	1.61553	1.73954	1.99044	1	0.00434702	1.64284	1.52256	1.079
A2B2C1D1E2F1G4gfeE2F1fedD1E1edcba+MLEAYNLTEK	Q60847	Col12a1	0.98516	0.904998	1.13554	1.16928	1	1.2254	1.73808	1.70478	1.73142	2.05882	3	0.00178332	1.68513	1.52256	1.10677
A2B2C1D1E2F1G4gfedD2dD1E2F1G4gfedcbB5ba+LNASIADLQSK	Q61001	Lama5	1	0.981177	0.0955429	1.25983	1.23452	1.48355	2.8584	1.87652	2.45602	2.88716	1	0.00389035	2.33325	1.10873	2.10443
A2B2C1D1E2F1G4gfedD2dD1E2F1G4gfedcbB5ba+QLLANSSALEETILGHQGR	Q61001	Lama5	1.02617	0.90138	0.837456	1	1.10872	1.47108	1.46316	1.36511	1.50553	1.75526	4	0.000159802	1.5385	1.10873	1.38762
A2B2C1D1E2F1G4gfedD2dD1E2F1G3gfedcbB5ba+QLLANSSALEETILGHQGR	Q61001	Lama5	0.77605	0.929459	1.01455	0.984116	1.01152	1.61025	1.5723	1.16125	1.73175	1.77235	3	0.000695186	1.69554	1.10873	1.52926
A2B2C1D1E2F1G4gfedD1E2F1G4gfedcba+FTAPDTLFANGSVYPPNEGFCPCR	Q61009	Scarb1	0.937337	1.20763	1	1.02917	0.885601	1.75727	1.01777	1.50142	2.4989	1.45814	25	0.0348164	1.55138	1.53984	1.00749
A2B2C1D1E2F1G4gfeE2edD1E1edcba+FTAPDTLFANGSVYPPNEGFCPCR	Q61009	Scarb1	1.11498	1.10207	0.885143	1	0.805454	1.82943	1.12317	1.58567	1.89973	1.35439	1	0.00632461	1.61868	1.53984	1.0512
A2B2C1D1E2F1G4gfeE2F1fedD1E1edcba+FTAPDTLFANGSVYPPNEGFCPCR	Q61009	Scarb1	1.17989	0.444333	1.04233	1.20252	0.77998	1.64514	1.17119	1.93428	2.36201	1.57184	2	0.0107883	1.80655	1.53984	1.1732
A2B2C1D1E2F1G4gfedD1E2F1G3gfedcba+FTAPDTLFANGSVYPPNEGFCPCR	Q61009	Scarb1	0.954699	1.41732	1	1.09162	0.814919	3.7642	1.32209	2.20463	4.08213	1.78995	27	0.0437454	2.26778	1.53984	1.47274
A2B2C1D1E2F1G4gfedD1E2eE2F1fF5fedcba+FSHNGTCAAEGK	Q61129	Cfi	0.947476	0.712456	1.02075	1.0008	1	0.896629	1.7471	1.87392	1.364	2.31833	1	0.0215316	1.80824	1.05945	1.70678
A2B2C1D1E2F1G4gfedD1E2F1G4gfedcbB5ba+ELHHLQEQNVSNVFLDK	Q61147	Cp	0.842298	0.892013	1.34056	1.19252	1	1.00039	1.27616	1.9042	1.65808	2.10584	2	0.0427973	1.50507	1.35226	1.113
A2B2C1D1E2F1G4gfedD1E2F1G4gfedcbB5ba+ELHHLQEQNVSNVFLDKEEFFIGSK	Q61147	Cp	1	0.589629	1.26702	1	1	0.916778	1.51353	1.80022	1.29371	2.25845	12	0.0485945	1.5723	1.35226	1.16272
A2B2C1D1E2F1G4gfF5fedD1E2eE2F1fedcbB5ba+EYEGAVYPDNTTDFQR	Q61147	Cp	1	1.12816	0.990802	0.858217	1.33715	1.84303	2.70168	2.0839	2.49305	3.05922	3	0.000345097	2.29115	1.35226	1.69431
A2B2C1D1E2F1G4gfedD1E2F1G3gfeE2F1G3gfedcbB5ba+DNATQEEILHYLEK	Q61207	Psap	1.18559	0.96076	1.1108	1	0.867227	1.07416	1.34145	1.63558	1.713	1.79319	3	0.00986462	1.50322	1.55053	0.969488
A2B2C1D1E2F1G4gfedD1E2edcba+DNATQEEILHYLEK	Q61207	Psap	1.13935	0.692815	1.00994	0.981269	1	1.08806	1.5637	1.37061	1.48793	1.81168	3	0.00717596	1.51752	1.55053	0.978713
A2B2C1D1E2F1G4gfedD1dcba+DNATQEEILHYLEK	Q61207	Psap	1	0.835706	1.04015	1.0788	0.966169	1.14614	1.66177	1.16042	1.58817	1.61766	7	0.00632088	1.51853	1.55053	0.979364
A2B2C1D1E2F1G4gfedD1E2F1fF5fedcbB5ba+DNATQEEILHYLEK	Q61207	Psap	1.02177	1	1.15881	0.966802	0.80341	1.75506	1.39012	1.49501	1.77048	1.6176	1	0.000167227	1.62642	1.55053	1.04895
A2B2C1D1E2F1G4gfedD1E2F1G4gfeE2F1G4gfedcbB5ba+FSELIVNNATEELLVK	Q61207	Psap	1.19333	1	1.14712	0.929806	0.614427	1.49589	1.32618	1.49671	1.46163	1.82052	1	0.00319958	1.50991	1.55053	0.973803
A2B2C1D1E2F1G4gfedD1dcbB5ba+NSTKEEILAALEK	Q61207	Psap	1.07406	0.506373	1.09175	1	0.841248	0.843678	1.37647	1.32704	1.6555	1.87024	6	0.0367369	1.58448	1.55053	1.0219
A2B2C1D1E2F1G4gfedD1dcbB5ba+TNSSFIQGFVDHVK	Q61207	Psap	1.06585	0.972403	1	1	0.985338	1.53346	1.73273	1.52753	1.81633	1.96642	3	0.000848832	1.71013	1.55053	1.10293
A2B2C1D1E2F1G4gfedD1E2edcbB5ba+TVVTEAGNLLKDNATQEEILHYLEK	Q61207	Psap	1.0995	0.844963	1.06211	0.928661	0.886732	1.11096	1.53382	1.38107	1.43463	1.80359	2	0.00406647	1.52913	1.55053	0.986197
A2B2C1D1E2F1G4gfedD1E2F1G3gfedcbB5ba+ANASTFAVPSPVSNSADTR	Q61292	Lamb2	1	0.771382	1.19169	0.984502	1.02177	0.926569	1.8929	1.6431	1.56748	2.1115	2	0.0168496	1.65564	1.13108	1.46377
A2B2C1D1E2F1G4gfedD1E2F1G3gfedcbB5ba+EIANATTKPEDR	Q61391	Mme	1.03167	0.323077	0.986806	0.879103	1.17943	1.35645	1.71202	1.3357	1.33556	1.58203	2	0.00795844	1.51298	1.15111	1.31437
A2B2C1D1E2F1G4gfedD1E2F1G4gfedcba+CVVHYENSTVPEKK	Q61646	Hp	0.956942	1.13027	1.06589	0.985414	1	1.562	2.16878	2.48091	1.68932	4.27342	7	0.0447919	2.10066	2.19207	0.9583
A2B2C1D1E2F1G4gfedD1E2F1G4gfedcba+ANHSGAVVLLK	Q61739	Itga6	0.980895	0.851741	1.01822	1.05056	0.962733	1.37469	1.43498	1.52578	1.65457	1.65292	2	2.96388e-05	1.58041	1.01524	1.55669
A2B2C1D1E2F1G4gfedD1E2F1G3gfeE2F1G4gfedcbB5ba+VNGTLLDGAQVLK	Q61809	Lrrn1	1.1094	0.785232	1.12981	0.886769	1	1.07705	1.18642	1.99681	1.54304	1.85142	1	0.0208127	1.54727	1.2547	1.23318
A2B2C1D1E2F1G4gfedD1E2F1G4gfeE2F1G4gfedcbB5ba+TSYCNESFYFLCK	Q61830	Mrc1	1	0.690598	0.105088	1.11752	1.1093	1.45569	1.49169	1.45309	1.74047	1.99555	1	0.00554649	1.77269	1.02125	1.73581
A2B2C1D1E2F1G4gfedD1E2F1feE2F1fedcba+INVSYTGER	Q61838	Pzp	0.992082	1.25869	1	1.42032	0.600929	1.3664	1.89293	1.4323	1.95856	2.17774	1	0.00954446	1.63687	1.60534	1.01964
A2B2C1D1E2F1G4gfedD1E2F1G4gfedcba+INVSYTGERPSSNMVIVDVK	Q61838	Pzp	1.11854	0.729558	1.25169	0.999969	1	0.906127	1.89882	1.80056	1.48529	2.05671	14	0.0247505	1.65095	1.60534	1.02841
A2B2C1D1E2F1G4gfeE2F1fedD1E1eE1edcba+INVSYTGERPSSNMVIVDVK	Q61838	Pzp	1.14873	0.66198	1.27005	0.971925	1	0.903983	2.0865	1.85532	1.58642	2.2649	2	0.0226692	1.7436	1.60534	1.08612
A2B2C1D1E2F1fF4fedD1E2F1G4gfedcba+INVSYTGERPSSNMVIVDVK	Q61838	Pzp	1.15413	0.567935	1.21489	0.91852	1	0.721903	2.2223	1.79692	1.5647	2.08944	1	0.0397418	1.77125	1.60534	1.10335
A2B2C1D1E2F1G4gfedD1E2F1G4gfeE2F1G4gfedcba+INVSYTGERPSSNMVIVDVK	Q61838	Pzp	1	0.798603	1.04211	0.994642	0.950188	1.06351	1.90273	1.90458	1.57262	2.52703	4	0.0237459	1.89226	1.60534	1.17873
A2B2C1D1E2F1G4gfedD1E2F1feE2F1G4gfedcba+INVSYTGERPSSNMVIVDVK	Q61838	Pzp	1.18233	0.584944	1.35506	0.978067	0.952688	1.30255	2.65141	2.40755	1.94344	3.12463	2	0.00534573	2.25122	1.60534	1.40233
A2B2C1D1E2F1G4gfedD1E2F1fedcba+LTNQTLGFSFAVEQDIPVK	Q61838	Pzp	1	1.07954	0.942605	0.903257	1.11546	1.2322	1.56835	1.61341	1.47401	1.94781	1	0.001838	1.54196	1.60534	0.960521
A2B2C1D1E2F1G4gfeE2F1fedD1E1eE1edcba+LTNQTLGFSFAVEQDIPVK	Q61838	Pzp	1	0.747134	1.00617	1.0557	0.900174	1.00498	1.67512	1.6569	1.67875	2.12844	3	0.00639363	1.70426	1.60534	1.06162
A2B2C1D1E2F1G4gfedD1E2F1G4gfedcba+LTNQTLGFSFAVEQDIPVK	Q61838	Pzp	1.13081	0.733178	1.12555	0.882894	1	0.994042	1.73179	1.99425	1.60014	2.46571	8	0.0148137	1.80646	1.60534	1.12528
A2B2C1D1E2F1G4gfedD1E2F1G4gfedcbB5ba+LTNQTLGFSFAVEQDIPVK	Q61838	Pzp	1.10454	0.199666	1.37405	1	0.312963	1.19311	2.15527	2.03738	1.84632	2.59011	2	0.00701018	2.2043	1.60534	1.37311
A2B2C1D1E2F1G4gfedD1E2edcba+SLGEVNFTATAEALQSPELCGNK	Q61838	Pzp	1.20504	0.754266	1	1.06589	0.958087	0.850346	1.83061	1.49365	1.377	1.83953	1	0.0394615	1.50656	1.60534	0.938468
A2B2C1D1E2F1G4gfedD1E2F1G4gfedcba+SLGEVNFTATAEALQSPELCGNK	Q61838	Pzp	1.01473	0.633046	1.19355	0.957133	1	1.1245	1.74893	1.871	1.72188	2.63112	19	0.010224	1.79874	1.60534	1.12048
A2B2C1D1E2F1G4gfedD1E1eE1edcba+SLGEVNFTATAEALQSPELCGNK	Q61838	Pzp	0.990388	0.821356	1.18719	1.05985	1	0.922378	2.13997	1.76081	1.84443	2.01114	1	0.0114354	1.8092	1.60534	1.12699
A2B2C1D1E2F1G4gfeE2edD1E1edcba+SLGEVNFTATAEALQSPELCGNK	Q61838	Pzp	1.02765	0.839622	1.11376	0.884979	1.0792	1.19686	1.90554	1.9557	1.74383	2.36685	4	0.00265986	1.85979	1.60534	1.1585
A2B2C1D1E2F1G4gfeE2F1fedD1E1eE1edcba+SLGEVNFTATAEALQSPELCGNK	Q61838	Pzp	1.58434	0.745693	1.42751	0.932049	1	1.2116	1.87322	2.24721	2.28621	3.44956	1	0.0266834	1.97342	1.60534	1.22929
A2B2C1D1E2F1G4gfedD1E1edcba+SLGEVNFTATAEALQSPELCGNK	Q61838	Pzp	0.931811	0.708285	1.32348	0.903941	1.11609	1.2919	2.68169	2.70981	2.72044	2.8613	2	0.00154513	2.6348	1.60534	1.64128
A2B2C1D1E2F1G4gfF4fedD1E2F1G4gfedcba+VNLSFPSAQSLPASDTHLK	Q61838	Pzp	1.044	0.61782	1.23451	0.975613	0.967776	0.882375	1.42219	1.80923	1.38868	2.20565	2	0.0461368	1.50833	1.60534	0.939571
A2B2C1D1E2F1G4gfeE2F1fedD1E1eE1edcba+VNLSFPSAQSLPASDTHLK	Q61838	Pzp	1.06568	0.894322	0.953619	1	1.00742	0.97554	1.49743	1.6807	1.41983	1.98258	4	0.0321115	1.54368	1.60534	0.961592
A2B2C1D1E2F1G4gfedD1E2F1G4gfedcba+VNLSFPSAQSLPASDTHLK	Q61838	Pzp	1.02579	0.789927	1.0828	0.96726	1	1.06556	1.70296	1.69069	1.45383	2.01683	84	0.00601516	1.6543	1.60534	1.0305
A2B2C1D1E2F1G4gfedD1dcba+VNLSFPSAQSLPASDTHLK	Q61838	Pzp	1.03084	0.7504	1.10703	0.964023	1	1.09457	1.73472	1.907	1.57288	2.29516	15	0.00659768	1.75692	1.60534	1.09442
A2B2C1D1E2F1G4gfeE2edD1E1edcba+VNLSFPSAQSLPASDTHLK	Q61838	Pzp	1.06774	0.655967	1.15034	0.897389	1.02839	1.20271	2.07656	2.12862	1.83363	2.63786	4	0.00352265	2.0137	1.60534	1.25438
A2B2C1D1E2F1G4gfedD1E2F1G4gfeE2F1G4gfedcba+NFNCSTPYLCLQEK	Q62230	Siglec1	0.882101	0.782838	1.12942	1	1.0193	1.27395	1.70372	1.43439	1.87544	2.04425	6	0.00174419	1.73414	1.22658	1.4138
A2B2C1D1E2F1G4gfeE2F1fedD1E1edcba+NFNCSTPYLCLQEK	Q62230	Siglec1	0.966623	0.771172	0.982685	1.15218	1.04084	1.41088	1.83117	1.82885	2.39547	2.17973	2	0.000757009	1.92261	1.22658	1.56746
A2B2C1D1E2F1G4gfedD1E2F1G3gfedcba+NFNCSTPYLCLQEK	Q62230	Siglec1	1	0.660305	1.16313	1.2266	0.948493	1.79546	2.2547	3.02344	2.90297	3.01358	1	0.000312402	2.57249	1.22658	2.09729
A2B2C1D1E2F1G4gfedD1E2F1G3gfedcbB5ba+VNSSYPAVSAVQWAR	Q62230	Siglec1	1	0.90108	1.09655	0.953548	1.00604	1.56636	1.51167	1.3082	1.48939	1.86443	1	0.000401513	1.53967	1.22658	1.25525
A2B2C1D1E2F1G4gfedD1E2F1G3gfedcba+TSIPTINMENK	Q62470	Itga3	0.899588	1	0.997229	1.01922	1.17113	1.13707	1.48007	1.78043	1.53337	1.75273	1	0.00303803	1.51839	1.05839	1.43462
A2B2C1D1E2F1G4gfeE2F1fedD1E2F1feE2F1fedcbB5ba+VTNVSTR	Q64455	Ptprj	1.00712	0.71896	1.12143	0.95495	1	1.69073	2.47786	2.45383	2.68329	2.36819	1	6.51535e-05	2.44407	1.15042	2.12451
A2B2C1D1E2F1G4gfF5feE2F1G3gfedD1E1eE1edcbB5ba+LSLTDNQTVSK	Q6PCM1	Kdm3a	1.08653	1	1.61012	0.955535	0.945797	1.14732	1.92564	1.38055	1.95388	2.05333	1	0.0310053	1.56135	0.94322	1.65534
A2B2C1D1E2F1G4gfedD1E2F1G4gfedcba+NLSLSEGVSK	Q6S5J6	Krit1	1	0.883532	0.932307	1.18334	1.07944	1.54	1.64552	1.7983	1.39924	2.44358	1	0.00418433	1.65722	1.0843	1.52838
A2B2C1D1E2F1G4gfedD1E2F1fedcba+NLSSAK	Q6ZQ82	Arhgap26	0.954641	0.65337	1.19765	1.18519	0.984354	0.572451	0.676317	0.497798	0.728308	0.78381	2	0.0152747	0.644412	1.10366	0.583887
A2B2C1D1E2F1G4gfedD1E2F1fedcbB5ba+GNGSKPTSPEEVK	Q80X19	Col14a1	0.992853	0.678147	1.05675	1.36174	0.933816	0.548039	0.490166	0.539436	0.526872	0.790517	2	0.0083654	0.553331	0.533446	1.03728
A2B2C1D1E2F1G4gfedD1E2F1G3gfedcbB5ba+GNGSKPTSPEEVK	Q80X19	Col14a1	0.968762	0.86922	1.04927	1.57167	1	0.610348	0.520781	0.578038	0.678346	0.891522	1	0.0139788	0.603363	0.533446	1.13107
A2B2C1D1E2F1G4gfedD1E2F1G4gfedcba+SFMVNWTQSPGK	Q80X19	Col14a1	0.932531	0.75915	1	1.45021	1.39085	0.503298	0.677235	0.522809	0.555182	0.699057	5	0.00631379	0.535906	0.533446	1.00461
A2B2C1D1E2F1G4gfedD1E2F1G3gfedcba+SFMVNWTQSPGK	Q80X19	Col14a1	1	0.701893	0.959603	1.33897	1.10962	0.350064	0.637037	0.466628	0.605792	0.766709	1	0.00678155	0.558264	0.533446	1.04652
A2B2C1D1E2F1G4gfedD1E2edcba+SFMVNWTQSPGK	Q80X19	Col14a1	0.933014	0.780489	1	1.29258	1.04674	0.577025	0.629069	0.541364	0.530037	0.833954	3	0.00477617	0.600803	0.533446	1.12627
A2B2C1D1E2F1G4gfeE2edD1E1edcba+SFMVNWTQSPGK	Q80X19	Col14a1	0.959716	0.789888	1	1.23459	1.12233	0.592627	0.657208	0.620961	0.618937	0.73957	4	0.0015038	0.629731	0.533446	1.1805
A2B2C1D1E2F1G4gfeE2F1fedD1E1eE1edcba+SFMVNWTQSPGK	Q80X19	Col14a1	1	0.794948	0.804199	1.26837	1.19066	0.0949825	0.568924	0.723601	0.576885	0.961485	1	0.0378716	0.632546	0.533446	1.18577
A2B2C1D1E2F1G4gfedD1E2F1fedcba+SFMVNWTQSPGK	Q80X19	Col14a1	0.988915	0.785345	0.996545	1.22929	1.10814	0.597388	0.71469	0.682867	0.636548	0.82168	10	0.00399875	0.666273	0.533446	1.249
A2B2C1D1E2F1G4gfeE2F1fedD1E1edcbB5ba+VVDKGNGSKPTSPEEVK	Q80X19	Col14a1	0.963934	0.405365	1.19904	1.28261	1	0.56927	0.0371339	0.479589	0.379105	0.583847	1	0.015559	0.449741	0.533446	0.843087
A2B2C1D1E2F1G4gfedD1E2F1fedcbB5ba+VVDKGNGSKPTSPEEVK	Q80X19	Col14a1	1	0.386376	1.17638	1.24171	0.843598	0.377061	0.574836	0.529638	0.429532	0.73435	7	0.0411518	0.537345	0.533446	1.00731
A2B2C1D1E2F1G4gfedD1E2F1G4gfeE2F1G4gfedcbB5ba+ASTEEVPSLENLTVTEAGWDGLR	Q80YX1	Tnc	1.35359	0.877105	1.36655	1	0.927056	1.61544	1.81392	1.43153	1.51665	1.95325	4	0.00438888	1.54874	1.5479	1.00054
A2B2C1D1E2F1G4gfedD1E2F1G3gfeE2F1G4gfedcbB5ba+ASTEEVPSLENLTVTEAGWDGLR	Q80YX1	Tnc	1.01538	0.827114	1.17153	1	0.796231	1.49931	1.59911	1.50426	1.07342	1.89703	9	0.00590502	1.55859	1.5479	1.00691
A2B2C1D1E2F1G4gfeE2F1fedD1E2F1G3gfeE2F1G4gfedcbB5ba+ASTEEVPSLENLTVTEAGWDGLR	Q80YX1	Tnc	1.26362	1	1.04322	0.969461	0.762323	1.70573	1.33961	1.65231	1.39331	1.88151	3	0.00186441	1.61124	1.5479	1.04092
A2B2C1D1E2F1G4gfF5feE2edD1E2F1feE2F1G3gfedcbB5ba+ASTEEVPSLENLTVTEAGWDGLR	Q80YX1	Tnc	1.21042	0.902486	1.09336	0.82161	1	1.30277	1.84189	1.85729	1.51666	2.45008	1	0.00505277	1.74868	1.5479	1.12971
A2B2C1D1E2F1G4gfF5fedD1E2eE2F1G3gfedcbB5ba+ASTEEVPSLENLTVTEAGWDGLR	Q80YX1	Tnc	0.325539	1.23937	0.381147	0.934857	1.05968	2.01762	0.486085	1.71388	1.64989	2.19782	2	0.0467216	1.86657	1.5479	1.20587
A2B2C1D1E2F1G4gfF5fedD1E2F1fF5feE2F1G3gfedcbB5ba+ASTEEVPSLENLTVTEAGWDGLR	Q80YX1	Tnc	1.01823	1	1.84695	0.953286	0.769056	1.94091	1.67772	2.39786	2.23225	2.77969	1	0.00351601	2.19452	1.5479	1.41774
A2B2C1D1E2F1G4gfF5feE2edD1E2F1G3gfeE2F1G4gfedcbB5ba+EPEIGNLNVSDVTPK	Q80YX1	Tnc	1.23009	0.918341	0.924533	1	0.942035	1.14045	1.5138	1.87927	1.20633	2.11813	5	0.0208064	1.51547	1.5479	0.979047
A2B2C1D1E2F1G4gfF5fedD1E2eE2F1G3gfedcbB5ba+EPEIGNLNVSDVTPK	Q80YX1	Tnc	1.03134	0.920852	1.29317	0.933606	0.990174	1.35565	1.52559	1.74642	1.42673	2.0853	5	0.00392691	1.54142	1.5479	0.995812
A2B2C1D1E2F1G4gfedD1E2F1G3gfeE2F1G4gfedcbB5ba+EPEIGNLNVSDVTPK	Q80YX1	Tnc	1.20484	0.709744	1.25754	1	0.801716	1.09263	1.68028	1.54172	1.34539	2.47883	55	0.0397773	1.56317	1.5479	1.00987
A2B2C1D1E2F2G4gfeE2F1G4gfedD1E1F1feE1F1fedcbB5ba+EPEIGNLNVSDVTPK	Q80YX1	Tnc	1.13833	0.447374	1.08301	1	0.703187	1.12294	1.41021	1.43208	1.20069	2.13761	1	0.0295516	1.59555	1.5479	1.03078
A2B2C1D1E2F1G4gfeE2F1G3gfedD1E2F1G3gfeE2F1G4gfedcbB5ba+EPEIGNLNVSDVTPK	Q80YX1	Tnc	1.28658	0.578527	1.25418	1	0.615682	1.0058	1.58447	1.64409	1.32185	2.30928	25	0.0449049	1.67741	1.5479	1.08366
A2B2C1D1E2F1G4gfedD1E2F1G4gfeE2F1G4gfedcbB5ba+EPEIGNLNVSDVTPK	Q80YX1	Tnc	1.31914	0.549277	1.30455	1	0.799245	1.20103	1.88216	1.53426	1.6498	2.79547	26	0.0286472	1.79966	1.5479	1.16265
A2B2C1D1E2F1G4gfF5fedD1E2F1fF5feE2F1G3gfedcbB5ba+EPEIGNLNVSDVTPK	Q80YX1	Tnc	1	0.960552	1.59625	1	1	1.34231	1.68834	2.55378	2.00481	2.49332	13	0.00864281	1.82306	1.5479	1.17776
A2B2C1D1E2F1G4gfF5feE2edD1E2eE2F1G3gfF5fedcbB5ba+EPEIGNLNVSDVTPK	Q80YX1	Tnc	1.24343	0.757278	1.84415	1	0.943848	1.36209	1.98053	2.3756	1.65708	3.26264	1	0.0340653	1.84085	1.5479	1.18926
A2B2C1D1E2F1G4gfF4fedD1E2F1G3gfeE2F1G4gfedcbB5ba+EPEIGNLNVSDVTPK	Q80YX1	Tnc	1	0.859591	1.465	1.00858	0.638128	1.22521	1.67607	1.76151	1.93931	2.39318	1	0.00863318	1.85605	1.5479	1.19907
A2B2C1D1E2F1G4gfF5feE2edD1E2F1feE2F1G3gfedcbB5ba+EPEIGNLNVSDVTPK	Q80YX1	Tnc	1.35522	1	1.02144	0.833764	0.717516	1.98034	1.4006	1.7448	1.75858	2.16686	1	0.00117716	1.87211	1.5479	1.20945
A2B2C1D1E2F1G4gfedD1E2F1G3gfeE2F1G3gfedcbB5ba+EPEIGNLNVSDVTPK	Q80YX1	Tnc	1.12358	0.753442	1.43781	1	0.827932	1.26789	1.95523	2.05031	1.65718	2.66844	54	0.00921864	1.87321	1.5479	1.21016
A2B2C1D1E2F1G4gfF5feE2F1fF5fedD1E2F1G3gfeE2F1G4gfedcbB5ba+EPEIGNLNVSDVTPK	Q80YX1	Tnc	1.22748	0.765254	1.37226	0.95784	0.662146	1.26715	2.20875	2.1836	1.54739	2.50658	6	0.00752887	1.91823	1.5479	1.23925
A2B2C1D1E2F1G4gfeE2F1G3gfedD1E2F1G3gfeE2F1G3gfedcbB5ba+EPEIGNLNVSDVTPK	Q80YX1	Tnc	1.05271	0.791487	1.40877	1	0.698086	1.28308	1.77587	2.60535	1.67641	2.4261	17	0.00801805	1.95676	1.5479	1.26414
A2B2C1D1E2F1G4gfF5feE2edD1E2F1G3gfeE2F1G3gfedcbB5ba+EPEIGNLNVSDVTPK	Q80YX1	Tnc	1.10862	0.87504	0.399246	1.06753	0.697806	1.27578	1.30234	1.90381	1.68471	2.42425	2	0.00733884	1.9906	1.5479	1.286
A2B2C1D1E2F1G4gfeE2F1fedD1E2F1feE2F1G4gfedcbB5ba+ESGLNMTLPEENQPVVFNHIYNIK	Q80YX1	Tnc	1.48522	0.931873	1	1.01054	0.760232	1.57299	1.55122	1.05577	1.4206	1.87025	1	0.0339538	1.51674	1.5479	0.979865
A2B2C1D1E2F1G4gfeE2F1fedD1E2F1G3gfeE2F1G4gfedcbB5ba+ESGLNMTLPEENQPVVFNHIYNIK	Q80YX1	Tnc	0.95759	0.929573	1.05148	1.03109	0.762619	1.33138	1.31655	1.49301	1.5059	1.77169	2	0.000537702	1.52795	1.5479	0.987107
A2B2C1D1E2F1G4gfedD1E2F1feE2F1G3gfedcbB5ba+ESGLNMTLPEENQPVVFNHIYNIK	Q80YX1	Tnc	1.07031	0.916558	1.02336	0.986063	0.996564	1.20277	1.55646	1.51449	1.56582	1.66209	10	0.000287163	1.54026	1.5479	0.995062
A2B2C1D1E2F1G4gfedD1E2F1fedcbB5ba+ESGLNMTLPEENQPVVFNHIYNIK	Q80YX1	Tnc	1.22094	0.893136	1.2927	1	0.930444	1.28044	1.93732	1.5701	1.44259	2.30326	9	0.0129536	1.56374	1.5479	1.01023
A2B2C1D1E2F1G4gfedD1E2F1G4gfedcbB5ba+ESGLNMTLPEENQPVVFNHIYNIK	Q80YX1	Tnc	1.03266	0.71504	1.21189	1	0.911397	1.18533	1.73681	1.26899	1.6028	1.8574	16	0.00685598	1.60439	1.5479	1.03649
A2B2C1D1E2F1G4gfF5fedD2dD1dcbB5ba+ESGLNMTLPEENQPVVFNHIYNIK	Q80YX1	Tnc	1.1855	0.813528	1.27496	0.846394	1	1.32773	1.95889	1.14386	1.70267	2.30326	1	0.0197864	1.61736	1.5479	1.04487
A2B2C1D1E2F1G4gfedD1E2F1G3gfedcbB5ba+ESGLNMTLPEENQPVVFNHIYNIK	Q80YX1	Tnc	1	0.755653	1.19128	1	0.97315	1.309	1.67349	1.67511	1.73318	2.23516	21	0.00191229	1.71618	1.5479	1.10871
A2B2C1D1E2F1G4gfF5fedD1E2eE2F1G3gfedcbB5ba+ESGLNMTLPEENQPVVFNHIYNIK	Q80YX1	Tnc	0.898072	0.996681	1.22628	1.08876	0.939205	1.68159	1.75486	1.82647	1.76014	2.17495	6	5.61683e-05	1.8058	1.5479	1.16661
A2B2C1D1E2F1G4gfF5feE2edD1E2F1G3gfeE2F1G3gfedcbB5ba+ESGLNMTLPEENQPVVFNHIYNIK	Q80YX1	Tnc	0.921267		1.21722	1.08546	0.736781	1.34503	1.96502	1.69125	2.08143	1.76032	1	0.00257678	1.81733	1.5479	1.17406
A2B2C1D1E2F1G4gfedD1E2F1G4gfeE2F1G4gfedcbB5ba+ESGLNMTLPEENQPVVFNHIYNIK	Q80YX1	Tnc	1.02713	0.702929	1.12494	1.11529	0.811308	1.45005	1.91267	1.39506	2.08007	2.02801	2	0.00128985	1.83931	1.5479	1.18826
A2B2C1D1E2F1G4gfedD1E2F1G3gfeE2F1G4gfedcbB5ba+ESGLNMTLPEENQPVVFNHIYNIK	Q80YX1	Tnc	1	0.782949	1.13831	1.02728	0.889315	1.46966	1.95839	1.75181	1.79482	2.03569	11	8.93348e-05	1.86386	1.5479	1.20412
A2B2C1D1E2F1G4gfeE2F1G3gfedD1E2F1G4gfeE2F1G4gfedcbB5ba+ESGLNMTLPEENQPVVFNHIYNIK	Q80YX1	Tnc	1.12068	0.730454	1.19983	1.36657	0.982837	2.05205	2.05265	1.89611	2.16073	2.56899	2	0.000135267	1.92945	1.5479	1.24649
A2B2C1D1E2F1G4gfF5fedD1E2F1G3gfedcba+ESGLNMTLPEENQPVVFNHIYNIK	Q80YX1	Tnc	1	0.838	1.06275	1.23281	0.096202	1.33529	2.27375	1.64987	1.83891	2.32417	1	0.00516652	2.00039	1.5479	1.29232
A2B2C1D1E2F1G4gfeE2F1G3gfedD1E2F1G3gfeE2F1G4gfedcbB5ba+ESGLNMTLPEENQPVVFNHIYNIK	Q80YX1	Tnc	1	0.693677	1.82223	1.00689	0.8017	1.80757	2.33243	1.6843	1.65435	2.09826	1	0.00718823	2.02754	1.5479	1.30987
A2B2C1D1E2F1G4gfF5feE2edD1E2F1feE2F1G3gfedcbB5ba+ESGLNMTLPEENQPVVFNHIYNIK	Q80YX1	Tnc	1.2092	0.113861	1.14182	1	0.920542	2.11489	2.243	2.03956	1.7093	2.2737	1	0.000642129	2.06318	1.5479	1.33289
A2B2C1D1E2F1G4gfedD1E2F1G3gfeE2F1G3gfedcbB5ba+ESGLNMTLPEENQPVVFNHIYNIK	Q80YX1	Tnc	1	0.864822	1.21527	1	0.88046	1.48559	2.2476	1.80431	2.14443	2.63577	9	0.00081811	2.1182	1.5479	1.36844
A2B2C1D1E2F1G4gfedD1E2F1G4gfedcbB5ba+HFVVQVQEANNVEAAQNLTVPGSLR	Q80YX1	Tnc	3.51198	2.55052	0.867084	0.905444	1.01685	3.5197	3.67258	3.08788	3.27969	4.16651	2	0.0141445	3.33368	1.5479	2.15368
A2B2C1D1E2F1G4gfeE2F1G3gfedD1E2F1G3gfeE2F1G3gfedcbB5ba+LLQTAEHNISGAER	Q80YX1	Tnc	0.982936	0.95162	1.13726	0.992783	1.16927	1.49102	1.62387	1.57297	1.56355	1.9559	4	0.000205564	1.58338	1.5479	1.02292
A2B2C1D1E2F1G4gfedD2dD1E2F1fedcba+LNYSLPTGQSMEVQLPK	Q80YX1	Tnc	1.43418	0.702377	1.09411	1	0.846762	1.11294	1.62375	1.48969	1.4951	1.81954	6	0.0197336	1.53437	1.5479	0.991254
A2B2C1D1E2F1G4gfedD1E2F1fedcba+LNYSLPTGQSMEVQLPK	Q80YX1	Tnc	1.05547	0.87237	1.17413	1	0.923836	1.23566	1.64396	1.59749	1.46996	2.04716	20	0.00315551	1.58014	1.5479	1.02083
A2B2C1D1E2F1G4gfeE2F1fedD1E1edcba+LNYSLPTGQSMEVQLPK	Q80YX1	Tnc	1.08066	1	1.00604	1	0.912883	1.30341	1.5077	1.81314	1.88996	1.91784	5	0.000528505	1.76269	1.5479	1.13876
A2B2C1D1E2F1G4gfeE2edD1E1eE1edcba+LNYSLPTGQSMEVQLPK	Q80YX1	Tnc	1	0.63984	1.06688	1.01034	0.861951	1.08784	1.47984	1.959	1.63812	2.18268	1	0.00624723	1.816	1.5479	1.1732
A2B2C1D1E2F1G4gfedD1E2F1G4gfedcba+LNYSLPTGQSMEVQLPK	Q80YX1	Tnc	1.04786	0.639371	1.19146	1	0.820119	1.26343	2.05667	1.61519	1.83	2.54826	42	0.004458	1.9576	1.5479	1.26468
A2B2C1D1E2F1G4gfedD1E2F1G3gfedcba+LNYSLPTGQSMEVQLPK	Q80YX1	Tnc	1	0.785214	1.33779	1.02422	0.922812	1.34427	2.1542	1.9041	1.95075	2.51255	52	0.00188392	1.98351	1.5479	1.28142
A2B2C1D1E2F1G4gfedD2dD1E2F1G4gfedcba+LNYSLPTGQSMEVQLPK	Q80YX1	Tnc	1.55121	0.73352	1	1.13562	0.801689	1.62276	2.07346	1.77529	2.08864	2.43831	5	0.00151136	2.0317	1.5479	1.31255
A2B2C1D1E2F1G4gfedD1dcba+LNYSLPTGQSMEVQLPK	Q80YX1	Tnc	1.05559	0.63491	1.13852	1.06506	0.926189	1.33849	2.15189	1.6215	2.17777	2.68438	2	0.00342619	2.05478	1.5479	1.32746
A2B2C1D1E2F1G4gfeE2edD1E1edcba+LNYSLPTGQSMEVQLPK	Q80YX1	Tnc	1.03334	0.734834	1.30773	1	0.825182	1.32079	2.3354	2.02339	1.86613	2.8332	13	0.00360693	2.13028	1.5479	1.37624
A2B2C1D1E2F1G4gfeE2F1fedD1E1eE1edcba+LNYSLPTGQSMEVQLPK	Q80YX1	Tnc	1.05932	0.770734	1.15668	1	0.83762	1.48695	2.87461	1.7626	2.63345	3.34355	8	0.0124977	2.51673	1.5479	1.6259
A2B2C1D1E2F1G4gfF5fedD1E2F1G3gfedcba+IYVLDGTQNDTAFVFPR	Q8BK62	Olfml3	1	0.881591	0.105876	1.09597	1.16056	1.54627	1.45258	1.51279	1.25818	1.6917	1	0.0135588	1.50202	1.2093	1.24206
A2B2C1D1E2F1G4gfeE2F1fedD1E1edcbB5ba+STNASFNIK	Q8BKG3	Ptk7	0.993176	0.95039	1.03243	1.01592	0.979985	1.19121	1.41877	1.62017	1.67986	1.63452	2	0.00440914	1.59652	1.11482	1.43209
A2B2C1D1E2F2G4gfedD1E2F1G4gfedcbB5ba+DSKLNNTNVR	Q8BLY1	Smoc1	0.911476	0.82284	1.09247	1.07295	1	0.625684	0.627763	0.657493	0.619986	0.578354	1	0.000128044	0.624106	0.946465	0.659408
A2B2C1D1E2F1G4gfedD1E2F1fedcbB5ba+DIILHSTGHNISR	Q8C129	Lnpep	0.885633	1.31469	0.9627	1.04022	0.280032	2.29496	1.54865	1.71323	1.5079	1.57226	2	0.00601651	1.72324	1.11768	1.54181
A2B2C1D1E2F1G4gfedD2dD1E2F1fedcbB5ba+ASEDNVTK	Q8C6K9	Col6a6	0.975896	0.750933	1	1.15976	1.09044	1.0705	1.50773	1.586	1.52726	1.81967	1	0.00673784	1.5194	1.04754	1.45044
A2B2C1D1E2F1G4gfedD2dD1E2F1G4gfedcba+TEFNLTSYSSK	Q8C6K9	Col6a6	1.12483	0.918231	1	0.847544	1.36093	1.39726	1.68958	1.6185	2.18973	2.41769	1	0.00479021	1.74217	1.04754	1.6631
A2B2C1D1E2F1G4gfedD1dcba+EGVRNQSPAEAEK	Q8CEC0	Nup88	0.836594	0.788195	1.01964	1	1.00576	1.17486	1.59485	1.22117	1.68635	1.55882	1	0.00200334	1.56152	0.978981	1.59505
A2B2C1D1E2F1G4gfF5fedD1E2eE2F1fedcbB5ba+GTAGNALMDGASQLVGENR	Q8K0E8	Fgb	1.12208	1.0086	0.152446	1	0.124917	0.975336	1.19585	1.95448	1.67966	2.10928	1	0.0199787	1.99251	1.18852	1.67646
A2B2C1D1E2F1G4gfedD1dcbB5ba+IPFNLSEWQK	Q8K2I4	Manba	1	0.909757	1.19117	0.962026	1.08235	1.24746	1.89649	1.3956	1.87108	1.9636	1	0.00313486	1.6569	1.20516	1.37484
A2B2C1D1E2F1G4gfedD1E2F1G3gfedcbB5ba+SKLDTEVANLSVVMEEMK	Q8K4Q8	Colec12	0.115585	1	1.68601	0.109774	1.59954	1.42934	1.93668	1.69773	1.84507	1.79974	1	0.0452089	1.73243	1.22877	1.40989
A2B2C1D1E2F1G4gfedD1E2F1G3gfeE2F1G4gfedcbB5ba+VGCSEYTNR	Q8R143	Pttg1ip	0.630718	1.16452	1	1.16709	0.629935	1.30332	1.83283	1.34422	1.48341	1.3688	1	0.00767233	1.55863	1.23128	1.26587
A2B2C1D1E2F1G4gfedD1dcbB5ba+VGCSEYTNR	Q8R143	Pttg1ip	0.778085	1.14464	1	0.900284	1.11265	1.96997	2.01926	1.76451	2.41031	1.95855	2	3.47834e-05	2.04269	1.23128	1.659
A2B2C1D1E2F1G4gfedD1E2F1G4gfedcbB5ba+ADSLYSQVVGLSASQANLSK	Q91VC4	Plvap	1	0.685673	0.971119	1.7521	1.2847	1.45765	2.08367	2.73482	2.0159	3.30901	1	0.0122354	2.08561	1.73378	1.20293
A2B2C1D1E2F1G4gfedD1E2F1G4gfeE2F1G4gfedcba+NGTAHGNSTHPMHSR	Q91X72	Hpx	0.846299	1.14117	1	1.46051	0.797684	1.49367	1.60917	1.4492	1.28017	2.50877	1	0.0367758	1.58463	1.15615	1.37061
A2B2C1D1E2F1G4gfedD1E2F1G4gfedcba+SLGPNTCSSNGSSLYFIHGPNLYCYSSIDK	Q91X72	Hpx	1	0.675287	0.996943	1.02401	1.13877	0.770086	1.45247	1.49551	1.95891	1.86225	2	0.0416489	1.55925	1.15615	1.34866
A2B2C1D1E2F1G4gfedD1E2F1G4gfeE2F1G4gfedcbB5ba+SWSTVGNCTAALR	Q91X72	Hpx	1	0.661306	1.03956	0.834791	1.03374	1.38411	1.12115	1.32284	1.46895	1.84181	4	0.00612097	1.50611	1.15615	1.3027
A2B2C1D1E2F1G4gfeE2F1fedD1E1edcbB5ba+LHKDNTTCYEFK	Q91ZX7	Lrp1	0.825047	0.872963	1.09996	1.02269	1	1.02614	1.31091	1.45133	1.88139	1.62427	1	0.0118584	1.52029	0.979141	1.55268
A2B2C1D1E2F1G4gfedD1dcbB5ba+NSTLCDLCIGPLK	Q921I1	Trf	1.05361	0.633258	1.02733	0.922512	1.01241	0.868277	1.43676	1.40083	2.0077	2.11892	2	0.0290915	1.65719	1.20058	1.38032
A2B2C1D1E2F1G4gfedD1E2F1G4gfeE2F1G4gfedcbB5ba+NSTLCDLCIGPLK	Q921I1	Trf	1	0.771477	1.28102	0.893071	1.15362	1.20301	1.38314	1.85548	1.82523	2.25549	4	0.0108324	1.65793	1.20058	1.38094
A2B2C1D1E2F1G4gfedD1E2F1G4gfeE2F1G4gfedcba+NSTLCDLCIGPLK	Q921I1	Trf	1.09879	0.712756	1	1	0.978851	0.898919	1.38224	1.656	1.90459	1.91377	9	0.0182742	1.69538	1.20058	1.41213
A2B2C1D1E2F1G4gfedD1E2eE2F1fF5fedcbB5ba+NSTLCDLCIGPLK	Q921I1	Trf	1.09492	0.725872	1.15306	1.0199	0.261584	0.812663	1.58374	1.54192	1.84851	1.97113	2	0.0273824	1.72097	1.20058	1.43345
A2B2C1D1E2F1G4gfF5fedD1E2eE2F1fedcbB5ba+NSTLCDLCIGPLK	Q921I1	Trf	1.16667	0.740138	1	0.938576	1.01572	0.914881	1.5802	1.87083	2.01165	2.3721	9	0.0155801	1.87953	1.20058	1.56552
A2B2C1D1E2F1G4gfedD1E2F1feE2F1fedcba+NSTLCDLCIGPLK	Q921I1	Trf	1.02261	0.609341	1.06006	0.85164	1.01412	0.757421	1.73803	1.9912	1.87301	2.15702	6	0.0159687	1.93303	1.20058	1.61008
A2B2C1D1E2F2G3gfeE2F1G4gfedD1E1eE1edcba+NSTLCDLCIGPLK	Q921I1	Trf	1.19376	0.713405	1	0.869564	1.26882	0.912088	1.69775	2.27956	1.90124	2.89461	1	0.0268234	1.94512	1.20058	1.62015
A2B2C1D1E2F1G4gfedD1E2eE2F1fF5fedcba+NSTLCDLCIGPLK	Q921I1	Trf	1.06523	0.842974	1	0.872553	1.06784	0.922149	1.72372	1.82211	2.12127	2.27791	3	0.0253131	1.96259	1.20058	1.6347
A2B2C1D1E2F1G4gfedD1E2eE2edcba+NSTLCDLCIGPLK	Q921I1	Trf	1.02997	0.823475	1	0.921644	1.39043	1.02611	2.06512	2.26492	2.1033	2.55446	1	0.00795746	2.12866	1.20058	1.77303
A2B2C1D1E2F1G4gfedD1E2F1G3gfedcbB5ba+KPQGNFSWR	Q921W8	Sectm1a	0.858087	1.16081	1	0.873309	1.15916	2.03476	1.52608	1.6823	1.74812	1.53416	1	0.000288295	1.73701	1.36234	1.27502
A2B2C1D1E2F1G4gfedD1E2F1G3gfeE2F1G3gfedcbB5ba+ESNSTSLTQAALLEK	Q99K41	Emilin1	1	0.477275	1.42612	1.02427	0.977493	1.26492	1.69376	1.74742	1.22508	1.97348	1	0.0208986	1.62861	0.97973	1.66231
A2B2C1D1E2F1G4gfedD1E2F1G3gfedcbB5ba+FTFTSHTPGEHQICLHSNSTK	Q99KF1	Tmed9	0.886149	1.17716	1.0973	1	1	2.01414	1.45807	1.67309	1.65271	1.47567	3	0.000521688	1.59494	1.05916	1.50586
A2B2C1D1E2F1G4gfeE2edD1E1eE1edcbB5ba+ITDIENGTFANIPR	Q99MQ4	Aspn	1	0.840918	1.17501	0.998835	1.17649	2.11264	1.55213	1.32443	1.84028	1.87887	3	0.00162614	1.66991	1.08145	1.54413
A2B2C1D1E2F1G4gfedD1E2F1G4gfeE2F1G4gfedcbB5ba+MTQESALIFPFLNK	Q99N28	Cadm3	1	0.880071	1.16092	0.902768	1.11317	1.16393	2.10304	1.40134	1.80199	2.15682	2	0.00769366	1.73303	1.09938	1.57637
A2B2C1D1E2F1G4gfedD1E2F1fF5fedcbB5ba+DLPIVFDVLIHDPSHFLNDSAISYK	Q99P91	Gpnmb	1.24478	1	1.33871	0.790204	0.922926	1.11607	1.50855	1.73109	1.83997	2.14362	1	0.0158513	1.58649	3.15125	0.503447
A2B2C1D1E2F1G4gfF5fedD1E2edcba+DLPIVFDVLIHDPSHFLNDSAISYK	Q99P91	Gpnmb	1.09171	0.933919	1.09398	1	0.977173	1.06509	1.65154	1.77091	1.75353	2.18434	1	0.0196826	1.6962	3.15125	0.538263
A2B2C1D1E2F1G4gfedD1E2eE2F1G4gfedcba+DLPIVFDVLIHDPSHFLNDSAISYK	Q99P91	Gpnmb	1.11773	1	1.52131	0.940182	0.967937	1.04149	1.75588	2.18289	1.68353	2.58905	1	0.029767	1.73382	3.15125	0.5502
A2B2C1D1E2F1G4gfedD1E2F1G3gfedcbB5ba+DLPIVFDVLIHDPSHFLNDSAISYK	Q99P91	Gpnmb	0.96271	0.829916	1.21303	0.981793	0.894365	1.16141	1.94477	2.06283	2.43056	2.32123	2	0.00250199	2.14692	3.15125	0.681292
A2B2C1D1E2F1G4gfedD1E2F1feE2F1fF5fedcbB5ba+DLPIVFDVLIHDPSHFLNDSAISYK	Q99P91	Gpnmb	0.885325	0.610992	1.07324	1.18315	1	1.08658	1.99536	1.94035	2.45099	2.83273	1	0.00701603	2.15642	3.15125	0.684305
A2B2C1D1E2F1G4gfedD1E2F1feE2F1G4gfedcba+DLPIVFDVLIHDPSHFLNDSAISYK	Q99P91	Gpnmb	1.11104	0.924237	1.17525	1	0.928112	1.27866	2.27002	2.20174	2.28241	2.56377	2	0.00126152	2.19645	3.15125	0.697007
A2B2C1D1E2F1G4gfF5fedD1E2F1fedcbB5ba+DLPIVFDVLIHDPSHFLNDSAISYK	Q99P91	Gpnmb	1.12819	0.937005	1.16424	0.866371	1	1.29962	2.48412	2.49594	2.87793	3.02853	2	0.00861461	2.55591	3.15125	0.811077
A2B2C1D1E2F1G4gfedD1E2F1feE2F1G4gfedcbB5ba+DLPIVFDVLIHDPSHFLNDSAISYK	Q99P91	Gpnmb	1.03738	0.86714	1.0583	0.964022	1	1.49886	2.4867	2.54108	2.86194	2.99329	4	0.0044158	2.64273	3.15125	0.838629
A2B2C1D1E2F1G4gfeE2F1fedD1E1edcbB5ba+DLPIVFDVLIHDPSHFLNDSAISYK	Q99P91	Gpnmb	1.03829	0.887256	1.17783	0.983792	1.00427	1.40709	2.52754	2.65743	3.26204	3.11137	4	0.00795804	2.6647	3.15125	0.845599
A2B2C1D1E2F1G4gfF5fedD1E2F1fedcba+DLPIVFDVLIHDPSHFLNDSAISYK	Q99P91	Gpnmb	1.22267	0.737573	1.06763	0.851306	1.04373	1.46408	2.49611	2.76545	2.99134	3.29624	2	0.00108085	2.71888	3.15125	0.862795
A2B2C1D1E2F1G4gfeE2F1fedD1E1edcba+DLPIVFDVLIHDPSHFLNDSAISYK	Q99P91	Gpnmb	0.352561	0.769514	1.19405	0.948227	1.05176	1.66106	2.56048	2.759	3.44964	3.29749	2	0.000648236	3.10287	3.15125	0.984646
A2B2C1D1E2F1G4gfeE2F1fedD1E2F1G3gfeE2F1G4gfedcbB5ba+NDRNLSDEIFLR	Q99P91	Gpnmb	1	0.590359	0.722578	1.06862	1.18531	1.33325	1.63458	1.36822	1.62568	1.36939	1	0.0027588	1.53519	3.15125	0.487169
A2B2C1D1E2F1G4gfedD1dcba+NLSDEIFLR	Q99P91	Gpnmb	0.998607	0.983208	1.16748	1.00105	1	1.64922	2.02071	2.10761	2.71167	2.73621	1	0.00397278	2.10429	3.15125	0.667763
A2B2C1D1E2F1G4gfedD1E2F1G3gfedcbB5ba+LNTSNYK	Q9CQF4	1700021F05Rik	1.10395	1	0.858796	1.04034	0.679685	1.77358	1.06634	1.84785	2.08071	1.8564	1	0.00305972	1.82944	1.01393	1.8043
A2B2C1D1E2F1G4gfedD1E1edcba+FNGSVSFFR	Q9D1H9	Mfap4	0.908643	1.29861	1.0959	0.964175	1	1.7611	1.32127	1.4255	1.59355	1.69712	1	0.00148396	1.50004	1.44626	1.03719
A2B2C1D1E2F1G4gfedD1E2F1fedcba+FNGSVSFFR	Q9D1H9	Mfap4	0.777449	0.833705	1.05983	1.05712	1	1.3965	1.35213	1.44164	1.55304	1.84131	1	0.000638981	1.60703	1.44626	1.11116
A2B2C1D1E2F1G4gfedD1E1eE1edcba+FNGSVSFFR	Q9D1H9	Mfap4	0.915154	1.13826	0.912546	1	1.17477	2.11586	1.54842	1.27891	1.87425	1.85686	1	0.00187652	1.69253	1.44626	1.17029
A2B2C1D1E2F1G4gfF5feE2F1fedD1E1edcba+VDLEDFENNTAYAK	Q9D1H9	Mfap4	1.01986	0.751928	1	0.997794	1.04189	1.17066	1.43044	1.48298	1.60189	2.00551	1	0.0043327	1.52643	1.44626	1.05544
A2B2C1D1E2F1G4gfedD1E2F1feE2F1fedcbB5ba+VDLEDFENNTAYAK	Q9D1H9	Mfap4	1.05487	0.826661	1.05076	1.17023	0.937428	1.10984	1.62813	1.39227	1.71349	1.94661	2	0.00736563	1.56568	1.44626	1.08258
A2B2C1D1E2F1G4gfedD1E2F1G3gfedcbB5ba+VDLEDFENNTAYAK	Q9D1H9	Mfap4	1	0.677751	1.00017	1.1802	0.970891	1.0865	1.69008	1.46997	1.69569	2.11109	14	0.00841467	1.67441	1.44626	1.15776
A2B2C1D1E2F1G4gfF5fedD1E2eE2F1G3gfedcbB5ba+VDLEDFENNTAYAK	Q9D1H9	Mfap4	0.985047	0.741771	1.06401	1.37913	0.978172	0.978379	1.86314	1.50645	1.909	2.30853	2	0.0239201	1.72601	1.44626	1.19344
A2B2C1D1E2F1G4gfedD1E2F1feE2F1G4gfedcbB5ba+VDLEDFENNTAYAK	Q9D1H9	Mfap4	1	0.740532	1	1.20437	0.996222	1.36508	1.59744	1.67608	1.95895	2.23005	8	0.00163905	1.74397	1.44626	1.20585
A2B2C1D1E2F1G4gfedD1E2F1G3gfedcbB5ba+GLDPNYTTWMDIMEK	Q9D2L1	Arsk	1	0.763057	1.16901	0.900546	1.05002	1.46048	1.99849	1.79233	2.01624	2.28467	1	0.000291464	1.95515	1.08526	1.80155
A2B2C1D1E2F1G4gfedD1E2F1fedcbB5ba+ASTNCTYDR	Q9D7J6	Dnase1l1	0.863334	0.178756	1.26031	1	1.21136	2.13645	1.43552	1.38757	1.38549	1.30159	1	0.0353468	1.50596	1.18102	1.27513
A2B2C1D1E2F1G4gfeE2F1fedD1E2F1feE2F1G3gfedcba+AFSGSPNLTK	Q9DBB9	Cpn2	0.925069	1.03215	1	0.688377	1.10053	0.853132	1.61659	1.534	1.43904	1.92103	3	0.024079	1.55114	1.23615	1.25482
A2B2C1D1E2F1G4gfedD1E2F1G4gfeE2F1G4gfedcba+AFSGSPNLTK	Q9DBB9	Cpn2	1	0.840296	1.09509	0.930226	1.01325	1.13383	1.53392	1.61811	1.4765	1.82875	15	0.00204709	1.56952	1.23615	1.26968
A2B2C1D1E2F1G4gfeE2F1fedD1E1eE1edcba+DLLFSDDTECLSNLQNK	Q9DBD0	1300017J02Rik	1.13669	0.842887	1.24395	0.578177	1	0.910506	1.66929	1.34459	1.69577	2.40224	3	0.0448882	1.60374	1.2082	1.32738
A2B2C1D1E2F1G4gfeE2F1fedD1E1eE1edcbB5ba+DLLFSDDTECLSNLQNK	Q9DBD0	1300017J02Rik	1.26433	0.276833	1.04544	1	0.720252	0.891013	1.60497	1.41198	1.69555	2.14106	1	0.0318635	1.71073	1.2082	1.41593
A2B2C1D1E2F1G4gfedD1E2F1G3gfeE2F1G3gfedcba+IVDVNLTSEGK	Q9ET30	Tm9sf3	1	0.897812	1.04244	1	0.968404	1.30191	1.25186	2.15418	1.79679	1.61291	7	0.0174236	1.63138	1.10233	1.47994
A2B2C1D1E2F1G4gfedD1E2F1G4gfedcba+AAENFTLLVK	Q9JJX6	P2rx4	0.919782	0.696195	1.27305	1	1.02512	1.05738	1.36346	1.48884	1.66756	1.87673	1	0.0159504	1.51567	1.943	0.780066
A2B2C1D1E2F1G4gfedD1E1edcba+AAENFTLLVK	Q9JJX6	P2rx4	0.9171	0.893601	1.0256	1	1.21884	1.41205	1.7096	1.53886	1.73399	1.91598	1	0.000240746	1.66446	1.943	0.856641
A2B2C1D1E2F1G4gfeE2F1fedD1E1edcba+AAENFTLLVK	Q9JJX6	P2rx4	0.897663	1.02904	1.09125	0.994965	1.01713	1.5195	1.55558	1.7005	1.83074	2.12485	2	0.00018997	1.69671	1.943	0.873239
A2B2C1D1E2F1G4gfedD1E1edcba+CVPFNASVK	Q9JJX6	P2rx4	0.867275	0.852701	1.06075	1.01631	1.03128	1.25113	1.5212	1.44028	1.93168	1.64015	2	0.0012315	1.58058	1.943	0.813475
A2B2C1D1E2F1G4gfedD1E2F1G3gfeE2F1G4gfedcbB5ba+GVAVTNTSQLGFR	Q9JJX6	P2rx4	1	0.88891	1.0151	1.10495	0.946909	1.30601	1.52121	1.67882	1.25328	1.67022	1	0.000879712	1.50387	1.943	0.773991
A2B2C1D1E2F1G4gfedD1dcbB5ba+GVAVTNTSQLGFR	Q9JJX6	P2rx4	0.997645	1.29657	0.952565	0.878852	1.11649	1.74689	1.66166	1.45771	1.83842	1.75773	2	0.000172047	1.65703	1.943	0.852819
A2B2C1D1E2F1G4gfedD1dcbB5ba+MAAALNATGR	Q9QWR8	Naga	0.924023	1.14318	1	0.960252	1.11218	1.67225	1.44546	1.53461	1.74267	1.81204	10	5.69597e-05	1.58856	1.32369	1.2001
A2B2C1D1E2F1G4gfedD1E1eE1edcba+MAAALNATGR	Q9QWR8	Naga	0.939129	1.38928	0.840509	1	1.13039	1.94895	1.65516	1.45927	1.7764	1.60309	5	0.0010534	1.65114	1.32369	1.24738
A2B2C1D1E2F1G4gfedD1dcbB5ba+VNYTEVSR	Q9QWR8	Naga	0.922096	1.16226	1	0.847926	1.18277	1.39411	1.45468	1.41787	1.92391	1.71581	1	0.00184572	1.54513	1.32369	1.16729
A2B2C1D1E2F1G4gfedD1E1eE1edcbB5ba+VNYTEVSR	Q9QWR8	Naga	1	1.02334	0.996822	0.934165	1.1227	1.78504	1.62916	1.42317	2.01634	1.99354	3	0.000189572	1.76784	1.32369	1.33554
A2B2C1D1E2F1G4gfF5fedD1E2eE2F1fedcba+VLYLPAYNCTLRPVSK	Q9QXC1	Fetub	1	0.879348	0.990488	1.06055	1.05902	0.895451	1.7595	1.7895	1.44818	1.82165	1	0.0344947	1.68291	1.2387	1.35861
A2B2C1D1E2F1G4gfedD1E2eE2F1fF5fedcba+VLYLPAYNCTLRPVSK	Q9QXC1	Fetub	0.827618	0.655534	1	1.0413	1.02108	1.01846	1.75035	1.8445	1.55391	2.05964	2	0.00490387	1.80944	1.2387	1.46075
A2B2C1D1E2F1G4gfeE2F1fedD2dD1E1edcbB5ba+NQSGIYGCR	Q9R069	Bcam	0.967866	1.10008	1.00192	1	0.092032	1.57097	1.59559	1.35532	1.87605	1.42515	1	0.00763162	1.58991	1.1034	1.44093
A2B2C1D1E2F1G4gfeE2edD1E1eE1edcbB5ba+CLNHTTQK	Q9WV54	Asah1	1.00781	1	0.941422	1.13853	0.991304	1.53758	1.05834	1.42049	1.95774	1.61522	1	0.00987437	1.51065	1.50757	1.00204
A2B2C1D1E2F1G4gfedD1dcbB5ba+CLNHTTQK	Q9WV54	Asah1	0.899805	0.864995	1.05535	1.16077	1	1.25433	1.55887	1.39736	1.75684	1.78789	4	0.00135564	1.55586	1.50757	1.03203
A2B2C1D1E2F1G4gfedD1E1eE1F1fedcba+CLNHTTQK	Q9WV54	Asah1	0.933352	0.959915	1.2936	1.12552	1	1.31644	1.62092	1.90383	1.81159	2.01327	10	0.00133388	1.66878	1.50757	1.10693
A2B2C1D1E2F1G4gfedD1E2F1fedcbB5ba+CLNHTTQK	Q9WV54	Asah1	1.10103	1.32682	0.981193	0.956179	1.02901	1.72089	1.8339	1.91257	2.10848	1.81674	2	2.63049e-05	1.79026	1.50757	1.18751
A2B2C1D1E2F1G4gfedD1E1eE1F1fedcbB5ba+CLNHTTQK	Q9WV54	Asah1	1.10097	0.904269	1	1.18247	0.90231	1.90912	2.05371	1.58455	1.99087	1.99136	3	2.05502e-05	1.87523	1.50757	1.24388
A2B2C1D1E2F1G4gfedD1E2F1G4gfedcbB5ba+KCLNHTTQK	Q9WV54	Asah1	0.985555	1.13688	0.324778	1.06353	0.347063	1.28555	1.8838	1.35927	1.7002	1.65456	2	0.00514539	1.74645	1.50757	1.15845
A2B2C1D1E2F1G4gfedD1E2F1G4gfedcbB5ba+NLSFATIYDVLSTK	Q9WV54	Asah1	1	0.839672	1.03375	0.945076	1.0115	1.01385	1.3205	1.41664	1.68412	1.96467	1	0.0145275	1.50102	1.50757	0.995655
A2B2C1D1E2F1G4gfedD1E2F1fedcbB5ba+NLSFATIYDVLSTKPVLNK	Q9WV54	Asah1	0.935219	0.821038	0.32792	1	1.13557	0.904126	1.66688	1.5366	1.46689	1.92736	2	0.0168681	1.71421	1.50757	1.13707
A2B2C1D1E2F1G4gfedD1E1eE1F1fedcba+NLSFATIYDVLSTKPVLNK	Q9WV54	Asah1	0.987477	0.665868	1.21405	1.03424	1	0.991795	1.87228	1.5521	1.84231	1.97757	11	0.0101041	1.72357	1.50757	1.14327
A2B2C1D1E2F1G4gfedD1E1eE1edcbB5ba+NLSFATIYDVLSTKPVLNK	Q9WV54	Asah1	1	0.763378	1.45125	1.0977	0.0818591	1.32085	1.8588	1.87571	1.81928	2.00237	1	0.00813343	1.82094	1.50757	1.20786
A2B2C1D1E2F1G4gfedD1E1eE1edcba+NLSFATIYDVLSTKPVLNK	Q9WV54	Asah1	1	0.637636	1.14801	1.07967	0.91011	1.10725	2.0309	1.65165	1.85571	2.08167	14	0.00394296	1.82637	1.50757	1.21146
A2B2C1D1E2F1G4gfF5fedD1E2F1fF5fedcbB5ba+NLSFATIYDVLSTKPVLNK	Q9WV54	Asah1	0.998779	0.773933	1.36274	1	1.10968	1.03086	2.17848	1.88538	1.90633	2.59324	1	0.0129627	1.89818	1.50757	1.2591
A2B2C1D1E2F1G4gfedD1dcbB5ba+NLSFATIYDVLSTKPVLNK	Q9WV54	Asah1	1	0.57754	1.08691	1.02652	0.948567	1.0269	1.93136	1.7881	2.09726	2.25187	7	0.0048472	1.96401	1.50757	1.30277
A2B2C1D1E2F1G4gfedD1E2F1G4gfedcbB5ba+NLSFATIYDVLSTKPVLNK	Q9WV54	Asah1	1.07423	0.477666	1.08793	1	0.960141	1.24781	1.95812	1.74515	2.0518	2.24223	3	0.00188601	1.96793	1.50757	1.30537
A2B2C1D1E2F1G4gfedD1E2F1G3gfedcbB5ba+NLSFATIYDVLSTKPVLNK	Q9WV54	Asah1	1.02141	0.631269	1.23889	0.937267	0.920749	1.52327	2.6755	2.64607	2.48792	3.2612	2	0.000758865	2.68528	1.50757	1.7812
A2B2C1D1E2F1G4gfedD1E1eE1edcba+SVLENTTSYEEAK	Q9WV54	Asah1	0.99532	0.764621	1.20466	1	1	1.18381	1.69926	1.45445	1.52461	1.92075	5	0.0040424	1.54451	1.50757	1.0245
A2B2C1D1E2F1G4gfedD1E1eE1edcbB5ba+SVLENTTSYEEAK	Q9WV54	Asah1	0.983978	0.770642	1.08904	1	1.06276	1.08973	2.0504	1.42962	1.61806	2.42763	5	0.0152586	1.69881	1.50757	1.12685
A2B2C1D1E2F1G4gfeE2F1fedD1E1eE1edcbB5ba+SVLENTTSYEEAK	Q9WV54	Asah1	1	0.693634	1.16816	1.06014	0.779354	1.12678	1.79577	1.69732	1.58401	2.13431	3	0.00446388	1.72613	1.50757	1.14497
A2B2C1D1E2F1G4gfedD1E1edcbB5ba+SVLENTTSYEEAK	Q9WV54	Asah1	1	0.718862	1.08777	1	1	1.32079	1.8951	1.56909	1.70231	2.26739	9	0.001737	1.77418	1.50757	1.17685
A2B2C1D1E2F1G4gfedD1E2F1G4gfedcbB5ba+SVLENTTSYEEAK	Q9WV54	Asah1	0.964311	1	1.05499	1	1	1.5257	1.80812	2.00461	1.73087	2.37601	13	0.00337733	1.81865	1.50757	1.20634
A2B2C1D1E2F1G4gfedD1E2F1G3gfedcbB5ba+SVLENTTSYEEAK	Q9WV54	Asah1	0.953011	1.07738	1	1.05212	0.952494	1.7319	1.87093	1.97808	1.79305	1.84879	9	1.26205e-07	1.83815	1.50757	1.21928
A2B2C1D1E2F1G4gfedD1dcbB5ba+SVLENTTSYEEAK	Q9WV54	Asah1	1.00634	0.79014	1.1061	1.00155	0.92285	1.52541	2.09383	1.94646	1.9379	2.21633	6	6.01102e-05	2.00959	1.50757	1.333
A2B2C1D1E2F1G4gfF5fedD1E2F1fF5fedcbB5ba+SVLENTTSYEEAK	Q9WV54	Asah1	0.294094	0.929799	1.12627	0.983247	1.00261	2.00672	2.15862	2.68845	1.88825	2.27832	2	0.000163496	2.25199	1.50757	1.49379
A2B2C1D1E2F1G4gfedD1dcbB5ba+KLPLNFTEGAR	Q9Z0L8	Ggh	0.963626	0.937413	1.11133	0.948893	1.01494	1.6742	1.67602	1.5092	1.57322	1.84597	2	7.89738e-06	1.6596	1.45182	1.14312
A2B2C1D1E2F1G4gfedD1E2F1G4gfedcbB5ba+NFTENEK	Q9Z0L8	Ggh	1	0.942131	1.23047	1.01503	0.981884	1.30126	1.49021	1.56384	1.58703	1.7167	3	0.00037869	1.53493	1.45182	1.05725
A2B2C1D1E2F1G4gfedD1dcba+NFTENEK	Q9Z0L8	Ggh	0.955055	0.97557	1.31001	0.909282	1.13913	1.57389	1.73041	1.58337	1.48466	1.55162	2	0.000244925	1.58018	1.45182	1.08841
A2B2C1D1E2F1G4gfedD1dcbB5ba+NFTENEK	Q9Z0L8	Ggh	1.10866	0.973236	1.22776	0.830854	1	1.47194	2.04878	1.85069	1.88941	1.95348	3	0.000131888	1.82367	1.45182	1.25613
A2B2C1D1E2F1G4gfedD1E1eE1F1fedcbB5ba+YDLPASINYILNK	Q9Z0M5	Lipa	1	0.705821	1.127	1.10709	0.0974479	1.27708	1.67647	1.81972	1.64124	1.84677	1	0.00471067	1.72185	1.89432	0.908955
A2B2C1D1E2F1G4gfedD1dcbB5ba+YDLPASINYILNK	Q9Z0M5	Lipa	0.922875	0.79388	1.11089	0.974572	1.04725	1.35148	1.78865	1.76058	1.87336	2.07393	2	0.000272786	1.84057	1.89432	0.971626
A2B2C1D1E2F1G4gfedD1E1eE1F1fedcba+YDLPASINYILNK	Q9Z0M5	Lipa	1	0.834942	1.19544	1.00316	1	1.44367	2.00552	1.90444	2.08973	2.34692	8	0.000324865	1.97519	1.89432	1.04269
A2B2C1D1E2F1G4gfedD1E2F1G3gfedcbB5ba+VPFILSQFLNNSILRPHLSASTLR	Q9Z2A9	Ggt5	1	0.877014	1.06262	1.01648	0.94675	1.4071	1.44059	1.58229	1.40339	1.63546	2	2.03223e-05	1.51828	1.22912	1.23525
A2B2C1D1E2F1G4gfeE2F1G4gfedD1E2F1G4gfeE2F1G4gfedcba+GDTHTQILEGLQFNLTQTSEADIHK	P22599	Serpina1b	1	0.803725	1.25403	1	0.923274	0.901789	1.62998	1.96694	1.18957	1.63387	3	0.0483734	1.51708	1.33254	1.13849
A2B2C1D1E2F1G4gfeE2F1fedD1E2F1feE2F1G4gfedcba+GDTHTQILEGLQFNLTQTSEADIHK	P22599	Serpina1b	0.944037	0.692864	1.00766	1.01725	1	0.845335	1.4802	1.61272	1.23564	1.8664	1	0.032481	1.53959	1.33254	1.15538
A2B2C1D1E2F1G4gfF5fedD1E2F1feE2F1G3gfedcba+GDTHTQILEGLQFNLTQTSEADIHK	P22599	Serpina1b	0.950931	0.736867	1	1.37524	1.37836		1.66732	1.56711	1.24054	2.02619	1	0.0321266	1.56292	1.33254	1.17289
A2B2C1D1E2F1G4gfF5feE2edD1E2F1feE2F1G4gfedcbB5ba+GDTHTQILEGLQFNLTQTSEADIHK	P22599	Serpina1b	1.13375	0.803404	1.02413	0.951498	1	1.17281	1.67146	1.66821	1.25501	1.8877	3	0.00563698	1.591	1.33254	1.19396
A2B2C1D1E2F1G4gfF5fedD1E2F1fF4fedcba+GDTHTQILEGLQFNLTQTSEADIHK	P22599	Serpina1b	0.123222	0.733032	1.43928	1.16027	1	1.22254	1.99552	1.55118	1.18665	2.29496	1	0.0408311	1.71055	1.33254	1.28368
A2B2C1D1E2F1G4gfeE2F1fedD1E2F1feE2F1G3gfedcba+GDTHTQILEGLQFNLTQTSEADIHK	P22599	Serpina1b	1.02122	0.718028	1.00282	0.885429	1.00648	0.909261	1.72865	1.79588	1.24889	2.39329	5	0.0292636	1.74453	1.33254	1.30918
A2B2C1D1E2F1G4gfF5fedD1E2eE2F1fedcbB5ba+GDTHTQILEGLQFNLTQTSEADIHK	P22599	Serpina1b	1.2045	0.758492	1	0.92999	1.22003	1.03696	2.06116	2.01598	1.5767	2.52575	5	0.0149961	1.82719	1.33254	1.37121
A2B2C1D1E2F2G4gfedD1E2F1G4gfeE2F1G4gfedcba+GDTHTQILEGLQFNLTQTSEADIHK	P22599	Serpina1b	1.25666	0.0741623	0.958975	1	1.14833	1.05066	1.88666	2.12749	1.34844	2.38205	1	0.027367	1.85675	1.33254	1.39339
A2B2C1D1E2F1G4gfeE2F1fedD1E2F1feE2F1fF3fedcba+GDTHTQILEGLQFNLTQTSEADIHK	P22599	Serpina1b	0.633296		1.3441	1.04895	0.95333		1.48344	2.2251	1.22451	2.66474	1	0.0468686	1.99268	1.33254	1.49541
A2B2C1D1E2F1G4gfF5fedD1E2eE2F1fF5fedcba+GDTHTQILEGLQFNLTQTSEADIHK	P22599	Serpina1b	0.969864	0.837377	0.326719	1.0484	1.08153	0.941902	2.09911	1.95601	1.48613	2.34317	2	0.0124766	2.05613	1.33254	1.54302
A2B2C1D1E2F1G4gfedD1E2F1G4gfedcba+ANHSHSGDYYCK	P08508	Fcgr3	0.933125	1.00517	0.758882	1.07642	1.0966	1.44804	1.64809	0.965525	1.73132	1.38614	2	0.013658	1.50188	1.50586	0.997362
A2B2C1D1E2F1G4gfeE2F1fedD1E1eE1edcba+ANHSHSGDYYCK	P08508	Fcgr3	0.81794	1.04916	0.94509	1.20991	1	1.91229	1.83176	1.4755	2.19212	2.05631	1	0.000193058	1.89215	1.50586	1.25652
A2B2C1D1E2F1G4gfeE2F1fedD1E1edcba+ANHSHSGDYYCK	P08508	Fcgr3	0.0912959	1.15516	0.852082	1	1.07559	1.84223	1.72226	1.38015	2.11571	2.05615	1	0.00284248	1.91337	1.50586	1.27062
A2B2C1D1E2F1G4gfedD1E1eE1edcba+ANHSHSGDYYCK	P08508	Fcgr3	0.895883	0.892629	1.06566	1.09434	1	1.9386	1.66701	1.65086	2.18364	2.16887	3	6.48823e-05	1.92802	1.50586	1.28035
A2B2C1D1E2F1G4gfedD1E2F1G3gfedcbB5ba+ATVNDSGEYR	P08508	Fcgr3	0.758895	1.4232	1	1	1	2.08393	1.51194	1.52762	1.60158	1.65172	5	0.00279963	1.59632	1.50586	1.06007
A2B2C1D1E2F1G4gfeE2F1fedD1E1edcbB5ba+ATVNDSGEYR	P08508	Fcgr3	0.847538	1.18881	0.760545	1	1.17605	2.17994	1.64874	1.51585	1.8295	1.42735	7	0.0018118	1.75524	1.50586	1.16561
A2B2C1D1E2F1G4gfeE2edD1E1eE1edcbB5ba+ATVNDSGEYR	P08508	Fcgr3		1.19343	0.662	1		2.16881	1.71822	1.13528	1.92952	1.88964	1	0.0194598	1.81182	1.50586	1.20318
A2B2C1D1E2F1G4gfedD1E2F1fF5fedcbB5ba+ATVNDSGEYR	P08508	Fcgr3	0.656938	1.93818	0.990522	1	1.1753	2.17155	2.40572	1.30003	2.47357	1.71901	1	0.023318	1.93797	1.50586	1.28696
A2B2C1D1E2F1G4gfedD1E1eE1edcba+ASQNITYHCK	Q01149	Col1a2	1	0.994003	0.821472	1.21058	1.24124	0.388803	0.51685	0.474594	0.565876	0.460268	1	0.000124811	0.463952	0.731419	0.634318
A2B2C1D1E2F1G4gfeE2F1G4gfedD1E2F1G4gfeE2F1G4gfedcba+GDTHTQILEGLQFNLTQTSEADIHK	Q00896	Serpina1c	1	0.803725	1.25403	1	0.923274	0.901789	1.62998	1.96694	1.18957	1.63387	3	0.0483734	1.51708	1.138	1.33311
A2B2C1D1E2F1G4gfeE2F1fedD1E2F1feE2F1G4gfedcba+GDTHTQILEGLQFNLTQTSEADIHK	Q00896	Serpina1c	0.944037	0.692864	1.00766	1.01725	1	0.845335	1.4802	1.61272	1.23564	1.8664	1	0.032481	1.53959	1.138	1.35289
A2B2C1D1E2F1G4gfF5fedD1E2F1feE2F1G3gfedcba+GDTHTQILEGLQFNLTQTSEADIHK	Q00896	Serpina1c	0.950931	0.736867	1	1.37524	1.37836		1.66732	1.56711	1.24054	2.02619	1	0.0321266	1.56292	1.138	1.37339
A2B2C1D1E2F1G4gfF5feE2edD1E2F1feE2F1G4gfedcbB5ba+GDTHTQILEGLQFNLTQTSEADIHK	Q00896	Serpina1c	1.13375	0.803404	1.02413	0.951498	1	1.17281	1.67146	1.66821	1.25501	1.8877	3	0.00563698	1.591	1.138	1.39806
A2B2C1D1E2F1G4gfF5fedD1E2F1fF4fedcba+GDTHTQILEGLQFNLTQTSEADIHK	Q00896	Serpina1c	0.123222	0.733032	1.43928	1.16027	1	1.22254	1.99552	1.55118	1.18665	2.29496	1	0.0408311	1.71055	1.138	1.50312
A2B2C1D1E2F1G4gfeE2F1fedD1E2F1feE2F1G3gfedcba+GDTHTQILEGLQFNLTQTSEADIHK	Q00896	Serpina1c	1.02122	0.718028	1.00282	0.885429	1.00648	0.909261	1.72865	1.79588	1.24889	2.39329	5	0.0292636	1.74453	1.138	1.53298
A2B2C1D1E2F1G4gfF5fedD1E2eE2F1fedcbB5ba+GDTHTQILEGLQFNLTQTSEADIHK	Q00896	Serpina1c	1.2045	0.758492	1	0.92999	1.22003	1.03696	2.06116	2.01598	1.5767	2.52575	5	0.0149961	1.82719	1.138	1.60561
A2B2C1D1E2F2G4gfedD1E2F1G4gfeE2F1G4gfedcba+GDTHTQILEGLQFNLTQTSEADIHK	Q00896	Serpina1c	1.25666	0.0741623	0.958975	1	1.14833	1.05066	1.88666	2.12749	1.34844	2.38205	1	0.027367	1.85675	1.138	1.63159
A2B2C1D1E2F1G4gfeE2F1fedD1E2F1feE2F1fF3fedcba+GDTHTQILEGLQFNLTQTSEADIHK	Q00896	Serpina1c	0.633296		1.3441	1.04895	0.95333		1.48344	2.2251	1.22451	2.66474	1	0.0468686	1.99268	1.138	1.75103
A2B2C1D1E2F1G4gfF5fedD1E2eE2F1fF5fedcba+GDTHTQILEGLQFNLTQTSEADIHK	Q00896	Serpina1c	0.969864	0.837377	0.326719	1.0484	1.08153	0.941902	2.09911	1.95601	1.48613	2.34317	2	0.0124766	2.05613	1.138	1.80679
A2B2C1D1E2F1G4gfedD1E2edcbB5ba+EDYNSTLR	P01864	Gcab	0.993074	1.04741	0.881872	1	1.14448	1.63483	1.43825	1.55746	1.70903	1.61255	37	1.45535e-05	1.58435	2.48633	0.637223
A2B2C1D1E2F1G4gfedD1E1eE1edcbB5ba+EDYNSTLR	P01864	Gcab	1	1.2312	1.01618	0.0744619	0.912068	1.58284	1.25378	1.76008	1.72769	1.46426	1	0.0121574	1.63339	2.48633	0.656949
A2B2C1D1E2F1G4gfedD1E2edcba+EDYNSTLR	P01864	Gcab	1	0.946869	0.976325	0.977818	1.09279	0.951695	1.81003	1.82286	1.53084	1.68456	2	0.0242635	1.66934	2.48633	0.671406
A2B2C1D1E2F1G4gfeE2F1fedD1E1edcbB5ba+EDYNSTLR	P01864	Gcab	0.975941	1.16141	0.952516	0.977406	1.11802	1.55061	1.69317	1.7724	1.84753	1.99323	10	2.61852e-05	1.72222	2.48633	0.692675
A2B2C1D1E2F1G4gfF5fedD1E2F1fedcbB5ba+EDYNSTLR	P01864	Gcab	1	1.17418	1.21813	0.783483	0.106679	1.30741	1.8118	1.7119	1.86045	1.9197	1	0.00551358	1.73547	2.48633	0.698005
A2B2C1D1E2F1G4gfedD1E2F1fedcbB5ba+EDYNSTLR	P01864	Gcab	0.971092	1.15946	0.99853	0.967287	1.09839	1.69996	2.13056	2.34208	2.44767	2.63241	49	7.81739e-05	2.20536	2.48633	0.886993
A2B2C1D1E2F1G4gfeE2edD1E1eE1edcbB5ba+EDYNSTLR	P01864	Gcab	0.932054	1.06939	1.12458	0.919129	1.38142	1.52834	2.69865	2.56898	2.15759	2.8855	2	0.00103189	2.28449	2.48633	0.918818
A2B2C1D1E2F1G4gfedD1E2F1fedcba+EDYNSTLR	P01864	Gcab	1.04007	0.956456	0.991083	0.857783	1.03585	1.42831	2.29985	2.24696	2.92214	2.688	2	0.00586817	2.448	2.48633	0.984581
A2B2C1D1E2F1G4gfedD1dcbB5ba+EDYNSTLR	P01864	Gcab	0.967386	1.1442	1	0.984192	1.03345	2.14394	2.66257	3.05502	2.79885	2.82894	11	0.00027085	2.71451	2.48633	1.09177
A2B2C1D1E2F1G4gfedD1E1edcbB5ba+EDYNSTLR	P01864	Gcab	1.01133	1.16325	0.895376	1	0.921091	2.5587	2.2021	2.72292	2.99361	3.02465	1	5.02697e-06	2.72886	2.48633	1.09755
A2B2C1D1E2F1G4gfeE2F1G4gfedD1E2F1G4gfeE2F1G4gfedcba+GDTHTQILEGLQFNLTQTSEADIHK	Q00897	Serpina1d	1	0.803725	1.25403	1	0.923274	0.901789	1.62998	1.96694	1.18957	1.63387	3	0.0483734	1.51708	1.23181	1.23158
A2B2C1D1E2F1G4gfeE2F1fedD1E2F1feE2F1G4gfedcba+GDTHTQILEGLQFNLTQTSEADIHK	Q00897	Serpina1d	0.944037	0.692864	1.00766	1.01725	1	0.845335	1.4802	1.61272	1.23564	1.8664	1	0.032481	1.53959	1.23181	1.24986
A2B2C1D1E2F1G4gfF5fedD1E2F1feE2F1G3gfedcba+GDTHTQILEGLQFNLTQTSEADIHK	Q00897	Serpina1d	0.950931	0.736867	1	1.37524	1.37836		1.66732	1.56711	1.24054	2.02619	1	0.0321266	1.56292	1.23181	1.2688
A2B2C1D1E2F1G4gfF5feE2edD1E2F1feE2F1G4gfedcbB5ba+GDTHTQILEGLQFNLTQTSEADIHK	Q00897	Serpina1d	1.13375	0.803404	1.02413	0.951498	1	1.17281	1.67146	1.66821	1.25501	1.8877	3	0.00563698	1.591	1.23181	1.29159
A2B2C1D1E2F1G4gfF5fedD1E2F1fF4fedcba+GDTHTQILEGLQFNLTQTSEADIHK	Q00897	Serpina1d	0.123222	0.733032	1.43928	1.16027	1	1.22254	1.99552	1.55118	1.18665	2.29496	1	0.0408311	1.71055	1.23181	1.38865
A2B2C1D1E2F1G4gfeE2F1fedD1E2F1feE2F1G3gfedcba+GDTHTQILEGLQFNLTQTSEADIHK	Q00897	Serpina1d	1.02122	0.718028	1.00282	0.885429	1.00648	0.909261	1.72865	1.79588	1.24889	2.39329	5	0.0292636	1.74453	1.23181	1.41623
A2B2C1D1E2F1G4gfF5fedD1E2eE2F1fedcbB5ba+GDTHTQILEGLQFNLTQTSEADIHK	Q00897	Serpina1d	1.2045	0.758492	1	0.92999	1.22003	1.03696	2.06116	2.01598	1.5767	2.52575	5	0.0149961	1.82719	1.23181	1.48333
A2B2C1D1E2F2G4gfedD1E2F1G4gfeE2F1G4gfedcba+GDTHTQILEGLQFNLTQTSEADIHK	Q00897	Serpina1d	1.25666	0.0741623	0.958975	1	1.14833	1.05066	1.88666	2.12749	1.34844	2.38205	1	0.027367	1.85675	1.23181	1.50733
A2B2C1D1E2F1G4gfeE2F1fedD1E2F1feE2F1fF3fedcba+GDTHTQILEGLQFNLTQTSEADIHK	Q00897	Serpina1d	0.633296		1.3441	1.04895	0.95333		1.48344	2.2251	1.22451	2.66474	1	0.0468686	1.99268	1.23181	1.61768
A2B2C1D1E2F1G4gfF5fedD1E2eE2F1fF5fedcba+GDTHTQILEGLQFNLTQTSEADIHK	Q00897	Serpina1d	0.969864	0.837377	0.326719	1.0484	1.08153	0.941902	2.09911	1.95601	1.48613	2.34317	2	0.0124766	2.05613	1.23181	1.66919

## Sheet: 6c antenna-sialylated LacNAc
Table S6c. Quantification of differential glycopeptieds modified by antenna-sialylated LacNAc glycans in aged ovaries.
			2 months					12 months
Glycopeptide	ProteinID	Gene name	126.1277	127.1248	127.1311	128.1281	128.1344	129.1315	129.1378	130.1348	130.1411	131.1382	PSM	P value	IGP＿FC	Global_fc	IGP_FC/Global_FC
A2B2C1D1E2F1G4gfeE2F1fedD1E2F1feE2F1fF3fedcba+GDTHTQILEGLQFNLTQTSEADIHK	P07758	Serpina1a	0.633296		1.3441	1.04895	0.95333		1.48344	2.2251	1.22451	2.66474	1	0.0468686	1.99268	1.10003	1.81148
A2B2C1D1E2F1fF3feE2edD1E2eE2F1fedcbB5ba+YTGNASALLILPDQGR	P07759	Serpina3k	1	0.975378	0.771985	1.18626	1.13134	0.987489	1.71235	1.8528	1.10694	1.74927	1	0.0418941	1.5073	1.20501	1.25086
A2B2C1D1E2F1G4gfeE2edD1E2eE2F1feE2F1fF3fedcba+YTGNASALLILPDQGR	P07759	Serpina3k	0.914503	1	1.03916	0.965769	1.14772	1.39101	2.13316	2.17028	1.58982	2.69066	1	0.0121784	2.00176	1.20501	1.66119
A2B2C1D1E2F1fF3feE2F1fedD1E2F1feE2F1fedcbB5ba+IGNGTR	P20239	Zp2	1	1.02421	0.7588	0.825302	1.18186	0.70366	0.337207	0.222047	0.51558	0.301832	1	0.00149151	0.387561	0.472621	0.820024
A2B2C1D1E2F1fF3fedD1E2eE2F1fedcbB5ba+IGNGTR	P20239	Zp2	1.02823	0.887029	0.822045	1	1.02756	0.526479	0.485489	0.13533	0.471292	0.368522	1	0.000140823	0.466537	0.472621	0.987127
A2B2C1D1E2F1fF3fedD1E2F1fF3fedcbB5ba+VYVYAVNQTR	Q3V3R4	Itga1	1	0.814094	1.15106	1.00798	0.98447	1.48486	2.41231	2.09844	2.02484	3.04305	1	0.00159242	2.1571	0.941739	2.29055
A2B2C1D1E2F1fF3fedD1dcbB5ba+EAGNITTDGYEILGK	Q60847	Col12a1	0.91352	0.796648	1	1.20941	1.06129	1.06351	2.09595	1.66681	1.71025	2.00777	1	0.00630025	1.75976	1.52256	1.15578
A2B2C1D1E2F1fF3fedD1E2F1fedcba+MLEAYNLTEK	Q60847	Col12a1	0.977684	0.935068	1.18111	1.22875	1	1.33725	1.97424	1.77271	1.7518	2.19777	1	0.00132412	1.75472	1.52256	1.15248
A2B2C1D1E2F1fF3fedD1E2F1feE2F1fedcba+ANLSSQVLK	Q61702	Itih1	1	0.750445	1.19049	0.868928	1.18548	1.01356	1.63839	1.66325	1.39668	2.09141	1	0.0213613	1.53729	1.1102	1.3847
A2B2C1D1E2F1fF3fedD1E2F1G3gfedcbB5ba+ESGLNMTLPEENQPVVFNHIYNIK	Q80YX1	Tnc	1	0.85373	1.29407	1.00157	0.921868	1.26791	1.42565	1.558	1.7371	1.63385	1	0.00177197	1.5546	1.5479	1.00433
A2B2C1D1E2F1fF3fedD1E2F1feE2F1fedcba+NSTLCDLCIGPLK	Q921I1	Trf	1	0.577766	1.18418	0.905582	1.13693	0.74638	2.27175	2.32046	2.51547	2.7268	1	0.0137985	2.30035	1.20058	1.91604
A2B2C1D1E2F1fF3fedD1E2F1G3gfedcba+DLPIVFDVLIHDPSHFLNDSAISYK	Q99P91	Gpnmb	1.16856	0.783258	1.24091	0.790131	1	2.91171	4.20247	4.49726	6.7955	5.1211	1	0.00389084	4.68454	3.15125	1.48657
A2B2C1D1E2F1fF3fedD1E1eE1F1fedcba+YDLPASINYILNK	Q9Z0M5	Lipa	1.04042	0.818414	1.27613	1	0.927104	2.00298	2.35067	2.34455	3.03898	2.78395	1	6.58071e-05	2.44762	1.89432	1.29209
A2B2C1D1E2F1G4gfeE2F1fedD1E2F1feE2F1fF3fedcba+GDTHTQILEGLQFNLTQTSEADIHK	P22599	Serpina1b	0.633296		1.3441	1.04895	0.95333		1.48344	2.2251	1.22451	2.66474	1	0.0468686	1.99268	1.33254	1.49541
A2B2C1D1E2F1G4gfeE2F1fedD1E2F1feE2F1fF3fedcba+GDTHTQILEGLQFNLTQTSEADIHK	Q00896	Serpina1c	0.633296		1.3441	1.04895	0.95333		1.48344	2.2251	1.22451	2.66474	1	0.0468686	1.99268	1.138	1.75103
A2B2C1D1E2F1G4gfeE2F1fedD1E2F1feE2F1fF3fedcba+GDTHTQILEGLQFNLTQTSEADIHK	Q00897	Serpina1d	0.633296		1.3441	1.04895	0.95333		1.48344	2.2251	1.22451	2.66474	1	0.0468686	1.99268	1.23181	1.61768
A2B2C1D1E2F1G4gfF5fedD1E2F1fF4fedcba+GDTHTQILEGLQFNLTQTSEADIHK	P07758	Serpina1a	0.123222	0.733032	1.43928	1.16027	1	1.22254	1.99552	1.55118	1.18665	2.29496	1	0.0408311	1.71055	1.10003	1.555
A2B2C1D1E2F1fF4fedD1E2F1fF4fedcbB5ba+TAQSYYNQSK	P14429	H2-Q7	1.06809	0.671695	0.971701	1	1.10444	1.34731	1.958	1.59775	2.50701	2.85393	1	0.00554125	2.11344	1.43336	1.47446
A2B2C1D1E2F1fF4fedD1E2F1feE2F1G3gfedcba+YTGNASALFILPDQGR	Q91WP6	Serpina3n	0.950278	1.05056	0.932296	1	1.21628	1.32164	1.80191	1.74646	1.60501	2.18398	4	0.00153894	1.70668	1.05846	1.61242
A2B2C1D1E2F1fF4fedD1dcbB5ba+NYSIFLADINQER	O88531	Ppt1	0.938341	0.88057	1.09999	1.11095	1	1.39936	1.43854	1.56639	1.47406	1.73754	1	0.000126665	1.5253	1.47999	1.03061
A2B2C1D1E2F1fF4fedD1E2F1fF4fedcba+IVVPLNNRENISDPTSPLR	P01592	Jchain	1.09603	0.889067	1.05172	0.820804	1	1.93083	2.65621	2.50753	2.04435	2.15628	1	2.3386e-05	2.34891	2.61625	0.897816
A2B2C1D1E2F1fF4fedD1E2F1G3gfedcbB5ba+VLTLANFTTK	P01831	Thy1	1.0208	0.862791	1.15333	1	0.947923	1.14123	1.48982	1.67553	1.35836	2.02552	5	0.00878537	1.50869	1.13594	1.32814
A2B2C1D1E2F1fF4fedD1E2F1feE2F1fF4fedcbB5ba+VLTLANFTTK	P01831	Thy1	0.806517	0.644584	1	1.19278	1.16033	1.15173	1.15704	1.70664	1.60224	1.97182	1	0.0195389	1.56864	1.13594	1.38092
A2B2C1D1E2F1fF4fedD1E2F1G3gfeE2F1G3gfedcbB5ba+VLTLANFTTK	P01831	Thy1	1.16611	0.945882	1.37352	0.976873	1	1.56953	1.18022	1.80204	1.84037	2.50676	1	0.0176101	1.64102	1.13594	1.44464
A2B2C1D1E2F1fF4fedD2dD1E2F1G3gfedcbB5ba+VLTLANFTTK	P01831	Thy1	0.885609	0.769122	1.13129	1.2312	1	1.50763	1.56843	1.97416	1.541	2.36142	1	0.00282669	1.77377	1.13594	1.56151
A2B2C1D1E2F1fF4fedD1E2F1fF4fedcbB5ba+VLTLANFTTK	P01831	Thy1	1	1.0667	0.953445	0.831641	1.06512	1.80332	1.64171	2.75474	1.96466	2.71064	1	0.00618889	2.101	1.13594	1.84957
A2B2C1D1E2F1fF4fedD1E1edcbB5ba+IMESHPNGTFSAK	P01872	Ighm	0.8114	1	1.03426	0.7382	1.12339	1.9844	3.09705	2.83502	2.84729	2.73622	1	2.34628e-05	2.78629	3.4721	0.80248
A2B2C1D1E2F1fF4fedD1E2F1G4gfedcbB5ba+DNSCVDPPHVPNATIVTR	P06909	Cfh	0.814389	1.04629	1	1.04715	0.889214	0.0989809	0.05575	0.970305	0.936263	0.0912345	1	0.0418632	0.109008	1.06321	0.102528
A2B2C1D1E2F1fF4feE2edD1E1edcbB5ba+ACSFNK	P10761	Zp3	0.989365	0.835095	1.0033	1	1.20162	0.441041	0.553869	0.399688	0.58243	0.560001	1	8.74448e-05	0.518463	0.453474	1.14331
A2B2C1D1E2F1fF4feE2edD1E1edcbB5ba+AFNISPNDTSSGSCGINLVTLK	P11438	Lamp1	0.76786	0.846624	1.02061	1.10999	1	1.48844	1.34386	1.62052	1.9062	1.53047	1	0.000505903	1.65122	1.38873	1.18902
A2B2C1D1E2F1fF4fedD1dcbB5ba+AFNISPNDTSSGSCGINLVTLK	P11438	Lamp1	1.06405	1.0097	1.13187	0.925483	1.11795	1.34991	1.59161	2.06761	2.42606	1.95833	2	0.0103779	1.79903	1.38873	1.29545
A2B2C1D1E2F1fF4fedD1E2F1G3gfedcbB5ba+DATIQAYLSSGNFSK	P11438	Lamp1	1.02394	0.603554	1.34345	1.01762	0.853066	0.93504	1.33584	1.75855	1.55576	1.62977	2	0.0357773	1.55079	1.38873	1.11669
A2B2C1D1E2F1fF4fedD1E1edcbB5ba+NLSFWDAPLGSSYMCNK	P17047	Lamp2	1	0.678971	1.08059	1.09569	0.893497	1.26265	1.13412	1.47157	1.62665	1.82045	1	0.00760992	1.54526	1.06295	1.45375
A2B2C1D1E2F1fF4feE2edD1E2eE2F1fedcbB5ba+IGNGTR	P20239	Zp2	0.734322	1.39507	0.817186	1	1.14083	0.955237	0.376085	0.406855	0.624197	0.393485	1	0.0204269	0.496851	0.472621	1.05127
A2B2C1D1E2F1fF4feE2edD1E2F1feE2F1fedcbB5ba+IGNGTR	P20239	Zp2	0.882144	0.854084	1.12142	1.05634	1.20484	0.544951	0.646558	0.511767	0.729802	0.740288	2	0.0014963	0.617512	0.472621	1.30657
A2B2C1D1E2F1fF4fedD1E2edcbB5ba+LADENQNVSEMGWIVK	P20239	Zp2	0.878102	0.682992	1.01892	1.03965	1	0.351032	0.418593	0.301702	0.425146	0.429853	1	6.46848e-05	0.41638	0.472621	0.881002
A2B2C1D1E2F1fF4fedD1E2F1feE2F1G3gfedcba+NASFVYTK	P28665	Mug1	0.126379	1	0.115369	1.27838	1.63413	1.28956	1.81529	1.61966	1.54568	2.19187	1	0.0357567	1.76397	1.18033	1.49448
A2B2C1D1E2F1fF4feE2F1fedD1E1edcbB5ba+AWGISVLNPNK	P31996	Cd68	0.717969	1.0134	1.06934	1	0.777937	1.46058	1.2655	1.23746	1.31489	1.90167	1	0.00618438	1.55892	2.10274	0.741377
A2B2C1D1E2F1fF4fedD1E2F1G3gfedcbB5ba+NSTFGSVEVFSLDPNK	P56528	Cd38	1.10642	0.901298	0.676729	1.20321	1	1.32403	1.70541	2.07819	2.14661	2.72632	1	0.00366853	2.00052	1.51089	1.32406
A2B2C1D1E2F1fF4feE2F1G3gfedD1E2F1G3gfeE2F1G3gfedcbB5ba+KQVTPLFFYFQNR	P97449	Anpep	1.14618	0.563219	1	1.24886	0.99666	2.03124	1.85217	1.90795	1.97925	1.90502	1	5.26033e-05	1.8868	1.2771	1.47741
A2B2C1D1E2F1fF4fedD1E2F1fedcbB5ba+SGQEDHYWLDVEKNQSAK	P97449	Anpep	1	0.526732	1.1581	1.10087	0.89432	0.835158	1.62999	1.35546	1.52654	1.70962	1	0.0381341	1.51013	1.2771	1.18247
A2B2C1D1E2F1fF4fedD1E2F1G4gfedcba+NMTLFSDLVAEK	Q02788	Col6a2	1.03155	0.74364	1.06834	0.907809	1	0.984633	1.46005	1.52294	1.50219	1.72874	1	0.00696821	1.5131	1.01423	1.49188
A2B2C1D1E2F1fF4feE2F1G4gfedD1E2F1G4gfeE2F1G4gfedcba+LLFVGPQHAGNYSCR	Q19LI2	A1bg	1.1358	0.649069	1	1.11732	0.958121	1.21413	1.7263	1.5941	1.61105	1.9373	1	0.00230995	1.65067	2.94293	0.560895
A2B2C1D1E2F1fF4fedD1E2F1fF5fedcba+MLEAYNLTEK	Q60847	Col12a1	0.824161	0.898261	1.09555	1.38523	1	1.75408	2.64294	2.06753	2.52711	2.75193	1	0.000273365	2.32807	1.52256	1.52904
A2B2C1D1E2F1fF4fedD1E2F1G4gfedcba+INVSYTGERPSSNMVIVDVK	Q61838	Pzp	1.15413	0.567935	1.21489	0.91852	1	0.721903	2.2223	1.79692	1.5647	2.08944	1	0.0397418	1.77125	1.60534	1.10335
A2B2C1D1E2F1fF4fedD1E2F1feE2F1G3gfedcbB5ba+ASTEEVPSLENLTVTEAGWDGLR	Q80YX1	Tnc	1.08462	1	1.02991	0.884876	0.0496316	1.51918	1.59816	1.51355	1.311	1.88534	1	0.0077355	1.61726	1.5479	1.04481
A2B2C1D1E2F1fF4fedD1E2F1fedcba+LNYSLPTGQSMEVQLPK	Q80YX1	Tnc	1.0061	0.946574	1.20277	1	0.897664	1.09273	1.64514	1.46414	1.42449	1.86273	1	0.00764753	1.50343	1.5479	0.97127
A2B2C1D1E2F1fF4fedD1E2F1G3gfedcba+LNYSLPTGQSMEVQLPK	Q80YX1	Tnc	1	0.833046	1.44669	1	1	1.35453	1.48682	1.66026	1.75087	2.17872	3	0.00686047	1.62141	1.5479	1.04749
A2B2C1D1E2F1fF4fedD2dD1E2F1G3gfedcbB5ba+STNASFNIK	Q8BKG3	Ptk7	1	0.756776	0.981549	1.00114	1.2461	1.35883	1.55001	1.94175	1.6244	1.68146	1	0.000843117	1.63176	1.11482	1.46371
A2B2C1D1E2F1fF4fedD1E2F1fedcbB5ba+NSTLCDLCIGPLK	Q921I1	Trf	1.16795	0.72392	1.03124	0.916025	1	0.900096	1.38742	1.44432	1.71287	1.78268	2	0.0241744	1.50499	1.20058	1.25356
A2B2C1D1E2F1fF4fedD1E2F1feE2F1G3gfedcba+NSTLCDLCIGPLK	Q921I1	Trf	1.03998	0.198656	1	0.868947	1.26981	0.809523	1.74424	2.09504	2.0808	2.83514	2	0.0244523	2.08453	1.20058	1.73627
A2B2C1D1E2F1fF4fedD1E2eE2F1fF5fedcbB5ba+NSTLCDLCIGPLK	Q921I1	Trf	1.1543	0.890472	0.10425	1	1.45036	1.13518	1.96118	2.12803	2.73992	2.65037	1	0.0109743	2.18756	1.20058	1.82209
A2B2C1D1E2F1fF4fedD1E2eE2F1fF4fedcbB5ba+DLPIVFDVLIHDPSHFLNDSAISYK	Q99P91	Gpnmb	0.952989	1	1.31831	1.04138	0.721736	1.21222	1.72346	1.89174	1.93306	2.12456	1	0.00287205	1.81841	3.15125	0.577045
A2B2C1D1E2F1fF4fedD1E2F1G3gfeE2F1G3gfedcbB5ba+VDLEDFENNTAYAK	Q9D1H9	Mfap4	0.985794	0.70615	1	1.4625	1.07828	1.26952	1.56242	1.54375	1.66482	2.33621	1	0.0192875	1.57083	1.44626	1.08614
A2B2C1D1E2F1fF4fedD1E2F1G3gfedcbB5ba+VDLEDFENNTAYAK	Q9D1H9	Mfap4	0.934116	0.778359	1	1.11432	1.13259	1.31429	2.19337	2.20927	2.32872	2.55241	1	0.000926633	2.20626	1.44626	1.5255
A2B2C1D1E2F1fF4fedD1E2F1G3gfeE2F1G3gfedcba+IVDVNLTSEGK	Q9ET30	Tm9sf3	1.02657	0.652949	1.10959	1	0.668484	1.08616	1.08235	2.0285	1.38907	1.40616	1	0.0331813	1.53485	1.10233	1.39237
A2B2C1D1E2F1fF4feE2edD1E1edcbB5ba+NLSFATIYDVLSTKPVLNK	Q9WV54	Asah1	0.904676	0.646864	1.09522	1.0806	1	1.13509	1.84669	1.68124	1.90337	2.17515	1	0.00299843	1.824	1.50757	1.2099
A2B2C1D1E2F1fF4fedD1E2F1fF4fedcbB5ba+EVMNLLQPLNVTK	Q9WVJ3	Cpq	1	0.63698	1.13146	1.24843	0.791749	1.24018	1.33228	1.35278	1.67027	1.66903	1	0.0089806	1.50422	1.0792	1.39383
A2B2C1D1E2F1G4gfF5fedD1E2F1fF4fedcba+GDTHTQILEGLQFNLTQTSEADIHK	P22599	Serpina1b	0.123222	0.733032	1.43928	1.16027	1	1.22254	1.99552	1.55118	1.18665	2.29496	1	0.0408311	1.71055	1.33254	1.28368
A2B2C1D1E2F1fF4fedD1E2F1feE2F1G3gfedcba+YTGNASALFILPDQGR	Q03734	Serpina3m	0.950278	1.05056	0.932296	1	1.21628	1.32164	1.80191	1.74646	1.60501	2.18398	4	0.00153894	1.70668	1.46057	1.1685
A2B2C1D1E2F1G4gfF5fedD1E2F1fF4fedcba+GDTHTQILEGLQFNLTQTSEADIHK	Q00896	Serpina1c	0.123222	0.733032	1.43928	1.16027	1	1.22254	1.99552	1.55118	1.18665	2.29496	1	0.0408311	1.71055	1.138	1.50312
A2B2C1D1E2F1G4gfF5fedD1E2F1fF4fedcba+GDTHTQILEGLQFNLTQTSEADIHK	Q00897	Serpina1d	0.123222	0.733032	1.43928	1.16027	1	1.22254	1.99552	1.55118	1.18665	2.29496	1	0.0408311	1.71055	1.23181	1.38865

## Sheet: 6d bi-sialyl LacNac glycans
Table S6d. Quantification of differential glycopeptieds modified by bi-sialyl LacNac glycans in aged ovaries.
			2 months					12 months
Glycopeptide	ProteinID	Gene name	126.1277	127.1248	127.1311	128.1281	128.1344	129.1315	129.1378	130.1348	130.1411	131.1382	PSM	P value	IGP＿FC	Global_fc	IGP_FC/Global_FC
A2B2C1D1E2F1G4gfF4fedD1E2F1fedcbB5ba+AQTNYTCVAEILYR	P06800	Ptprc	0.993155	0.966645	0.332051	1.0606	0.301576	1.11439	1.2501	1.31802	1.336	1.619	2	0.0133893	1.51015	1.49595	1.00949
A2B2C1D1E2F1G4gfF4feE2eE2edD1E2eE2eE2F1G3gfedcbB5ba+LADENQNVSEMGWIVK	P20239	Zp2	1.02008	0.812531	1	1.33413	0.916354	0.609918	0.52131	0.507165	0.497033	0.549054	1	0.00068851	0.54078	0.472621	1.14421
A2B2C1D1E2F1G4gfF4fedD1E2F1fedcba+HANWTLTPLK	P52430	Pon1	1	1.06509	0.602625	0.768626	1.06768	1.31744	1.30724	1.79246	1.70984	1.90609	1	0.00185029	1.73946	1.3769	1.26331
A2B2C1D1E2F1G4gfF4fedD1E2F1G4gfeE2F1G4gfedcba+FSLGAITSNNSGIYR	Q19LI2	A1bg	1.11136	0.942796	0.878659	0.853517	1.09191	1.57459	1.70002	1.81519	3.02815	2.23385	4	0.013008	1.98102	2.94293	0.673148
A2B2C1D1E2F1G4gfF4fedD1E2F1G4gfedcba+LLFVGPQHAGNYSCR	Q19LI2	A1bg	0.968751	0.916518	1.33752	0.993108	1.01885	1.54538	2.21168	1.91948	3.50448	2.36233	4	0.00578196	2.14868	2.94293	0.730119
A2B2C1D1E2F1G4gfF4fedD1E2F1G4gfedcba+VNLSFPSAQSLPASDTHLK	Q61838	Pzp	1.044	0.61782	1.23451	0.975613	0.967776	0.882375	1.42219	1.80923	1.38868	2.20565	2	0.0461368	1.50833	1.60534	0.939571
A2B2C1D1E2F1G4gfF4fedD1E2F1G3gfeE2F1G4gfedcbB5ba+EPEIGNLNVSDVTPK	Q80YX1	Tnc	1	0.859591	1.465	1.00858	0.638128	1.22521	1.67607	1.76151	1.93931	2.39318	1	0.00863318	1.85605	1.5479	1.19907
A2B2C1D1E2F1G3gfF4fedD1E2F1fedcba+NMTLFSDLVAEK	Q02788	Col6a2	1.03923	0.633616	1.04288	0.803945	1	1.02784	1.33855	1.52488	1.35164	1.59826	1	0.00653439	1.50461	1.01423	1.4835
