# Supplementary material for: A high-resolution N-glycoproteome landscape of aging mouse ovary
Source: Redox Biol. 2025 Mar 7;81:103584. doi: 10.1016/j.redox.2025.103584 (PMC11938160; doi:10.1016/j.redox.2025.103584)
Supplement: Multimedia component 7 [file mmc7.xlsx]

## Sheet: 7a Phospho quantification
Table S7a. Quantification of phosphopeptides between young and middle-aged mouse ovaries based on the TMT-labeled quantification method.													2month					12month
Master Protein Accessions	Positions in Master Proteins	Modifications in Master Proteins	Checked	Confidence	Annotated Sequence	Modifications	Qvality q-value	Protein Groups	Proteins	PSMs	Missed Cleavages	Theo. MH+ [Da]	Normalized_126	Normalized_127N	Normalized_127C	Normalized_128N	Normalized_128C	Normalized_129N	Normalized_129C	Normalized_v130N	Normalized_130C	Normalized_131
Q8C4M7	Q8C4M7 [102-117]	Q8C4M7 1xPhospho [S111]	FALSE	High	[R].NLDPSEDEASGNESIK.[V]	1xPhospho [S10]; 1xTMT10plex [N-Term]	0.000167004	1	1	2	0	2013.89	5.3	10.6	29.9	30.6	33.2	9.2	8.8	6.5	22.7	21.7
P06240	P06240 [185-196]	P06240 1xPhospho [S/Y]	FALSE	High	[R].NLDNGGFYISPR.[I]	1xPhospho [S/Y]; 1xTMT10plex [N-Term]	0.000167004	1	1	2	0	1661.79	36.3	37.6	23.5	29.3	23.2	22.4	18.1	23.2	21.1	14.2
Q8BKX6	Q8BKX6 [3563-3580]	Q8BKX6 2xPhospho [T3566; T3570]	FALSE	High	[K].NLATSADTPPSTIPGTGK.[S]	2xPhospho [T4; T8]; 1xTMT10plex [K18]; 1xTMT10plex [N-Term]	0.000167004	1	1	2	0	2346.14	23.7	21.4	12.6	7	5.9	16.6	21.4	24.8	15.6	12.6
Q99JF8	Q99JF8 [262-284]	Q99JF8 2xPhospho [S/T]	FALSE	High	[K].NLAKPGVTSTSDSEDEDDQEGEK.[K]	2xPhospho [S/T]; 2xTMT10plex [K4; K23]; 1xTMT10plex [N-Term]	0.000167004	1	1	7	0	3298.49	114.2	82.5	32.6	36	23.6	45	94.1	76.2	38.6	27
Q99JF8	Q99JF8 [262-284]	Q99JF8 1xPhospho [S]	FALSE	High	[K].NLAKPGVTSTSDSEDEDDQEGEK.[K]	1xPhospho [S]; 2xTMT10plex [K4; K23]; 1xTMT10plex [N-Term]	0.000167004	1	1	6	0	3218.52	563	445.5	151.2	152.8	81	293.1	429.2	448.4	177.1	94.2
Q07174	Q07174 [138-146]	Q07174 1xPhospho [S141]	FALSE	High	[R].NIGSGFVPR.[G]	1xPhospho [S4]; 1xTMT10plex [N-Term]	0.000167004	1	1	2	0	1255.64	46.2	38.6	21.1	33.7	34.2	49.8	65.6	65.4	56.2	48.2
Q99JF8	Q99JF8 [262-284]	Q99JF8 2xPhospho [S/T]	FALSE	High	[K].NLAKPGVTSTSDSEDEDDQEGEK.[K]	2xPhospho [T/S]; 1xTMT10plex [K4]; 1xTMT10plex [N-Term]	0.000167004	1	1	3	0	3069.32	9.3	39.4	25.4	42.7	22.7	42	3.4	16	38.4	15.2
Q569Z6	Q569Z6 [666-674]	Q569Z6 1xPhospho [S669]	FALSE	High	[K].NKKSPEIHR.[R]	1xPhospho [S4]; 1xTMT10plex [N-Term]	0.000167004	1	1	6	2	1417.75	5.1	4.2	58.2	46.1	107.4	4.7	4.2	4.9	25.4	55.3
Q8BTI8	Q8BTI8 [2050-2065]	Q8BTI8 2xPhospho [S2052; S2054]	FALSE	High	[R].NHSGSRTPPVALSSSR.[M]	2xPhospho [S3; S5]; 1xTMT10plex [N-Term]	0.000167004	1	1	17	1	2041.94	282.1	333	220.1	283.3	247.2	267.7	298.8	301.4	229.7	173
Q9EP97	Q9EP97 [160-179]	Q9EP97 2xPhospho [S163; S175]	FALSE	High	[K].NHLSPQEGGATPQVPSPCCR.[F]	2xCarbamidomethyl [C18; C19]; 2xPhospho [S4; S16]; 1xTMT10plex [N-Term]	0.000167004	1	1	2	0	2581.09	21.9	16.3	10.8	9.2	7.5	15.9	19.5	16.7	9.7	8.9
Q8CJF7	Q8CJF7 [1073-1082]	Q8CJF7 1xPhospho [S1080]	FALSE	High	[R].NGVSLFNSPK.[T]	1xPhospho [S8]; 1xTMT10plex [N-Term]	0.000167004	1	1	4	0	1371.69	14	44.6	83.3	55.9	59.9	32.1	11.8	17	32.9	41.7
Q9EQN3	Q9EQN3 [60-71]	Q9EQN3 1xPhospho [S62]	FALSE	High	[R].NGSPPPGAPASR.[F]	1xPhospho [S3]; 1xTMT10plex [N-Term]	0.000167004	1	1	2	0	1416.68	110.5	104	66.4	72.4	56.9	57.3	97.4	73.3	64.7	55.1
Q99JF8	Q99JF8 [262-284]	Q99JF8 1xPhospho [T271]	FALSE	High	[K].NLAKPGVTSTSDSEDEDDQEGEK.[K]	1xPhospho [T10]; 1xTMT10plex [K4]; 1xTMT10plex [N-Term]	0.000167004	1	1	2	0	2989.36	3.4	28.7	22.3	31.8	18.3	24.4	2.7	7.8	24.7	22.3
O08547	O08547 [134-147]	O08547 1xPhospho [S137]	FALSE	High	[R].NLGSINTELQDVQR.[I]	1xPhospho [S4]; 1xTMT10plex [N-Term]	0.000167004	1	1	4	0	1895.94	21.2	22.4	23.5	22.1	16.6	22.1	28.5	32	23.3	25.1
Q9QXS1	Q9QXS1 [722-732]	Q9QXS1 1xPhospho [S728]	FALSE	High	[R].NDESQLSPATR.[G]	1xPhospho [S7]; 1xTMT10plex [N-Term]	0.000167004	1	1	2	0	1526.7	96.3	92.2	64.9	58.3	65.5	113.3	99.3	108.4	85.1	76.4
Q8VDF3	Q8VDF3 [346-357]	Q8VDF3 1xPhospho [S349]	FALSE	High	[R].NCESDTEENIAR.[R]	1xCarbamidomethyl [C2]; 1xPhospho [S4]; 1xTMT10plex [N-Term]	0.000167004	1	1	1	0	1746.72	23.7	20.4	19.6	18.1	18.7	24.4	32.1	30.3	14.5	9.1
Q8BLH7	Q8BLH7 [554-570]	Q8BLH7 1xPhospho [Y/S]	FALSE	High	[R].NAWNPSGEGTSPGETYR.[R]	1xPhospho [Y/S]; 1xTMT10plex [N-Term]	0.000167004	1	1	2	0	2131.93	15.9	26.7	20.2	23.2	11.7	10.8	11.5	13.7	6.4	7.3
Q9R1X5	Q9R1X5 [494-511]	Q9R1X5 2xPhospho [S505; S509]	FALSE	High	[K].NATLAWDSSHSSIQNSPK.[L]	2xPhospho [S12; S16]; 1xTMT10plex [N-Term]	0.000167004	1	1	4	0	2332.02	69.4	100.6	98	107.6	93.6	99.4	80.2	90.7	118.5	113.9
Q8CHK4	Q8CHK4 [81-93]	Q8CHK4 1xPhospho [S90]	FALSE	High	[K].NGLPGSRPGSPER.[E]	1xPhospho [S10]; 1xTMT10plex [N-Term]	0.000167004	1	1	2	0	1632.81	59.7	68.8	59.1	61.4	54.3	46.3	51.6	42.7	45.5	49.4
Q5F2E7	Q5F2E7 [647-656]	Q5F2E7 1xPhospho [S649]	FALSE	High	[R].NDSWGSFDLR.[A]	1xPhospho [S3]; 1xTMT10plex [N-Term]	0.000167004	1	1	2	0	1505.66	77.3	75.5	39.2	47	37	51.5	47.2	54.6	44.8	43.8
Q9Z1T1	Q9Z1T1 [272-285]	Q9Z1T1 1xPhospho [S276]	FALSE	High	[K].NFYESEEEEEEKEK.[S]	1xPhospho [S5]; 1xTMT10plex [N-Term]	0.000167004	1	1	1	1	2127.88	22.5	16.1	18.2	16.6	17.3	18.2	17.6	21.8	20.6	20.3
F8VPQ2	F8VPQ2 [841-854]	F8VPQ2 1xPhospho [S843]	FALSE	High	[K].NFSSTEDDIDPYEK.[E]	1xPhospho [S3]; 1xTMT10plex [K14]; 1xTMT10plex [N-Term]	0.000167004	1	1	1	0	2197.99	20.2	19.3	6	8	13.3	13.3	20.9	21.1	10.7	7.3
P04104	P04104 [19-32]	P04104 1xPhospho [S]	FALSE	High	[R].NFSSGSAGLVSFQR.[R]	1xPhospho [S]; 1xTMT10plex [N-Term]	0.000167004	1	1	2	0	1765.85	96.6	93.1	92.9	105.1	100.4	33.1	37.9	38.2	51.2	25.9
Q9WVA4	Q9WVA4 [161-171]	Q9WVA4 1xPhospho [S163]	FALSE	High	[R].NFSDNQLQEGK.[N]	1xPhospho [S3]; 1xTMT10plex [K11]; 1xTMT10plex [N-Term]	0.000167004	1	1	4	0	1817.88	251.4	215.6	101.7	83.8	61.8	121.7	164.6	188	109.8	72.1
P97496	P97496 [303-313]	P97496 1xPhospho [S309]	FALSE	High	[K].NEEPVRSPERR.[D]	1xPhospho [S7]; 1xTMT10plex [N-Term]	0.000167004	1	1	12	2	1677.83	1478.2	1625.3	1453.3	1627.6	1377.1	934.3	991.1	815	1144.9	1185
P97496	P97496 [303-312]	P97496 1xPhospho [S309]	FALSE	High	[K].NEEPVRSPER.[R]	1xPhospho [S7]; 1xTMT10plex [N-Term]	0.000167004	1	1	3	1	1521.73	175.7	182.7	140.3	114.3	112.6	76.4	78.2	67.2	90.5	99.3
Q60668	Q60668 [73-85]	Q60668 1xPhospho [S]	FALSE	High	[K].NEEDEGHSNSSPR.[H]	1xPhospho [S]; 1xTMT10plex [N-Term]	0.000167004	1	1	4	0	1766.72	111.9	104.5	122.3	80.6	98.5	80.8	82.6	67.6	94.4	117.3
P59222	P59222 [630-644]	P59222 1xPhospho [S640]	FALSE	High	[R].NEAGGLSLSPSPERR.[K]	1xPhospho [S11]; 1xTMT10plex [N-Term]	0.000167004	1	1	2	1	1878.93	16.7	17.1	15.3	15.5	15.4	19.4	20.3	21.1	16.3	24.3
P59222	P59222 [630-643]	P59222 1xPhospho [S638]	FALSE	High	[R].NEAGGLSLSPSPER.[R]	1xPhospho [S9]; 1xTMT10plex [N-Term]	0.000167004	1	1	3	0	1722.83	27.9	23	26	20.8	17.1	12	15.5	21.5	16.4	12
Q8R2M2	Q8R2M2 [243-263]	Q8R2M2 1xPhospho [S/Y]	FALSE	High	[R].NMPNVSDSETYNSDFDDSSPR.[N]	1xPhospho [S/Y]; 1xOxidation [M2]; 1xTMT10plex [N-Term]	0.000167004	1	1	4	0	2702.08	22.9	18.8	12.1	12.9	7	15.9	14.5	16.7	7.8	10.7
O08784	O08784 [851-871]	O08784 1xPhospho [S]	FALSE	High	[R].NSSPAVPAPTPEGVQAVNTTK.[K]	1xPhospho [S]; 1xTMT10plex [K21]; 1xTMT10plex [N-Term]	0.000167004	1	1	5	0	2603.35	237.2	179.4	71.5	66.9	39.6	116.2	179.9	164.4	92.4	45.2
Q3UQN2	Q3UQN2 [401-409]	Q3UQN2 1xPhospho [S403]	FALSE	High	[R].NSSNEELTK.[S]	1xPhospho [S3]; 1xTMT10plex [K9]; 1xTMT10plex [N-Term]	0.000167004	1	1	1	0	1559.77	87.9	67	30.5	24.1	17.1	70.2	85.9	79	42.2	34.4
A2AWL7	A2AWL7 [275-291]	A2AWL7 1xPhospho [S287]	FALSE	High	[R].NSSDQEGNSVSSSPAHR.[V]	1xPhospho [S13]; 1xTMT10plex [N-Term]	0.000167004	1	1	1	0	2067.89	14.7	17.5	15.1	15.3	19.4	13.2	14.5	13.6	14.5	17.2
Q80XU3	Q80XU3 [53-67]	Q80XU3 2xPhospho [S58; S61]	FALSE	High	[K].NSQEDSEDSEEKDVK.[T]	2xPhospho [S6; S9]; 2xTMT10plex [K12; K15]; 1xTMT10plex [N-Term]	0.000167004	1	1	12	1	2586.15	461.3	293.6	85.5	56	26.2	150.2	518.5	255	83.2	34
Q80XU3	Q80XU3 [53-67]	Q80XU3 2xPhospho [S58; S61]	FALSE	High	[K].NSQEDSEDSEEKDVK.[T]	2xPhospho [S6; S9]; 1xTMT10plex [K]; 1xTMT10plex [N-Term]	0.000167004	1	1	17	1	2356.98	37.8	155.2	80.5	124.3	57.1	121.3	8.9	66.7	102	72.9
Q80XU3	Q80XU3 [53-67]	Q80XU3 1xPhospho [S]	FALSE	High	[K].NSQEDSEDSEEKDVK.[T]	1xPhospho [S]; 1xTMT10plex [K]; 1xTMT10plex [N-Term]	0.000167004	1	1	9	1	2277.02	43.3	165.2	171.1	190.1	119.4	136.1	19.5	55.9	172.6	131.3
P09838	P09838 [130-148]	P09838 1xPhospho [S]	FALSE	High	[R].NSSPSPVPGSQNVPAPAVK.[K]	1xPhospho [S]; 1xTMT10plex [N-Term]	0.000167004	1	1	7	0	2142.08	7.2	7.4	20.3	16.8	24.8	15.9	12.1	13.6	22.3	19
P06800	P06800 [963-973]	P06800 1xPhospho [S964]	FALSE	High	[R].NSNVVPYDFNR.[V]	1xPhospho [S2]; 1xTMT10plex [N-Term]	0.000167004	1	1	40	0	1633.76	1775.4	1647.8	1152.5	755.3	743.3	1282.4	1320.6	1245.3	1178.5	847.2
Q8CGN5	Q8CGN5 [129-141]	Q8CGN5 1xPhospho [S130]	FALSE	High	[R].NSISVPIASTSDK.[V]	1xPhospho [S2]; 1xTMT10plex [K13]; 1xTMT10plex [N-Term]	0.000167004	1	1	7	0	1856.98	106.2	67	45.5	48.5	53.8	296.9	331.8	209.9	97.9	133.5
Q80U72	Q80U72 [1205-1215]	Q80U72 1xPhospho [S1206]	FALSE	High	[R].NSLESISSIDR.[E]	1xPhospho [S2]; 1xTMT10plex [N-Term]	0.000167004	1	1	6	0	1529.74	278.2	277.1	176.3	148.2	135	184.3	205.2	191.1	174.5	147.7
P35689	P35689 [373-386]	P35689 1xPhospho [S382]	FALSE	High	[R].NSGATADAGSISPR.[T]	1xPhospho [S10]; 1xTMT10plex [N-Term]	0.000167004	1	1	1	0	1612.75	22	21.4	13.2	17.8	16.4	15.2	14.5	16.9	17.8	26.1
Q9CYZ2	Q9CYZ2 [174-184]	Q9CYZ2 1xPhospho [S180]	FALSE	High	[R].NSATFKSFEDR.[V]	1xPhospho [S7]; 1xTMT10plex [K6]; 1xTMT10plex [N-Term]	0.000167004	1	1	4	1	1839.9	545.4	591.5	279.9	309.8	225.4	653.2	781.5	747.8	381.9	275.6
Q9DBX2	Q9DBX2 [287-301]	Q9DBX2 1xPhospho [S]	FALSE	High	[R].NSATCHSEDSDLEID.[-]	1xCarbamidomethyl [C5]; 1xPhospho [S]; 1xTMT10plex [N-Term]	0.000167004	1	1	2	0	2001.79	19.7	26	18.2	23.9	21.5	22.8	16.1	16.1	17.5	17.6
P09838	P09838 [130-148]	P09838 1xPhospho [S]	FALSE	High	[R].NSSPSPVPGSQNVPAPAVK.[K]	1xPhospho [S]; 1xTMT10plex [K19]; 1xTMT10plex [N-Term]	0.000167004	1	1	22	0	2371.24	364.9	327.4	171.2	198.7	125	177.5	233.3	162.1	152.7	129.3
P41233	P41233 [1144-1153]	P41233 1xPhospho [S]	FALSE	High	[R].NSSSTVSCLK.[K]	1xCarbamidomethyl [C8]; 1xPhospho [S]; 1xTMT10plex [K10]; 1xTMT10plex [N-Term]	0.000167004	1	1	2	0	1620.81	249.7	193.2	91.5	77.6	44	161.4	205.4	183.2	104.8	61.2
Q5BLK4	Q5BLK4 [698-708]	Q5BLK4 1xPhospho [S705]	FALSE	High	[K].NTTEEVGSPAK.[E]	1xPhospho [S8]; 1xTMT10plex [N-Term]	0.000167004	1	1	1	0	1441.68	12.5	20.4	34.8	28.1	33.2	20.4	15.5	13.3	25.4	26.9
Q8K019	Q8K019 [255-270]	Q8K019 2xPhospho [S267; S/T]	FALSE	High	[K].NTPSQHSHSIQHSPER.[S]	2xPhospho [S13; T/S]; 1xTMT10plex [N-Term]	0.000167004	1	1	5	0	2230.96	150.6	183.5	102.1	106.1	88.7	89.1	97.3	83.9	100.8	72.1
Q8K019	Q8K019 [255-270]	Q8K019 1xPhospho [S267]	FALSE	High	[K].NTPSQHSHSIQHSPER.[S]	1xPhospho [S13]; 1xTMT10plex [N-Term]	0.000167004	1	1	6	0	2150.99	123.7	148.7	132.9	176.9	143.2	112.5	121.2	100.2	135.6	125.4
Q9D232	Q9D232 [499-514]	Q9D232 1xPhospho [T511]	FALSE	High	[R].NTESQGLLSGTSTPTE.[-]	1xPhospho [T13]; 1xTMT10plex [N-Term]	0.000167004	1	1	1	0	1930.88	13.4	11.9	14.8	15.8	17.1	13.2	12.3	21.1	16.9	18.8
E9Q784	E9Q784 [104-114]	E9Q784 1xPhospho [S110]	FALSE	High	[R].NTEEPSSPVRK.[E]	1xPhospho [S7]; 1xTMT10plex [N-Term]	0.000167004	1	1	1	1	1552.76	4.3	5.8	28.7	34.9	41.4	10.6	4.4	5.3	17.3	28.8
E9Q784	E9Q784 [104-113]	E9Q784 1xPhospho [S110]	FALSE	High	[R].NTEEPSSPVR.[K]	1xPhospho [S7]; 1xTMT10plex [N-Term]	0.000167004	1	1	3	0	1424.66	175.5	168.5	163.5	142	136.5	190.4	192.7	222.4	217.1	236.7
Q8R0S2	Q8R0S2 [509-522]	Q8R0S2 1xPhospho [S510]	FALSE	High	[R].NSWDSPAFSNDVIR.[K]	1xPhospho [S2]; 1xTMT10plex [N-Term]	0.000167004	1	1	2	0	1916.87	48.9	42.8	33.3	37.6	30.4	40.7	50.7	63.6	49.1	37.1
O55003	O55003 [84-95]	O55003 1xPhospho [S88]	FALSE	High	[K].NSTLSEEDYIER.[R]	1xPhospho [S5]; 1xTMT10plex [N-Term]	0.000167004	1	1	2	0	1764.79	94.1	79.3	63.9	67.9	63.2	125.5	105.1	126.8	98.8	127.7
E9Q5F9	E9Q5F9 [1054-1068]	E9Q5F9 1xPhospho [T1062]	FALSE	High	[K].NSTLPMEETSPCSSR.[S]	1xCarbamidomethyl [C12]; 1xPhospho [T9]; 1xOxidation [M6]; 1xTMT10plex [N-Term]	0.000167004	1	1	2	0	2020.86	43.2	43.6	51.4	41.5	31.8	44.9	49.5	51.4	44.3	36.5
Q924A2	Q924A2 [2298-2313]	Q924A2 1xPhospho [S2311]	FALSE	High	[K].NSTDLDSAPEDPTSPK.[R]	1xPhospho [S14]; 1xTMT10plex [N-Term]	0.000167004	1	1	1	0	1982.88	16.7	19.3	16	19.6	14	19.9	18.8	23.2	19.5	15.6
E9Q784	E9Q784 [104-114]	E9Q784 1xPhospho [S]	FALSE	High	[R].NTEEPSSPVRK.[E]	1xPhospho [S]; 1xTMT10plex [K11]; 1xTMT10plex [N-Term]	0.000167004	1	1	5	1	1781.92	224.7	224.3	117.8	116.1	76.8	168.9	210.7	176.8	127.3	86.5
P24161	P24161 [105-116]	P24161 1xPhospho [Y111]	FALSE	High	[R].NPQEGVYNALQK.[D]	1xPhospho [Y7]; 1xTMT10plex [K12]; 1xTMT10plex [N-Term]	0.000167004	1	1	3	0	1898.98	182.2	175.6	100	73.1	59.9	116.9	163.7	133.6	87.7	67.7
Q14AX6	Q14AX6 [1077-1089]	Q14AX6 1xPhospho [S1079]	FALSE	High	[K].NNSPAPPQPAPVK.[A]	1xPhospho [S3]; 1xTMT10plex [N-Term]	0.000167004	1	1	1	0	1625.82	7.1	7.6	28	26.5	24.3	9.6	9.6	10.5	21.1	20.3
Q9Z191	Q9Z191 [335-347]	Q9Z191 1xPhospho [S338]	FALSE	High	[K].NNPSPPPDSDLER.[V]	1xPhospho [S4]; 1xTMT10plex [N-Term]	0.000167004	1	1	6	0	1746.79	87.5	87.4	76.9	100.6	80	145.6	154.9	158.4	168.1	130.9
P97767	P97767 [309-322]	P97767 1xPhospho [S313]	FALSE	High	[R].NNNPSPPPDSDLER.[V]	1xPhospho [S5]; 1xTMT10plex [N-Term]	0.000167004	1	1	2	0	1860.83	26.3	17.3	16.2	23.2	13.1	34.4	28.2	31.4	26.5	24.9
Q8K4B0	Q8K4B0 [446-456]	Q8K4B0 1xPhospho [S449]	FALSE	High	[R].NNMSPHGIPAR.[S]	1xPhospho [S4]; 1xOxidation [M3]; 1xTMT10plex [N-Term]	0.000167004	1	1	2	0	1518.71	55.4	64.7	71.3	69.1	76.5	64.6	47.1	52.1	62.6	52.1
Q8BV49	Q8BV49 [146-165]	Q8BV49 1xPhospho [S152]	FALSE	High	[R].NQAIQISPTIASSSGQTSSR.[S]	1xPhospho [S7]; 1xTMT10plex [N-Term]	0.000167004	1	2	9	0	2342.16	165.9	177.2	32	63.5	22	93.6	101.2	157.8	33	28.2
Q9D4H9	Q9D4H9 [272-290]	Q9D4H9 1xPhospho [S/T]	FALSE	High	[R].NSADDEELTNDSLTLSQSK.[S]	1xPhospho [S/T]; 1xTMT10plex [K19]; 1xTMT10plex [N-Term]	0.000167004	1	1	3	0	2605.23	30.8	30.3	9.6	15.8	10.3	16.4	28.5	23.7	15.6	12
Q9D4H9	Q9D4H9 [272-290]	Q9D4H9 1xPhospho [S283]	FALSE	High	[R].NSADDEELTNDSLTLSQSK.[S]	1xPhospho [S12]; 1xTMT10plex [N-Term]	0.000167004	1	1	1	0	2376.07	31.6	25.6	25.4	21.1	26.9	18.6	23.5	23.1	17.3	18.8
P06800	P06800 [961-973]	P06800 1xPhospho [S964]	FALSE	High	[K].NRNSNVVPYDFNR.[V]	1xPhospho [S4]; 1xTMT10plex [N-Term]	0.000167004	1	1	320	1	1903.9	2533.3	2557.6	2484.2	2435.1	2411.6	2326.9	2493.8	2533.4	2763.1	2368.4
P37913	P37913 [43-55]	P37913 1xPhospho [S]	FALSE	High	[R].NQVVPESDSPVKR.[T]	1xPhospho [S]; 1xTMT10plex [K12]; 1xTMT10plex [N-Term]	0.000167004	1	1	9	1	1993.05	201.3	179.2	63.7	69.1	44.7	72.6	92.5	82.7	45	28
P37913	P37913 [43-55]	P37913 1xPhospho [S51]	FALSE	High	[R].NQVVPESDSPVKR.[T]	1xPhospho [S9]; 1xTMT10plex [N-Term]	0.000167004	1	1	9	1	1763.89	88.1	103.3	77.5	115.1	77.5	86.9	102.3	101.1	76.3	93.2
P37913	P37913 [43-54]	P37913 1xPhospho [S51]	FALSE	High	[R].NQVVPESDSPVK.[R]	1xPhospho [S9]; 1xTMT10plex [K12]; 1xTMT10plex [N-Term]	0.000167004	1	1	1	0	1836.95	30.7	32.6	16.4	16.5	15.7	18.6	18.5	17.4	10	13.2
Q9EPQ8	Q9EPQ8 [600-616]	Q9EPQ8 2xPhospho [S603; S612]	FALSE	High	[R].LSTSPATRDEAASPGAK.[D]	2xPhospho [S4; S13]; 1xTMT10plex [K17]; 1xTMT10plex [N-Term]	0.000167004	1	1	2	1	2277.09	78	83.7	35.1	48.9	26.9	52.7	93.6	73.2	60.9	37.1
A2AJI0	A2AJI0 [453-462]	A2AJI0 1xPhospho [S]	FALSE	High	[R].LSTGSELSPK.[S]	1xPhospho [S]; 1xTMT10plex [K10]; 1xTMT10plex [N-Term]	0.000167004	1	1	4	0	1556.83	78.3	70.7	42.6	44.3	40	120.2	132.5	116.3	62.8	54.3
Q6P4S8	Q6P4S8 [80-91]	Q6P4S8 1xPhospho [T83]	FALSE	High	[K].LSSTPPLSALGR.[L]	1xPhospho [T4]; 1xTMT10plex [N-Term]	0.000167004	1	1	2	0	1507.81	29.1	26.2	18.1	15.8	13.8	22	24.4	22.3	26.3	24.7
P62754	P62754 [234-243]	P62754 2xPhospho [S236; S240]	FALSE	High	[R].LSSLRASTSK.[S]	2xPhospho [S3; S7]; 1xTMT10plex [K10]; 1xTMT10plex [N-Term]	0.000167004	1	1	7	1	1667.85	185.6	141.7	56.4	70.2	42.8	155.7	164.7	186.7	71.3	51.3
E9PVX6	E9PVX6 [2645-2655]	E9PVX6 1xPhospho [S2649]	FALSE	High	[R].ISSKSPQPEEK.[E]	1xPhospho [S5]; 1xTMT10plex [N-Term]	0.000167004	1	1	6	1	1538.77	32.4	46.7	462.1	379.2	544.2	52.2	40.7	35.3	180.2	277.6
Q8R081	Q8R081 [176-186]	Q8R081 1xPhospho [S182]	FALSE	High	[K].ISRPGDSDDSR.[S]	1xPhospho [S7]; 1xTMT10plex [N-Term]	0.000167004	1	1	1	0	1513.68	42.7	50.4	33.6	41.9	41.4	33.8	37.7	32.7	42.9	45.2
Q61033	Q61033 [410-425]	Q61033 1xPhospho [S]	FALSE	High	[R].LSQSSYQDSESLSPPR.[K]	1xPhospho [S]; 1xTMT10plex [N-Term]	0.000167004	1	1	16	0	2089.96	157.7	150.8	153.4	158.3	105.8	89.8	74.1	101.1	92.9	93.8
Q5SVQ0	Q5SVQ0 [51-62]	Q5SVQ0 1xPhospho [S]	FALSE	High	[R].LSQSSQDSSPVR.[N]	1xPhospho [S]; 1xTMT10plex [N-Term]	0.000167004	1	1	12	0	1599.76	226.8	260.1	216.5	264.9	204.6	224.3	202.5	213	236.4	196.1
E9PVX6	E9PVX6 [2645-2655]	E9PVX6 1xPhospho [S]	FALSE	High	[R].ISSKSPQPEEK.[E]	1xPhospho [S]; 1xTMT10plex [K]; 1xTMT10plex [N-Term]	0.000167004	1	1	14	1	1767.93	69.6	261.4	502.8	488.6	302.9	275.8	89.8	89.7	315.8	318.9
P97347	P97347 [885-895]	P97347 1xPhospho [S890]	FALSE	High	[K].LSQQNSREEVR.[Q]	1xPhospho [S6]; 1xTMT10plex [N-Term]	0.000167004	1	1	2	1	1654.81	36.6	35.6	41.6	45.5	52.4	13.5	17.9	14	18.7	13.8
Q69ZK6	Q69ZK6 [468-476]	Q69ZK6 1xPhospho [S471]	FALSE	High	[K].ITHSPDSVK.[S]	1xPhospho [S4]; 1xTMT10plex [K9]; 1xTMT10plex [N-Term]	0.000167004	1	1	2	0	1521.81	20	24.5	12.1	16.5	8.9	12.1	16	14.6	13.3	7.5
Q8R3S6	Q8R3S6 [467-476]	Q8R3S6 1xPhospho [S473]	FALSE	High	[K].LTGSTSSLNK.[L]	1xPhospho [S7]; 1xTMT10plex [K10]; 1xTMT10plex [N-Term]	0.000167004	1	1	1	0	1545.83	32	30.3	20.8	10.4	11.9	49.7	68.8	41	15.6	16
Q922U2	Q922U2 [71-81]	Q922U2 1xPhospho [S]	FALSE	High	[R].ISYSSGGGSFR.[N]	1xPhospho [S/Y]; 1xTMT10plex [N-Term]	0.000167004	1	1	37	0	1426.66	1905.3	1679.6	1373.3	1730.8	1554.1	3240.7	3156.5	3262.4	2532	1366.3
Q9Z0L1	Q9Z0L1 [343-360]	Q9Z0L1 2xPhospho [S351; S]	FALSE	High	[R].ITEAHSGASTTDSSLRPR.[D]	2xPhospho [S9; S]; 1xTMT10plex [N-Term]	0.000167004	1	1	4	0	2275.03	98.1	116.4	145.5	125.5	118.7	114.4	92.5	99.2	153.4	140.6
Q9D2D7	Q9D2D7 [373-384]	Q9D2D7 1xPhospho [S374]	FALSE	High	[K].LSPVTPTPEGPK.[V]	1xPhospho [S2]; 1xTMT10plex [K12]; 1xTMT10plex [N-Term]	0.000167004	1	1	2	0	1760.96	38.9	37.4	19.7	14.4	13.8	24	24.7	22	18.9	13.6
P48678	P48678 [389-397]	P48678 1xPhospho [S]	FALSE	High	[R].LSPSPTSQR.[S]	1xPhospho [S]; 1xTMT10plex [N-Term]	0.000167004	1	1	13	0	1281.64	296.4	262.8	237	320.2	275.2	561.8	466.1	623	411.3	471.7
Q8C1D8	Q8C1D8 [182-194]	Q8C1D8 2xPhospho [S183; S185]	FALSE	High	[R].ISDSESEELPKPR.[V]	2xPhospho [S2; S4]; 1xTMT10plex [K11]; 1xTMT10plex [N-Term]	0.000167004	1	1	6	0	2105	200.3	141.9	52	55.4	21.1	84.2	142.9	104.2	52.9	44.2
E9Q784	E9Q784 [1271-1281]	E9Q784 1xPhospho [S1273]	FALSE	High	[R].LRSPSNDSAHR.[S]	1xPhospho [S3]; 1xTMT10plex [N-Term]	0.000167004	1	1	3	1	1548.75	80.7	91.7	106.2	97.8	94.6	76.9	76.9	71.2	86	95.2
P48678	P48678 [387-397]	P48678 1xPhospho [S390]	FALSE	High	[R].LRLSPSPTSQR.[S]	1xPhospho [S4]; 1xTMT10plex [N-Term]	0.000167004	1	1	23	1	1550.83	213.3	218.7	223.6	293.6	308.9	528.6	386.8	573.6	466.8	553.6
A2AAJ9	A2AAJ9 [6505-6517]	A2AAJ9 1xPhospho [S6512]	FALSE	High	[K].LQVPGGDSDEETK.[T]	1xPhospho [S8]; 1xTMT10plex [K13]; 1xTMT10plex [N-Term]	0.000167004	1	1	2	0	1912.93	32.5	28.4	20	16.2	13.1	105.1	27.2	41.3	18	27
Q3TKT4	Q3TKT4 [1418-1427]	Q3TKT4 1xPhospho [S1419]	FALSE	High	[K].LSPNPPNLTK.[K]	1xPhospho [S2]; 1xTMT10plex [K10]; 1xTMT10plex [N-Term]	0.000167004	1	1	4	0	1618.9	404.5	374.9	135.5	113.4	61.6	206.2	266.1	233.9	120.9	84.3
Q9CSU0	Q9CSU0 [127-138]	Q9CSU0 1xPhospho [S134]	FALSE	High	[K].LSMEDSKSPPPK.[A]	1xPhospho [S8]; 1xOxidation [M3]; 2xTMT10plex [K7; K12]; 1xTMT10plex [N-Term]	0.000167004	1	1	3	1	2099.11	172.2	156.3	41.9	39.1	23.6	95	133.1	137.5	47.7	32.4
Q9CSU0	Q9CSU0 [127-138]	Q9CSU0 1xPhospho [S]	FALSE	High	[K].LSMEDSKSPPPK.[A]	1xPhospho [S]; 1xOxidation [M3]; 1xTMT10plex [K]; 1xTMT10plex [N-Term]	0.000167004	1	1	4	1	1869.94	68.6	91.6	147.2	138.4	117.7	104.9	61.9	72.5	119.3	107.4
Q9CSU0	Q9CSU0 [127-138]	Q9CSU0 1xPhospho [S134]	FALSE	High	[K].LSMEDSKSPPPK.[A]	1xPhospho [S8]; 1xOxidation [M3]; 1xTMT10plex [N-Term]	0.000167004	1	1	3	1	1640.78	8.4	5.7	56.7	43	64.1	10.6	9.6	4.9	30.8	49.2
Q6Q6R3	Q6Q6R3 [88-101]	Q6Q6R3 1xPhospho [S96]	FALSE	High	[R].ISLSPSNFSPPRPR.[T]	1xPhospho [S9]; 1xTMT10plex [N-Term]	0.000167004	1	1	3	0	1863.97	76.6	77.6	63.4	56.2	53.8	77.2	92.1	89.5	61.4	46.8
Q8BZ32	Q8BZ32 [138-157]	Q8BZ32 2xPhospho [S146; S]	FALSE	High	[R].LSHPPSPPSGCPSPTIPASK.[V]	1xCarbamidomethyl [C11]; 2xPhospho [S9; S]; 1xTMT10plex [K20]; 1xTMT10plex [N-Term]	0.000167004	1	1	2	0	2632.26	25.4	29	14.8	16.8	10.3	21.5	19	20	6.9	9.1
Q0VBL3	Q0VBL3 [203-215]	Q0VBL3 1xPhospho [S]	FALSE	High	[K].ISHLSGSGSGDER.[V]	1xPhospho [S]; 1xTMT10plex [N-Term]	0.000167004	1	1	4	0	1610.74	36.7	40.8	31.1	30.8	34.4	30.7	28.2	26.5	25.1	22.7
Q9QWL7	Q9QWL7 [31-41]	Q9QWL7 1xPhospho [S]	FALSE	High	[R].LSGSLGAGSCR.[L]	1xCarbamidomethyl [C10]; 1xPhospho [S]; 1xTMT10plex [N-Term]	0.000167004	1	1	39	0	1373.64	2275.3	2228.2	1849.9	1768.2	1619.6	2513.3	2463.6	2564.1	1329.8	892.4
Q91XU0	Q91XU0 [74-81]	Q91XU0 1xPhospho [S75]	FALSE	High	[R].LSESSALK.[Q]	1xPhospho [S2]; 1xTMT10plex [K8]; 1xTMT10plex [N-Term]	0.000167004	1	1	1	0	1372.75	76.8	54	26.8	15	12.2	34.8	52.7	46.2	25.6	15
Q8VHR5	Q8VHR5 [120-138]	Q8VHR5 1xPhospho [S]	FALSE	High	[R].LTPSPDIIVLSDNEASSPR.[S]	1xPhospho [S]; 1xTMT10plex [N-Term]	0.000167004	1	1	3	0	2320.16	13	13.9	16.4	18	18.7	14.9	14.8	14.8	22.7	20.3
Q4VA53	Q4VA53 [1152-1169]	Q4VA53 1xPhospho [S]	FALSE	High	[R].METVSNASSSSNPSSPGR.[I]	1xPhospho [S]; 1xOxidation [M1]; 1xTMT10plex [N-Term]	0.000167004	1	1	33	0	2119.92	495.7	534.5	445	538.7	429.9	471.7	458	512.7	484.1	407.3
Q4VA53	Q4VA53 [1152-1169]	Q4VA53 1xPhospho [S]	FALSE	High	[R].METVSNASSSSNPSSPGR.[I]	1xPhospho [S]; 1xTMT10plex [N-Term]	0.000167004	1	1	8	0	2103.92	42.9	35.5	38.9	29.1	37.9	32.8	39.8	31.6	30.6	28.2
Q9Z204	Q9Z204 [259-283]	Q9Z204 1xPhospho [S268]	FALSE	High	[K].MESEAGADDSAEEGDLLDDDDNEDR.[G]	1xPhospho [S10]; 1xOxidation [M1]; 1xTMT10plex [N-Term]	0.000167004	1	1	8	0	3038.14	6.9	4.9	30.2	17.8	17.1	3.2	12.6	22.5	11.1	28.2
Q7TT18	Q7TT18 [508-517]	Q7TT18 1xPhospho [S514]	FALSE	High	[K].MEGSFGSPSK.[Q]	1xPhospho [S7]; 1xOxidation [M1]; 1xTMT10plex [K10]; 1xTMT10plex [N-Term]	0.000167004	1	1	2	0	1580.74	102.8	99.5	51.7	41.2	43.3	61.2	71.7	59.1	45.5	44.4
Q8CHP6	Q8CHP6 [604-622]	Q8CHP6 2xPhospho [T607; S614]	FALSE	High	[R].MDRTPPPPTLSPAAVTVGR.[G]	2xPhospho [T4; S11]; 1xOxidation [M1]; 1xTMT10plex [N-Term]	0.000167004	1	1	3	1	2368.13	10.5	14.1	11.1	20.2	18.3	14.3	13.1	17.8	16.1	13.6
E9Q5F9	E9Q5F9 [119-135]	E9Q5F9 1xPhospho [S132]	FALSE	High	[K].MDAGDTFPATEESSPPK.[S]	1xPhospho [S14]; 1xOxidation [M1]; 1xTMT10plex [K17]; 1xTMT10plex [N-Term]	0.000167004	1	1	4	0	2334.06	58.5	58.8	33	36.3	30.4	39.7	47.1	49.2	34.9	20.1
E9Q5F9	E9Q5F9 [119-135]	E9Q5F9 1xPhospho [S132]	FALSE	High	[K].MDAGDTFPATEESSPPK.[S]	1xPhospho [S14]; 1xOxidation [M1]; 1xTMT10plex [N-Term]	0.000167004	1	1	1	0	2104.9	2.3	19.3	40.2	42.1	52.9	16.7	2.9	6.7	21.8	28.2
Q9ERZ0	Q9ERZ0 [216-229]	Q9ERZ0 1xPhospho [S223]	FALSE	High	[K].MCQETTVSPNHSSK.[V]	1xCarbamidomethyl [C2]; 1xPhospho [S8]; 1xOxidation [M1]; 1xTMT10plex [N-Term]	0.000167004	1	1	1	0	1930.82	20.5	24.7	69.8	69.3	76.5	33	35.9	22.4	48.6	50.5
Q69ZA1	Q69ZA1 [861-873]	Q69ZA1 2xPhospho [S867; T871]	FALSE	High	[R].LYSSEESRPYTNK.[V]	2xPhospho [S7; T11]; 1xTMT10plex [K13]; 1xTMT10plex [N-Term]	0.000167004	1	1	1	0	2192.01	66.2	55	28.1	27.2	19	45.9	55.8	51.3	29.4	19.2
Q69ZA1	Q69ZA1 [861-873]	Q69ZA1 1xPhospho [T871]	FALSE	High	[R].LYSSEESRPYTNK.[V]	1xPhospho [T11]; 1xTMT10plex [K13]; 1xTMT10plex [N-Term]	0.000167004	1	1	6	0	2112.04	498.1	540.7	268.4	287.6	172.5	382.1	474.1	471.4	299.2	235.1
Q69ZA1	Q69ZA1 [861-873]	Q69ZA1 1xPhospho [T/S/Y]	FALSE	High	[R].LYSSEESRPYTNK.[V]	1xPhospho [T/S/Y]; 1xTMT10plex [N-Term]	0.000167004	1	1	7	0	1882.88	92.3	111.8	236.1	232	283.4	135.2	109	115.8	185.1	222.9
Q9Z188	Q9Z188 [270-277]	Q9Z188 1xPhospho [Y/S]	FALSE	High	[R].IYQYIQSR.[F]	1xPhospho [Y/S]; 1xTMT10plex [N-Term]	0.000167004	1	2	14	0	1379.69	598.5	617.4	618.2	656.3	591.9	491.6	525.4	459.7	586.8	569
Q14AX6	Q14AX6 [879-891]	Q14AX6 1xPhospho [T889]	FALSE	High	[R].LYNSEESRPYTNK.[V]	1xPhospho [T11]; 1xTMT10plex [K13]; 1xTMT10plex [N-Term]	0.000167004	1	1	7	0	2139.05	1220.9	1254.8	611.8	581.5	323.7	837.7	1056	922.1	510.7	385.6
Q14AX6	Q14AX6 [879-891]	Q14AX6 1xPhospho [S/T]	FALSE	High	[R].LYNSEESRPYTNK.[V]	1xPhospho [S/T]; 1xTMT10plex [N-Term]	0.000167004	1	1	10	0	1909.89	82.5	138	332.6	308.3	356.5	182.5	108	122.6	233	273.4
Q4VA53	Q4VA53 [1152-1169]	Q4VA53 2xPhospho [S1162; S1165]	FALSE	High	[R].METVSNASSSSNPSSPGR.[I]	2xPhospho [S11; S14]; 1xOxidation [M1]; 1xTMT10plex [N-Term]	0.000167004	1	1	6	0	2199.88	105	103.5	78.1	78	80	74.3	89.3	102.6	85.6	52.7
Q80X80	Q80X80 [478-497]	Q80X80 1xPhospho [S495]	FALSE	High	[K].MTTVLSESSGPSNASHSSSR.[E]	1xPhospho [S18]; 1xOxidation [M1]; 1xTMT10plex [N-Term]	0.000167004	1	1	1	0	2347.04	21.2	15.8	18.4	14.4	15	18.2	24.5	17.1	21.1	10.7
Q6PDQ2	Q6PDQ2 [1523-1558]	Q6PDQ2 2xPhospho [S1530; S1537]	FALSE	High	[K].MSQPGSPSPKTPTPSTPGDTQPNTPAPVPPAEDGIK.[I]	2xPhospho [S8; S15]; 1xOxidation [M1]; 1xTMT10plex [K36]; 1xTMT10plex [N-Term]	0.000167004	1	1	2	1	4216	21	45.8	52.2	48.3	26.9	33.6	15.4	21.4	44.6	47.4
Q6PDQ2	Q6PDQ2 [1523-1532]	Q6PDQ2 1xPhospho [S1528]	FALSE	High	[K].MSQPGSPSPK.[T]	1xPhospho [S6]; 1xOxidation [M1]; 1xTMT10plex [K10]; 1xTMT10plex [N-Term]	0.000167004	1	1	25	0	1569.77	1487.5	1426.4	683	883.9	418	968.8	977.8	1072.8	760.3	625.5
Q6PDQ2	Q6PDQ2 [1523-1532]	Q6PDQ2 1xPhospho [S1528]	FALSE	High	[K].MSQPGSPSPK.[T]	1xPhospho [S6]; 1xTMT10plex [N-Term]	0.000167004	1	1	7	0	1324.62	7.8	9.7	21.8	21.4	23.9	15.6	9.5	9	21.6	18.2
Q9ES28	Q9ES28 [496-504]	Q9ES28 1xPhospho [S497]	FALSE	High	[R].MSGFIYQGK.[L]	1xPhospho [S2]; 1xOxidation [M1]; 1xTMT10plex [K9]; 1xTMT10plex [N-Term]	0.000167004	1	1	3	0	1584.79	72.8	72.2	34.2	42.5	26	56.5	71.2	77.5	65.2	44.4
Q5U5Q9	Q5U5Q9 [663-675]	Q5U5Q9 1xPhospho [S665]	FALSE	High	[R].MPSPEVEEASCSR.[E]	1xCarbamidomethyl [C11]; 1xPhospho [S3]; 1xOxidation [M1]; 1xTMT10plex [N-Term]	0.000167004	1	1	3	0	1803.75	19.5	18.8	15.6	17.5	17.3	12.1	16.2	13.4	10.7	7.9
E9PVX6	E9PVX6 [2541-2558]	E9PVX6 1xPhospho [S2545]	FALSE	High	[K].MPDKSPEPVDTTSETQAR.[R]	1xPhospho [S5]; 1xOxidation [M1]; 1xTMT10plex [K4]; 1xTMT10plex [N-Term]	0.000167004	1	1	2	1	2543.21	53.4	44.8	29.6	30.6	18	24.5	34.8	41.8	14.7	13.8
Q64511	Q64511 [1503-1519]	Q64511 1xPhospho [S]	FALSE	High	[K].IVETINSDSDSEFGIPK.[K]	1xPhospho [S]; 1xTMT10plex [K17]; 1xTMT10plex [N-Term]	0.000167004	1	1	2	0	2389.19	67.6	56.9	45.8	47.4	43.8	46.4	72.4	61.6	59.3	46.4
Q8BHJ9	Q8BHJ9 [209-217]	Q8BHJ9 1xPhospho [S215]	FALSE	High	[K].LVEQANSPK.[H]	1xPhospho [S7]; 1xTMT10plex [K9]; 1xTMT10plex [N-Term]	0.000167004	1	1	9	0	1523.82	122.2	89.8	42.2	37.5	20.1	60.5	115.6	90.1	42.9	25.1
Q8BHJ9	Q8BHJ9 [209-217]	Q8BHJ9 1xPhospho [S215]	FALSE	High	[K].LVEQANSPK.[H]	1xPhospho [S7]; 1xTMT10plex [N-Term]	0.000167004	1	1	8	0	1294.66	71.2	196.3	370.4	381.7	418.9	190.6	63.1	86.8	264.8	297.3
Q8BZ47	Q8BZ47 [570-581]	Q8BZ47 1xPhospho [S575]	FALSE	High	[R].LVEPHSPSPSSK.[F]	1xPhospho [S6]; 1xTMT10plex [K12]; 1xTMT10plex [N-Term]	0.000167004	1	1	2	0	1802.95	85.2	78.4	52.5	59.2	47	76.3	82.8	85.8	74.7	58.6
G5E8P1	G5E8P1 [124-134]	G5E8P1 1xPhospho [S/Y]	FALSE	High	[R].IVEYSPPSAPR.[R]	1xPhospho [S/Y]; 1xTMT10plex [N-Term]	0.000167004	1	1	4	0	1524.77	37	37.6	40.2	42.7	33.2	26.4	25.4	29.3	20.8	30.6
P23198	P23198 [172-183]	P23198 1xPhospho [S176]	FALSE	High	[R].LTWHSCPEDEAQ.[-]	1xCarbamidomethyl [C6]; 1xPhospho [S5]; 1xTMT10plex [N-Term]	0.000167004	1	1	9	0	1781.74	87	87.8	93.2	96	80.7	79.7	66.6	79.2	38.9	47.2
Q9WU42	Q9WU42 [1215-1223]	Q9WU42 1xPhospho [S1220]	FALSE	High	[R].IVGEDSPSR.[L]	1xPhospho [S6]; 1xTMT10plex [N-Term]	0.000167004	1	1	1	0	1268.61	48.7	49.7	33	25.7	19.4	72.4	37	45.2	34.8	39.9
Q9QXK7	Q9QXK7 [676-684]	Q9QXK7 1xPhospho [T681]	FALSE	High	[R].LYEALTPVH.[-]	1xPhospho [T6]; 1xTMT10plex [N-Term]	0.000167004	1	1	2	0	1351.69	41.8	38.6	42.2	39.1	33	33.1	38.6	38.8	34.8	37.9
Q99NB9	Q99NB9 [253-270]	Q99NB9 2xPhospho [T257; T/S]	FALSE	High	[K].IWDPTPSHTPAGAATPGR.[G]	2xPhospho [T5; T/S]; 1xTMT10plex [N-Term]	0.000167004	1	1	7	0	2221	25.2	30.1	27.2	24.4	18.7	22.1	25	27.8	17.1	18.2
Q7TSI1	Q7TSI1 [429-438]	Q7TSI1 1xPhospho [S436]	FALSE	High	[K].LVVSSPTSPK.[G]	1xPhospho [S8]; 1xTMT10plex [N-Term]	0.000167004	1	1	2	0	1323.71	27.8	30.7	51.6	62.3	58	50	34.8	34.9	53.6	69.5
P11679	P11679 [480-490]	P11679 1xPhospho [S]	FALSE	High	[K].LVSESSDVVSK.[-]	1xPhospho [S]; 1xTMT10plex [K11]; 1xTMT10plex [N-Term]	0.000167004	1	1	9	0	1687.89	62.9	44.2	24.1	27.8	16.9	45.2	69	60.8	42.5	11.6
P11679	P11679 [480-490]	P11679 1xPhospho [S]	FALSE	High	[K].LVSESSDVVSK.[-]	1xPhospho [S]; 1xTMT10plex [N-Term]	0.000167004	1	1	16	0	1458.73	30.1	54.6	137	144.9	163.1	69.7	20.3	40	131.8	152.4
P49452	P49452 [693-703]	P49452 1xPhospho [S]	FALSE	High	[K].LVLPSNSPNVR.[R]	1xPhospho [S]; 1xTMT10plex [N-Term]	0.000167004	1	1	27	0	1504.81	479.6	509.3	618.8	603.1	620.5	395.3	393.7	415.5	518.3	530.3
Q3UHI4	Q3UHI4 [19-29]	Q3UHI4 1xPhospho [S21]	FALSE	High	[R].RGSAGGVGDRR.[G]	1xPhospho [S3]; 1xTMT10plex [N-Term]	0.000167004	1	1	2	2	1396.7	24	16.8	14.2	21	23.4	22.9	27.2	21.6	21.8	20.5
Q02242	Q02242 [265-278]	Q02242 1xPhospho [S267]	FALSE	High	[R].RGSADGLQGPRPPR.[H]	1xPhospho [S3]; 1xTMT10plex [N-Term]	0.000167004	1	1	3	1	1772.91	99.6	79.9	86.6	66.7	79.8	89.7	119.9	94.9	97.5	72.1
P18911	P18911 [448-458]	P18911 1xPhospho [S451]	FALSE	High	[K].RGQSPQPDQGP.[-]	1xPhospho [S4]; 1xTMT10plex [N-Term]	0.000167004	1	1	1	1	1475.68	19.7	21	19.4	24.4	21.3	22.1	19.7	21.9	24.2	23.7
O35691	O35691 [63-75]	O35691 1xPhospho [S]	FALSE	High	[R].RGFSDSGGGPPAK.[Q]	1xPhospho [S]; 1xTMT10plex [K13]; 1xTMT10plex [N-Term]	0.000167004	1	1	7	1	1770.89	123.1	108.5	106.2	92	76.3	98.4	127.3	151.1	120.2	99.5
D3YXK1	D3YXK1 [104-113]	D3YXK1 1xPhospho [T107]	FALSE	High	[R].RGATPPAPPR.[V]	1xPhospho [T4]; 1xTMT10plex [N-Term]	0.000167004	1	1	4	1	1328.7	42.3	50.1	43.4	42.8	32.3	34.2	33.4	37.3	36.3	34
Q03347	Q03347 [12-24]	Q03347 2xPhospho [T14; S/T]	FALSE	High	[R].RFTPPSTALSPGK.[M]	2xPhospho [T3; T/S]; 1xTMT10plex [K13]; 1xTMT10plex [N-Term]	0.000167004	1	1	10	1	1977	93.2	106.9	34.2	40.6	8	55.9	71	74.5	40.6	22.7
Q03347	Q03347 [12-24]	Q03347 1xPhospho [S21]	FALSE	High	[R].RFTPPSTALSPGK.[M]	1xPhospho [S10]; 1xTMT10plex [K13]; 1xTMT10plex [N-Term]	0.000167004	1	1	2	1	1897.03	27.5	20.5	14.5	13.5	13.3	17.6	21.4	19.3	20.6	17.8
Q69ZX8	Q69ZX8 [500-512]	Q69ZX8 1xPhospho [S502]	FALSE	High	[R].RFSSGGEEEDFDR.[S]	1xPhospho [S3]; 1xTMT10plex [N-Term]	0.000167004	1	1	1	1	1839.77	13	13.3	11.2	12.6	14.7	17.7	14.8	17.7	19.2	26.1
Q52KI8	Q52KI8 [446-456]	Q52KI8 2xPhospho [S448; S450]	FALSE	High	[K].RESPSPAPKPR.[K]	2xPhospho [S3; S5]; 1xTMT10plex [K9]; 1xTMT10plex [N-Term]	0.000167004	1	1	12	1	1839.93	360.7	370.5	174.2	204.8	144.6	248.7	302.1	259.9	182.6	155.4
Q52KI8	Q52KI8 [446-456]	Q52KI8 1xPhospho [S448]	FALSE	High	[K].RESPSPAPKPR.[K]	1xPhospho [S3]; 1xTMT10plex [K9]; 1xTMT10plex [N-Term]	0.000167004	1	1	6	1	1759.96	26.1	24.2	15.9	26	20.8	17.2	24.1	15.3	23.7	20.1
Q52KI8	Q52KI8 [446-456]	Q52KI8 2xPhospho [S448; S450]	FALSE	High	[K].RESPSPAPKPR.[K]	2xPhospho [S3; S5]; 1xTMT10plex [N-Term]	0.000167004	1	1	6	1	1610.77	39.6	57.6	141.3	138	180.5	64.8	56.6	45.5	125.6	150.1
Q52KI8	Q52KI8 [446-456]	Q52KI8 1xPhospho [S448]	FALSE	High	[K].RESPSPAPKPR.[K]	1xPhospho [S3]; 1xTMT10plex [N-Term]	0.000167004	1	1	17	1	1530.8	82.3	158.6	833.4	858.8	1229	234.4	103.7	109.7	575.1	843.1
E9PVX6	E9PVX6 [3016-3027]	E9PVX6 1xPhospho [T3021]	FALSE	High	[K].RENPVTPDQNSR.[Y]	1xPhospho [T6]; 1xTMT10plex [N-Term]	0.000167004	1	1	5	1	1721.82	16.1	13.7	15.4	20.4	23.2	10	12.6	14.6	15.4	12
Q03347	Q03347 [12-24]	Q03347 1xPhospho [S/T]	FALSE	High	[R].RFTPPSTALSPGK.[M]	1xPhospho [S/T]; 1xTMT10plex [N-Term]	0.000167004	1	1	10	1	1667.87	34.4	40.9	99.4	108.7	103.9	69.3	46.3	48.9	70.9	108.4
P43274	P43274 [33-46]	P43274 1xPhospho [S/T]	FALSE	High	[K].RKTSGPPVSELITK.[A]	1xPhospho [S/T]; 1xTMT10plex [N-Term]	0.000167004	1	1	4	2	1822	29	30	40.7	44.1	47.3	19.5	27.2	27.2	27	40.9
P23198	P23198 [91-103]	P23198 2xPhospho [S93; S95]	FALSE	High	[K].RKSLSDSESDDSK.[S]	2xPhospho [S3; S5]; 2xTMT10plex [K2; K13]; 1xTMT10plex [N-Term]	0.000167004	1	1	12	2	2301.1	679.7	566.9	120.8	156.8	72.8	230.9	571.3	443.4	135.9	84.5
P23198	P23198 [91-103]	P23198 2xPhospho [S95; S]	FALSE	High	[K].RKSLSDSESDDSK.[S]	2xPhospho [S]; 1xTMT10plex [K]; 1xTMT10plex [N-Term]	0.000167004	1	1	25	2	2071.94	205.1	872.9	482.1	911.1	569	623	126.5	418.4	563.5	442.5
P23198	P23198 [91-103]	P23198 1xPhospho [S93]	FALSE	High	[K].RKSLSDSESDDSK.[S]	1xPhospho [S3]; 1xTMT10plex [K]; 1xTMT10plex [N-Term]	0.000167004	1	1	5	2	1991.97	15.3	71.5	116.8	134.2	114	75.4	13.3	27	123.1	88.5
P23198	P23198 [91-103]	P23198 1xPhospho [S]	FALSE	High	[K].RKSLSDSESDDSK.[S]	1xPhospho [S]; 1xTMT10plex [N-Term]	0.000167004	1	1	9	2	1762.81	24.6	47.4	383.4	377	656	53.8	35.5	30.5	185.2	318.3
Q3UTJ2	Q3UTJ2 [337-347]	Q3UTJ2 1xPhospho [S339]	FALSE	High	[R].RKSEPAVGPLR.[G]	1xPhospho [S3]; 1xTMT10plex [N-Term]	0.000167004	1	1	3	2	1518.84	5.2	5.7	25.4	17.2	27.6	13.5	8	6.7	21.1	39.7
Q9WTU0	Q9WTU0 [890-903]	Q9WTU0 1xPhospho [S893]	FALSE	High	[K].RKGSDDAPYSPTAR.[V]	1xPhospho [S4]; 1xTMT10plex [K2]; 1xTMT10plex [N-Term]	0.000167004	1	1	4	2	2059.04	234.9	248.4	159.9	177.3	115.4	194.2	200.3	163.8	193.9	124.2
E9PVX6	E9PVX6 [2977-2985]	E9PVX6 1xPhospho [S2980]	FALSE	High	[K].RHVSPEPVK.[M]	1xPhospho [S4]; 1xTMT10plex [N-Term]	0.000167004	1	1	5	1	1357.72	77.6	84.8	311.4	302.8	434.4	145.8	102.5	124.1	237.8	286.7
Q7TPN9	Q7TPN9 [388-398]	Q7TPN9 1xPhospho [T390]	FALSE	High	[R].RHTVGCGEMAR.[T]	1xCarbamidomethyl [C6]; 1xPhospho [T3]; 1xOxidation [M9]; 1xTMT10plex [N-Term]	0.000167004	1	1	1	1	1598.71	40	34.4	48.6	43.6	43.5	31.2	34.6	29.3	27.2	15
O89100	O89100 [252-264]	O89100 1xPhospho [T254]	FALSE	High	[R].RHTDPVQLQAAGR.[V]	1xPhospho [T3]; 1xTMT10plex [N-Term]	0.000167004	1	1	5	1	1757.9	54.1	46.5	46.1	54.6	61.1	42.6	41.4	40.5	46.9	48.8
O08796	O08796 [466-479]	O08796 1xPhospho [S]	FALSE	High	[R].RHESDEDSLGSSGR.[V]	1xPhospho [S]; 1xTMT10plex [N-Term]	0.000167004	1	1	2	1	1840.8	21.9	15.4	19.9	22	22.7	21	22.5	21.9	22.8	19.5
Q62504	Q62504 [645-654]	Q62504 1xPhospho [S647]	FALSE	High	[R].RGSYEYSQER.[T]	1xPhospho [S3]; 1xTMT10plex [N-Term]	0.000167004	1	1	3	1	1583.71	78.6	78.8	47.3	48.6	49.9	50.5	58.9	53.8	48.3	31.8
Q148V8	Q148V8 [924-935]	Q148V8 1xPhospho [S926]	FALSE	High	[R].RGSPTTGLMEQK.[G]	1xPhospho [S3]; 1xOxidation [M9]; 1xTMT10plex [K12]; 1xTMT10plex [N-Term]	0.000167004	1	1	3	1	1858.95	122.2	101.1	73	89.2	61.8	123.7	160.5	137.5	110.3	79.6
Q9WTU0	Q9WTU0 [890-903]	Q9WTU0 1xPhospho [S893]	FALSE	High	[K].RKGSDDAPYSPTAR.[V]	1xPhospho [S4]; 1xTMT10plex [N-Term]	0.000167004	1	1	1	2	1829.87	15.5	23.4	71.9	77	80.3	23.9	21.8	19.1	56.9	64
Q8K019	Q8K019 [652-661]	Q8K019 1xPhospho [S656]	FALSE	High	[R].RIDISPSALR.[K]	1xPhospho [S5]; 1xTMT10plex [N-Term]	0.000167004	1	1	20	1	1436.78	130.3	150.5	194.9	197.4	234.3	134.3	164.6	149.4	163.8	166.2
Q9WV02; Q91VM5	Q9WV02 [203-210]; Q91VM5 [200-207]	Q9WV02 1xPhospho [S208]; Q91VM5 1xPhospho [S205]	FALSE	High	[R].RDVYLSPR.[D]	1xPhospho [S6]; 1xTMT10plex [N-Term]	0.000167004	2	2	1	1	1314.68	23.3	21.2	21.7	23.6	26.4	24.9	24.5	27.7	23	20.3
Q00651	Q00651 [1026-1035]	Q00651 1xPhospho [S1028]	FALSE	High	[R].RDSWSYVNSK.[S]	1xPhospho [S3]; 1xTMT10plex [K10]; 1xTMT10plex [N-Term]	0.000167004	1	1	5	1	1779.88	125.3	110.6	69.4	80.7	45.6	98.3	97.4	117.7	73.5	52.5
Q5DU09	Q5DU09 [193-207]	Q5DU09 1xPhospho [S203]	FALSE	High	[R].RAASAAAATTSPAPR.[T]	1xPhospho [S11]; 1xTMT10plex [N-Term]	0.000167004	1	1	1	1	1707.87	16.8	16.4	30.8	25.9	21.3	16.7	18.7	23.1	21.3	34
P97310	P97310 [34-44]	P97310 1xPhospho [S/T]	FALSE	High	[R].RADALTSSPGR.[D]	1xPhospho [S/T]; 1xTMT10plex [N-Term]	0.000167004	1	1	16	1	1439.72	272.6	274.8	286.8	252.3	297.2	183.5	187.4	188.8	216.7	258.4
Q64525; Q64524; Q9D2U9	Q64525 [48-58]; Q64524 [48-58]; Q9D2U9 [48-58]	Q64525 1xPhospho [T/S]; Q64524 1xPhospho [T/S]; Q9D2U9 1xPhospho [T/S]	FALSE	High	[K].QVHPDTGISSK.[A]	1xPhospho [T/S]; 1xTMT10plex [N-Term]	0.000167004	3	12	3	0	1477.72	5.6	20.4	67.3	73.9	89.2	24.8	3	10.9	73.3	70.9
P97347	P97347 [872-881]	P97347 1xPhospho [S874]	FALSE	High	[R].RDSYVEQSGR.[S]	1xPhospho [S3]; 1xTMT10plex [N-Term]	0.000167004	1	1	4	1	1505.69	106.8	112.6	89.3	91.6	104.9	17.6	28.2	27.2	27	30.6
O35551	O35551 [404-420]	O35551 2xPhospho [S407; S410]	FALSE	High	[R].RAQSTDSLGTSSSLQSK.[A]	2xPhospho [S4; S7]; 1xTMT10plex [K17]; 1xTMT10plex [N-Term]	0.000167004	1	1	1	1	2371.13	23.9	24.5	14.4	18.7	13.1	24.2	27.8	28.2	22.7	13.8
Q00651	Q00651 [1026-1035]	Q00651 1xPhospho [S1028]	FALSE	High	[R].RDSWSYVNSK.[S]	1xPhospho [S3]; 1xTMT10plex [N-Term]	0.000167004	1	1	2	1	1550.72	5.5	15.5	52.6	44.7	66.9	14.2	9.4	13.2	39.6	44.4
P58871	P58871 [864-873]	P58871 1xPhospho [S866]	FALSE	High	[K].RDSLGSFSTR.[D]	1xPhospho [S3]; 1xTMT10plex [N-Term]	0.000167004	1	1	2	1	1434.69	69.1	60.9	44.7	62.4	53.8	81.2	90	87.8	94.3	71.1
P24788	P24788 [45-54]	P24788 1xPhospho [S47]	FALSE	High	[K].RDSLEEGELR.[D]	1xPhospho [S3]; 1xTMT10plex [N-Term]	0.000167004	1	1	5	1	1512.73	301.5	309.4	242.3	190	182.1	203.9	213.9	199.5	181.1	144.3
Q8C5N3	Q8C5N3 [827-835]	Q8C5N3 1xPhospho [S829]	FALSE	High	[R].RDSFSENEK.[Q]	1xPhospho [S3]; 1xTMT10plex [K9]; 1xTMT10plex [N-Term]	0.000167004	1	1	2	1	1649.79	110.6	90.5	44	37.5	30.7	53	86.9	59.6	43.2	22.1
Q05D44	Q05D44 [162-174]	Q05D44 1xPhospho [S165]	FALSE	High	[K].RDGSEEDEDNSKR.[S]	1xPhospho [S4]; 1xTMT10plex [K12]; 1xTMT10plex [N-Term]	0.000167004	1	1	1	2	2074.94	45.7	35.7	17	19.5	21.8	33.5	46.7	36.4	32.7	22.9
Q8BSQ9	Q8BSQ9 [490-511]	Q8BSQ9 1xPhospho [S505]	FALSE	High	[R].RDDIEDGDSMISSATSDTGSAK.[R]	1xPhospho [S16]; 1xOxidation [M10]; 1xTMT10plex [K22]; 1xTMT10plex [N-Term]	0.000167004	1	1	1	1	2812.26	32.9	31.6	9.3	11	16.9	21.1	27.4	29	20.2	9.3
P31324	P31324 [110-130]	P31324 1xPhospho [S112]	FALSE	High	[R].RASVCAEAYNPDEEEDDAESR.[I]	1xCarbamidomethyl [C5]; 1xPhospho [S3]; 1xTMT10plex [N-Term]	0.000167004	1	1	1	1	2722.11	16.6	15.9	17.2	14.3	17.3	11.5	12.8	14.1	11.4	10.3
P61014	P61014 [14-25]	P61014 1xPhospho [S16]	FALSE	High	[R].RASTIEMPQQAR.[Q]	1xPhospho [S3]; 1xOxidation [M7]; 1xTMT10plex [N-Term]	0.000167004	1	1	1	1	1712.84	9.5	9.1	10.3	16.4	19.4	18.6	15.6	27.8	23.2	27.8
Q52KI8	Q52KI8 [643-652]	Q52KI8 2xPhospho [S645; S647]	FALSE	High	[R].RASPSPPPKR.[R]	2xPhospho [S3; S5]; 1xTMT10plex [N-Term]	0.000167004	1	1	13	2	1481.72	31	44.2	280.8	230.3	368.9	93.4	58.1	45.6	160.3	223.5
Q52KI8	Q52KI8 [643-651]	Q52KI8 2xPhospho [S645; S647]	FALSE	High	[R].RASPSPPPK.[R]	2xPhospho [S3; S5]; 1xTMT10plex [N-Term]	0.000167004	1	1	7	1	1325.62	30.8	37	206.5	176.9	208.1	63.5	30.2	31.8	135.4	173.2
Q9QWT9	Q9QWT9 [490-504]	Q9QWT9 1xPhospho [S492]	FALSE	High	[R].RASPGSEELTVTNAR.[Y]	1xPhospho [S3]; 1xTMT10plex [N-Term]	0.000167004	1	1	2	1	1896.94	17.1	14.4	14.7	17.2	25.7	15.2	15.5	10.7	15.7	14.6
Q60980	Q60980 [89-104]	Q60980 2xPhospho [S]	FALSE	High	[R].RASPGLSMPSSSPPIK.[K]	2xPhospho [S]; 1xOxidation [M8]; 1xTMT10plex [K16]; 1xTMT10plex [N-Term]	0.000167004	1	1	7	1	2246.11	301	259.7	154.6	164.6	107.9	176.6	224.9	190.5	130.2	97.5
P83093	P83093 [26-45]	P83093 1xPhospho [S28]	FALSE	High	[R].RASGSAGAAASPSAAAAGER.[Q]	1xPhospho [S3]; 1xTMT10plex [N-Term]	0.000167004	1	1	7	1	2024.97	25.3	28.9	28.9	23.8	18.7	30.2	19.2	23.1	29.1	21.7
Q99N57	Q99N57 [41-53]	Q99N57 1xPhospho [S43]	FALSE	High	[R].RASDDGKLTDSSK.[T]	1xPhospho [S3]; 1xTMT10plex [N-Term]	0.000167004	1	1	1	2	1688.81	11.5	15.2	51.6	44.6	73.7	15.8	14.7	16.9	37.5	51.5
Q569Z6	Q569Z6 [675-684]	Q569Z6 1xPhospho [S679]	FALSE	High	[R].RIDISPSTFR.[K]	1xPhospho [S5]; 1xTMT10plex [N-Term]	0.000167004	1	1	12	1	1500.78	41.9	57.9	64	70.2	92.9	44.8	53.2	42.7	46	61.6
O88532	O88532 [1051-1065]	O88532 1xPhospho [S1054]	FALSE	High	[R].RRDSDGVDGFEAEGK.[K]	1xPhospho [S4]; 1xTMT10plex [K15]; 1xTMT10plex [N-Term]	0.000167004	1	1	1	2	2176.04	74.5	72.7	43.5	52.3	26	64	64.8	77.1	41	51.1
Q923D5	Q923D5 [229-243]	Q923D5 1xPhospho [Y/S]	FALSE	High	[R].RRDEDMLYSPELAQR.[G]	1xPhospho [S/Y]; 1xOxidation [M6]; 1xTMT10plex [N-Term]	0.000167004	1	1	2	2	2204.04	29.1	38.6	44.9	40.4	34.9	45.3	42.5	40.9	37	34.7
O89053	O89053 [415-432]	O89053 1xPhospho [T418]	FALSE	High	[R].RRATPEPSGTPSSDTVSR.[L]	1xPhospho [T4]; 1xTMT10plex [N-Term]	0.000167004	1	1	3	2	2210.08	46.1	51.9	64.6	78.5	98.3	48.2	51.5	50.6	59.7	70.1
Q8BUH8	Q8BUH8 [9-20]	Q8BUH8 1xPhospho [S12]	FALSE	High	[R].RRASSEIVTEGK.[R]	1xPhospho [S4]; 1xTMT10plex [K12]; 1xTMT10plex [N-Term]	0.000167004	1	1	2	2	1871.02	46.9	49.8	35.3	34.2	32.8	49.7	53	55.6	46.4	29.8
Q8BUH8	Q8BUH8 [9-20]	Q8BUH8 1xPhospho [S12]	FALSE	High	[R].RRASSEIVTEGK.[R]	1xPhospho [S4]; 1xTMT10plex [N-Term]	0.000167004	1	1	1	2	1641.85	6.1	20.3	159.9	139.9	242.7	32.5	11.7	12.3	128.8	142
Q9Z277	Q9Z277 [1336-1343]	Q9Z277 1xPhospho [S1338]	FALSE	High	[R].RQSLELQK.[C]	1xPhospho [S3]; 1xTMT10plex [K8]; 1xTMT10plex [N-Term]	0.000167004	1	1	7	1	1539.87	335	282.4	202.5	196.5	121	177.6	237.5	232.2	125.4	106.4
O35216	O35216 [12-23]	O35216 1xPhospho [S]	FALSE	High	[R].RRPSSPAPGPSR.[Q]	1xPhospho [S]; 1xTMT10plex [N-Term]	0.000167004	1	1	18	1	1573.82	843.4	945.3	1100.2	1238.3	1265.5	921.3	949.5	1038.8	1249.7	1132.7
Q8BTI8	Q8BTI8 [2653-2662]	Q8BTI8 1xPhospho [S2656]	FALSE	High	[R].RQPSPQPSPR.[D]	1xPhospho [S4]; 1xTMT10plex [N-Term]	0.000167004	1	1	6	1	1458.74	367.5	394.6	471.2	474.2	475.6	354.9	369.2	332.7	420.8	456.3
P46935	P46935 [306-318]	P46935 1xPhospho [S309]	FALSE	High	[R].RQISEDVDGPDNR.[E]	1xPhospho [S4]; 1xTMT10plex [N-Term]	0.000167004	1	1	2	1	1809.83	50.9	49	52	65.1	69.7	61.4	64.2	54.5	71.8	78.2
Q9JHE7	Q9JHE7 [121-132]	Q9JHE7 1xPhospho [T124]	FALSE	High	[R].RPVTPPSQTPAR.[G]	1xPhospho [T4]; 1xTMT10plex [N-Term]	0.000167004	1	1	4	0	1615.85	79.6	85.5	111.6	102.3	107.7	79.2	74.5	77.3	97.5	100.5
Q69ZF3	Q69ZF3 [891-909]	Q69ZF3 1xPhospho [S893]	FALSE	High	[R].RPSVTQGTGLSTQPECGPK.[R]	1xCarbamidomethyl [C16]; 1xPhospho [S3]; 1xTMT10plex [K19]; 1xTMT10plex [N-Term]	0.000167004	1	1	2	0	2538.28	149	142.9	76.4	74.9	47	121.7	137.9	141.9	63.3	51.3
Q80TJ7	Q80TJ7 [982-996]	Q80TJ7 1xPhospho [S984]	FALSE	High	[R].RPSVGSQSSQAGQGK.[R]	1xPhospho [S3]; 1xTMT10plex [K15]; 1xTMT10plex [N-Term]	0.000167004	1	1	1	0	2012.03	34.4	36.5	25.9	22.3	16.1	49.6	52.5	36.7	31.3	29.4
Q9JJZ4	Q9JJZ4 [264-278]	Q9JJZ4 1xPhospho [S]	FALSE	High	[R].RPSTSPDVLQGQPPR.[A]	1xPhospho [S]; 1xTMT10plex [N-Term]	0.000167004	1	1	19	0	1943.99	58.2	49.8	55.5	63.8	60.2	70	68.8	87.6	64.5	65.9
Q8BTI8	Q8BTI8 [2653-2662]	Q8BTI8 2xPhospho [S2656; S2660]	FALSE	High	[R].RQPSPQPSPR.[D]	2xPhospho [S4; S8]; 1xTMT10plex [N-Term]	0.000167004	1	1	15	1	1538.71	98	103.2	124.3	117.3	130.8	82.9	92.5	74.5	91.3	97.9
Q8VDP4	Q8VDP4 [623-635]	Q8VDP4 1xPhospho [S626]	FALSE	High	[K].RPSSGGEEEEKAR.[G]	1xPhospho [S4]; 1xTMT10plex [N-Term]	0.000167004	1	1	1	1	1740.81	3.5	5.2	11.2	53.5	60.2	10	4.2	7.6	41.7	64.8
O08715	O08715 [99-114]	O08715 1xPhospho [S101]	FALSE	High	[R].RRSESSGNLPSVADTR.[S]	1xPhospho [S3]; 1xTMT10plex [N-Term]	0.000167004	1	1	1	2	2041	9.7	18	25.9	21.9	20.8	26.3	17.4	23.3	24	30
Q52KI8	Q52KI8 [670-678]	Q52KI8 1xPhospho [S672]	FALSE	High	[K].RRSPSLSSK.[H]	1xPhospho [S3]; 1xTMT10plex [N-Term]	0.000167004	1	1	11	2	1326.71	28.4	128.7	1767.5	2001	3182.8	252.6	83.1	84.8	1117.1	1916.3
Q8BTI8	Q8BTI8 [1337-1349]	Q8BTI8 2xPhospho [S]	FALSE	High	[R].RSSSELSPEVVEK.[V]	2xPhospho [S]; 1xTMT10plex [K13]; 1xTMT10plex [N-Term]	0.000167004	1	1	22	1	2065	439.1	432.5	211.3	200.4	132.7	258.9	336.3	333.7	222.2	158.3
Q8BTI8	Q8BTI8 [1337-1349]	Q8BTI8 1xPhospho [S]	FALSE	High	[R].RSSSELSPEVVEK.[V]	1xPhospho [S]; 1xTMT10plex [K13]; 1xTMT10plex [N-Term]	0.000167004	1	1	19	1	1985.04	412.9	424.6	275.3	270.7	238.7	330.3	389.4	388.7	306.8	266.3
A2AJI0	A2AJI0 [113-131]	A2AJI0 2xPhospho [S115; S118]	FALSE	High	[R].RSSQPSPTTVPASDSPPAK.[Q]	2xPhospho [S3; S6]; 1xTMT10plex [K19]; 1xTMT10plex [N-Term]	0.000167004	1	1	11	1	2528.22	34.4	34.1	20.2	20.1	17.8	38.8	38.6	56.4	34.9	20.5
A2AJI0	A2AJI0 [113-131]	A2AJI0 1xPhospho [S115]	FALSE	High	[R].RSSQPSPTTVPASDSPPAK.[Q]	1xPhospho [S3]; 1xTMT10plex [N-Term]	0.000167004	1	1	1	1	2219.09	8.5	11	18.5	23	23.9	11.5	10.4	8.7	16.4	31
Q8K4G5	Q8K4G5 [669-682]	Q8K4G5 1xPhospho [S671]	FALSE	High	[R].RSSGREEDEEELLR.[R]	1xPhospho [S3]; 1xTMT10plex [N-Term]	0.000167004	1	1	2	2	2013.94	51.2	60.4	57	48.6	62.7	54.1	57.2	54.5	51.7	63.6
Q8R5A3	Q8R5A3 [530-543]	Q8R5A3 1xPhospho [S]	FALSE	High	[R].RSSDTCGSPALPSK.[V]	1xCarbamidomethyl [C6]; 1xPhospho [S]; 1xTMT10plex [K14]; 1xTMT10plex [N-Term]	0.000167004	1	1	5	1	2000.99	443.2	446.9	293.6	292	195.9	364.2	468.9	411.7	284	230.4
Q8K2F8	Q8K2F8 [215-229]	Q8K2F8 1xPhospho [S216]	FALSE	High	[R].RSPVPARPLPPTSQK.[A]	1xPhospho [S2]; 1xTMT10plex [K15]; 1xTMT10plex [N-Term]	0.000167004	1	1	8	1	2169.23	277.9	297.1	160.5	196.5	110.7	243	227.2	228.4	201.7	160.3
Q8VE37	Q8VE37 [9-19]	Q8VE37 1xPhospho [S11]	FALSE	High	[K].RRSPPEDAIPK.[S]	1xPhospho [S3]; 1xTMT10plex [N-Term]	0.000167004	1	1	5	2	1574.83	16.3	74.1	275	290.9	390.9	110.3	19.5	46.5	256.3	300.7
Q52KI8	Q52KI8 [590-597]	Q52KI8 2xPhospho [S591; T593]	FALSE	High	[R].RSPTPPPR.[R]	2xPhospho [S2; T4]; 1xTMT10plex [N-Term]	0.000167004	1	1	28	1	1296.61	1027.1	1035.1	1147.9	1022.4	1106.8	934.9	913	904.8	951.6	1011.5
A2AR02	A2AR02 [353-361]	A2AR02 1xPhospho [T356]	FALSE	High	[R].RSETPPHWR.[Q]	1xPhospho [T4]; 1xTMT10plex [N-Term]	0.000167004	1	1	1	1	1474.72	18.5	21.6	23.5	29.4	21.5	24.5	19.7	20.8	20.1	25.9
G5E870	G5E870 [309-321]	G5E870 1xPhospho [S]	FALSE	High	[K].RSESPPAELPSLR.[R]	1xPhospho [S]; 1xTMT10plex [N-Term]	0.000167004	1	1	12	1	1747.89	82	76.2	65.1	71.2	69.3	69.3	84.1	77.3	70.4	55.3
G5E870	G5E870 [74-82]	G5E870 1xPhospho [S77]	FALSE	High	[K].RSASPDYNR.[T]	1xPhospho [S4]; 1xTMT10plex [N-Term]	0.000167004	1	1	1	1	1374.64	20.4	24.3	38	43	32.8	24.7	28.3	23.6	31.6	40.7
Q6P9R1	Q6P9R1 [74-88]	Q6P9R1 1xPhospho [S77]	FALSE	High	[R].RRVSGSATPNSEAPR.[A]	1xPhospho [S4]; 1xTMT10plex [N-Term]	0.000167004	1	1	1	2	1893.95	19.3	26.9	28.6	39.7	42.4	25.9	15.4	19	25.1	33
Q52KI8	Q52KI8 [598-606]	Q52KI8 2xPhospho [T600; S602]	FALSE	High	[R].RRTPSPPPR.[R]	2xPhospho [T3; S5]; 1xTMT10plex [N-Term]	0.000167004	1	1	97	2	1452.71	1694.6	2847.8	3067.8	3141.3	3405.7	2238	2176.3	2054.6	2526.3	2680.8
Q6PFR5; P62996	Q6PFR5 [257-266]; P62996 [262-271]	Q6PFR5 2xPhospho [S261; S]; P62996 2xPhospho [S266; S]	FALSE	High	[R].RRSPSPYYSR.[YG]	2xPhospho [S5; S]; 1xTMT10plex [N-Term]	0.000167004	2	2	79	2	1657.75	1307.1	3105	3294.8	3749.6	4156	3254.2	2434.3	2942.1	2930.8	3181.7
Q52KI8	Q52KI8 [570-587]	Q52KI8 2xPhospho [S572; S574]	FALSE	High	[R].RRSPSPAPPPPPPPPPPR.[R]	2xPhospho [S3; S5]; 1xTMT10plex [N-Term]	0.000167004	1	1	12	2	2286.15	46.1	43.9	47.1	57.2	49.2	47.3	46.1	49.3	54.7	52.9
Q52KI8	Q52KI8 [560-568]	Q52KI8 2xPhospho [S561; S563]	FALSE	High	[R].RSPSPPPAR.[R]	2xPhospho [S2; S4]; 1xTMT10plex [N-Term]	0.000167004	1	1	22	1	1353.63	375.6	383.5	451.3	470.8	520.8	396.3	386.7	378.6	469	509.2
Q61124	Q61124 [10-27]	Q61124 1xPhospho [S14]	FALSE	High	[R].RLEDSEREETDSEPQAPR.[L]	1xPhospho [S5]; 1xTMT10plex [N-Term]	0.000167004	1	1	1	2	2453.11	12.9	18.4	19.6	18.6	19.2	27.4	25.9	22.5	34.6	18.2
Q8VDP4	Q8VDP4 [623-633]	Q8VDP4 1xPhospho [S625]	FALSE	High	[K].RPSSGGEEEEK.[A]	1xPhospho [S3]; 1xTMT10plex [K11]; 1xTMT10plex [N-Term]	0.000167004	1	1	1	0	1742.84	46.8	36.5	23.3	27.2	20.6	42.5	46.4	54.9	43.1	37.5
Q9D1R9	Q9D1R9 [10-19]	Q9D1R9 1xPhospho [S12]	FALSE	High	[R].RLSYNTASNK.[T]	1xPhospho [S3]; 1xTMT10plex [K10]; 1xTMT10plex [N-Term]	0.000167004	1	1	2	1	1691.89	113.9	126.2	76.3	89.3	65.1	124	130.7	134.8	74.2	68.3
Q8BZ03	Q8BZ03 [195-208]	Q8BZ03 2xPhospho [T/S]	FALSE	High	[R].RLSSTSLASGHSVR.[L]	2xPhospho [T/S]; 1xTMT10plex [N-Term]	0.000167004	1	1	11	1	1846.88	126.6	144.5	131.4	157.4	139.5	140.3	136.8	141.2	155	146.9
Q8BZ03	Q8BZ03 [195-208]	Q8BZ03 1xPhospho [S/T]	FALSE	High	[R].RLSSTSLASGHSVR.[L]	1xPhospho [S/T]; 1xTMT10plex [N-Term]	0.000167004	1	1	15	1	1766.91	82.3	76.1	105.3	105.4	116.6	92.2	79.8	85.7	111.7	127.5
Q8C1D8	Q8C1D8 [664-674]	Q8C1D8 1xPhospho [S666]	FALSE	High	[R].RLSSTGGQTPR.[R]	1xPhospho [S3]; 1xTMT10plex [N-Term]	0.000167004	1	1	5	1	1468.75	16.5	16.3	24.4	18.4	19.9	20.7	15	13.4	18.2	14.6
Q61033	Q61033 [409-425]	Q61033 2xPhospho [Y415; S422]	FALSE	High	[K].RLSQSSYQDSESLSPPR.[K]	2xPhospho [Y7; S14]; 1xTMT10plex [N-Term]	0.000167004	1	1	4	1	2326.03	109.7	105	90.8	93.4	78.9	88.2	85	95.2	71.4	67.9
Q61033	Q61033 [409-425]	Q61033 1xPhospho [S]	FALSE	High	[K].RLSQSSYQDSESLSPPR.[K]	1xPhospho [S]; 1xTMT10plex [N-Term]	0.000167004	1	1	4	1	2246.07	34.4	32.7	29.8	26.3	36.7	22	31.8	35.1	31.8	29.4
Q52KI8	Q52KI8 [385-394]	Q52KI8 2xPhospho [S389; S]	FALSE	High	[R].RLSPSASPPR.[R]	2xPhospho [S5; S]; 1xTMT10plex [N-Term]	0.000167004	1	1	51	1	1456.69	1133	1147.1	1280.1	1323.3	1431.7	879.6	939.2	915.2	1124.4	1246.6
Q52KI8	Q52KI8 [385-394]	Q52KI8 1xPhospho [S]	FALSE	High	[R].RLSPSASPPR.[R]	1xPhospho [S]; 1xTMT10plex [N-Term]	0.000167004	1	1	7	1	1376.72	92.6	109.8	157.5	160.2	151	111.1	101	89.5	150.6	171.4
O89032	O89032 [590-599]	O89032 1xPhospho [S592]	FALSE	High	[R].RISPASSLQR.[A]	1xPhospho [S3]; 1xTMT10plex [N-Term]	0.000167004	1	1	2	1	1423.76	12.9	8.3	20.8	14.4	22.5	15.1	10.1	17.1	17.5	18.4
Q8BUL6	Q8BUL6 [306-314]	Q8BUL6 1xPhospho [S308]	FALSE	High	[R].RLSNPCIQR.[S]	1xCarbamidomethyl [C6]; 1xPhospho [S3]; 1xTMT10plex [N-Term]	0.000167004	1	1	2	1	1452.73	53.8	46.9	59.8	53.5	64.4	60.3	57	61.6	63.5	62.2
P62806	P62806 [46-56]	P62806 1xPhospho [S48]	FALSE	High	[K].RISGLIYEETR.[G]	1xPhospho [S3]; 1xTMT10plex [N-Term]	0.000167004	1	1	70	1	1645.85	848.6	832.6	905	979.3	1003.4	843.2	972.9	963.4	1165	1195.1
Q9D620	Q9D620 [381-388]	Q9D620 1xPhospho [S383]	FALSE	High	[R].RLSDSSTK.[D]	1xPhospho [S3]; 1xTMT10plex [K8]; 1xTMT10plex [N-Term]	0.000167004	1	1	1	1	1431.76	97.8	77.6	64	49.8	38.9	84.9	112.2	81.2	82.2	62.4
Q6P6L0	Q6P6L0 [787-796]	Q6P6L0 1xPhospho [S789]	FALSE	High	[R].RISDPQVFSK.[E]	1xPhospho [S3]; 1xTMT10plex [K10]; 1xTMT10plex [N-Term]	0.000167004	1	1	6	1	1714.93	99.1	93.2	76	79.8	56.6	141	144.9	175.2	120.7	95.2
P97310	P97310 [19-30]	P97310 2xPhospho [S26; S]	FALSE	High	[R].RISDPLTSSPGR.[S]	2xPhospho [S8; S]; 1xTMT10plex [N-Term]	0.000167004	1	1	17	1	1674.78	87.5	78.7	94.8	90.8	94.1	31.9	35	40.7	50.7	61.2
P97310	P97310 [19-30]	P97310 1xPhospho [S]	FALSE	High	[R].RISDPLTSSPGR.[S]	1xPhospho [S/T]; 1xTMT10plex [N-Term]	0.000167004	1	1	16	1	1594.82	64.6	63.4	66.1	59.9	70.7	45.3	60.1	54.2	58.1	63.8
Q6NZN0	Q6NZN0 [123-134]	Q6NZN0 1xPhospho [S127]	FALSE	High	[R].RLNHSPPQSSSR.[Y]	1xPhospho [S5]; 1xTMT10plex [N-Term]	0.000167004	1	1	5	1	1674.83	42.5	44.5	55.3	64.4	82.6	31.1	33.5	38.5	44.8	61.8
P21619	P21619 [418-430]	P21619 1xPhospho [S/T]	FALSE	High	[R].RLETEDTSGSPSR.[A]	1xPhospho [S/T]; 1xTMT10plex [N-Term]	0.000167004	1	1	14	1	1743.81	233.9	230.3	222.5	223.7	192.2	272.3	220.1	238.4	185.2	153.2
Q8BFY7	Q8BFY7 [69-85]	Q8BFY7 1xPhospho [S72]	FALSE	High	[K].RLESPEPEQQGLQAAAR.[S]	1xPhospho [S4]; 1xTMT10plex [N-Term]	0.000167004	1	1	1	1	2189.09	19	25.4	22.9	21.7	11.2	21.8	18.5	23.9	18.2	24.3
Q6P9R4	Q6P9R4 [131-141]	Q6P9R4 1xPhospho [S133]	FALSE	High	[R].RLSLDASTVDK.[G]	1xPhospho [S3]; 1xTMT10plex [N-Term]	0.000167004	1	1	2	1	1513.78	13.2	19.6	23.9	22.1	28.8	17	13.7	19.4	24.7	27.8
P46935	P46935 [279-300]	P46935 1xPhospho [T287]	FALSE	High	[K].RPSPDDDLTDEDNDDMQLQAQR.[A]	1xPhospho [T9]; 1xOxidation [M16]; 1xTMT10plex [N-Term]	0.000167004	1	1	2	0	2899.23	16	14.5	10.6	19	18.5	12.5	13.2	18.5	19.4	19.5
Q9WTU0	Q9WTU0 [1055-1067]	Q9WTU0 1xPhospho [S1060]	FALSE	High	[R].RPSASSPNNTAAK.[G]	1xPhospho [S6]; 1xTMT10plex [K13]; 1xTMT10plex [N-Term]	0.000167004	1	1	1	0	1838.95	15.5	25.2	16.2	19.2	15.9	17.6	19.2	14.6	20.6	16.8
Q8CHY6	Q8CHY6 [93-112]	Q8CHY6 2xPhospho [S96; S103]	FALSE	High	[K].RPPSPDVIVLSDSEQPSSPR.[V]	2xPhospho [S4; S11]; 1xTMT10plex [N-Term]	0.000167004	1	1	14	0	2552.2	109.8	108.4	106.3	131.7	129	91.7	83.1	86.5	119.3	115.9
Q62261	Q62261 [2099-2108]	Q62261 1xPhospho [S2102]	FALSE	High	[R].RPPSPDPNTK.[V]	1xPhospho [S4]; 1xTMT10plex [K10]; 1xTMT10plex [N-Term]	0.000167004	1	1	39	0	1646.87	477.3	447.6	310.5	348.7	258.2	514.8	567.3	548.4	421.5	330.7
Q62261	Q62261 [2099-2108]	Q62261 1xPhospho [S2102]	FALSE	High	[R].RPPSPDPNTK.[V]	1xPhospho [S4]; 1xTMT10plex [N-Term]	0.000167004	1	1	19	0	1417.7	404.3	450.8	1052.6	961.2	1336.9	611.2	482	482.2	899.2	1156.4
Q99LI7	Q99LI7 [686-697]	Q99LI7 1xPhospho [S691]	FALSE	High	[K].RPNEDSDEDEEK.[G]	1xPhospho [S6]; 1xTMT10plex [K12]; 1xTMT10plex [N-Term]	0.000167004	1	1	9	0	2000.89	569	464.3	251.7	251.8	179.5	284.5	374.9	271	226.9	183.4
Q9Z1X4	Q9Z1X4 [372-385]	Q9Z1X4 1xPhospho [S382]	FALSE	High	[K].RPMEEDGEEKSPSK.[K]	1xPhospho [S11]; 1xOxidation [M3]; 1xTMT10plex [K14]; 1xTMT10plex [N-Term]	0.000167004	1	1	1	1	2173.02	25	61	76.7	89.8	61.1	43.4	16.1	21.5	47.9	60.8
O35613	O35613 [513-529]	O35613 2xPhospho [S515; T523]	FALSE	High	[R].RNSEPAEGLRTPEGQQK.[R]	2xPhospho [S3; T11]; 1xTMT10plex [N-Term]	0.000167004	1	1	1	2	2286.05	7	11.8	30.4	38.4	40.3	11.1	3.9	4	30.3	24.1
Q61687	Q61687 [1084-1094]	Q61687 1xPhospho [S1090]	FALSE	High	[K].RPECSSSDTEK.[S]	1xCarbamidomethyl [C4]; 1xPhospho [S7]; 1xTMT10plex [K11]; 1xTMT10plex [N-Term]	0.000167004	1	1	1	0	1833.85	77.7	55.9	49.3	37.2	38.2	47.7	84.1	44	39.1	24.3
Q8JZX4	Q8JZX4 [150-163]	Q8JZX4 1xPhospho [S155]	FALSE	High	[R].RPDPDSDEDEDYER.[E]	1xPhospho [S6]; 1xTMT10plex [N-Term]	0.000167004	1	1	12	0	2046.81	22.8	22	20.5	12.3	20.1	22.1	18.5	14	15.2	17.4
Q8BR65	Q8BR65 [231-252]	Q8BR65 2xPhospho [S234; S236]	FALSE	High	[K].RPASPSSPEHLPATPAESPAQR.[F]	2xPhospho [S4; S6]; 1xTMT10plex [N-Term]	0.000167004	1	1	12	0	2672.24	149.2	152.9	187.8	159.1	150.7	110.8	93.5	108.5	130.8	129.7
Q7TMI3	Q7TMI3 [665-677]	Q7TMI3 1xPhospho [S668]	FALSE	High	[K].RPASDDECPGDSK.[V]	1xCarbamidomethyl [C8]; 1xPhospho [S4]; 1xTMT10plex [K13]; 1xTMT10plex [N-Term]	0.000167004	1	1	14	0	1971.89	180.4	168	95	103.3	66.5	138.9	191.7	154.8	83	60.6
Q91XU0	Q91XU0 [142-155]	Q91XU0 1xPhospho [S153]	FALSE	High	[K].RPAAAAAAGSASPR.[S]	1xPhospho [S12]; 1xTMT10plex [N-Term]	0.000167004	1	1	3	0	1562.8	297.2	191.6	318.8	313.5	438.8	218.8	237.5	189.5	309.2	334.7
Q9JI99	Q9JI99 [99-111]	Q9JI99 1xPhospho [S101]	FALSE	High	[R].RNSLTGEEGELVK.[V]	1xPhospho [S3]; 1xTMT10plex [K13]; 1xTMT10plex [N-Term]	0.000167004	1	1	9	1	1970.04	192.9	168.6	102	92.2	64.1	145.6	211.1	179.3	136.3	79.4
Q60980	Q60980 [243-254]	Q60980 1xPhospho [S249]	FALSE	High	[K].RPLPVESPDTQR.[K]	1xPhospho [S7]; 1xTMT10plex [N-Term]	0.000167004	1	1	10	0	1703.87	58.4	61.8	94.2	111	106.5	71	57.6	67.2	100.5	110.8
O88898	O88898 [450-468]	O88898 1xPhospho [S]	FALSE	High	[K].QTSMQSQSSYGNSSPPLNK.[M]	1xPhospho [S]; 1xOxidation [M4]; 1xTMT10plex [K19]; 1xTMT10plex [N-Term]	0.000167004	1	1	2	0	2595.22	20.8	18.4	10	16.9	12.4	19.5	27.8	28.6	27.2	11.5
Q3UH68	Q3UH68 [214-223]	Q3UH68 1xPhospho [S217]	FALSE	High	[R].QTPSPDVVLR.[G]	1xPhospho [S4]; 1xTMT10plex [N-Term]	0.000167004	1	1	5	0	1420.74	50.2	47.6	55.3	72.4	73	79.2	68.4	84	70.7	87.5
Q9QWL7	Q9QWL7 [7-15]	Q9QWL7 1xPhospho [S]	FALSE	High	[R].QFTSSSSIK.[G]	1xPhospho [S]; 1xTMT10plex [K9]; 1xTMT10plex [N-Term]	0.000167004	1	1	32	0	1522.79	3095.5	2598.4	1366.7	1040	745	2534.5	3223.9	2868.8	1221.7	586.2
G5E870	G5E870 [1398-1419]	G5E870 1xPhospho [S1409]	FALSE	High	[R].QFSVQAEDERESTDDESNPLGR.[A]	1xPhospho [S12]; 1xTMT10plex [N-Term]	0.000167004	1	1	1	1	2818.24	23.1	18.3	18.2	27.6	19.9	16.8	21.8	18.6	17.8	17.2
Q6IFZ6	Q6IFZ6 [4-14]	Q6IFZ6 1xPhospho [S]	FALSE	High	[R].QFSSQSAFSSR.[S]	1xPhospho [S]; 1xTMT10plex [N-Term]	0.000167004	1	1	3	0	1540.7	44.4	45.4	40.4	51.4	43.5	28.8	32.2	31.8	25.6	20.7
Q9D1L0	Q9D1L0 [122-134]	Q9D1L0 1xPhospho [S131]	FALSE	High	[K].QFLECAQNQSDVK.[L]	1xCarbamidomethyl [C5]; 1xPhospho [S10]; 1xTMT10plex [K13]; 1xTMT10plex [N-Term]	0.000167004	1	1	1	0	2105.01	20.9	19.9	13.5	10.7	8.9	13.4	18.1	23.3	12.5	8.1
Q9QWL7	Q9QWL7 [7-26]	Q9QWL7 1xPhospho [S]	FALSE	High	[R].QFTSSSSIKGSSGLGGGSSR.[T]	1xPhospho [S]; 1xTMT10plex [K9]; 1xTMT10plex [N-Term]	0.000167004	1	1	3	1	2425.21	71.9	78.2	54.3	75.1	41	119.2	152.6	147.3	92.7	53.3
O35691	O35691 [98-108]	O35691 1xPhospho [S100]	FALSE	High	[R].QESDPEDDDVK.[K]	1xPhospho [S3]; 1xTMT10plex [K11]; 1xTMT10plex [N-Term]	0.000167004	1	1	4	0	1814.81	208.1	139.6	48.3	29	22	74.1	125.5	92.7	41.9	19.5
Q64127	Q64127 [743-758]	Q64127 1xPhospho [S745]	FALSE	High	[K].QESDEESRPQNTNYPR.[S]	1xPhospho [S3]; 1xTMT10plex [N-Term]	0.000167004	1	1	1	0	2258.99	36.9	37	30.4	32.4	19.7	30	34.9	26	19.2	31.4
Q9D2D7	Q9D2D7 [224-238]	Q9D2D7 1xPhospho [S228]	FALSE	High	[K].QESCSPHHSQGLTQR.[G]	1xCarbamidomethyl [C4]; 1xPhospho [S5]; 1xTMT10plex [N-Term]	0.000167004	1	1	1	0	2060.92	73.6	84.9	101.2	92.9	93.2	75.4	71	72.5	50.2	52.9
Q8BIZ6	Q8BIZ6 [29-40]	Q8BIZ6 1xPhospho [S33]	FALSE	High	[K].QERLSPEPVAHR.[R]	1xPhospho [S5]; 1xTMT10plex [N-Term]	0.000167004	1	1	5	1	1727.88	57.3	65.9	84.5	73.1	83.1	57.7	58.6	51.6	63.6	61.2
Q8C4Q9	Q8C4Q9 [106-128]	Q8C4Q9 1xPhospho [S]	FALSE	High	[K].QEPSSQGSQSALQTHELGGETLK.[V]	1xPhospho [S]; 1xTMT10plex [N-Term]	0.000167004	1	1	2	0	2721.29	14.2	15.4	45.3	40	65.8	27.3	23.2	20.6	53.4	62.8
A2A6A1	A2A6A1 [640-655]	A2A6A1 1xPhospho [S648]	FALSE	High	[K].QEPGGSHMSETEDTGR.[S]	1xPhospho [S9]; 1xOxidation [M8]; 1xTMT10plex [N-Term]	0.000167004	1	1	1	0	2042.83	26.7	29.8	34.2	28.4	27.6	22.6	23.9	28	28.5	23.7
B2RY56	B2RY56 [574-588]	B2RY56 1xPhospho [S578]	FALSE	High	[K].QEPESEEEEEEKQEK.[E]	1xPhospho [S5]; 2xTMT10plex [K12; K15]; 1xTMT10plex [N-Term]	0.000167004	1	1	6	1	2644.25	675.3	598.7	193.8	201.9	92	402.9	661.4	581.2	215.8	142.7
B2RY56	B2RY56 [574-588]	B2RY56 1xPhospho [S578]	FALSE	High	[K].QEPESEEEEEEKQEK.[E]	1xPhospho [S5]; 1xTMT10plex [K]; 1xTMT10plex [N-Term]	0.000167004	1	1	7	1	2415.09	12.7	72.1	87.6	72.7	61.1	65.9	10.4	27.2	81.1	63.6
P35564	P35564 [551-572]	P35564 1xPhospho [S]	FALSE	High	[K].QKSDAEEDGVTGSQDEEDSKPK.[A]	1xPhospho [S]; 1xTMT10plex [K]; 1xTMT10plex [N-Term]	0.000167004	1	1	7	1	2917.34	15.3	66.8	82.1	331.2	120.3	78.9	16.1	22.8	15.6	332.3
Q8K019	Q8K019 [390-407]	Q8K019 1xPhospho [S395]	FALSE	High	[K].QKFHDSEGDDTEETEDYR.[Q]	1xPhospho [S6]; 1xTMT10plex [N-Term]	0.000167004	1	1	2	1	2510.02	9.3	13.6	47.3	61.1	92	23.5	12.3	13.6	47.7	48.4
Q9Z238	Q9Z238 [12-31]	Q9Z238 1xPhospho [S21]	FALSE	High	[K].QHAQPNQPDSPQETQIIQAK.[K]	1xPhospho [S10]; 1xTMT10plex [N-Term]	0.000167004	1	1	1	0	2567.25	25.7	25.4	7.8	12.9	10.1	12.4	20	17.4	13.7	10.7
Q6ZPG2	Q6ZPG2 [14-34]	Q6ZPG2 1xPhospho [S20]	FALSE	High	[R].QGSRPGSPGSEVPAASVTGPR.[A]	1xPhospho [S7]; 1xTMT10plex [N-Term]	0.000167004	1	1	1	0	2303.13	59.2	50	42.2	43.7	39.6	37.8	48.2	44.3	41	32.8
Q8C708	Q8C708 [193-205]	Q8C708 1xPhospho [S195]	FALSE	High	[R].QGSLEPDWGLQPR.[V]	1xPhospho [S3]; 1xTMT10plex [N-Term]	0.000167004	1	1	2	0	1791.86	48.7	39.4	23.5	21.3	26	45.8	54.8	47.9	30.6	19.2
Q8BIZ6	Q8BIZ6 [141-155]	Q8BIZ6 1xPhospho [S145]	FALSE	High	[R].QGRSSDERPVSGQDR.[D]	1xPhospho [S5]; 1xTMT10plex [N-Term]	0.000167004	1	1	1	1	1982.92	25.4	48.5	31.3	61.5	36.3	36.1	36.3	32	34.4	27.2
Q8R5A3	Q8R5A3 [501-512]	Q8R5A3 1xPhospho [S507]	FALSE	High	[K].QGLGNHSPGATR.[E]	1xPhospho [S7]; 1xTMT10plex [N-Term]	0.000167004	1	1	19	0	1503.73	356.1	337.9	315.5	357.4	361.6	293.7	343.8	313.8	377	358.7
Q8C7E9	Q8C7E9 [570-592]	Q8C7E9 1xPhospho [S579]	FALSE	High	[K].QGGGQPSSFSPGQSQVTPQDQEK.[A]	1xPhospho [S10]; 1xTMT10plex [K23]; 1xTMT10plex [N-Term]	0.000167004	1	1	1	0	2912.38	21.4	16.7	7.9	7.6	6.8	16.3	22.3	14.8	14.2	6.5
Q60664	Q60664 [396-405]	Q60664 1xPhospho [S402]	FALSE	High	[K].QGEHRPSLHR.[F]	1xPhospho [S7]; 1xTMT10plex [N-Term]	0.000167004	1	1	2	0	1525.76	120.3	132.8	146.3	104.1	165.5	116.1	129	114.6	62.8	88.3
P70452	P70452 [10-22]	P70452 1xPhospho [S15]	FALSE	High	[R].QGDNISDDEDEVR.[V]	1xPhospho [S6]; 1xTMT10plex [N-Term]	0.000167004	1	1	18	0	1800.75	749.7	679.5	471.2	561.5	577.2	794.8	922.8	880.7	764.6	613.6
Q9Z204	Q9Z204 [225-237]	Q9Z204 1xPhospho [S]	FALSE	High	[K].QADLSFSSPVEMK.[N]	1xPhospho [S]; 1xOxidation [M12]; 1xTMT10plex [N-Term]	0.000167004	1	1	3	0	1763.81	79.6	56.6	46.7	54.1	43.5	48.4	78	68	46.5	49.4
Q8C4M7	Q8C4M7 [157-176]	Q8C4M7 2xPhospho [S164; T174]	FALSE	High	[R].QAAPAAPSPPERPAEPVTPR.[R]	2xPhospho [S8; T18]; 1xTMT10plex [N-Term]	0.000167004	1	1	2	0	2428.16	16.9	17.8	20.9	19.6	18.5	12.5	11	10.2	11.6	12
P49452	P49452 [654-672]	P49452 1xPhospho [S]	FALSE	High	[K].NYEMPGSSNSEMGDEQDQK.[S]	1xPhospho [S]; 2xOxidation [M4; M12]; 1xTMT10plex [K19]; 1xTMT10plex [N-Term]	0.000167004	1	1	4	0	2716.12	78.2	78.5	45.8	38.6	23.4	44.4	73.5	79.9	38.7	27.4
Q6PDM1	Q6PDM1 [112-131]	Q6PDM1 1xPhospho [S127]	FALSE	High	[K].QAGIGGEPVAAGAGCSPRPK.[Y]	1xCarbamidomethyl [C15]; 1xPhospho [S16]; 1xTMT10plex [N-Term]	0.000167004	1	1	1	0	2189.07	10.9	13.8	26.6	23.9	23.6	14.9	13.4	6.5	16.6	16.8
Q80WQ8	Q80WQ8 [189-197]	Q80WQ8 1xPhospho [S191]	FALSE	High	[K].NVSASCISK.[K]	1xCarbamidomethyl [C6]; 1xPhospho [S3]; 1xTMT10plex [K9]; 1xTMT10plex [N-Term]	0.000167004	1	1	1	0	1503.76	58.6	48.5	22.3	19.9	7	23.5	28.5	41.4	13.1	4.1
O35344	O35344 [50-67]	O35344 1xPhospho [S60]	FALSE	High	[R].NVPQEESLEDSDVDADFK.[A]	1xPhospho [S11]; 1xTMT10plex [N-Term]	0.000167004	1	1	3	0	2346.02	10.5	16.1	21.7	25.6	30	14.8	9.5	12	19.9	23.9
Q8R3Q2	Q8R3Q2 [661-674]	Q8R3Q2 1xPhospho [S670]	FALSE	High	[R].NVPGLAAPSSPTQK.[E]	1xPhospho [S10]; 1xTMT10plex [K14]; 1xTMT10plex [N-Term]	0.000167004	1	1	3	0	1905.02	22.1	21.2	10.8	16.8	6.1	17.1	19.3	17.7	19.4	13.6
Q9Z103	Q9Z103 [95-104]	Q9Z103 1xPhospho [S98]	FALSE	High	[R].NVHSEDFENR.[I]	1xPhospho [S4]; 1xTMT10plex [N-Term]	0.000167004	1	1	1	0	1555.67	45	45.6	32.8	43.3	39.6	21	17.3	16	21.4	24.1
P18052	P18052 [173-182]	P18052 1xPhospho [S180]	FALSE	High	[K].QAGSHSNSFR.[L]	1xPhospho [S8]; 1xTMT10plex [N-Term]	0.000167004	1	1	4	0	1399.63	100.3	112.4	154.3	162.3	186.8	136.5	112.7	96.7	149.6	150.8
Q62311	Q62311 [648-662]	Q62311 2xPhospho [S653; T660]	FALSE	High	[K].QEAGDSPPPAPGTPK.[A]	2xPhospho [S6; T13]; 1xTMT10plex [N-Term]	0.000167004	1	1	7	0	1837.8	43.8	49.5	106.8	90.5	90.1	48.7	31.8	42.1	77.8	83.5
Q62311	Q62311 [648-662]	Q62311 1xPhospho [S653]	FALSE	High	[K].QEAGDSPPPAPGTPK.[A]	1xPhospho [S6]; 1xTMT10plex [N-Term]	0.000167004	1	1	1	0	1757.83	19.1	18.8	15.9	17.1	15.2	17.6	14.7	19.6	21.1	20.1
Q5I012	Q5I012 [880-890]	Q5I012 1xPhospho [S887]	FALSE	High	[R].QDVFGEGSEER.[K]	1xPhospho [S8]; 1xTMT10plex [N-Term]	0.000167004	1	1	1	0	1561.67	22.4	24.2	13.2	18.1	15.9	24.7	29.6	26.4	16.1	16.8
P20152	P20152 [208-217]	P20152 1xPhospho [S214]	FALSE	High	[R].QDVDNASLAR.[L]	1xPhospho [S7]; 1xTMT10plex [N-Term]	0.000167004	1	1	2	0	1397.66	40.4	39.5	43.7	61.4	51.3	75.9	70.7	82.7	70	73.1
Q8BVK9	Q8BVK9 [269-285]	Q8BVK9 1xPhospho [S277]	FALSE	High	[R].QDEMMGVASPGHGVQEK.[L]	1xPhospho [S9]; 2xOxidation [M4; M5]; 1xTMT10plex [K17]; 1xTMT10plex [N-Term]	0.000167004	1	1	1	0	2370.09	25.3	19	6.4	7.9	8.9	13.9	19	21.8	12.3	8.7
Q80U58	Q80U58 [179-188]	Q80U58 1xPhospho [S181]	FALSE	High	[R].QASPTEVVER.[L]	1xPhospho [S3]; 1xTMT10plex [N-Term]	0.000167004	1	1	8	0	1424.7	213.8	236.1	170.3	221	199.6	162.4	176.4	170.8	232.3	246.4
Q4QY64	Q4QY64 [967-979]	Q4QY64 1xPhospho [S969]	FALSE	High	[K].QASPQLQPDVSQK.[E]	1xPhospho [S3]; 1xTMT10plex [K13]; 1xTMT10plex [N-Term]	0.000167004	1	1	2	0	1964.03	23.7	24.2	20.5	17.8	16.4	21.9	18.1	23.9	18.2	17
Q4QY64	Q4QY64 [967-979]	Q4QY64 1xPhospho [S969]	FALSE	High	[K].QASPQLQPDVSQK.[E]	1xPhospho [S3]; 1xTMT10plex [N-Term]	0.000167004	1	1	1	0	1734.86	21.6	11.8	23.8	22.7	19.7	16.1	15.5	19.1	20.6	13.6
Q80WC1	Q80WC1 [234-248]	Q80WC1 1xPhospho [S236]	FALSE	High	[R].QASDTEEDDFTDNQK.[H]	1xPhospho [S3]; 1xTMT10plex [K15]; 1xTMT10plex [N-Term]	0.000167004	1	1	3	0	2280.99	113.1	94.1	48.3	55.9	39.8	69.8	94.5	86.4	51	44.8
P35564	P35564 [551-572]	P35564 1xPhospho [S553]	FALSE	High	[K].QKSDAEEDGVTGSQDEEDSKPK.[A]	1xPhospho [S3]; 2xTMT10plex [K2; K20]; 1xTMT10plex [N-Term]	0.000167004	1	1	1	1	3146.5	4.2	50.2	11.5	45.3	11.2	32.5	6.3	15.6	9.3	34.2
Q8K019	Q8K019 [644-651]	Q8K019 1xPhospho [S646]	FALSE	High	[R].QKSPEIHR.[R]	1xPhospho [S3]; 1xTMT10plex [N-Term]	0.000167004	1	1	32	1	1303.67	83.2	203.1	1230.5	1142	1651.9	323.6	142.4	111.6	841.7	1161.9
Q8K019	Q8K019 [644-651]	Q8K019 1xPhospho [S646]	FALSE	High	[R].QKSPEIHR.[R]	1xPhospho [S3]; 1xTMT10plex [K2]; 1xTMT10plex [N-Term]	0.000167004	1	1	10	1	1532.84	466.1	476.9	292.2	318.9	233.6	419.6	500.4	416.7	343.3	273.3
Q61687	Q61687 [1286-1299]	Q61687 1xPhospho [S1290]	FALSE	High	[K].QSEESPADDGELRR.[E]	1xPhospho [S5]; 1xTMT10plex [N-Term]	0.000167004	1	1	4	1	1897.85	62	62.5	51.7	73.9	58	55	50.6	50.8	64.9	53.9
Q61687	Q61687 [1286-1298]	Q61687 1xPhospho [S1290]	FALSE	High	[K].QSEESPADDGELR.[R]	1xPhospho [S5]; 1xTMT10plex [N-Term]	0.000167004	1	1	1	0	1741.75	24	24	15.3	15.6	11.2	16.2	19.2	14.1	14.2	12.4
Q52KI8	Q52KI8 [662-669]	Q52KI8 1xPhospho [S664]	FALSE	High	[K].QRSPTVTK.[R]	1xPhospho [S3]; 1xTMT10plex [K8]; 1xTMT10plex [N-Term]	0.000167004	1	1	17	1	1454.81	550.6	629.2	483	561	362.8	591.2	650.1	607.6	570.6	488.7
A2AJT4	A2AJT4 [209-218]	A2AJT4 1xPhospho [S211]	FALSE	High	[R].QRSPIALPVK.[Q]	1xPhospho [S3]; 1xTMT10plex [K10]; 1xTMT10plex [N-Term]	0.000167004	1	1	5	1	1646.98	19	24	10.9	15.9	9.8	18.3	16.1	16.9	12.5	7.7
A2AJT4	A2AJT4 [209-218]	A2AJT4 1xPhospho [S211]	FALSE	High	[R].QRSPIALPVK.[Q]	1xPhospho [S3]; 1xTMT10plex [N-Term]	0.000167004	1	1	1	1	1417.81	25.4	21.7	29.8	25.4	39.8	26.2	29.6	24.8	33	29.4
Q5U4C3	Q5U4C3 [508-524]	Q5U4C3 2xPhospho [S510; S518]	FALSE	High	[R].QRSGDPAPPDSPSWEAK.[K]	2xPhospho [S3; S11]; 1xTMT10plex [K17]; 1xTMT10plex [N-Term]	0.000167004	1	1	4	1	2443.11	16.2	34.5	10.5	10.7	7.5	19.6	36.7	31.6	19.2	11.6
Q5U4C3	Q5U4C3 [508-524]	Q5U4C3 1xPhospho [S510]	FALSE	High	[R].QRSGDPAPPDSPSWEAK.[K]	1xPhospho [S3]; 1xTMT10plex [K17]; 1xTMT10plex [N-Term]	0.000167004	1	1	1	1	2363.14	19.8	24.3	17	18	13.3	23.3	21.8	28.3	16.9	11.3
Q924H7	Q924H7 [504-513]	Q924H7 1xPhospho [S511]	FALSE	High	[K].QQSHDPVSPR.[S]	1xPhospho [S8]; 1xTMT10plex [N-Term]	0.000167004	1	1	4	0	1459.69	79.6	95	122.5	105.8	143.2	84.2	113.3	77.3	105.5	131.7
Q60790	Q60790 [825-834]	Q60790 1xPhospho [S833]	FALSE	High	[R].QQSEISTHSI.[-]	1xPhospho [S9]; 1xTMT10plex [N-Term]	0.000167004	1	1	7	0	1438.68	53.3	42.6	45	63.2	61.1	83.2	60.8	103.8	80.6	113.9
Q9EPS3	Q9EPS3 [71-83]	Q9EPS3 1xPhospho [S73]	FALSE	High	[K].QQSEEAFPQEQQK.[A]	1xPhospho [S3]; 1xTMT10plex [K13]; 1xTMT10plex [N-Term]	0.000167004	1	1	1	0	2115.02	15.2	22.7	8.1	15.9	13.8	29.6	31.5	38.1	20.1	19.2
Q9DBU5	Q9DBU5 [178-187]	Q9DBU5 1xPhospho [S183]	FALSE	High	[R].QQRPSSPVAR.[R]	1xPhospho [S6]; 1xTMT10plex [N-Term]	0.000167004	1	1	1	0	1434.74	69.7	60.9	104.1	114.2	96.2	80.2	79.9	81.4	105.8	108.6
Q8BTI8	Q8BTI8 [845-857]	Q8BTI8 1xPhospho [S850]	FALSE	High	[R].QSHSESSPDGEVK.[S]	1xPhospho [S6]; 1xTMT10plex [N-Term]	0.000167004	1	1	1	0	1695.74	7.2	56.7	164.2	186	221.4	66.8	9	19.4	167.4	195.1
F6ZDS4	F6ZDS4 [2134-2143]	F6ZDS4 1xPhospho [S2141]	FALSE	High	[R].QTPQAPQSPR.[R]	1xPhospho [S8]; 1xTMT10plex [N-Term]	0.000167004	1	1	13	0	1418.7	394	402.1	383	384.3	359	321.9	339.5	260.6	371.2	356.4
Q8CCF0	Q8CCF0 [431-442]	Q8CCF0 1xPhospho [S439]	FALSE	High	[K].QSVVYGGKSTIR.[D]	1xPhospho [S9]; 1xTMT10plex [K8]; 1xTMT10plex [N-Term]	0.000167004	1	1	1	1	1833	58.5	66.9	49.5	60.5	41.4	82.9	95.2	90.2	62.3	51.1
Q8CCF0	Q8CCF0 [431-442]	Q8CCF0 1xPhospho [S439]	FALSE	High	[K].QSVVYGGKSTIR.[D]	1xPhospho [S9]; 1xTMT10plex [N-Term]	0.000167004	1	1	2	1	1603.84	56.2	61.4	54.7	58.6	46.6	45.2	51.3	46.3	50	50.9
O88379	O88379 [1411-1422]	O88379 1xPhospho [S1416]	FALSE	High	[R].QSTESSPVPLNR.[R]	1xPhospho [S6]; 1xTMT10plex [N-Term]	0.000167004	1	1	1	0	1623.79	24.9	20	19.9	25.4	12.4	15.3	14.5	18.6	14.4	18.2
Q6P5F6	Q6P5F6 [536-545]	Q6P5F6 1xPhospho [S]	FALSE	High	[K].QSTEESTIGR.[K]	1xPhospho [S]; 1xTMT10plex [N-Term]	0.000167004	1	1	3	0	1416.66	154.1	140.2	125	130.2	103.4	131	125.5	122	144.6	113.3
Q52KI8	Q52KI8 [730-740]	Q52KI8 1xPhospho [S]	FALSE	High	[R].QSPSPSTRPIR.[R]	1xPhospho [S]; 1xTMT10plex [N-Term]	0.000167004	1	1	15	0	1534.79	331.9	349.5	319.7	357.1	290.7	273.5	286.2	259.9	297	314.5
P49710	P49710 [332-351]	P49710 1xPhospho [S333]	FALSE	High	[R].QSPLQNHLEDNEEPPALPPR.[T]	1xPhospho [S2]; 1xTMT10plex [N-Term]	0.000167004	1	1	4	0	2590.25	44.2	41.2	19.9	23.2	17.6	28.3	38.7	37.7	21.4	20.5
Q99JF8	Q99JF8 [101-113]	Q99JF8 1xPhospho [S]	FALSE	High	[K].QSNASSDVEVEEK.[E]	1xPhospho [S]; 1xTMT10plex [K13]; 1xTMT10plex [N-Term]	0.000167004	1	1	15	0	1959.93	468.3	418.1	196.2	192.2	129	304.2	367.4	320.2	221.5	137.6
Q99JF8	Q99JF8 [101-113]	Q99JF8 1xPhospho [S]	FALSE	High	[K].QSNASSDVEVEEK.[E]	1xPhospho [S]; 1xTMT10plex [N-Term]	0.000167004	1	1	7	0	1730.77	13.7	67.8	199.2	167.8	180.5	55.8	9.4	22.8	137.5	138.8
P14602	P14602 [84-93]	P14602 1xPhospho [S86]	FALSE	High	[R].QLSSGVSEIR.[Q]	1xPhospho [S3]; 1xTMT10plex [N-Term]	0.000167004	1	1	8	0	1384.7	203.5	200.4	245.1	355.9	365.4	836.3	309.7	591.1	541.3	733.7
Q8K2W9	Q8K2W9 [224-235]	Q8K2W9 1xPhospho [S226]	FALSE	High	[K].QLSPATQLAIQR.[A]	1xPhospho [S3]; 1xTMT10plex [N-Term]	0.000167004	1	1	2	0	1634.88	116.3	127.8	126.5	159.4	167.6	130.8	132.8	137.1	157.7	142.4
Q9R1X4	Q9R1X4 [1161-1175]	Q9R1X4 1xPhospho [S1165]	FALSE	High	[R].QLLDSDEEEDDEGRR.[Q]	1xPhospho [S5]; 1xTMT10plex [N-Term]	0.000167004	1	1	8	1	2114.91	199.1	177.4	148.6	186.4	176.7	168.7	179.7	192.4	152.7	160.3
E9Q6W4	E9Q6W4 [264-277]	E9Q6W4 1xPhospho [S269]	FALSE	High	[R].QLAPGSPSTSASSR.[G]	1xPhospho [S6]; 1xTMT10plex [N-Term]	0.000167004	1	1	1	0	1654.8	27.8	23.7	34.4	40.3	37.2	37.3	33.6	47.1	40.8	45.6
Q60611	Q60611 [629-645]	Q60611 1xPhospho [S638]	FALSE	High	[R].QPTVASSAESDEENRQK.[T]	1xPhospho [S10]; 1xTMT10plex [K17]; 1xTMT10plex [N-Term]	0.000167004	1	1	5	1	2414.16	310	344.1	206.2	263.6	199.6	288.5	369.3	305	262.9	257.7
Q60611	Q60611 [629-643]	Q60611 1xPhospho [S638]	FALSE	High	[R].QPTVASSAESDEENR.[Q]	1xPhospho [S10]; 1xTMT10plex [N-Term]	0.000167004	1	1	15	0	1928.84	148.5	144.6	129.7	90.1	107.4	89.8	88.2	71.3	83.2	81.1
Q91YE5	Q91YE5 [132-143]	Q91YE5 1xPhospho [S135]	FALSE	High	[R].QPSSPSHNTNLR.[A]	1xPhospho [S4]; 1xTMT10plex [N-Term]	0.000167004	1	1	1	0	1646.78	19.5	21.4	27.7	42.2	35.3	20.9	26.1	19.8	30.6	48.8
P19973	P19973 [241-255]	P19973 1xPhospho [S243]	FALSE	High	[R].QPSIELPSMAVASTK.[T]	1xPhospho [S3]; 1xOxidation [M9]; 1xTMT10plex [K15]; 1xTMT10plex [N-Term]	0.000167004	1	1	7	0	2113.1	28.8	25.2	13.8	17.1	7.7	27.7	26.6	31.3	20.1	8.9
P19973	P19973 [241-255]	P19973 1xPhospho [S243]	FALSE	High	[R].QPSIELPSMAVASTK.[T]	1xPhospho [S3]; 1xOxidation [M9]; 1xTMT10plex [N-Term]	0.000167004	1	1	21	0	1883.94	7.8	9.4	27.5	26.6	43.1	12.8	9.5	7	33.6	41.1
Q8R1B4	Q8R1B4 [34-47]	Q8R1B4 1xPhospho [S39]	FALSE	High	[K].QPLLLSEDEEDTKR.[V]	1xPhospho [S6]; 1xTMT10plex [K13]; 1xTMT10plex [N-Term]	0.000167004	1	1	3	1	2211.13	74.5	53.3	34.7	39.8	27.9	59.7	81.1	84.1	47.4	41.9
Q8R1B4	Q8R1B4 [34-47]	Q8R1B4 1xPhospho [S39]	FALSE	High	[K].QPLLLSEDEEDTKR.[V]	1xPhospho [S6]; 1xTMT10plex [N-Term]	0.000167004	1	1	11	1	1981.97	65.1	88.4	176.3	211.8	261.7	112.6	68.9	76.9	193.9	233.6
Q61029	Q61029 [173-194]	Q61029 1xPhospho [S183]	FALSE	High	[R].QNGSNDSDRYSDNDEDSKIELK.[L]	1xPhospho [S11]; 1xTMT10plex [N-Term]	0.000167004	1	1	1	2	2838.23	18.3	30.3	50.8	41.5	52	19.1	25.6	19	24.4	20.7
Q61029	Q61029 [173-190]	Q61029 1xPhospho [S183]	FALSE	High	[R].QNGSNDSDRYSDNDEDSK.[I]	1xPhospho [S11]; 1xTMT10plex [K18]; 1xTMT10plex [N-Term]	0.000167004	1	1	1	1	2584.08	284.4	210.2	64.6	48.2	28.6	58.2	120.7	59.2	23.7	20.5
A2ASS6	A2ASS6 [2090-2104]	A2ASS6 1xPhospho [S2092]	FALSE	High	[R].IQSQTVGQGSDAHFR.[V]	1xPhospho [S3]; 1xTMT10plex [N-Term]	0.000167004	1	1	1	0	1939.92	37.1	28.8	21.5	28.8	16.6	43	33.7	41.4	25.9	24.5
P19973	P19973 [222-237]	P19973 1xPhospho [T/S]	FALSE	High	[R].LQQYTQATESSGRTPK.[L]	1xPhospho [T/S]; 1xTMT10plex [N-Term]	0.000167004	1	1	2	1	2104.03	19.3	15.3	23.9	18.7	13.6	19.9	17	18.1	23	16.2
Q9ERU9	Q9ERU9 [2637-2656]	Q9ERU9 1xPhospho [S2641]	FALSE	High	[K].HSSSSPVSGTMDKPVDLSTR.[K]	1xPhospho [S5]; 1xOxidation [M11]; 1xTMT10plex [K13]; 1xTMT10plex [N-Term]	0.000167004	1	1	2	0	2642.29	232.2	205	130.9	139.9	69.7	131.7	120.8	154	111.6	94.4
O08648	O08648 [1239-1253]	O08648 1xPhospho [S1241]	FALSE	High	[R].HSSPTEERDEPAYPR.[S]	1xPhospho [S3]; 1xTMT10plex [N-Term]	0.000167004	1	1	1	1	2079.93	15.1	22.5	33.3	35.7	62.7	28.8	26.5	26.8	38	49.6
Q69ZA1	Q69ZA1 [436-447]	Q69ZA1 2xPhospho [S438; S]	FALSE	High	[R].HSSISPSTLTLK.[S]	2xPhospho [S]; 1xTMT10plex [K12]; 1xTMT10plex [N-Term]	0.000167004	1	1	13	0	1888.96	380.4	426.1	232.8	242.2	163.4	275.1	325.7	322.9	210.7	187.6
O54774	O54774 [753-769]	O54774 2xPhospho [S760; S/T]	FALSE	High	[R].HSSLPTESDEDIAPAQR.[V]	2xPhospho [S/T]; 1xTMT10plex [N-Term]	0.000167004	1	1	12	0	2241.96	62.4	48	45.9	44	52.7	61.7	69.7	77	59.1	50.5
Q69Z66	Q69Z66 [329-338]	Q69Z66 1xPhospho [S332]	FALSE	High	[K].HSPSPEPCER.[Q]	1xCarbamidomethyl [C8]; 1xPhospho [S4]; 1xTMT10plex [N-Term]	0.000167004	1	1	1	0	1504.65	43.1	45.2	50.7	56.2	57.8	58.6	54	53	57.8	52.3
Q3UR70	Q3UR70 [848-859]	Q3UR70 1xPhospho [S853]	FALSE	High	[R].HTAPSSPSPGTR.[T]	1xPhospho [S6]; 1xTMT10plex [N-Term]	0.000167004	1	1	1	0	1503.72	39.1	38.5	62.8	46.7	65.3	56.2	49.4	52.7	59.7	67.3
Q91ZX7	Q91ZX7 [4520-4529]	Q91ZX7 1xPhospho [S4521]	FALSE	High	[R].HSLASTDEKR.[E]	1xPhospho [S2]; 1xTMT10plex [N-Term]	0.000167004	1	1	1	1	1452.7	10.9	21	35.6	34.3	40.7	23.1	17.5	16	24.2	35.9
Q8BTI8	Q8BTI8 [959-968]	Q8BTI8 1xPhospho [S/T]	FALSE	High	[R].HSGSTSPYLK.[S]	1xPhospho [S/T]; 1xTMT10plex [K10]; 1xTMT10plex [N-Term]	0.000167004	1	1	26	0	1614.83	477.6	515.8	304.6	283.9	247.2	404	431.4	427.9	290.4	235.7
Q99LX5	Q99LX5 [228-236]	Q99LX5 1xPhospho [S232]	FALSE	High	[R].HSDFSPCSK.[R]	1xCarbamidomethyl [C7]; 1xPhospho [S5]; 1xTMT10plex [K9]; 1xTMT10plex [N-Term]	0.000167004	1	1	3	0	1602.74	78.7	85.6	45	47.6	36	67.7	76.9	73.7	29.9	22.5
Q80YR7	Q80YR7 [410-421]	Q80YR7 1xPhospho [S417]	FALSE	High	[K].HSDDRPYSPGDR.[S]	1xPhospho [S8]; 1xTMT10plex [N-Term]	0.000167004	1	1	1	0	1710.74	185.4	213.3	171.1	168.6	145.6	93.1	77.4	90.5	68.1	71.9
Q8BIZ6	Q8BIZ6 [16-28]	Q8BIZ6 1xPhospho [S/T]	FALSE	High	[R].HRSGDALTTVVVK.[Q]	1xPhospho [S/T]; 1xTMT10plex [K13]; 1xTMT10plex [N-Term]	0.000167004	1	1	17	1	1921.07	158.3	221.1	114.3	156.1	107.9	160.4	172.9	167.2	110.7	107.2
Q52KI8	Q52KI8 [397-408]	Q52KI8 2xPhospho [S401; T/S]	FALSE	High	[R].HRPSSPATPPPK.[T]	2xPhospho [S5; T/S]; 1xTMT10plex [K12]; 1xTMT10plex [N-Term]	0.000167004	1	1	284	0	1889.94	1303.3	1404.9	694.2	764.8	585.6	903.9	1113.7	930.5	840.9	587
Q52KI8	Q52KI8 [397-408]	Q52KI8 2xPhospho [S401; S/T]	FALSE	High	[R].HRPSSPATPPPK.[T]	2xPhospho [S5; S/T]; 1xTMT10plex [N-Term]	0.000167004	1	1	28	0	1660.78	21.7	100.6	426.5	462.8	623.5	130.4	55.4	45.4	342.6	411.9
Q9CWK3	Q9CWK3 [45-61]	Q9CWK3 1xPhospho [S49]	FALSE	High	[K].HSLDSDEEDDDEEGSSK.[Y]	1xPhospho [S5]; 1xTMT10plex [K17]; 1xTMT10plex [N-Term]	0.000167004	1	1	6	0	2432	78.8	65.9	32.5	27.5	25.7	31.8	70.9	49.6	39.4	20.7
P70333; O35737	P70333 [99-114]; O35737 [99-114]	P70333 1xPhospho [S104]; O35737 1xPhospho [S104]	FALSE	High	[K].HTGPNSPDTANDGFVR.[L]	1xPhospho [S6]; 1xTMT10plex [N-Term]	0.000167004	2	2	10	0	1993.9	115.9	117.3	123.8	111.9	144.2	92.5	91.7	96.7	97.7	126.8
Q5DW34	Q5DW34 [73-88]	Q5DW34 1xPhospho [T78]	FALSE	High	[K].HTQENTRASPQEGTNR.[V]	1xPhospho [T6]; 1xTMT10plex [N-Term]	0.000167004	1	1	1	1	2134.98	102.4	147.6	165.8	176.5	186.1	87.3	89.8	61.8	118.5	125.4
Q8K019	Q8K019 [168-182]	Q8K019 1xPhospho [S177]	FALSE	High	[K].KAEGEPQEESPLKSK.[S]	1xPhospho [S10]; 1xTMT10plex [N-Term]	0.000167004	1	1	3	2	1965.97	45.7	51.3	130	136.6	239.9	72.6	58.7	78.6	87.2	118.7
Q8K019	Q8K019 [168-180]	Q8K019 1xPhospho [S177]	FALSE	High	[K].KAEGEPQEESPLK.[S]	1xPhospho [S10]; 2xTMT10plex [K1; K13]; 1xTMT10plex [N-Term]	0.000167004	1	1	10	1	2209.17	230.3	175.8	57.1	50.5	40.7	88.9	158.7	127.8	46.9	32.8
Q8K019	Q8K019 [168-180]	Q8K019 1xPhospho [S177]	FALSE	High	[K].KAEGEPQEESPLK.[S]	1xPhospho [S10]; 1xTMT10plex [N-Term]	0.000167004	1	1	7	1	1750.85	14.4	28.4	302.5	184.9	342.6	34.9	23.6	12.3	122.3	197.8
P83917	P83917 [86-101]	P83917 1xPhospho [S89]	FALSE	High	[R].KADSDSEDKGEESKPK.[K]	1xPhospho [S4]; 2xTMT10plex [K]; 1xTMT10plex [N-Term]	0.000167004	1	1	12	2	2517.27	38.6	429	466.7	688.6	415.2	547.2	72.2	144.8	633	537.6
P83917	P83917 [86-101]	P83917 1xPhospho [S89]	FALSE	High	[R].KADSDSEDKGEESKPK.[K]	1xPhospho [S4]; 1xTMT10plex [K]; 1xTMT10plex [N-Term]	0.000167004	1	1	11	2	2288.11	54.5	101.6	1221.6	1182.1	1352.6	248.7	72.1	72.1	927.4	1091.8
Q8R0A0	Q8R0A0 [241-249]	Q8R0A0 1xPhospho [S248]	FALSE	High	[R].HYQTEEKSD.[-]	1xPhospho [S8]; 1xTMT10plex [K7]; 1xTMT10plex [N-Term]	0.000167004	1	1	5	1	1674.78	200.7	170.6	125.9	154.5	113.5	132.2	142.7	132.6	136.8	97.7
E9PVX6	E9PVX6 [2978-2985]	E9PVX6 1xPhospho [S2980]	FALSE	High	[R].HVSPEPVK.[M]	1xPhospho [S3]; 1xTMT10plex [K8]; 1xTMT10plex [N-Term]	0.000167004	1	1	169	0	1430.78	4342.3	4335.7	3517	3439.7	2761.1	3176.9	3347.6	3421.3	2680.6	2557.8
A2AUM9	A2AUM9 [1556-1567]	A2AUM9 1xPhospho [S1561]	FALSE	High	[R].HTTLRSPSEMPR.[L]	1xPhospho [S6]; 1xOxidation [M10]; 1xTMT10plex [N-Term]	0.000167004	1	1	1	1	1736.84	224.7	272.7	341.7	347.8	379.9	229.8	201	227.3	266.3	255.7
Q8R149	Q8R149 [129-139]; [155-165]	Q8R149 1xPhospho [S135]; 1xPhospho [S161]	FALSE	High	[R].HDTPDTSPPRK.[A]	1xPhospho [S7]; 1xTMT10plex [N-Term]	0.000167004	1	1	1	1	1559.74	14.2	17.7	80.5	80.1	125.9	24.7	13.4	8.8	40.8	55.1
Q8R149	Q8R149 [129-138]; [155-164]	Q8R149 2xPhospho [T131; S/T]; 2xPhospho [T157; S/T]	FALSE	High	[R].HDTPDTSPPR.[K]	2xPhospho [T3; S/T]; 1xTMT10plex [N-Term]	0.000167004	1	1	8	0	1511.61	114.7	136.1	98.3	101.5	100.9	106.6	104.2	78.5	83.4	69.5
Q8R149	Q8R149 [129-138]; [155-164]	Q8R149 1xPhospho [S135]; 1xPhospho [S161]	FALSE	High	[R].HDTPDTSPPR.[K]	1xPhospho [S7]; 1xTMT10plex [N-Term]	0.000167004	1	1	9	0	1431.65	149.3	158.8	204.3	186.7	233.8	123.8	122.9	122.9	152.5	172
Q8R149	Q8R149 [142-151]; [168-177]; [181-190]; [220-229]	Q8R149 1xPhospho [S148]; 1xPhospho [S174]; 1xPhospho [S187]; 1xPhospho [S226]	FALSE	High	[R].HDTPDPSPPR.[KR]	1xPhospho [S7]; 1xTMT10plex [N-Term]	0.000167004	1	1	5	0	1427.65	52.9	53.9	53.4	64.2	79.8	36.4	32.7	33.6	43.2	55.7
Q8R149	Q8R149 [194-204]; [207-217]	Q8R149 2xPhospho [T196; S200]; 2xPhospho [T209; S213]	FALSE	High	[R].HDTPDLSPPRR.[V]	2xPhospho [T3; S7]; 1xTMT10plex [N-Term]	0.000167004	1	1	11	1	1679.75	133.5	148.6	118.4	116.5	130.4	126	124.1	109	100	97.1
Q8R149	Q8R149 [194-203]; [207-216]	Q8R149 2xPhospho [T196; S200]; 2xPhospho [T209; S213]	FALSE	High	[R].HDTPDLSPPR.[R]	2xPhospho [T3; S7]; 1xTMT10plex [N-Term]	0.000167004	1	1	22	0	1523.65	457.9	496.1	379.7	383.1	358.1	380.4	403.1	388.3	328.6	342.4
Q8R149	Q8R149 [194-203]; [207-216]	Q8R149 1xPhospho [S200]; 1xPhospho [S213]	FALSE	High	[R].HDTPDLSPPR.[R]	1xPhospho [S7]; 1xTMT10plex [N-Term]	0.000167004	1	1	7	0	1443.68	30.5	29.5	33.5	32.6	34.2	22.5	29.1	27.8	28.2	33
Q8R149	Q8R149 [233-242]	Q8R149 1xPhospho [S238]	FALSE	High	[R].HDLDASPPRK.[S]	1xPhospho [S6]; 1xTMT10plex [N-Term]	0.000167004	1	1	1	1	1444.71	10.9	10.5	40.5	34.2	48.2	12.6	19.2	9.4	31.1	31.2
Q0VBL3	Q0VBL3 [666-681]	Q0VBL3 2xPhospho [S670; S674]	FALSE	High	[R].HCTPSPDRSPELSSNR.[D]	1xCarbamidomethyl [C2]; 2xPhospho [S5; S9]; 1xTMT10plex [N-Term]	0.000167004	1	1	13	1	2228.94	352	419	379.8	398.2	424.3	264.1	254.4	249.7	180	213.6
Q0VBL3	Q0VBL3 [666-681]	Q0VBL3 1xPhospho [S674]	FALSE	High	[R].HCTPSPDRSPELSSNR.[D]	1xCarbamidomethyl [C2]; 1xPhospho [S9]; 1xTMT10plex [N-Term]	0.000167004	1	1	1	1	2148.97	79.9	95.9	97.4	122.3	153.3	70.2	62.5	77	65.4	74.6
Q8BZN6	Q8BZN6 [1254-1264]	Q8BZN6 1xPhospho [S1257]	FALSE	High	[K].HATSVDTSFSK.[D]	1xPhospho [S4]; 1xTMT10plex [K11]; 1xTMT10plex [N-Term]	0.000167004	1	1	1	0	1717.86	21.9	22.7	18.7	16.6	11.2	24.5	26.4	26.5	16.4	18.2
Q8R149	Q8R149 [194-204]; [207-217]	Q8R149 1xPhospho [S200]; 1xPhospho [S213]	FALSE	High	[R].HDTPDLSPPRR.[V]	1xPhospho [S7]; 1xTMT10plex [N-Term]	0.000167004	1	1	2	1	1599.78	49.8	51.9	61.5	71.1	68.8	44	55.8	38.9	57.8	50.7
Q9D7X1	Q9D7X1 [18-28]	Q9D7X1 1xPhospho [S20]	FALSE	High	[R].HNSVEDAEQGK.[N]	1xPhospho [S3]; 1xTMT10plex [K11]; 1xTMT10plex [N-Term]	0.000167004	1	1	1	0	1751.84	37	26.2	19.3	22	21.3	31.5	41.2	37.7	27	16.8
P47713	P47713 [428-445]	P47713 1xPhospho [S]	FALSE	High	[K].HIVSNDSSDSDDEAQGPK.[G]	1xPhospho [S]; 1xTMT10plex [K18]; 1xTMT10plex [N-Term]	0.000167004	1	1	6	0	2439.11	141.8	104.5	58.3	63	49.9	99.6	144.3	142.7	69.9	50
Q3U0S6	Q3U0S6 [953-961]	Q3U0S6 1xPhospho [T960]	FALSE	High	[R].HGPPVASTP.[-]	1xPhospho [T8]; 1xTMT10plex [N-Term]	0.000167004	1	1	5	0	1171.57	138.7	133.4	140.1	159.1	172	142.9	164	177.9	190.8	189.1
Q3UIL6	Q3UIL6 [476-486]	Q3UIL6 1xPhospho [S]	FALSE	High	[R].HLSGSSSPPPR.[N]	1xPhospho [S]; 1xTMT10plex [N-Term]	0.000167004	1	1	4	0	1430.7	75.2	76.5	104.4	103.5	147.9	76	71.2	81.6	110.7	108
Q6DFW4	Q6DFW4 [502-524]	Q6DFW4 2xPhospho [S/T]	FALSE	High	[K].HIKEEPLSEEEPCTSTAVPSPEK.[K]	1xCarbamidomethyl [C13]; 2xPhospho [S/T]; 1xTMT10plex [N-Term]	0.000167004	1	1	5	1	2983.32	15.1	14.5	121.3	113.6	201.8	26.8	20	13.4	34.2	74.6
Q0VBL3	Q0VBL3 [651-662]	Q0VBL3 1xPhospho [S655]	FALSE	High	[R].HLDRSPESERPR.[K]	1xPhospho [S5]; 1xTMT10plex [N-Term]	0.000167004	1	1	5	1	1787.88	16.6	26	24.5	27.6	36	14.3	27	23.3	27.3	37.9
G5E870	G5E870 [965-978]	G5E870 1xPhospho [S975]	FALSE	High	[K].HLAESESLLTSPPK.[A]	1xPhospho [S11]; 1xTMT10plex [N-Term]	0.000167004	1	1	1	0	1817.92	11.5	11.7	13.8	16.6	22.7	16.3	15.7	14.6	17.3	16
Q9CW46	Q9CW46 [623-636]	Q9CW46 1xPhospho [S626]	FALSE	High	[R].HKMSPPPSSFNEPR.[S]	1xPhospho [S4]; 1xOxidation [M3]; 1xTMT10plex [N-Term]	0.000167004	1	1	2	1	1935.9	3	7.6	56.2	49.4	78.9	8.9	4.9	5.7	23.3	46.2
Q01320	Q01320 [1201-1213]	Q01320 1xPhospho [S1211]	FALSE	High	[K].KAQMCADVLPSPR.[G]	1xCarbamidomethyl [C5]; 1xPhospho [S11]; 1xTMT10plex [K1]; 1xTMT10plex [N-Term]	0.000167004	1	1	1	1	2011.03	28.7	32.7	27.7	31.4	19.7	24	23.9	29.3	16.4	18.4
P59017	P59017 [385-396]	P59017 1xPhospho [S/T]	FALSE	High	[R].KKSHTGEAAAVR.[G]	1xPhospho [T/S]; 1xTMT10plex [N-Term]	0.000167004	1	1	11	2	1563.82	12	16.7	166.1	164.7	336.8	25.8	20.9	23.1	87.3	236.1
P10711	P10711 [90-104]	P10711 1xPhospho [S100]	FALSE	High	[K].KKEPAISSQNSPEAR.[E]	1xPhospho [S11]; 1xTMT10plex [K]; 1xTMT10plex [N-Term]	0.000167004	1	1	7	2	2180.15	28.5	99.6	387.2	468.3	462.7	100.7	35.8	26.1	323.1	401.2
P10711	P10711 [90-104]	P10711 1xPhospho [S100]	FALSE	High	[K].KKEPAISSQNSPEAR.[E]	1xPhospho [S11]; 1xTMT10plex [N-Term]	0.000167004	1	1	7	2	1950.98	47.1	61.1	419.2	457.1	935.7	101.1	75.9	65.8	236.1	503.3
Q4QQM4	Q4QQM4 [12-21]	Q4QQM4 1xPhospho [S14]	FALSE	High	[K].KHSQTDLVSR.[L]	1xPhospho [S3]; 1xTMT10plex [K1]; 1xTMT10plex [N-Term]	0.000167004	1	1	22	1	1708.91	1806.2	1656.9	915.1	805.7	588.6	1301.6	1633.9	1254.8	725.2	490.6
Q4QQM4	Q4QQM4 [12-21]	Q4QQM4 1xPhospho [S14]	FALSE	High	[K].KHSQTDLVSR.[L]	1xPhospho [S3]; 1xTMT10plex [N-Term]	0.000167004	1	1	12	1	1479.75	111.3	107.3	575.3	460.7	646.4	338.2	223	248.2	528.5	724.6
Q8VDD5	Q8VDD5 [1937-1957]	Q8VDD5 1xPhospho [S/T]	FALSE	High	[R].KGTGDCSDEEVDGKADGADAK.[A]	1xCarbamidomethyl [C6]; 1xPhospho [S/T]; 3xTMT10plex [K1; K14; K21]; 1xTMT10plex [N-Term]	0.000167004	1	1	6	2	3121.52	354.9	244	56.4	55.9	67.9	350.1	733	790.5	107.2	64.2
Q8VDD5	Q8VDD5 [1937-1957]	Q8VDD5 1xPhospho [S1943]	FALSE	High	[R].KGTGDCSDEEVDGKADGADAK.[A]	1xCarbamidomethyl [C6]; 1xPhospho [S7]; 2xTMT10plex [K14; K]; 1xTMT10plex [N-Term]	0.000167004	1	1	21	2	2892.35	74	397.4	179.8	401.8	169.9	663.7	25.4	369.6	275.3	227.1
P59017	P59017 [385-396]	P59017 1xPhospho [S387]	FALSE	High	[R].KKSHTGEAAAVR.[G]	1xPhospho [S3]; 2xTMT10plex [K1; K2]; 1xTMT10plex [N-Term]	0.000167004	1	1	6	2	2022.15	314.1	250.2	136.1	155.3	126.9	270.1	361.2	329.8	204.1	144.5
Q8VDD5	Q8VDD5 [1937-1957]	Q8VDD5 1xPhospho [S1943]	FALSE	High	[R].KGTGDCSDEEVDGKADGADAK.[A]	1xCarbamidomethyl [C6]; 1xPhospho [S7]; 1xTMT10plex [K]; 1xTMT10plex [N-Term]	0.000167004	1	1	32	2	2663.19	74.3	283.9	1066.1	2096.6	1760.8	769.9	108.9	138.3	1001.6	1331.1
Q8VDD5	Q8VDD5 [1937-1950]	Q8VDD5 2xPhospho [T1939; S1943]	FALSE	High	[R].KGTGDCSDEEVDGK.[A]	1xCarbamidomethyl [C6]; 2xPhospho [T3; S7]; 2xTMT10plex [K1; K14]; 1xTMT10plex [N-Term]	0.000167004	1	1	3	1	2344.04	112.7	79	21.1	18	25	55.3	172.9	89.9	28.2	11.8
Q8VDD5	Q8VDD5 [1937-1950]	Q8VDD5 1xPhospho [S/T]	FALSE	High	[R].KGTGDCSDEEVDGK.[A]	1xCarbamidomethyl [C6]; 1xPhospho [S/T]; 2xTMT10plex [K1; K14]; 1xTMT10plex [N-Term]	0.000167004	1	1	123	1	2264.07	8809.7	6581.8	2087.2	1793.9	1096.3	5815.6	8729.5	8502.5	1897.1	1361.3
Q8VDD5	Q8VDD5 [1937-1950]	Q8VDD5 1xPhospho [S1943]	FALSE	High	[R].KGTGDCSDEEVDGK.[A]	1xCarbamidomethyl [C6]; 1xPhospho [S7]; 1xTMT10plex [K]; 1xTMT10plex [N-Term]	0.000167004	1	1	74	1	2034.91	285.2	1164.2	1639.6	1326.3	1133.7	1446.7	243.5	450.8	945.2	918.3
Q8VDD5	Q8VDD5 [1937-1950]	Q8VDD5 1xPhospho [S1943]	FALSE	High	[R].KGTGDCSDEEVDGK.[A]	1xCarbamidomethyl [C6]; 1xPhospho [S7]; 1xTMT10plex [N-Term]	0.000167004	1	1	18	1	1805.75	53.5	135.1	1840.4	1447.3	2281.7	263	41	37.6	542.7	1131.9
A2A6A1	A2A6A1 [1011-1022]	A2A6A1 2xPhospho [S1013; S1018]	FALSE	High	[R].KGSWGHESPEER.[R]	2xPhospho [S3; S8]; 1xTMT10plex [K1]; 1xTMT10plex [N-Term]	0.000167004	1	1	2	1	2016.9	163.4	134.7	65.1	89.9	70	90.1	151.1	126.3	94.6	65.5
Q148V8	Q148V8 [913-923]	Q148V8 1xPhospho [S915]	FALSE	High	[R].KGSPTSGFPNR.[R]	1xPhospho [S3]; 1xTMT10plex [K1]; 1xTMT10plex [N-Term]	0.000167004	1	1	1	1	1685.88	40.8	38.6	22	21.1	21.3	49.5	65.3	56.6	45.5	28
Q148V8	Q148V8 [902-912]	Q148V8 1xPhospho [S904]	FALSE	High	[R].KGSPTQAYPER.[K]	1xPhospho [S3]; 1xTMT10plex [K1]; 1xTMT10plex [N-Term]	0.000167004	1	1	4	1	1771.91	85.3	75.4	69.7	76	58.7	108	142	115.2	104.1	86.3
Q148V8	Q148V8 [869-879]; [880-890]; [891-901]	Q148V8 1xPhospho [S871]; 1xPhospho [S882]; 1xPhospho [S893]	FALSE	High	[R].KGSPTPAYPER.[K]	1xPhospho [S3]; 1xTMT10plex [K1]; 1xTMT10plex [N-Term]	0.000167004	1	1	8	1	1740.91	286.3	289	163.2	229.7	140.7	409.5	429.3	443	334	202
Q148V8	Q148V8 [869-879]; [880-890]; [891-901]	Q148V8 1xPhospho [S871]; 1xPhospho [S882]; 1xPhospho [S893]	FALSE	High	[R].KGSPTPAYPER.[K]	1xPhospho [S3]; 1xTMT10plex [N-Term]	0.000167004	1	1	6	1	1511.75	66.2	100.8	300.1	325.6	400.5	149.1	69.1	83.6	297.8	366.4
O54940	O54940 [112-124]	O54940 1xPhospho [S114]	FALSE	High	[R].KGSITEYTATEEK.[G]	1xPhospho [S3]; 2xTMT10plex [K1; K13]; 1xTMT10plex [N-Term]	0.000167004	1	1	3	1	2224.17	144.5	94.4	32.8	37.9	17.1	95.6	143.4	141.4	56.7	30.4
Q61136	Q61136 [276-284]	Q61136 1xPhospho [S278]	FALSE	High	[R].KKSPIVNER.[S]	1xPhospho [S3]; 1xTMT10plex [N-Term]	0.000167004	1	1	12	2	1379.76	80.9	87.5	580.8	430.5	1163.5	93.1	106.4	92.6	219.5	565.1
P59997	P59997 [688-700]	P59997 1xPhospho [S692]	FALSE	High	[R].KIEESDEEAVQAK.[V]	1xPhospho [S5]; 2xTMT10plex [K1; K13]; 1xTMT10plex [N-Term]	0.000167004	1	1	3	1	2243.18	192.3	154.8	67.3	77	47.3	132.9	175.5	180.9	77.8	67.3
Q99NB9	Q99NB9 [214-231]	Q99NB9 2xPhospho [T223; T/S]	FALSE	High	[K].KLSSWDQAETPGHTPSLR.[W]	2xPhospho [T10; T/S]; 1xTMT10plex [N-Term]	0.000167004	1	1	5	1	2399.1	22.8	27.1	40.2	42.2	58	22.1	22.5	26.4	32	49
Q8CFC7	Q8CFC7 [283-291]	Q8CFC7 1xPhospho [S285]	FALSE	High	[R].KISPPSYAR.[R]	1xPhospho [S3]; 1xTMT10plex [K1]; 1xTMT10plex [N-Term]	0.000167004	1	1	4	1	1556.86	340.8	371.4	209.7	217	136.7	257.8	295.1	274.7	228.1	150.2
Q8CFC7	Q8CFC7 [283-291]	Q8CFC7 1xPhospho [S285]	FALSE	High	[R].KISPPSYAR.[R]	1xPhospho [S3]; 1xTMT10plex [N-Term]	0.000167004	1	1	6	1	1327.7	199.1	30.6	186	162.9	238.3	45.2	30.4	29.7	123.1	172.8
Q3UH06	Q3UH06 [173-187]	Q3UH06 1xPhospho [S175]	FALSE	High	[R].KLSHDAESEDPGPAK.[K]	1xPhospho [S3]; 1xTMT10plex [N-Term]	0.000167004	1	1	1	1	1889.88	15.5	49	122	131.6	142.8	77.2	41	30.7	102.9	133.1
Q6NVF4	Q6NVF4 [929-948]	Q6NVF4 1xPhospho [S946]	FALSE	High	[K].KLSGSCAPSTGFASQPSSPR.[V]	1xCarbamidomethyl [C6]; 1xPhospho [S18]; 1xTMT10plex [K1]; 1xTMT10plex [N-Term]	0.000167004	1	1	3	1	2560.26	104.3	99	62.8	90.5	64.1	67.5	79.3	82.8	56	58.6
O08784	O08784 [1189-1200]	O08784 1xPhospho [S1191]	FALSE	High	[R].KLSGDLEAGAPK.[N]	1xPhospho [S3]; 1xTMT10plex [K1]; 1xTMT10plex [N-Term]	0.000167004	1	1	2	1	1723.94	51.1	92.9	129.8	147.2	113	90.3	49.6	59.5	125.6	116.5
O08784	O08784 [1189-1200]	O08784 1xPhospho [S1191]	FALSE	High	[R].KLSGDLEAGAPK.[N]	1xPhospho [S3]; 1xTMT10plex [N-Term]	0.000167004	1	1	9	1	1494.78	29	25.4	163	142.7	261	37.2	31.6	24.5	80.1	128.5
Q9DCF9	Q9DCF9 [103-111]	Q9DCF9 1xPhospho [S105]	FALSE	High	[R].KLSEADNRK.[M]	1xPhospho [S3]; 1xTMT10plex [N-Term]	0.000167004	1	1	5	2	1369.7	15	19.3	292.1	284.7	592.6	36.2	27.8	26.9	199.6	371.2
Q3TKT4	Q3TKT4 [689-704]	Q3TKT4 1xPhospho [S695]	FALSE	High	[K].KIPDPDSDDVSEVDAR.[H]	1xPhospho [S7]; 1xTMT10plex [N-Term]	0.000167004	1	1	1	1	2066.95	48	26.4	23.2	25.9	18.7	14.3	21.4	17	23.7	16
Q5XJE5	Q5XJE5 [628-641]	Q5XJE5 1xPhospho [S631]	FALSE	High	[K].KLNSDEEGESSGKR.[K]	1xPhospho [S4]; 1xTMT10plex [K1]; 1xTMT10plex [N-Term]	0.000167004	1	1	1	2	2074.02	6.1	51.7	96.2	163.8	113.7	63.9	9	19.8	133.9	149.9
B1AZI6	B1AZI6 [1411-1425]	B1AZI6 1xPhospho [S1417]	FALSE	High	[R].KIDSHPSPSHSSTVK.[D]	1xPhospho [S7]; 1xTMT10plex [N-Term]	0.000167004	1	1	1	1	1915.95	5.2	5.1	44.7	32.6	62	3.3	5.1	5.4	13.8	32.2
Q9CQ22	Q9CQ22 [20-31]	Q9CQ22 1xPhospho [T28]	FALSE	High	[R].KLLLDPSSTPTK.[A]	1xPhospho [T9]; 1xTMT10plex [K12]; 1xTMT10plex [N-Term]	0.000167004	1	1	1	1	1838.04	10.5	12.2	26.6	26.2	23.2	17.2	13.4	9.6	30.6	21.3
Q9CQ22	Q9CQ22 [20-31]	Q9CQ22 1xPhospho [T/S]	FALSE	High	[R].KLLLDPSSTPTK.[A]	1xPhospho [T/S]; 1xTMT10plex [N-Term]	0.000167004	1	1	2	1	1608.88	13.9	8.8	22.7	20.5	24.1	13.7	16.4	14.2	20.1	28.2
Q5XJE5	Q5XJE5 [628-640]	Q5XJE5 1xPhospho [S631]	FALSE	High	[K].KLNSDEEGESSGK.[R]	1xPhospho [S4]; 1xTMT10plex [K]; 1xTMT10plex [N-Term]	0.000167004	1	1	5	1	1917.92	7.5	62.4	109.6	92.8	74.9	53	7.4	14.4	86.8	72.7
Q8K4I3	Q8K4I3 [637-646]	Q8K4I3 1xPhospho [S639]	FALSE	High	[R].KASEEEYVIR.[K]	1xPhospho [S3]; 1xTMT10plex [K1]; 1xTMT10plex [N-Term]	0.000167004	1	1	3	1	1761.92	259.2	253.6	142.1	148.1	99	244.4	298.5	261.7	190.2	146.9
Q8CCJ3	Q8CCJ3 [454-469]	Q8CCJ3 1xPhospho [S458]	FALSE	High	[R].KDEDSDDESQSSHGGK.[K]	1xPhospho [S5]; 1xTMT10plex [K16]; 1xTMT10plex [N-Term]	0.000167004	1	1	1	1	2258.98	9.2	61.1	80.5	90.5	64.6	113.7	5.3	43.2	115.9	92.2
Q80XU3	Q80XU3 [70-87]	Q80XU3 2xPhospho [S75; S79]	FALSE	High	[K].KDDSHSAEDSEDEKDDHK.[N]	2xPhospho [S6; S10]; 1xTMT10plex [K]; 1xTMT10plex [N-Term]	0.000167004	1	1	3	2	2705.1	12	36.2	28.3	36.1	32.3	38.3	10.5	21.2	42.5	34.4
Q9ES18	Q9ES18 [41-56]	Q9ES18 1xPhospho [S46]	FALSE	High	[R].KCSPGSPTDPNATLSK.[D]	1xCarbamidomethyl [C2]; 1xPhospho [S6]; 2xTMT10plex [K1; K16]; 1xTMT10plex [N-Term]	0.000167004	1	1	1	1	2427.26	33	30	19.1	11.7	10.3	23.7	26.9	28.5	15	8.7
Q9WTQ5	Q9WTQ5 [680-691]	Q9WTQ5 1xPhospho [S682]	FALSE	High	[R].KASSSDDEGGPR.[T]	1xPhospho [S3]; 1xTMT10plex [K1]; 1xTMT10plex [N-Term]	0.000167004	1	1	1	1	1743.83	61.7	46.9	36.2	33.9	25.3	41.9	61.3	41.1	53.3	32.8
P35601	P35601 [242-260]	P35601 1xPhospho [S244]	FALSE	High	[R].KDSEEGEESFSSVQDDLSK.[A]	1xPhospho [S3]; 1xTMT10plex [N-Term]	0.000167004	1	1	1	1	2425.05	19.1	17.8	19.3	14.9	23.6	13.5	18.8	18.2	10.4	15
Q91YD3	Q91YD3 [540-556]	Q91YD3 1xPhospho [S]	FALSE	High	[R].KASSPSPLTVGTAESQR.[K]	1xPhospho [S]; 1xTMT10plex [K1]; 1xTMT10plex [N-Term]	0.000167004	1	1	4	1	2254.18	52.6	47.6	32	27.9	16.1	44.1	53.2	53.7	37.7	31.2
Q91YD3	Q91YD3 [540-556]	Q91YD3 1xPhospho [S]	FALSE	High	[R].KASSPSPLTVGTAESQR.[K]	1xPhospho [S]; 1xTMT10plex [N-Term]	0.000167004	1	1	2	1	2025.02	9.4	13.6	21.2	25.4	26.9	15.6	16	10.4	19.5	27
Q8K3X4	Q8K3X4 [524-538]	Q8K3X4 1xPhospho [S526]	FALSE	High	[R].KASPEPPDSAESALK.[L]	1xPhospho [S3]; 1xTMT10plex [K1]; 1xTMT10plex [N-Term]	0.000167004	1	1	1	1	2065.06	24	26.5	28	40.4	31.6	37.4	28.9	27.3	39.8	43.6
Q8R3Y8	Q8R3Y8 [382-394]	Q8R3Y8 1xPhospho [S384]	FALSE	High	[R].KASPEPEGETAGK.[M]	1xPhospho [S3]; 1xTMT10plex [K]; 1xTMT10plex [N-Term]	0.000167004	1	1	3	1	1838.93	44.3	45	45.9	66	42.6	33.6	34.1	33.2	43.8	57.8
Q64511	Q64511 [1535-1549]	Q64511 2xPhospho [S1537; S1539]	FALSE	High	[R].KASGSENEGDYNPGR.[K]	2xPhospho [S3; S5]; 1xTMT10plex [K1]; 1xTMT10plex [N-Term]	0.000167004	1	1	24	1	2198.95	1385.2	1285.9	536.4	685.7	395.8	927.6	1429.6	1296.2	722.2	428.8
Q64511	Q64511 [1535-1549]	Q64511 1xPhospho [S]	FALSE	High	[R].KASGSENEGDYNPGR.[K]	1xPhospho [S]; 1xTMT10plex [K1]; 1xTMT10plex [N-Term]	0.000167004	1	1	17	1	2118.99	657.6	662.5	361.5	410.6	266.3	551.1	648.2	654.1	504.2	371.2
Q64511	Q64511 [1535-1549]	Q64511 1xPhospho [S]	FALSE	High	[R].KASGSENEGDYNPGR.[K]	1xPhospho [S]; 1xTMT10plex [N-Term]	0.000167004	1	1	11	1	1889.82	18.8	78.7	256.3	276.5	306.1	103.7	35	47.7	229	252.3
P15864	P15864 [34-46]	P15864 1xPhospho [S36]	FALSE	High	[R].KASGPPVSELITK.[A]	1xPhospho [S3]; 1xTMT10plex [K]; 1xTMT10plex [N-Term]	0.000167004	1	2	14	1	1865.05	50.8	68.2	187.7	183.6	155.9	76	45	47.6	221.5	194.1
Q9WTU0	Q9WTU0 [891-903]	Q9WTU0 1xPhospho [S]	FALSE	High	[R].KGSDDAPYSPTAR.[V]	1xPhospho [S/Y]; 1xTMT10plex [K1]; 1xTMT10plex [N-Term]	0.000167004	1	1	4	1	1902.94	162.3	153.1	70.3	67.3	38.9	97	118	91.6	67.5	40.5
P99027	P99027 [99-115]	P99027 2xPhospho [S102; S105]	FALSE	High	[K].KEESEESDDDMGFGLFD.[-]	2xPhospho [S4; S7]; 1xOxidation [M11]; 1xTMT10plex [N-Term]	0.000167004	1	1	6	1	2354.85	9.4	16.7	28.4	30.9	31.4	22	12.3	15.6	22	21.1
Q8CHP6	Q8CHP6 [266-275]	Q8CHP6 1xPhospho [S269]	FALSE	High	[K].KGGSPGLESR.[S]	1xPhospho [S4]; 1xTMT10plex [K1]; 1xTMT10plex [N-Term]	0.000167004	1	1	2	1	1525.81	63.2	66.1	43.4	47.3	33.2	76.8	81.2	76.2	67.3	50
Q9CW03	Q9CW03 [1059-1079]	Q9CW03 1xPhospho [S1067]	FALSE	High	[K].KGDVEGSQSQDEGEGSGESER.[G]	1xPhospho [S9]; 1xTMT10plex [K1]; 1xTMT10plex [N-Term]	0.000167004	1	1	5	1	2705.19	114.3	105.9	55.6	64.7	39.3	94.4	120	108.4	79.9	49.6
P62071	P62071 [177-191]	P62071 1xPhospho [S186]	FALSE	High	[R].KFQEQECPPSPEPTR.[K]	1xCarbamidomethyl [C7]; 1xPhospho [S10]; 1xTMT10plex [K1]; 1xTMT10plex [N-Term]	0.000167004	1	1	1	1	2368.14	21.8	25.6	16.6	15.3	5.4	14.4	20.2	18.1	6.4	4.7
P62071	P62071 [177-191]	P62071 1xPhospho [S186]	FALSE	High	[R].KFQEQECPPSPEPTR.[K]	1xCarbamidomethyl [C7]; 1xPhospho [S10]; 1xTMT10plex [N-Term]	0.000167004	1	1	2	1	2138.98	11.9	13.2	32	24.2	23.9	16.8	4.9	15.7	16.6	27.6
Q8K019	Q8K019 [490-499]	Q8K019 1xPhospho [S494]	FALSE	High	[K].KEVQSPEQVK.[S]	1xPhospho [S5]; 2xTMT10plex [K1; K10]; 1xTMT10plex [N-Term]	0.000167004	1	1	19	1	1939.09	823.3	791.1	374.2	406.4	293	610.5	771.9	729.6	402.1	330.7
Q8K019	Q8K019 [490-499]	Q8K019 1xPhospho [S494]	FALSE	High	[K].KEVQSPEQVK.[S]	1xPhospho [S5]; 1xTMT10plex [K]; 1xTMT10plex [N-Term]	0.000167004	1	1	13	1	1709.92	18.3	40.9	130.3	118.5	120.1	54.6	25	28.6	102.4	115.1
Q8K019	Q8K019 [490-499]	Q8K019 1xPhospho [S494]	FALSE	High	[K].KEVQSPEQVK.[S]	1xPhospho [S5]; 1xTMT10plex [N-Term]	0.000167004	1	1	8	1	1480.76	13	17.8	357.4	265.5	552.4	25.6	14.6	20.2	141.6	278.8
Q52KI8	Q52KI8 [911-927]	Q52KI8 2xPhospho [T913; S915]	FALSE	High	[R].KETESEAEDDNLDDLER.[H]	2xPhospho [T3; S5]; 1xTMT10plex [K1]; 1xTMT10plex [N-Term]	0.000167004	1	1	23	1	2626.12	813.7	784.7	315.4	333.7	240.1	420.1	737.6	544.8	328.6	247
Q52KI8	Q52KI8 [911-927]	Q52KI8 1xPhospho [S/T]	FALSE	High	[R].KETESEAEDDNLDDLER.[H]	1xPhospho [S/T]; 1xTMT10plex [K1]; 1xTMT10plex [N-Term]	0.000167004	1	1	4	1	2546.15	65.9	69.6	28.6	35.4	17.8	52.2	54	41.8	32.2	33
Q64525	Q64525 [35-44]	Q64525 1xPhospho [Y38]	FALSE	High	[R].KESYSVYVYK.[V]	1xPhospho [Y4]; 1xTMT10plex [N-Term]	0.000167004	1	8	1	1	1574.77	5.3	5.8	41.6	40.9	76.8	5.4	5.6	6.6	19.4	44.2
Q8BU14	Q8BU14 [152-160]	Q8BU14 1xPhospho [T158]	FALSE	High	[K].KEETPGTPK.[K]	1xPhospho [T7]; 1xTMT10plex [K]; 1xTMT10plex [N-Term]	0.000167004	1	1	3	1	1524.81	42.1	100	135.5	102.3	110.7	129.2	27.5	73.3	138.7	134.1
P47955	P47955 [98-114]	P47955 2xPhospho [S101; S104]	FALSE	High	[K].KEESEESEDDMGFGLFD.[-]	2xPhospho [S4; S7]; 1xOxidation [M11]; 1xTMT10plex [K1]; 1xTMT10plex [N-Term]	0.000167004	1	1	13	1	2598.03	391.2	360.3	254.1	214.5	203.9	304.9	405.6	463.6	253	293.8
P47955	P47955 [98-114]	P47955 1xPhospho [S101]	FALSE	High	[K].KEESEESEDDMGFGLFD.[-]	1xPhospho [S4]; 1xOxidation [M11]; 1xTMT10plex [K1]; 1xTMT10plex [N-Term]	0.000167004	1	1	1	1	2518.06	25.5	28.7	21.2	15.9	13.6	23.3	25.9	31.9	29.6	16.8
P99027	P99027 [99-115]	P99027 2xPhospho [S102; S105]	FALSE	High	[K].KEESEESDDDMGFGLFD.[-]	2xPhospho [S4; S7]; 1xOxidation [M11]; 1xTMT10plex [K1]; 1xTMT10plex [N-Term]	0.000167004	1	1	5	1	2584.01	143.6	130.7	90.5	77.6	97.6	98.8	145.5	158.2	90.8	99.7
Q8BTI8	Q8BTI8 [431-448]	Q8BTI8 2xPhospho [S434; S435]	FALSE	High	[R].HASSSPESLKPTPAPGSR.[R]	2xPhospho [S4; S5]; 1xTMT10plex [K10]; 1xTMT10plex [N-Term]	0.000167004	1	1	3	0	2424.17	50.9	63.8	17.2	27.2	10.8	35.2	42.4	48	26.1	26.5
Q80VA0	Q80VA0 [98-110]	Q80VA0 1xPhospho [S103]	FALSE	High	[R].HAGGDSQRDVMQR.[Q]	1xPhospho [S6]; 1xOxidation [M11]; 1xTMT10plex [N-Term]	0.000167004	1	1	1	1	1781.8	20.3	24.7	20.6	35.1	32.3	38.6	32.9	47.3	37.5	32.4
Q924K8	Q924K8 [510-519]	Q924K8 1xPhospho [S516]	FALSE	High	[R].HAELSGSPLK.[S]	1xPhospho [S7]; 1xTMT10plex [K10]; 1xTMT10plex [N-Term]	0.000167004	1	1	4	0	1576.85	47.6	44.2	22	28.5	14.3	30.4	41.7	34.2	25.9	19.3
Q9WTU0	Q9WTU0 [892-903]	Q9WTU0 1xPhospho [S/Y]	FALSE	High	[K].GSDDAPYSPTAR.[V]	1xPhospho [S/Y]; 1xTMT10plex [N-Term]	0.000167004	1	1	6	0	1545.68	102.7	90.9	93	96.6	84.7	60	64.7	46.5	55.2	47.2
P51859	P51859 [127-146]	P51859 1xPhospho [S]	FALSE	High	[K].GSAEGSSDEEGKLVIDEPAK.[E]	1xPhospho [S]; 1xTMT10plex [K20]; 1xTMT10plex [N-Term]	0.000167004	1	1	2	1	2556.25	40.9	57.7	77.8	49.9	52.4	35.2	32.9	27.4	49.1	52.7
P51859	P51859 [127-146]	P51859 1xPhospho [S133]	FALSE	High	[K].GSAEGSSDEEGKLVIDEPAK.[E]	1xPhospho [S7]; 1xTMT10plex [N-Term]	0.000167004	1	1	1	1	2327.09	20.6	22.3	30.2	16.4	41.7	18.8	18.7	13.4	21.6	26.7
Q8BTI8	Q8BTI8 [1432-1443]	Q8BTI8 1xPhospho [S]	FALSE	High	[R].GRSECDSSPEPK.[A]	1xCarbamidomethyl [C5]; 1xPhospho [S]; 1xTMT10plex [K12]; 1xTMT10plex [N-Term]	0.000167004	1	1	2	1	1886.87	49.3	90.2	63.4	66.9	66.7	86.9	93.8	109.7	50.7	50.1
Q3UJV1	Q3UJV1 [324-337]	Q3UJV1 1xPhospho [S330]	FALSE	High	[R].GRPAHPSPSPTGSR.[A]	1xPhospho [S7]; 1xTMT10plex [N-Term]	0.000167004	1	1	2	0	1712.84	31.6	37	39	47.4	56.9	42.5	55.3	47.9	64	48.2
Q6QI06	Q6QI06 [17-32]	Q6QI06 1xPhospho [S21]	FALSE	High	[R].GRNDSGEENVPLDLTR.[E]	1xPhospho [S5]; 1xTMT10plex [N-Term]	0.000167004	1	1	3	1	2080.99	53.4	48.6	46.5	53.7	54.5	50	55.2	53.9	60.9	48
Q64012	Q64012 [132-141]	Q64012 1xPhospho [S135]	FALSE	High	[R].GRLSPVPVPR.[A]	1xPhospho [S4]; 1xTMT10plex [N-Term]	0.000167004	1	1	7	1	1386.78	135.8	149	170.8	151.2	173.4	122.4	125	136.5	121.2	204.9
Q8BR65	Q8BR65 [42-59]	Q8BR65 1xPhospho [S45]	FALSE	High	[R].GRESDEDTEDASETDLAK.[H]	1xPhospho [S4]; 1xTMT10plex [K18]; 1xTMT10plex [N-Term]	0.000167004	1	1	1	1	2506.12	41.1	36.5	20.9	14.3	13.1	23.7	27	22.9	16.6	15
Q64707	Q64707 [412-427]	Q64707 1xPhospho [S]	FALSE	High	[R].GREEDSSPGPQSQSHR.[T]	1xPhospho [S]; 1xTMT10plex [N-Term]	0.000167004	1	1	2	1	2062.91	29.4	37.5	54.9	46.8	57.6	44.7	43.4	42.3	45.7	55.5
Q8BTI8	Q8BTI8 [1432-1443]	Q8BTI8 2xPhospho [S1434; S1438]	FALSE	High	[R].GRSECDSSPEPK.[A]	1xCarbamidomethyl [C5]; 2xPhospho [S3; S7]; 1xTMT10plex [K12]; 1xTMT10plex [N-Term]	0.000167004	1	1	2	1	1966.84	80.3	73.8	43.8	47.1	29.3	65	83.1	62.2	36.5	27.6
Q9D0B0	Q9D0B0 [202-210]	Q9D0B0 1xPhospho [S205]	FALSE	High	[R].GRDSPYQSR.[G]	1xPhospho [S4]; 1xTMT10plex [N-Term]	0.000167004	1	1	3	1	1374.64	230.6	262	301.8	243	275	177.7	171.8	160.9	202.2	207.5
Q8VEJ9	Q8VEJ9 [94-107]	Q8VEJ9 1xPhospho [S97]	FALSE	High	[K].GSDSDSEGDNPEKK.[K]	1xPhospho [S4]; 2xTMT10plex [K13; K14]; 1xTMT10plex [N-Term]	0.000167004	1	1	1	1	2232.06	102.8	68	35.4	25.9	13.8	49.6	93.1	90.9	50.7	34.7
P30999	P30999 [345-354]	P30999 2xPhospho [S346; S349]	FALSE	High	[R].GSLASLDSLR.[K]	2xPhospho [S2; S5]; 1xTMT10plex [N-Term]	0.000167004	1	1	6	0	1407.65	156.8	136.7	126.8	88.3	93.6	191.5	191.6	168.1	140.3	142.4
P30999	P30999 [345-354]	P30999 1xPhospho [S346]	FALSE	High	[R].GSLASLDSLR.[K]	1xPhospho [S2]; 1xTMT10plex [N-Term]	0.000167004	1	1	2	0	1327.68	38.9	33.2	46.5	27.1	46.6	49.2	46.4	42.7	39.3	43
P48678	P48678 [569-584]	P48678 1xPhospho [S]	FALSE	High	[R].GSHCSGSGDPAEYNLR.[S]	1xCarbamidomethyl [C4]; 1xPhospho [S]; 1xTMT10plex [N-Term]	0.000167004	1	1	6	0	2015.85	17.6	18.3	21.7	31.1	36.3	36.2	27.5	42.7	28.4	38.7
Q9JLF6	Q9JLF6 [93-105]	Q9JLF6 1xPhospho [S94]	FALSE	High	[R].GSGVNAAGDGTIR.[E]	1xPhospho [S2]; 1xTMT10plex [N-Term]	0.000167004	1	1	3	0	1483.71	153.9	126.8	156.9	152.4	174.8	140.2	134.6	139.8	142	148.1
Q99L88	Q99L88 [70-91]	Q99L88 1xPhospho [S86]	FALSE	High	[R].GSGTGHPVPGVAQAPDSPAGVR.[T]	1xPhospho [S17]; 1xTMT10plex [N-Term]	0.000167004	1	1	2	0	2323.14	7.6	6.6	9.6	10.3	11.7	21.1	18.8	25.7	21.6	23.1
Q7TMY8	Q7TMY8 [1902-1915]	Q7TMY8 1xPhospho [S/T]	FALSE	High	[R].GSGTASDDEFENLR.[I]	1xPhospho [S/T]; 1xTMT10plex [N-Term]	0.000167004	1	1	6	0	1806.77	188.6	193.9	203.8	258.4	286.5	187.2	197.2	194	245.6	306.6
Q8BLR5	Q8BLR5 [421-437]	Q8BLR5 1xPhospho [S435]	FALSE	High	[R].GSGPQPSPVSSQDSSPR.[V]	1xPhospho [S15]; 1xTMT10plex [N-Term]	0.000167004	1	1	3	0	1978.91	36.9	40.8	44.4	44.7	49.6	33.9	38.2	42.6	66.2	80.4
Q9R1Y5	Q9R1Y5 [309-330]	Q9R1Y5 1xPhospho [S313]	FALSE	High	[R].GSGGSPGPEPPGRPDGSSLLYR.[W]	1xPhospho [S5]; 1xTMT10plex [N-Term]	0.000167004	1	1	1	0	2449.17	16.4	22.7	20.8	34.5	36	30	24.5	28.1	23.5	38.7
Q5XJE5	Q5XJE5 [277-286]	Q5XJE5 1xPhospho [S280]	FALSE	High	[R].GSDSEDEVLR.[L]	1xPhospho [S4]; 1xTMT10plex [N-Term]	0.000167004	1	1	4	0	1415.63	78.2	74.8	63.4	69.1	94.1	45.5	51.4	47.3	66.9	60.4
Q921C3	Q921C3 [1850-1863]	Q921C3 1xPhospho [S1857]	FALSE	High	[R].GSETDVDSDGGAVR.[E]	1xPhospho [S8]; 1xTMT10plex [N-Term]	0.000167004	1	1	4	0	1673.72	64.7	70.1	81.1	74	80	42.8	45.5	40.1	45.1	53.1
Q8R0G9	Q8R0G9 [497-508]	Q8R0G9 1xPhospho [S]	FALSE	High	[R].GSESMVFETTTK.[N]	1xPhospho [S]; 1xOxidation [M5]; 1xTMT10plex [N-Term]	0.000167004	1	1	3	0	1641.73	15.4	12.4	19.1	19.3	22	8.3	10.5	12.9	13.8	21.1
Q8BJQ2	Q8BJQ2 [54-73]	Q8BJQ2 1xPhospho [S67]	FALSE	High	[R].GSEIDQVVPAAQSSPVSCEK.[R]	1xCarbamidomethyl [C18]; 1xPhospho [S14]; 1xTMT10plex [K20]; 1xTMT10plex [N-Term]	0.000167004	1	1	2	0	2626.28	71.2	74.7	41	57.2	34.9	34.4	53.9	48.7	28.4	30.2
Q9EQQ0	Q9EQQ0 [443-458]	Q9EQQ0 1xPhospho [S455]	FALSE	High	[K].GSGEASSDSIDHSPAK.[K]	1xPhospho [S13]; 1xTMT10plex [N-Term]	0.000167004	1	1	1	0	1853.81	8.3	16	41.1	41.2	54.3	18.7	11.7	13.3	34.1	39.1
O35126	O35126 [31-46]	O35126 1xPhospho [S34]	FALSE	High	[R].GRASPGGVSTSSSDGK.[A]	1xPhospho [S4]; 1xTMT10plex [K16]; 1xTMT10plex [N-Term]	0.000167004	1	1	1	1	1987.99	25.4	17.6	16	22.9	19.4	16.3	19.4	25.7	16.3	19.7
A2BH40	A2BH40 [695-711]	A2BH40 2xPhospho [S699; S]	FALSE	High	[R].GPSPSPVGSPASVAQSR.[S]	2xPhospho [S5; S]; 1xTMT10plex [N-Term]	0.000167004	1	1	17	0	1969.9	134	147.2	112.8	109.7	113.5	110.3	105.1	107.2	108.4	116.1
A2BH40	A2BH40 [695-711]	A2BH40 1xPhospho [S697]	FALSE	High	[R].GPSPSPVGSPASVAQSR.[S]	1xPhospho [S3]; 1xTMT10plex [N-Term]	0.000167004	1	1	11	0	1889.93	135.4	145.3	128.6	136.3	129.2	123.6	113	115.8	134.9	157.2
Q9WTQ5	Q9WTQ5 [568-588]	Q9WTQ5 1xPhospho [S/T]	FALSE	High	[K].GPSEAPQEAEAEEGATSDGEK.[K]	1xPhospho [S/T]; 1xTMT10plex [K21]; 1xTMT10plex [N-Term]	0.000167004	1	1	5	0	2627.18	189.4	140.9	91.5	75.7	70.7	105.6	162.1	127.8	82	54.9
Q3V3V9	Q3V3V9 [1000-1014]	Q3V3V9 1xPhospho [T1007]	FALSE	High	[R].GPRPDLETSPGAAAR.[A]	1xPhospho [T8]; 1xTMT10plex [N-Term]	0.000167004	1	1	1	0	1803.9	19.3	17.4	20.3	17.7	20.4	19.4	19.8	20.3	16.8	23.3
Q9CSN1	Q9CSN1 [221-236]	Q9CSN1 2xPhospho [S224; S232]	FALSE	High	[R].GPPSPPAPVMHSPSRK.[M]	2xPhospho [S4; S12]; 1xOxidation [M10]; 1xTMT10plex [N-Term]	0.000167004	1	1	9	1	2046.94	70.5	63.1	85.8	100.2	110.2	61.9	60.9	61.1	60.7	88.5
Q9CSN1	Q9CSN1 [221-235]	Q9CSN1 2xPhospho [S224; S232]	FALSE	High	[R].GPPSPPAPVMHSPSR.[K]	2xPhospho [S4; S12]; 1xOxidation [M10]; 1xTMT10plex [N-Term]	0.000167004	1	1	191	0	1918.85	678.8	665.1	658.3	662	691.9	680.9	663.9	719.3	714.3	758.2
Q9CSN1	Q9CSN1 [221-235]	Q9CSN1 2xPhospho [S224; S232]	FALSE	High	[R].GPPSPPAPVMHSPSR.[K]	2xPhospho [S4; S12]; 1xTMT10plex [N-Term]	0.000167004	1	1	27	0	1902.85	32.1	34.3	36.9	37.9	39.6	25	27.2	34.9	27.5	28
P09470	P09470 [1300-1310]	P09470 1xPhospho [S1305]	FALSE	High	[R].GPQFGSEVELR.[H]	1xPhospho [S6]; 1xTMT10plex [N-Term]	0.000167004	1	1	8	0	1527.74	77.7	66.3	102.4	165.6	228.2	271.7	192.1	380	257.4	313.5
Q9CQV4	Q9CQV4 [305-328]	Q9CQV4 2xPhospho [S313; S320]	FALSE	High	[R].GQTPLTEGSEDLDGHSDPEESFAR.[D]	2xPhospho [S9; S16]; 1xTMT10plex [N-Term]	0.000167004	1	1	13	0	2963.22	55.8	51.8	70.4	71.5	79.1	56.3	53.4	57.6	82.2	71.7
A2A5R2	A2A5R2 [1530-1543]	A2A5R2 1xPhospho [S1535]	FALSE	High	[R].GQSQLSNPTDDSWK.[G]	1xPhospho [S6]; 1xTMT10plex [K14]; 1xTMT10plex [N-Term]	0.000167004	1	1	3	0	2101	162.5	140.2	65.5	76.3	48.2	101.4	149.8	153.4	71.6	69.3
Q6P1D7	Q6P1D7 [905-915]	Q6P1D7 1xPhospho [S909]	FALSE	High	[R].GQQSSPIAGHR.[N]	1xPhospho [S5]; 1xTMT10plex [N-Term]	0.000167004	1	1	1	0	1446.71	15.2	13.8	29.9	31.7	24.6	30.2	15.1	16.1	22.3	28.2
Q8C156	Q8C156 [18-29]	Q8C156 1xPhospho [S25]	FALSE	High	[R].GQQDVLSSPLER.[V]	1xPhospho [S8]; 1xTMT10plex [N-Term]	0.000167004	1	1	1	0	1637.81	14	14.5	20.8	11.3	16.4	21.4	16.5	16.5	14.5	11.5
Q9CPV9	Q9CPV9 [335-347]	Q9CPV9 1xPhospho [S342]	FALSE	High	[K].GQEGGEPSEETPM.[-]	1xPhospho [S8]; 1xOxidation [M13]; 1xTMT10plex [N-Term]	0.000167004	1	1	2	0	1672.66	73.8	38.5	20.9	12.6	14.5	21.4	65.8	31.9	17.5	19
Q8K3J5	Q8K3J5 [228-242]	Q8K3J5 1xPhospho [S231]	FALSE	High	[K].GQISEDDCASDPISK.[Q]	1xCarbamidomethyl [C8]; 1xPhospho [S4]; 1xTMT10plex [K15]; 1xTMT10plex [N-Term]	0.000167004	1	1	2	0	2159.99	47.6	39.8	30.7	26	20.6	31	51.4	29.3	19.2	14.2
O55111	O55111 [713-723]	O55111 1xPhospho [S718]	FALSE	High	[K].GQHELSEVDGR.[W]	1xPhospho [S6]; 1xTMT10plex [N-Term]	0.000167004	1	1	1	0	1535.71	12.4	15.5	15.7	25.6	15.7	20.2	24.4	21.4	20.2	14.6
O08550	O08550 [2076-2088]	O08550 1xPhospho [T2079]	FALSE	High	[R].GQGTPPSGPGVGR.[G]	1xPhospho [T4]; 1xTMT10plex [N-Term]	0.000167004	1	1	3	0	1475.72	62.3	72.6	63	71.4	60.6	29.7	50.6	30.9	54.7	58.4
P51830	P51830 [605-622]	P51830 1xPhospho [S613]	FALSE	High	[R].GQGTASPGSVSDLAQTVK.[T]	1xPhospho [S9]; 1xTMT10plex [K18]; 1xTMT10plex [N-Term]	0.000167004	1	1	2	0	2241.15	14	18	10.5	13.4	11.5	21.5	27.7	21.6	11.4	19.9
Q8BH65	Q8BH65 [15-25]	Q8BH65 1xPhospho [S16]	FALSE	High	[R].GSLDEAGAEGR.[E]	1xPhospho [S2]; 1xTMT10plex [N-Term]	0.000167004	1	1	1	0	1370.62	36.2	30.5	32.8	26	28.3	29	30.6	26.9	32.3	24.9
P02535	P02535 [33-51]	P02535 1xPhospho [S]	FALSE	High	[R].GSLGGGYSSGGFSGGSFSR.[G]	1xPhospho [S]; 1xTMT10plex [N-Term]	0.000167004	1	1	2	0	2032.9	21	17.4	29	30.5	25.3	7	9.3	8.8	10	8.1
Q9JIX8	Q9JIX8 [832-847]	Q9JIX8 1xPhospho [S/T]	FALSE	High	[K].GVQAGNSDTEGGQPGR.[K]	1xPhospho [S/T]; 1xTMT10plex [N-Term]	0.000167004	1	1	5	0	1838.82	56	84.6	96.3	54.1	70.9	87	93.1	61.7	56.4	59.8
P06800	P06800 [1264-1293]	P06800 1xPhospho [S1286]	FALSE	High	[R].GVGTPEPTNSAEEPEHAANGSASPAPTQSS.[-]	1xPhospho [S23]; 1xTMT10plex [N-Term]	0.000167004	1	1	1	0	3186.41	22.4	19.1	22.4	24.1	30.4	12.3	17.6	13.1	17.3	15.4
Q6ZPS6	Q6ZPS6 [732-744]	Q6ZPS6 1xPhospho [S738]	FALSE	High	[R].GVAPADSPDAPRR.[S]	1xPhospho [S7]; 1xTMT10plex [N-Term]	0.000167004	1	1	4	1	1617.79	23.4	22.7	26.9	40.7	41.9	23.5	26.3	25.1	31	37.7
Q8K3W3	Q8K3W3 [137-158]	Q8K3W3 1xPhospho [S145]	FALSE	High	[K].GTVTGERQSGDGQESTEPVENK.[V]	1xPhospho [S9]; 1xTMT10plex [K22]; 1xTMT10plex [N-Term]	0.000167004	1	1	1	1	2843.35	31.9	31.7	18.7	22.4	17.1	26.6	29.3	30.9	25.9	32
Q8K3W3	Q8K3W3 [137-158]	Q8K3W3 1xPhospho [S145]	FALSE	High	[K].GTVTGERQSGDGQESTEPVENK.[V]	1xPhospho [S9]; 1xTMT10plex [N-Term]	0.000167004	1	1	2	1	2614.18	4.7	20.2	62.2	93.9	136.7	24.4	9	6.9	57.1	91.4
Q3TYA6	Q3TYA6 [44-63]	Q3TYA6 1xPhospho [S51]	FALSE	High	[K].GTVAVGDSEEDGEDVFEVER.[I]	1xPhospho [S8]; 1xTMT10plex [N-Term]	0.000167004	1	1	3	0	2448.07	32	23.2	15.3	11.7	10.8	14.7	22.6	26.5	13.5	10.1
Q9CU62	Q9CU62 [945-968]	Q9CU62 1xPhospho [S957]	FALSE	High	[K].GTMDDISQEEGSSQGEESVSGSQR.[T]	1xPhospho [S13]; 1xOxidation [M3]; 1xTMT10plex [N-Term]	0.000167004	1	1	1	0	2825.16	67.8	38.8	14.5	12.5	9.8	26.7	46.9	25.7	22.1	17
Q9JIX8	Q9JIX8 [832-848]	Q9JIX8 1xPhospho [S838]	FALSE	High	[K].GVQAGNSDTEGGQPGRK.[R]	1xPhospho [S7]; 1xTMT10plex [K17]; 1xTMT10plex [N-Term]	0.000167004	1	1	1	1	2196.08	44.8	55.7	41	41.6	25.5	62.5	77.9	65.1	31	21.9
Q9QXS1	Q9QXS1 [4617-4634]	Q9QXS1 2xPhospho [S/T]	FALSE	High	[K].GYYSPYSVSGSGSTAGSR.[T]	2xPhospho [S/Y/T]; 1xTMT10plex [N-Term]	0.000167004	1	1	8	0	2171.89	47	48.6	42.9	59.2	48.2	59.2	54.3	73.3	63.3	59
Q9QXS1	Q9QXS1 [4617-4634]	Q9QXS1 1xPhospho [S/Y/T]	FALSE	High	[K].GYYSPYSVSGSGSTAGSR.[T]	1xPhospho [S/Y/T]; 1xTMT10plex [N-Term]	0.000167004	1	1	21	0	2091.92	105.4	91.1	117.4	142.3	173.7	134.2	138.4	167.9	159.5	185
P60710	P60710 [197-206]	P60710 1xPhospho [T203]	FALSE	High	[R].GYSFTTTAER.[E]	1xPhospho [T7]; 1xTMT10plex [N-Term]	0.000167004	1	2	1	0	1441.66	34.7	40	32.5	38.1	44.5	28.7	30.7	41	36.1	41.7
Q8CGB6	Q8CGB6 [817-827]	Q8CGB6 1xPhospho [S825]	FALSE	High	[R].GYPSPGAHSPR.[A]	1xPhospho [S9]; 1xTMT10plex [N-Term]	0.000167004	1	1	3	0	1434.67	15.3	15.6	21.5	31.1	25	26.7	14	27	28.2	31.2
Q9CWK3	Q9CWK3 [190-202]	Q9CWK3 1xPhospho [S196]	FALSE	High	[K].GTGRPNSPQRLDR.[L]	1xPhospho [S7]; 1xTMT10plex [N-Term]	0.000167004	1	1	1	1	1762.89	5.4	9.8	22	53.8	57.3	18.8	22.7	21.6	33.7	46
Q9CWK3	Q9CWK3 [190-199]	Q9CWK3 1xPhospho [S196]	FALSE	High	[K].GTGRPNSPQR.[L]	1xPhospho [S7]; 1xTMT10plex [N-Term]	0.000167004	1	1	3	0	1378.68	169.7	169.4	308.8	229.5	311.3	168.4	175.1	165	200.4	263
Q9QWL7	Q9QWL7 [16-26]	Q9QWL7 1xPhospho [S]	FALSE	High	[K].GSSGLGGGSSR.[T]	1xPhospho [S]; 1xTMT10plex [N-Term]	0.000167004	1	1	4	0	1230.57	55.8	51.8	92.1	66.9	68.1	86.4	59.9	58.3	73.2	80.8
Q3UH68	Q3UH68 [224-240]	Q3UH68 1xPhospho [S231]	FALSE	High	[R].GSSDGRGSDSESDLPHR.[K]	1xPhospho [S8]; 1xTMT10plex [N-Term]	0.000167004	1	1	1	1	2067.89	66.2	53.8	79.4	89.8	109.1	91.3	85	95.7	100.8	133.7
A2RSY1	A2RSY1 [510-519]	A2RSY1 1xPhospho [S515]	FALSE	High	[R].GSRPASPAAR.[L]	1xPhospho [S6]; 1xTMT10plex [N-Term]	0.000167004	1	1	1	0	1278.65	55.3	75.7	104.2	86.1	74.2	52.4	61.4	40.3	68.8	63.8
Q99L88	Q99L88 [203-220]	Q99L88 1xPhospho [S218]	FALSE	High	[K].GSPVSEIGWETPPPESPR.[L]	1xPhospho [S16]; 1xTMT10plex [N-Term]	0.000167004	1	1	3	0	2231.06	51.2	45.5	36.5	33	47.5	50.9	66.7	85.3	43.2	65.7
O35601	O35601 [221-229]	O35601 1xPhospho [S222]	FALSE	High	[K].GSPVQLGAK.[S]	1xPhospho [S2]; 1xTMT10plex [K9]; 1xTMT10plex [N-Term]	0.000167004	1	1	6	0	1394.78	239.8	227.1	122.5	123.1	90.3	176.7	186.4	161.3	107.9	117.5
O35601	O35601 [221-229]	O35601 1xPhospho [S222]	FALSE	High	[K].GSPVQLGAK.[S]	1xPhospho [S2]; 1xTMT10plex [N-Term]	0.000167004	1	1	3	0	1165.62	18.7	23.8	99.1	73.1	111.9	25.6	17	13.6	56.6	105
Q148V8	Q148V8 [936-946]	Q148V8 1xPhospho [S937]	FALSE	High	[K].GSPTSTYPDRR.[G]	1xPhospho [S2]; 1xTMT10plex [N-Term]	0.000167004	1	1	1	1	1545.73	24.5	27.7	34.8	37.3	37.4	28.1	35.9	25.6	32	36.7
Q62188	Q62188 [521-531]	Q62188 1xPhospho [S522]	FALSE	High	[R].GSPTRPNPPVR.[N]	1xPhospho [S2]; 1xTMT10plex [N-Term]	0.000167004	1	1	14	0	1486.77	189.6	171.1	236.7	276.2	372.4	213.5	176.1	237.9	283.5	337.8
A2A7S8	A2A7S8 [401-418]	A2A7S8 1xPhospho [S402]	FALSE	High	[R].GSPSGGSTAETSDTASIR.[S]	1xPhospho [S2]; 1xTMT10plex [N-Term]	0.000167004	1	1	3	0	1989.9	12.9	12.3	14.2	22.6	28.8	11.4	14.7	13.8	27.8	40.3
Q9EP97	Q9EP97 [205-221]	Q9EP97 1xPhospho [S206]	FALSE	High	[R].GSPPVPSGPPMEEDGLR.[W]	1xPhospho [S2]; 1xOxidation [M11]; 1xTMT10plex [N-Term]	0.000167004	1	1	4	0	2046.94	55	43.9	37.1	36.4	19.9	31.1	45.5	49.7	40.3	33.6
Q60980	Q60980 [70-83]	Q60980 2xPhospho [S71; S78]	FALSE	High	[R].GSPPAAGGSPSSLK.[F]	2xPhospho [S2; S9]; 1xTMT10plex [K14]; 1xTMT10plex [N-Term]	0.000167004	1	1	10	0	1830.88	51.8	52.8	35.1	31.8	20.6	30.7	47.7	33.6	36.8	20.9
Q60980	Q60980 [70-83]	Q60980 1xPhospho [S]	FALSE	High	[R].GSPPAAGGSPSSLK.[F]	1xPhospho [S]; 1xTMT10plex [K14]; 1xTMT10plex [N-Term]	0.000167004	1	1	13	0	1750.91	125.8	116	69.5	89.8	66.9	80.3	90.1	80.8	93	65.2
Q60980	Q60980 [70-83]	Q60980 1xPhospho [S71]	FALSE	High	[R].GSPPAAGGSPSSLK.[F]	1xPhospho [S2]; 1xTMT10plex [N-Term]	0.000167004	1	1	4	0	1521.75	8.5	10	86.4	87.9	140	13.3	6.1	6.6	54.5	79.4
Q8K3G5	Q8K3G5 [107-120]	Q8K3G5 1xPhospho [S115]	FALSE	High	[K].GSPLSNRQSPQTLK.[R]	1xPhospho [S9]; 1xTMT10plex [K14]; 1xTMT10plex [N-Term]	0.000167004	1	1	3	1	2051.11	225.3	181.9	144.2	158.3	102.7	172.5	201.1	183.7	170	108.6
Q8K3G5	Q8K3G5 [107-120]	Q8K3G5 1xPhospho [S115]	FALSE	High	[K].GSPLSNRQSPQTLK.[R]	1xPhospho [S9]; 1xTMT10plex [N-Term]	0.000167004	1	1	1	1	1821.94	8.7	7.7	26	24.2	29.5	12.8	11.7	10.3	15.4	22.7
Q05793	Q05793 [883-893]	Q05793 1xPhospho [S888]	FALSE	High	[R].GSLGTSGETCR.[C]	1xCarbamidomethyl [C10]; 1xPhospho [S6]; 1xTMT10plex [N-Term]	0.000167004	1	1	3	0	1433.63	72.2	71.7	88.8	148.5	173.7	140.5	117.4	133.7	144.8	134.1
Q3U0V1	Q3U0V1 [480-489]	Q3U0V1 1xPhospho [S481]	FALSE	High	[R].GSPQQIDHAK.[Q]	1xPhospho [S2]; 1xTMT10plex [K10]; 1xTMT10plex [N-Term]	0.000167004	1	1	1	0	1618.84	26.4	27.6	19.3	16.5	13.3	19.7	15.6	15.2	16.4	11.1
Q8CHU3	Q8CHU3 [171-188]	Q8CHU3 1xPhospho [S]	FALSE	High	[R].GSSQPNLSTSYSEQEYGK.[A]	1xPhospho [S]; 1xTMT10plex [K18]; 1xTMT10plex [N-Term]	0.000167004	1	1	3	0	2500.16	31.6	32.9	15.7	15.6	13.8	33.8	41.4	38.8	20.6	22.3
Q8VDD5	Q8VDD5 [1938-1957]	Q8VDD5 1xPhospho [S/T]	FALSE	High	[K].GTGDCSDEEVDGKADGADAK.[A]	1xCarbamidomethyl [C5]; 1xPhospho [S/T]; 2xTMT10plex [K13; K20]; 1xTMT10plex [N-Term]	0.000167004	1	1	8	1	2764.26	473.7	284.5	116.2	160.8	104.6	419.6	916.8	799.6	193	125.4
Q8VDD5	Q8VDD5 [1938-1957]	Q8VDD5 1xPhospho [S/T]	FALSE	High	[K].GTGDCSDEEVDGKADGADAK.[A]	1xCarbamidomethyl [C5]; 1xPhospho [S/T]; 1xTMT10plex [K]; 1xTMT10plex [N-Term]	0.000167004	1	1	14	1	2535.1	245	631.7	977.6	1507.2	1295.9	1126.8	250.1	551.2	918.4	964.3
Q8VDD5	Q8VDD5 [1938-1957]	Q8VDD5 1xPhospho [S1943]	FALSE	High	[K].GTGDCSDEEVDGKADGADAK.[A]	1xCarbamidomethyl [C5]; 1xPhospho [S6]; 1xTMT10plex [N-Term]	0.000167004	1	1	6	1	2305.93	4	7.4	65.7	82.7	120.8	18.2	4.6	7	30.6	55.5
Q8VDD5	Q8VDD5 [1938-1950]	Q8VDD5 1xPhospho [S1943]	FALSE	High	[K].GTGDCSDEEVDGK.[A]	1xCarbamidomethyl [C5]; 1xPhospho [S6]; 1xTMT10plex [K13]; 1xTMT10plex [N-Term]	0.000167004	1	1	25	0	1906.81	1074.5	936.4	660.2	598.6	465.3	917.1	1024.5	1016.8	555.2	456.5
Q8VDD5	Q8VDD5 [1938-1950]	Q8VDD5 1xPhospho [S1943]	FALSE	High	[K].GTGDCSDEEVDGK.[A]	1xCarbamidomethyl [C5]; 1xPhospho [S6]; 1xTMT10plex [N-Term]	0.000167004	1	1	14	0	1677.65	51.8	235.7	860	579.6	871.8	322.3	31.8	75.2	305.4	436.5
P43274; P43276; P15864	P43274 [98-106]; P43276 [98-106]; P15864 [98-106]	P43274 1xPhospho [S]; P43276 1xPhospho [S]; P15864 1xPhospho [S]	FALSE	High	[K].GTGASGSFK.[L]	1xPhospho [S]; 1xTMT10plex [K9]; 1xTMT10plex [N-Term]	0.000167004	3	5	24	0	1349.69	3352	3949.5	2475.7	2328.9	1526.9	4125.5	4468.6	3665.6	2821.2	2086.1
P43275	P43275 [100-108]	P43275 1xPhospho [S106]	FALSE	High	[K].GTGAAGSFK.[L]	1xPhospho [S7]; 1xTMT10plex [K9]; 1xTMT10plex [N-Term]	0.000167004	1	1	2	0	1333.69	131.9	273	95.6	108.5	79.3	233.4	229.5	144.9	106.2	80.2
Q5U4C3	Q5U4C3 [905-916]	Q5U4C3 1xPhospho [S912]	FALSE	High	[K].GTEETSWSGEER.[T]	1xPhospho [S8]; 1xTMT10plex [N-Term]	0.000167004	1	1	4	0	1676.7	54.7	65.4	66.1	72.4	78.2	50	51.5	45.6	44.6	59.6
P83741	P83741 [2017-2034]	P83741 1xPhospho [S2027]	FALSE	High	[R].GTEDGSGSPHSPPHLCSK.[S]	1xCarbamidomethyl [C16]; 1xPhospho [S11]; 1xTMT10plex [K18]; 1xTMT10plex [N-Term]	0.000167004	1	1	3	0	2388.11	32.4	34.8	22.4	23	26.7	29	35.5	34.7	29.2	20.1
Q61508	Q61508 [547-559]	Q61508 1xPhospho [S556]	FALSE	High	[R].GTDANPAPGSKEE.[-]	1xPhospho [S10]; 1xTMT10plex [N-Term]	0.000167004	1	1	1	1	1581.7	32.8	18	24.4	27.1	41	17.3	29.1	17.1	32.3	61.8
O35601	O35601 [545-551]	O35601 1xPhospho [S546]	FALSE	High	[R].GSYGYIK.[T]	1xPhospho [S2]; 1xTMT10plex [N-Term]	0.000167004	1	1	6	0	1096.53	30.6	24.9	61	59.6	102.3	29.7	20.7	23.1	63.6	96.7
Q9Z0U1	Q9Z0U1 [1132-1144]	Q9Z0U1 1xPhospho [S1136]	FALSE	High	[R].GSYGSDPEEEEYR.[Q]	1xPhospho [S5]; 1xTMT10plex [N-Term]	0.000167004	1	1	2	0	1826.73	45.9	43	47	43.4	58.3	45.9	43.8	46.5	60.9	61.6
Q6PDQ2	Q6PDQ2 [1522-1532]	Q6PDQ2 2xPhospho [S1524; S1528]	FALSE	High	[K].KMSQPGSPSPK.[T]	2xPhospho [S3; S7]; 1xOxidation [M2]; 1xTMT10plex [N-Term]	0.000167004	1	1	2	1	1548.67	3.4	15.5	329.3	187.6	351.8	20.7	10.8	7.6	109.7	209.3
Q6PDQ2	Q6PDQ2 [1522-1532]	Q6PDQ2 2xPhospho [S1524; S1528]	FALSE	High	[K].KMSQPGSPSPK.[T]	2xPhospho [S3; S7]; 1xOxidation [M2]; 1xTMT10plex [K]; 1xTMT10plex [N-Term]	0.000167004	1	1	8	1	1777.84	57.5	135.4	262.5	204.7	179.3	140.9	78.5	75.4	216.2	168.2
P06800	P06800 [960-973]	P06800 1xPhospho [S964]	FALSE	High	[K].KNRNSNVVPYDFNR.[V]	1xPhospho [S5]; 1xTMT10plex [N-Term]	0.000167004	1	1	4	2	2032	10.7	13.3	90	92.9	129	28.8	20.4	18.6	88.4	108.8
P53986	P53986 [208-219]	P53986 2xPhospho [S210; S213]	FALSE	High	[K].LKSKESLQEAGK.[S]	2xPhospho [S3; S6]; 2xTMT10plex [K4; K]; 1xTMT10plex [N-Term]	0.000167004	1	1	12	2	2165.16	249	1317.1	583.7	857.1	326.5	1291	188	468	883.8	513.9
P53986	P53986 [208-219]	P53986 2xPhospho [S210; S213]	FALSE	High	[K].LKSKESLQEAGK.[S]	2xPhospho [S3; S6]; 1xTMT10plex [K]; 1xTMT10plex [N-Term]	0.000167004	1	1	21	2	1936	58.5	89.8	235.1	212.4	185.6	101.4	65.6	58.1	179	179.1
P14733; P21619	P14733 [389-398]; P21619 [380-389]	P14733 1xPhospho [S392]; P21619 1xPhospho [S383]	FALSE	High	[R].LKLSPSPSSR.[VI]	1xPhospho [S4]; 1xTMT10plex [N-Term]	0.000167004	2	2	15	1	1380.74	91.7	187.3	870.8	875.3	998	200.5	100.2	113.7	423	639.7
Q8BJ71	Q8BJ71 [763-776]	Q8BJ71 1xPhospho [S767]	FALSE	High	[R].LKGTSPSSATRPQR.[V]	1xPhospho [S5]; 1xTMT10plex [N-Term]	0.000167004	1	1	1	1	1794.94	5.2	12.1	98.1	128.3	158.7	20.5	9.3	7.9	92.9	97.3
Q8VE92	Q8VE92 [80-95]	Q8VE92 1xPhospho [S86]	FALSE	High	[K].LHVGNISPTCTNQELR.[A]	1xCarbamidomethyl [C10]; 1xPhospho [S7]; 1xTMT10plex [N-Term]	0.000167004	1	2	2	0	2148.05	92.5	48.7	35.7	27.9	20.4	33.3	76.5	65.5	24.7	23.1
Q0VBL3	Q0VBL3 [122-131]	Q0VBL3 1xPhospho [S127]	FALSE	High	[R].LHSYSSPSTK.[N]	1xPhospho [S6]; 1xTMT10plex [K10]; 1xTMT10plex [N-Term]	0.000167004	1	1	5	0	1644.84	51.1	68.8	51.1	64.4	56.6	43.5	41	38.6	31.8	26.3
Q8C4M7	Q8C4M7 [180-199]	Q8C4M7 1xPhospho [S186]	FALSE	High	[R].LHSAQLSPVDETPATQSQLK.[T]	1xPhospho [S7]; 1xTMT10plex [K20]; 1xTMT10plex [N-Term]	0.000167004	1	1	1	0	2688.4	30.2	31.8	16	22.4	12.2	25.3	19.5	23.1	20.8	19.2
Q8BQ33	Q8BQ33 [594-606]	Q8BQ33 1xPhospho [S599]	FALSE	High	[K].LHPDGSPDTAVEK.[G]	1xPhospho [S6]; 1xTMT10plex [K13]; 1xTMT10plex [N-Term]	0.000167004	1	1	3	0	1903.96	24.3	23.1	9.9	12.5	9.8	13.3	19.7	16.9	9.3	9.5
P54276	P54276 [822-830]	P54276 1xPhospho [S827]	FALSE	High	[K].IHNVGSPLK.[S]	1xPhospho [S6]; 1xTMT10plex [K9]; 1xTMT10plex [N-Term]	0.000167004	1	1	1	0	1502.85	13.7	22.3	10.2	14.3	8	16.6	14.6	18.5	11.9	8.3
Q69ZA1	Q69ZA1 [1241-1252]	Q69ZA1 1xPhospho [T1245]	FALSE	High	[R].ILELTPEPDRPR.[I]	1xPhospho [T5]; 1xTMT10plex [N-Term]	0.000167004	1	1	3	0	1744.92	72.8	67.2	56.5	55.6	48.4	68.1	70	71.3	54.3	58.8
Q5UAK0	Q5UAK0 [362-373]	Q5UAK0 1xPhospho [S368]	FALSE	High	[R].LLDESESAASSR.[A]	1xPhospho [S7]; 1xTMT10plex [N-Term]	0.000167004	1	1	2	0	1573.73	24	31.7	26	24.4	13.3	22.1	29.2	21.1	22	18.8
B2RY56	B2RY56 [667-680]	B2RY56 1xPhospho [S]	FALSE	High	[K].LGASNSPGQPNSVK.[R]	1xPhospho [S]; 1xTMT10plex [K14]; 1xTMT10plex [N-Term]	0.000167004	1	1	17	0	1893.98	255	283	115	109.9	72.3	205	256.5	179.2	121.2	79.2
B2RY56	B2RY56 [667-680]	B2RY56 1xPhospho [S672]	FALSE	High	[K].LGASNSPGQPNSVK.[R]	1xPhospho [S6]; 1xTMT10plex [N-Term]	0.000167004	1	1	4	0	1664.82	7.1	12.5	62.7	32.6	39.3	13.9	6.5	5.4	29.2	37.3
F8VPU2	F8VPU2 [14-27]	F8VPU2 1xPhospho [S/T]	FALSE	High	[R].LGAPENSGISTLER.[G]	1xPhospho [S/T]; 1xTMT10plex [N-Term]	0.000167004	1	1	2	0	1752.87	15.4	12.9	10.6	14.3	17.6	29.1	37.2	28.7	26.1	25.9
Q8BHG1	Q8BHG1 [80-90]	Q8BHG1 1xPhospho [S85]	FALSE	High	[R].LGADESEEEGR.[S]	1xPhospho [S6]; 1xTMT10plex [N-Term]	0.000167004	1	1	2	0	1500.64	185.5	178.4	111.1	143.6	120.3	124	154.7	164.4	135.9	120
Q61699	Q61699 [808-815]	Q61699 1xPhospho [S810]	FALSE	High	[K].IESPKLER.[T]	1xPhospho [S3]; 1xTMT10plex [N-Term]	0.000167004	1	1	4	1	1280.68	21.8	47.7	61.3	81.9	77.2	44	18.8	30.3	52.1	63.2
Q99NA9	Q99NA9 [111-124]	Q99NA9 1xPhospho [S118]	FALSE	High	[R].LESGRADSEDEEER.[L]	1xPhospho [S8]; 1xTMT10plex [N-Term]	0.000167004	1	1	2	1	1930.82	16.6	21.9	18.7	24.5	24.1	22	21.2	17.9	24.7	22.9
Q60611	Q60611 [33-42]	Q60611 1xPhospho [S38]	FALSE	High	[R].LEQNGSPLGR.[G]	1xPhospho [S6]; 1xTMT10plex [N-Term]	0.000167004	1	1	24	0	1379.69	1115.5	1285.6	1085.7	1024.5	910.7	806.2	985.8	736.6	700.4	588.2
Q8C1Z8	Q8C1Z8 [19-32]	Q8C1Z8 1xPhospho [S/T]	FALSE	High	[K].LGTSDGEEERQEPR.[V]	1xPhospho [S/T]; 1xTMT10plex [N-Term]	0.000167004	1	1	4	1	1911.86	42.1	52	32.2	35.7	36.3	33.6	51.3	40.7	48.4	26.5
Q9WUD1	Q9WUD1 [13-31]	Q9WUD1 1xPhospho [S]	FALSE	High	[R].LGTGGGGSPDKSPSAQELK.[E]	1xPhospho [S/T]; 1xTMT10plex [K]; 1xTMT10plex [N-Term]	0.000167004	1	1	7	1	2324.19	49.3	174.6	163.5	183.4	125.7	186.8	45.3	80.7	232.4	162.1
Q9WUD1	Q9WUD1 [13-31]	Q9WUD1 1xPhospho [S]	FALSE	High	[R].LGTGGGGSPDKSPSAQELK.[E]	1xPhospho [S/T]; 1xTMT10plex [N-Term]	0.000167004	1	1	6	1	2095.03	3.9	8.2	32	33.1	36.3	15.4	8.2	7.6	37.9	26.7
Q8BZ03	Q8BZ03 [209-224]	Q8BZ03 1xPhospho [S211]	FALSE	High	[R].LGSSESLPCTAEELSR.[S]	1xCarbamidomethyl [C9]; 1xPhospho [S3]; 1xTMT10plex [N-Term]	0.000167004	1	1	3	0	2044.95	52.4	43.9	19.4	23.8	11.2	30.7	42.8	44.2	16.8	18.8
Q3UZA1	Q3UZA1 [329-346]	Q3UZA1 1xPhospho [S333]	FALSE	High	[R].LGQKSPDANMPEEEGVVR.[E]	1xPhospho [S5]; 1xOxidation [M10]; 1xTMT10plex [N-Term]	0.000167004	1	1	3	1	2281.07	34.4	33.5	53.8	63.6	59.9	40.6	27.8	25.3	43.9	55.1
P50136	P50136 [330-343]	P50136 1xPhospho [S334]	FALSE	High	[R].IGHHSTSDDSSAYR.[S]	1xPhospho [S5]; 1xTMT10plex [N-Term]	0.000167004	1	1	5	0	1841.8	163.7	155.6	108.6	99.3	103	196.2	130.9	173.8	134.6	189.1
Q99PT3	Q99PT3 [362-375]	Q99PT3 1xPhospho [S/T]	FALSE	High	[R].LGGPEGPGSPLLAT.[-]	1xPhospho [S/T]; 1xTMT10plex [N-Term]	0.000167004	1	1	4	0	1574.8	12.5	12.9	15.9	15	22.7	14.4	15.9	11.9	12.5	14.2
P97377	P97377 [10-20]	P97377 2xPhospho [T14; Y15]	FALSE	High	[K].IGEGTYGVVYK.[AG]	2xPhospho [T5; Y6]; 1xTMT10plex [K11]; 1xTMT10plex [N-Term]	0.000167004	1	3	7	0	1803.87	345.8	297.4	87.3	93.1	35.6	135.7	179.5	185.8	41.5	29.4
E9PVX6	E9PVX6 [2421-2438]	E9PVX6 1xPhospho [S]	FALSE	High	[K].LPSSSPPLEPTDTSVTSR.[R]	1xPhospho [S]; 1xTMT10plex [N-Term]	0.000167004	1	1	25	0	2180.07	37.9	46.4	47.7	65.1	36.3	38.3	29.3	43	30.4	30.8
Q9Z103	Q9Z103 [902-913]	Q9Z103 1xPhospho [S904]	FALSE	High	[K].IPSDNLEEPVPK.[V]	1xPhospho [S3]; 1xTMT10plex [K12]; 1xTMT10plex [N-Term]	0.000167004	1	1	2	0	1875.99	49.8	51.1	40.4	33	20.1	34.2	45.7	34.3	29.7	24.1
Q9Z103	Q9Z103 [902-913]	Q9Z103 1xPhospho [S904]	FALSE	High	[K].IPSDNLEEPVPK.[V]	1xPhospho [S3]; 1xTMT10plex [N-Term]	0.000167004	1	1	1	0	1646.82	19.6	24.5	40.4	44.1	42.4	21.4	18	20.3	31.1	27.2
Q80YX1	Q80YX1 [58-75]	Q80YX1 1xPhospho [S72]	FALSE	High	[K].LPMGSQCSVDLESASGEK.[D]	1xCarbamidomethyl [C7]; 1xPhospho [S15]; 1xOxidation [M3]; 1xTMT10plex [K18]; 1xTMT10plex [N-Term]	0.000167004	1	1	3	0	2449.14	101.2	58.8	45.2	37	21.5	35.7	58.7	57.8	22	21.5
P68372	P68372 [47-58]	P68372 1xPhospho [T55]	FALSE	High	[R].INVYYNEATGGK.[Y]	1xPhospho [T9]; 1xTMT10plex [N-Term]	0.000167004	1	1	1	0	1637.78	15.7	11.8	19.6	14.7	21.8	12.8	14.1	10.5	17.1	18.4
Q9ERU9	Q9ERU9 [830-840]	Q9ERU9 1xPhospho [S]	FALSE	High	[K].LNSNNSASPHR.[W]	1xPhospho [S]; 1xTMT10plex [N-Term]	0.000167004	1	1	7	0	1505.71	217	266.1	385.1	339.8	368.9	244.8	191.1	209.8	334.1	300.5
Q9Z103	Q9Z103 [705-715]	Q9Z103 1xPhospho [S708]	FALSE	High	[R].LNQSPGLAPVK.[R]	1xPhospho [S4]; 1xTMT10plex [K11]; 1xTMT10plex [N-Term]	0.000167004	1	1	2	0	1661.94	53.8	44.3	33.8	24.5	6.6	39	43.9	40	21.8	21.1
Q5SW75	Q5SW75 [1212-1222]	Q5SW75 1xPhospho [S]	FALSE	High	[R].IPHSSSSENIR.[D]	1xPhospho [S]; 1xTMT10plex [N-Term]	0.000167004	1	1	2	0	1535.74	12.9	17.4	20	16.4	17.1	13.2	14.5	12.4	26.1	17.4
Q8VHR5	Q8VHR5 [480-499]	Q8VHR5 1xPhospho [S487]	FALSE	High	[R].LQQQAALSPTTAPAVSSVSK.[Q]	1xPhospho [S8]; 1xTMT10plex [K20]; 1xTMT10plex [N-Term]	0.000167004	1	1	2	0	2522.36	21.3	22.3	16.7	15.3	11.7	15.9	21.6	19.6	7.8	15.6
Q9JIX8	Q9JIX8 [723-731]	Q9JIX8 1xPhospho [S729]	FALSE	High	[R].LQPEQGSPK.[K]	1xPhospho [S7]; 1xTMT10plex [K9]; 1xTMT10plex [N-Term]	0.000167004	1	1	13	0	1521.81	361	291.9	134.7	124.4	78.2	202.9	368.1	260	133.2	85.7
Q91XA2	Q91XA2 [207-221]	Q91XA2 1xPhospho [S213]	FALSE	High	[K].LQEEVPSEEQMPQEK.[G]	1xPhospho [S7]; 1xOxidation [M11]; 1xTMT10plex [K15]; 1xTMT10plex [N-Term]	0.000167004	1	1	1	0	2355.12	19.5	16.7	12.4	14.3	6.3	23.8	18	24.4	8.8	17
P25425	P25425 [440-454]	P25425 1xPhospho [S]	FALSE	High	[R].INPPSSGGTSSSPIK.[A]	1xPhospho [S]; 1xTMT10plex [K15]; 1xTMT10plex [N-Term]	0.000167004	1	1	11	0	1967.03	65.2	65.7	36.3	29.7	12.2	45.3	48.7	49.4	26.8	26.5
Q6NZN0	Q6NZN0 [124-134]	Q6NZN0 1xPhospho [S127]	FALSE	High	[R].LNHSPPQSSSR.[Y]	1xPhospho [S4]; 1xTMT10plex [N-Term]	0.000167004	1	1	4	0	1518.73	110.2	156.4	156.9	146.6	149.8	108.9	81.8	81.9	123.5	131.9
Q9DCI3	Q9DCI3 [186-195]	Q9DCI3 1xPhospho [S193]	FALSE	High	[R].LLLVQDASER.[A]	1xPhospho [S8]; 1xTMT10plex [N-Term]	0.000167004	1	1	7	0	1452.77	172.1	153.9	191.9	178.4	213	174.3	201	213.9	245.4	210.1
Q8BMQ2	Q8BMQ2 [602-624]	Q8BMQ2 1xPhospho [S607]	FALSE	High	[K].ILLVDSPGMGDGEDEQQEEGTSK.[Q]	1xPhospho [S6]; 1xOxidation [M9]; 1xTMT10plex [K23]; 1xTMT10plex [N-Term]	0.000167004	1	1	7	0	2988.38	188.6	184.7	94.4	109.9	51.5	128.5	147.7	153.6	105.8	74.8
Q8BMQ2	Q8BMQ2 [602-624]	Q8BMQ2 1xPhospho [S607]	FALSE	High	[K].ILLVDSPGMGDGEDEQQEEGTSK.[Q]	1xPhospho [S6]; 1xOxidation [M9]; 1xTMT10plex [N-Term]	0.000167004	1	1	6	0	2759.22	6.6	17.8	92.3	94.7	114.2	27.4	13.4	9.9	73.3	60
Q3UDW8	Q3UDW8 [231-241]	Q3UDW8 1xPhospho [S238]	FALSE	High	[R].LINSELGSPSR.[A]	1xPhospho [S8]; 1xTMT10plex [N-Term]	0.000167004	1	1	7	0	1481.76	68.5	74.1	94.5	76.4	77	90.8	75.6	84.4	82.2	78.8
F8VPQ2	F8VPQ2 [862-871]	F8VPQ2 1xPhospho [S867]	FALSE	High	[K].ILGQQSPEKK.[L]	1xPhospho [S6]; 1xTMT10plex [K10]; 1xTMT10plex [N-Term]	0.000167004	1	1	2	1	1665.93	20	41.9	44.1	45.8	30.4	34.2	16.9	22.2	34.1	29.4
F8VPQ2	F8VPQ2 [862-871]	F8VPQ2 1xPhospho [S867]	FALSE	High	[K].ILGQQSPEKK.[L]	1xPhospho [S6]; 1xTMT10plex [N-Term]	0.000167004	1	1	5	1	1436.77	12.9	14.5	58.9	48.2	69	14.5	10.9	12.7	33.6	43.6
Q80UU9	Q80UU9 [194-215]	Q80UU9 1xPhospho [T/Y]	FALSE	High	[R].LLKPGEEPSEYTDEEDTKDHSK.[Q]	1xPhospho [T/Y]; 1xTMT10plex [N-Term]	0.000167004	1	1	2	1	2856.3	14.5	12.1	23.3	18.1	28.1	17.5	16.1	15.4	15	23.5
Q6NXI6	Q6NXI6 [775-793]	Q6NXI6 1xPhospho [S]	FALSE	High	[K].IISPGSSTPSSTRSPPPGR.[D]	1xPhospho [S]; 1xTMT10plex [N-Term]	0.000167004	1	1	5	1	2190.11	170.7	167.8	164.1	180	172	173.4	178.4	170.1	165.2	174.3
Q921C3	Q921C3 [1808-1818]	Q921C3 1xPhospho [S]	FALSE	High	[K].ILSDSEDCEEK.[C]	1xCarbamidomethyl [C8]; 1xPhospho [S]; 1xTMT10plex [K11]; 1xTMT10plex [N-Term]	0.000167004	1	1	2	0	1862.85	58.1	46	28.3	24.4	19.9	24	37.6	31.1	7.1	14.4
A2AHJ4	A2AHJ4 [1572-1587]	A2AHJ4 1xPhospho [S1576]	FALSE	High	[K].LLSASEEDESMGGEEK.[E]	1xPhospho [S5]; 1xOxidation [M11]; 1xTMT10plex [K16]; 1xTMT10plex [N-Term]	0.000167004	1	1	1	0	2265.02	26.1	22.5	13.6	10.4	7.3	10.9	20.8	11.9	11.4	7.5
Q9CZB3	Q9CZB3 [168-181]	Q9CZB3 1xPhospho [S172]	FALSE	High	[K].LLQGSPEQGEAVTR.[T]	1xPhospho [S5]; 1xTMT10plex [N-Term]	0.000167004	1	1	4	0	1793.9	41.9	41.9	33.3	28.5	42.6	28.3	38.3	34.7	37.7	40.7
Q69ZR9	Q69ZR9 [911-928]	Q69ZR9 1xPhospho [S921]	FALSE	High	[K].LIPITGGNAGSPEDQHGK.[H]	1xPhospho [S11]; 1xTMT10plex [K18]; 1xTMT10plex [N-Term]	0.000167004	1	1	3	0	2329.2	108.5	101.8	60.7	60.5	39.8	82.2	91.5	82	57.8	40.3
Q921T2	Q921T2 [130-146]	Q921T2 1xPhospho [S]	FALSE	High	[R].LEQHSQQPQLSPATSGR.[G]	1xPhospho [S]; 1xTMT10plex [N-Term]	0.000167004	1	1	9	0	2173.06	77.2	57.4	55.3	57.1	61.8	65.7	70.5	52.6	56.6	47.2
Q6AW69	Q6AW69 [296-312]	Q6AW69 1xPhospho [S297]	FALSE	High	[R].RSSSSSTTPTSATSLYK.[F]	1xPhospho [S2]; 1xTMT10plex [K17]; 1xTMT10plex [N-Term]	0.000167004	1	1	1	1	2299.16	26.4	16.9	11.4	14	8.7	26.6	37.2	34.7	23.2	13.6
Q8BXB6	Q8BXB6 [19-34]	Q8BXB6 1xPhospho [S21]	FALSE	High	[R].KVSVEPQDSHQDAQPR.[G]	1xPhospho [S3]; 1xTMT10plex [N-Term]	0.000167004	1	1	7	1	2130.02	2.8	3.8	30.8	33	55	7.6	3.8	3.2	37	50.3
Q52KI8	Q52KI8 [457-470]	Q52KI8 2xPhospho [S461; S463]	FALSE	High	[R].KVELSESEEDKGSK.[M]	2xPhospho [S5; S7]; 2xTMT10plex [K1; K11]; 1xTMT10plex [N-Term]	0.000167004	1	1	2	2	2412.19	68.2	170.7	77.2	107.8	50.1	115.7	35.7	80	84.6	64.6
Q52KI8	Q52KI8 [457-470]	Q52KI8 2xPhospho [S461; S463]	FALSE	High	[R].KVELSESEEDKGSK.[M]	2xPhospho [S5; S7]; 1xTMT10plex [N-Term]	0.000167004	1	1	12	2	1953.87	192.1	175.3	208.5	234.9	283.7	168.7	187.4	163.6	196.8	232.4
Q8K327	Q8K327 [446-459]	Q8K327 1xPhospho [T/S]	FALSE	High	[R].KTSPASLDFPEPQK.[S]	1xPhospho [T/S]; 1xTMT10plex [N-Term]	0.000167004	1	1	5	1	1853.92	85.1	71.3	92.4	94.1	107.2	74.6	75.6	78.2	76.8	94.8
P43274	P43274 [34-46]	P43274 1xPhospho [S/T]	FALSE	High	[R].KTSGPPVSELITK.[A]	1xPhospho [S/T]; 1xTMT10plex [K]; 1xTMT10plex [N-Term]	0.000167004	1	1	5	1	1895.07	35.5	48.8	121.3	87.9	81.9	52	40.3	41.8	117.4	106.4
P97305	P97305 [342-354]	P97305 1xPhospho [S344]	FALSE	High	[R].KTSEDQAAILPGK.[L]	1xPhospho [S3]; 2xTMT10plex [K1; K13]; 1xTMT10plex [N-Term]	0.000167004	1	1	3	1	2125.19	38.8	37.2	26.6	32.1	22.5	31.2	26.3	48.1	28.9	31.6
P06800	P06800 [1226-1243]	P06800 1xPhospho [S1229]	FALSE	High	[K].KTNSQDKIEFHNEVDGGK.[Q]	1xPhospho [S4]; 1xTMT10plex [K]; 1xTMT10plex [N-Term]	0.000167004	1	1	3	2	2584.28	25.8	24.8	77.9	61.2	70.7	37.4	28.9	23.1	66.4	68.9
Q3TSG4	Q3TSG4 [371-388]	Q3TSG4 1xPhospho [S385]	FALSE	High	[R].KSYESSEDCPEAASSPTR.[K]	1xCarbamidomethyl [C9]; 1xPhospho [S15]; 1xTMT10plex [K1]; 1xTMT10plex [N-Term]	0.000167004	1	1	1	1	2539.14	98.3	98.9	56.7	58.1	33.5	57.7	63.8	49.3	18.9	22.5
Q8K327	Q8K327 [446-459]	Q8K327 1xPhospho [S448]	FALSE	High	[R].KTSPASLDFPEPQK.[S]	1xPhospho [S3]; 1xTMT10plex [K14]; 1xTMT10plex [N-Term]	0.000167004	1	1	2	1	2083.09	117.5	73.4	151	137.4	135	59.5	135	65.5	106.5	114.5
Q99KX1	Q99KX1 [229-240]	Q99KX1 1xPhospho [S237]	FALSE	High	[R].LAIQGPEDSPSR.[Q]	1xPhospho [S9]; 1xTMT10plex [N-Term]	0.000167004	1	1	12	0	1578.77	160	212.4	193.7	219	170.6	161.4	149.7	161.3	162.2	154.2
Q5XF89	Q5XF89 [809-821]	Q5XF89 1xPhospho [S813]	FALSE	High	[K].LAHDSLEDLEVTR.[Y]	1xPhospho [S5]; 1xTMT10plex [N-Term]	0.000167004	1	1	4	0	1806.88	182.3	155.3	131.3	135.7	108.8	116.1	132.6	143.2	114.1	100.3
Q8BQ30	Q8BQ30 [205-214]	Q8BQ30 1xPhospho [S212]	FALSE	High	[R].LAGSGDDSPK.[R]	1xPhospho [S8]; 1xTMT10plex [N-Term]	0.000167004	1	1	2	0	1255.58	26.3	46.2	54.3	41.8	49.2	49.3	24.1	21.9	51.2	56.1
Q80XL6	Q80XL6 [315-324]	Q80XL6 1xPhospho [Y323]	FALSE	High	[K].LAGISQGVYR.[R]	1xPhospho [Y9]; 1xTMT10plex [N-Term]	0.000167004	1	1	1	0	1372.72	20.3	17.2	18.4	14.3	15.4	20.1	19.7	23.3	16.1	7.5
Q9ES00	Q9ES00 [17-34]	Q9ES00 1xPhospho [T/S]	FALSE	High	[R].LAGGQTSQPTTPLTSPQR.[E]	1xPhospho [T/S]; 1xTMT10plex [N-Term]	0.000167004	1	1	4	0	2149.09	95.3	67.1	56.4	41.3	29.7	49.6	76	67.4	50	34.2
Q8BPU7	Q8BPU7 [330-347]	Q8BPU7 1xPhospho [S344]	FALSE	High	[R].IAFDAESEPNNSSGSMEK.[R]	1xPhospho [S15]; 1xOxidation [M16]; 1xTMT10plex [K18]; 1xTMT10plex [N-Term]	0.000167004	1	1	3	0	2467.11	63.1	54.6	39.3	35.4	37.7	55.2	63.4	72.8	49.5	35.9
Q9Z277	Q9Z277 [1457-1473]	Q9Z277 1xPhospho [S]	FALSE	High	[R].LADDEGDSDSESVGQSR.[G]	1xPhospho [S]; 1xTMT10plex [N-Term]	0.000167004	1	1	23	0	2075.86	602.4	613.2	462.4	541.8	454.3	531.9	539	583.6	516.3	393.7
P70288	P70288 [415-433]	P70288 1xPhospho [S422]	FALSE	High	[R].IACDEEFSDSEDEGEGGRR.[N]	1xCarbamidomethyl [C3]; 1xPhospho [S8]; 1xTMT10plex [N-Term]	0.000167004	1	1	2	1	2466.99	58.5	61.6	52.3	58	47.5	37.6	40.9	49.3	37	23.9
Q6PDN3	Q6PDN3 [1793-1807]	Q6PDN3 1xPhospho [T1796]	FALSE	High	[R].KSSTGSPTSPINAEK.[L]	1xPhospho [T4]; 2xTMT10plex [K1; K15]; 1xTMT10plex [N-Term]	0.000167004	1	1	1	1	2271.22	21.4	18.8	9.3	5.1	8.4	30	33	26.8	10.4	9.5
Q9Z0R0	Q9Z0R0 [304-314]	Q9Z0R0 1xPhospho [T311]	FALSE	High	[R].KQQEATGTPPR.[H]	1xPhospho [T8]; 1xTMT10plex [N-Term]	0.000167004	1	1	1	1	1521.76	5.2	7.6	57.3	54.7	78.2	13.7	9.4	10.4	29.2	55.5
P17095	P17095 [31-46]	P17095 1xPhospho [S36]	FALSE	High	[R].KQPPVSPGTALVGSQK.[E]	1xPhospho [S6]; 1xTMT10plex [N-Term]	0.000167004	1	1	1	1	1903.03	17.6	14.4	21.4	18.6	20.6	16.8	19.3	19.9	16.1	20.5
P97496	P97496 [325-339]	P97496 2xPhospho [S327; S329]	FALSE	High	[R].KPSPSPPPPTATESR.[K]	2xPhospho [S3; S5]; 1xTMT10plex [K1]; 1xTMT10plex [N-Term]	0.000167004	1	1	48	0	2167.06	511.2	676.8	329.6	426.9	207.4	571.1	393.1	496.2	410.4	309.4
Q8BGT6	Q8BGT6 [645-655]	Q8BGT6 1xPhospho [S647]	FALSE	High	[R].KPSPSASPTVR.[K]	1xPhospho [S3]; 1xTMT10plex [N-Term]	0.000167004	1	1	2	0	1435.75	7.7	8.6	27.4	23.6	43.3	10.2	7.6	9.9	24.9	32.8
P37913	P37913 [897-916]	P37913 1xPhospho [S911]	FALSE	High	[R].KQSQIQNQQSSDLDSDVEDY.[-]	1xPhospho [S15]; 1xTMT10plex [K1]; 1xTMT10plex [N-Term]	0.000167004	1	1	1	1	2865.32	19.1	20	16.2	14.1	9.1	9.7	12.7	12.5	12.5	12.6
O88874	O88874 [323-332]	O88874 2xPhospho [S325; S329]	FALSE	High	[K].KPSPQPSPPR.[Q]	2xPhospho [S3; S7]; 1xTMT10plex [N-Term]	0.000167004	1	1	18	0	1479.7	9.1	16.4	155.8	133.5	172	26.1	10.1	15.4	73.8	120.4
Q8R1Q8	Q8R1Q8 [505-523]	Q8R1Q8 1xPhospho [T/S]	FALSE	High	[R].KPASVSPTTPTSPTEGEAS.[-]	1xPhospho [S/T]; 1xTMT10plex [N-Term]	0.000167004	1	1	2	0	2153.02	17.2	10.6	15.9	21.7	27.6	13	15.4	15.8	20.4	25.1
Q61687	Q61687 [764-775]	Q61687 1xPhospho [S766]	FALSE	High	[R].KNSTSGSDFDTK.[K]	1xPhospho [S3]; 2xTMT10plex [K1; K12]; 1xTMT10plex [N-Term]	0.000167004	1	1	1	1	2054.04	130.5	96.4	36	33.4	20.6	63.1	115.3	87	53.3	39.9
Q0P678	Q0P678 [884-892]	Q0P678 1xPhospho [S888]	FALSE	High	[R].KRPLSPQSK.[G]	1xPhospho [S5]; 1xTMT10plex [N-Term]	0.000167004	1	1	2	1	1349.75	7.1	10.4	235.8	183.1	360.9	19.5	17.5	17.1	91.8	177.9
Q6PDG5	Q6PDG5 [300-312]	Q6PDG5 2xPhospho [S302; S304]	FALSE	High	[R].KRSPSPSPTPEAK.[K]	2xPhospho [S3; S5]; 1xTMT10plex [N-Term]	0.000167004	1	1	16	2	1770.84	90.2	127.7	615.4	570.8	1010.6	142.2	103.4	110.9	385.3	648.8
Q6ZQK5	Q6ZQK5 [377-392]	Q6ZQK5 1xPhospho [S379]	FALSE	High	[K].KSSPSTGSLDSGNESK.[E]	1xPhospho [S3]; 2xTMT10plex [K1; K16]; 1xTMT10plex [N-Term]	0.000167004	1	1	1	1	2348.19	70.8	57.3	21.8	20.7	18.3	39.7	57.3	69.2	23.9	15.8
Q9D6Z1	Q9D6Z1 [527-548]	Q9D6Z1 2xPhospho [S529; S536]	FALSE	High	[K].KSSPKEEVASEPEEAASPTTPK.[K]	2xPhospho [S3; S10]; 2xTMT10plex [K5; K]; 1xTMT10plex [N-Term]	0.000167004	1	1	3	2	3146.55	48.6	200.3	102	119.1	49.6	185.6	34.1	86.8	149.1	81.5
Q9D6Z1	Q9D6Z1 [527-548]	Q9D6Z1 2xPhospho [S529; S536]	FALSE	High	[K].KSSPKEEVASEPEEAASPTTPK.[K]	2xPhospho [S3; S10]; 1xTMT10plex [N-Term]	0.000167004	1	1	3	2	2688.23	9	8.4	17.9	23.3	28.6	16.3	15.1	19.8	22.3	22.1
Q61686	Q61686 [91-102]	Q61686 1xPhospho [S93]	FALSE	High	[R].KSSFSNSADDIK.[S]	1xPhospho [S3]; 2xTMT10plex [K1; K12]; 1xTMT10plex [N-Term]	0.000167004	1	1	6	1	2066.08	368.7	326.7	112.6	84.7	49.9	151.2	248.3	233	100.7	55.1
Q61686	Q61686 [91-102]	Q61686 1xPhospho [S]	FALSE	High	[R].KSSFSNSADDIK.[S]	1xPhospho [S]; 1xTMT10plex [K]; 1xTMT10plex [N-Term]	0.000167004	1	1	17	1	1836.91	185.4	457.6	1437	1213	964.8	472.5	179.5	231.8	954.9	924
Q61686	Q61686 [91-102]	Q61686 1xPhospho [S]	FALSE	High	[R].KSSFSNSADDIK.[S]	1xPhospho [S]; 1xTMT10plex [N-Term]	0.000167004	1	1	17	1	1607.75	52.7	91.4	1493.2	1065	1618.9	111.9	71.3	59.6	616.9	884.1
Q569Z6	Q569Z6 [314-333]	Q569Z6 1xPhospho [S320]	FALSE	High	[K].KSPVGKSPPATGSAYGSSQK.[E]	1xPhospho [S7]; 2xTMT10plex [K6; K20]; 1xTMT10plex [N-Term]	0.000167004	1	1	1	2	2701.45	11.3	16.9	37.7	33.1	27.6	29.5	15.2	12.5	44.4	26.9
P23198	P23198 [92-103]	P23198 1xPhospho [S]	FALSE	High	[R].KSLSDSESDDSK.[S]	1xPhospho [S]; 2xTMT10plex [K1; K12]; 1xTMT10plex [N-Term]	0.000167004	1	1	8	1	2065.03	502	335.4	114	123.4	75.8	277.8	539.2	430.1	161.7	73.6
P23198	P23198 [92-103]	P23198 1xPhospho [S]	FALSE	High	[R].KSLSDSESDDSK.[S]	1xPhospho [S]; 1xTMT10plex [K]; 1xTMT10plex [N-Term]	0.000167004	1	1	14	1	1835.87	70.3	227.9	278	316.6	233.8	288.8	60.1	125.9	370.3	294.6
Q6PDG5	Q6PDG5 [300-312]	Q6PDG5 1xPhospho [S302]	FALSE	High	[R].KRSPSPSPTPEAK.[K]	1xPhospho [S3]; 1xTMT10plex [N-Term]	0.000167004	1	1	2	2	1690.87	6.8	11.4	112.2	143.7	259.6	15.6	14.7	10.3	107.7	172.8
P23198	P23198 [92-103]	P23198 1xPhospho [S]	FALSE	High	[R].KSLSDSESDDSK.[S]	1xPhospho [S]; 1xTMT10plex [N-Term]	0.000167004	1	1	11	1	1606.7	28.3	51.7	726.6	681	1082	97.8	39.2	36.7	517.1	771.8
Q3U9G9	Q3U9G9 [64-75]	Q3U9G9 1xPhospho [S73]	FALSE	High	[R].KSGSISSSPSRR.[R]	1xPhospho [S10]; 1xTMT10plex [K1]; 1xTMT10plex [N-Term]	0.000167004	1	1	1	2	1786.96	29.5	37.4	36.8	32.9	30.4	40.1	43.9	33.2	33.2	23.7
Q3U9G9	Q3U9G9 [64-74]	Q3U9G9 1xPhospho [S]	FALSE	High	[R].KSGSISSSPSR.[R]	1xPhospho [S]; 1xTMT10plex [K1]; 1xTMT10plex [N-Term]	0.000167004	1	1	7	1	1630.86	476.9	695.2	393.9	424.4	244.6	604.1	602	489.5	431.9	257.1
Q3U9G9	Q3U9G9 [64-74]	Q3U9G9 1xPhospho [S67]	FALSE	High	[R].KSGSISSSPSR.[R]	1xPhospho [S4]; 1xTMT10plex [N-Term]	0.000167004	1	1	4	1	1401.69	30.7	66.6	1151.9	864.3	1148.5	117.1	28.3	37.6	517.8	652.1
P68433; P84228	P68433 [28-37]; P84228 [28-37]	P68433 1xPhospho [S29]; P84228 1xPhospho [S29]	FALSE	High	[R].KSAPATGGVK.[K]	1xPhospho [S2]; 1xTMT10plex [N-Term]	0.000167004	2	2	1	1	1224.66	4.1	14.9	122.2	103.5	144.9	24.4	7	8.2	69.9	107
Q6PDG5	Q6PDG5 [300-312]	Q6PDG5 2xPhospho [S302; S304]	FALSE	High	[R].KRSPSPSPTPEAK.[K]	2xPhospho [S3; S5]; 1xTMT10plex [K]; 1xTMT10plex [N-Term]	0.000167004	1	1	19	2	2000	109.8	248	589.5	782.2	635.7	434.4	188.7	227.1	701.1	710.8
Q7TN58	Q7TN58 [691-713]	Q7TN58 2xPhospho [S699; S700]	FALSE	High	[R].LAPSNRLSSSSLGAPSASVPASR.[F]	2xPhospho [S9; S10]; 1xTMT10plex [N-Term]	0.000167004	1	1	1	1	2601.26	36.9	29.2	20.9	24.4	24.3	30.7	37.3	28.2	16.1	14.4
P11499	P11499 [250-263]	P11499 1xPhospho [S255]	FALSE	High	[K].IEDVGSDEEDDSGK.[D]	1xPhospho [S6]; 1xTMT10plex [N-Term]	0.000167004	1	1	11	0	1803.74	28	117.9	226.3	128.6	173	87.7	17	25.7	136.1	132.3
Q9QZQ8	Q9QZQ8 [124-134]	Q9QZQ8 1xPhospho [T129]	FALSE	High	[K].LEAIITPPPAK.[K]	1xPhospho [T6]; 1xTMT10plex [N-Term]	0.000167004	1	1	2	0	1458.82	12.4	12.1	26.2	14.3	27.6	11.8	12.9	12	12.8	17.6
A2A863	A2A863 [1782-1790]	A2A863 1xPhospho [S1787]	FALSE	High	[R].LEAGGSLTR.[H]	1xPhospho [S6]; 1xTMT10plex [N-Term]	0.000167004	1	1	6	0	1212.62	121.4	120.5	105.3	126.2	137.6	180.8	208.2	170.5	181.8	142.2
Q9WU62	Q9WU62 [204-220]	Q9WU62 2xPhospho [S211; S218]	FALSE	High	[K].LDSVTVNSLKATPQSPK.[N]	2xPhospho [S8; S15]; 1xTMT10plex [N-Term]	0.000167004	1	1	9	1	2174.07	142.2	120.5	127.9	118.3	111.9	102.7	126.7	140.7	85.1	80.9
P11499	P11499 [250-263]	P11499 1xPhospho [S]	FALSE	High	[K].IEDVGSDEEDDSGK.[D]	1xPhospho [S]; 1xTMT10plex [K14]; 1xTMT10plex [N-Term]	0.000167004	1	1	31	0	2032.9	1384.4	1058.4	353.8	251.1	183.5	509.9	626.5	611	291.2	200.6
Q9WTK7	Q9WTK7 [29-39]	Q9WTK7 1xPhospho [S31]	FALSE	High	[R].IDSTEVIYQPR.[R]	1xPhospho [S3]; 1xTMT10plex [N-Term]	0.000167004	1	1	2	0	1629.81	19.3	21.7	7	9.8	7	20.9	20.8	26	10.4	9.9
Q4VA53	Q4VA53 [1174-1196]	Q4VA53 1xPhospho [S/Y]	FALSE	High	[R].LDSSEMDHSENEDYTMSSPLPGK.[K]	1xPhospho [S/Y]; 2xOxidation [M6; M16]; 1xTMT10plex [N-Term]	0.000167004	1	1	3	0	2910.19	8.3	14.7	34.4	21.6	36	13	11	12.4	36	27.2
Q80YW5	Q80YW5 [458-467]	Q80YW5 1xPhospho [S460]	FALSE	High	[R].LDSPPHHPCR.[S]	1xCarbamidomethyl [C9]; 1xPhospho [S3]; 1xTMT10plex [N-Term]	0.000167004	1	1	2	0	1524.7	18	19.6	22	15.2	17.1	17.1	27	16.6	19	21.1
Q8C1D8	Q8C1D8 [319-333]	Q8C1D8 1xPhospho [S321]	FALSE	High	[K].IDSDDDEEKEGDEEK.[V]	1xPhospho [S3]; 2xTMT10plex [K9; K15]; 1xTMT10plex [N-Term]	0.000167004	1	1	4	1	2520.15	772.7	487.2	110.2	100.6	89.2	272.5	1098.6	621.1	165.2	68.3
D3YZP9	D3YZP9 [228-239]	D3YZP9 2xPhospho [S233; S237]	FALSE	High	[K].LDQPVSAPPSPR.[D]	2xPhospho [S6; S10]; 1xTMT10plex [N-Term]	0.000167004	1	1	7	0	1652.76	59.6	53.3	39.5	55.3	44.5	63.4	67.9	73.6	65.7	59.6
Q99NB9	Q99NB9 [133-146]	Q99NB9 1xPhospho [T142]	FALSE	High	[R].LDPFADGGKTPDPK.[M]	1xPhospho [T10]; 1xTMT10plex [K14]; 1xTMT10plex [N-Term]	0.000167004	1	1	3	1	1996.02	37	85.1	94.1	67	57.1	84.1	33.4	46.8	66.1	58
Q4VA53	Q4VA53 [1174-1196]	Q4VA53 1xPhospho [S1182]	FALSE	High	[R].LDSSEMDHSENEDYTMSSPLPGK.[K]	1xPhospho [S9]; 2xOxidation [M6; M16]; 1xTMT10plex [K23]; 1xTMT10plex [N-Term]	0.000167004	1	1	1	0	3139.35	46.6	36.8	22.1	20.1	15	27.1	34.8	42.1	33.6	23.5
P11499	P11499 [250-265]	P11499 1xPhospho [S255]	FALSE	High	[K].IEDVGSDEEDDSGKDK.[K]	1xPhospho [S6]; 1xTMT10plex [N-Term]	0.000167004	1	1	11	1	2046.86	17.4	37.9	147.9	124.4	168.5	39	13.1	22.4	106	124.8
P11499	P11499 [250-265]	P11499 1xPhospho [S255]	FALSE	High	[K].IEDVGSDEEDDSGKDK.[K]	1xPhospho [S6]; 2xTMT10plex [K14; K16]; 1xTMT10plex [N-Term]	0.000167004	1	1	27	1	2505.18	4516.7	2238.5	926.6	547.2	350.8	1200.1	2850.7	2205.6	822.2	459
P81183	P81183 [52-67]	P81183 1xPhospho [S56]	FALSE	High	[K].LEMQSDEECDRQPLSR.[E]	1xCarbamidomethyl [C9]; 1xPhospho [S5]; 1xOxidation [M3]; 1xTMT10plex [N-Term]	0.000167004	1	1	4	1	2318	199.2	216.9	240.3	248.3	246	188	169	185.7	123.7	119.1
Q9WTU0	Q9WTU0 [619-628]	Q9WTU0 1xPhospho [S622]	FALSE	High	[R].LEKSPLAGNK.[D]	1xPhospho [S4]; 1xTMT10plex [K3]; 1xTMT10plex [N-Term]	0.000167004	1	1	2	1	1594.9	46.5	101.3	191	180	118.4	128.5	52.5	66.1	141.6	131.3
Q9WTU0	Q9WTU0 [619-628]	Q9WTU0 1xPhospho [S622]	FALSE	High	[R].LEKSPLAGNK.[D]	1xPhospho [S4]; 1xTMT10plex [N-Term]	0.000167004	1	1	1	1	1365.73	5.7	5.9	53.8	44.3	57.8	7.8	5.3	7.5	24.2	39.1
P55258	P55258 [177-190]	P55258 1xPhospho [S185]	FALSE	High	[K].LEGNSPQGSSHGVK.[I]	1xPhospho [S9]; 1xTMT10plex [K14]; 1xTMT10plex [N-Term]	0.000167004	1	1	1	0	1934.97	26.2	31	16.7	16.1	12.2	24.9	22.2	19	15	13.4
P11499	P11499 [250-265]	P11499 1xPhospho [S255]	FALSE	High	[K].IEDVGSDEEDDSGKDK.[K]	1xPhospho [S6]; 1xTMT10plex [K]; 1xTMT10plex [N-Term]	0.000167004	1	1	66	1	2276.02	838.7	2272.6	1636.8	1637.7	1225.2	3025.3	653.3	1574.6	1855.8	1510.2
P62264	P62264 [129-142]	P62264 1xPhospho [S139]	FALSE	High	[R].IEDVTPIPSDSTRR.[K]	1xPhospho [S11]; 1xTMT10plex [N-Term]	0.000167004	1	1	3	1	1894.95	44.1	39.8	34.7	30	34.6	35.7	50.7	48.3	31	27.4
P11499	P11499 [250-266]	P11499 1xPhospho [S255]	FALSE	High	[K].IEDVGSDEEDDSGKDKK.[K]	1xPhospho [S6]; 3xTMT10plex [K14; K16; K17]; 1xTMT10plex [N-Term]	0.000167004	1	1	106	2	2862.44	9296	4665.8	1820.9	1341.3	1016.5	2864.7	7042.3	5821.5	1771	1230.2
P11499	P11499 [250-266]	P11499 1xPhospho [S255]	FALSE	High	[K].IEDVGSDEEDDSGKDKK.[K]	1xPhospho [S6]; 2xTMT10plex [K16; K]; 1xTMT10plex [N-Term]	0.000167004	1	1	18	2	2633.28	169.3	603.8	198.1	250	121.2	437.5	62	223.9	331.2	220.9
P11499	P11499 [250-266]	P11499 1xPhospho [S]	FALSE	High	[K].IEDVGSDEEDDSGKDKK.[K]	1xPhospho [S]; 1xTMT10plex [K]; 1xTMT10plex [N-Term]	0.000167004	1	1	37	2	2404.12	175.3	607.5	1378.4	1423.8	1233	637.5	211.8	271.8	1410.4	1240.9
P11499	P11499 [250-266]	P11499 1xPhospho [S255]	FALSE	High	[K].IEDVGSDEEDDSGKDKK.[K]	1xPhospho [S6]; 1xTMT10plex [N-Term]	0.000167004	1	1	43	2	2174.95	5.3	5.7	44.9	44.4	72.8	79.1	13.2	11.5	32.2	93
P48678	P48678 [271-280]	P48678 1xPhospho [S277]	FALSE	High	[K].LDNARQSAER.[N]	1xPhospho [S7]; 1xTMT10plex [N-Term]	0.000167004	1	1	2	1	1468.71	24.2	20	26.9	38.8	34.2	60.5	56.7	67.1	67.5	61.8
Q4G0F8	Q4G0F8 [491-501]	Q4G0F8 1xPhospho [S493]	FALSE	High	[R].ICSDEEEDEEK.[G]	1xCarbamidomethyl [C2]; 1xPhospho [S3]; 1xTMT10plex [N-Term]	0.000167004	1	1	1	0	1691.66	7.1	20.3	29.5	17.7	16.4	29.6	6	14.5	9.7	11.3
O08856	O08856 [289-303]	O08856 1xPhospho [S300]	FALSE	High	[K].LCQPQNATTDSSPPR.[E]	1xCarbamidomethyl [C2]; 1xPhospho [S12]; 1xTMT10plex [N-Term]	0.000167004	1	1	1	0	1980.9	21	23.6	16.2	13.5	8.2	19.4	19.4	26.6	18	15.6
Q4G0F8	Q4G0F8 [491-504]	Q4G0F8 1xPhospho [S493]	FALSE	High	[R].ICSDEEEDEEKGGR.[R]	1xCarbamidomethyl [C2]; 1xPhospho [S3]; 1xTMT10plex [K11]; 1xTMT10plex [N-Term]	0.000167004	1	1	2	1	2190.96	118.9	95.5	49.2	35.4	23.9	59.3	88.8	82.8	39.8	30.8
Q3UMU9	Q3UMU9 [657-669]	Q3UMU9 1xPhospho [S]	FALSE	High	[R].LASESANDDNEDS.[-]	1xPhospho [S]; 1xTMT10plex [N-Term]	0.000167004	1	1	3	0	1675.65	15.6	15.7	10.3	16.6	13.8	14	14.2	14.4	12.3	16
Q99KG3	Q99KG3 [716-726]	Q99KG3 1xPhospho [S723]	FALSE	High	[K].LASDDRPSPPR.[G]	1xPhospho [S8]; 1xTMT10plex [N-Term]	0.000167004	1	1	23	0	1519.75	737.4	822.5	611.2	636.2	551.9	694.7	729	667.5	614	504.3
Q80YV2	Q80YV2 [404-415]	Q80YV2 1xPhospho [S]	FALSE	High	[R].LCSSSSSDTSPR.[S]	1xCarbamidomethyl [C2]; 1xPhospho [S]; 1xTMT10plex [N-Term]	0.000167004	1	1	6	0	1592.68	166.2	155.9	120.7	112.2	92.9	155	142.6	126.6	74.4	83.5
Q62130	Q62130 [307-319]	Q62130 1xPhospho [S314]	FALSE	High	[K].ICTEQSNSPPPIR.[R]	1xCarbamidomethyl [C2]; 1xPhospho [S8]; 1xTMT10plex [N-Term]	0.000167004	1	1	8	0	1807.86	266.6	231.4	135	122.2	127.6	193.3	213.5	225.2	130.8	109.8
Q569Z6	Q569Z6 [676-684]	Q569Z6 1xPhospho [S]	FALSE	High	[R].IDISPSTFR.[K]	1xPhospho [S]; 1xTMT10plex [N-Term]	0.000167004	1	1	65	0	1344.68	2341.1	2616.7	2150.9	1872.9	1809.9	1878	1923.9	1788.7	1737.1	1646.8
Q8K019	Q8K019 [653-661]	Q8K019 1xPhospho [S]	FALSE	High	[R].IDISPSALR.[K]	1xPhospho [S]; 1xTMT10plex [N-Term]	0.000167004	1	1	127	0	1280.68	2797.3	2966.1	2616.4	2284.1	2254.6	2381.4	2497.4	2336.9	2255.4	2136.1
Q99L43	Q99L43 [26-37]	Q99L43 1xPhospho [S/T]	FALSE	High	[K].LDGETASDSESR.[A]	1xPhospho [S/T]; 1xTMT10plex [N-Term]	0.000167004	1	1	27	0	1575.67	1915.7	1648.8	1214	858.3	837.7	1625	1769.9	1695.2	1217.9	966.6
E9PVX6	E9PVX6 [2010-2020]; [2127-2137]	E9PVX6 1xPhospho [S2017]; 1xPhospho [S2134]	FALSE	High	[K].LDFTGNSSGHK.[R]	1xPhospho [S8]; 1xTMT10plex [K11]; 1xTMT10plex [N-Term]	0.000167004	1	1	1	0	1700.84	26	31.8	11.5	7.1	5.1	18.1	13.4	9.1	7.1	6.7
E9PVX6	E9PVX6 [2248-2258]	E9PVX6 1xPhospho [S]	FALSE	High	[K].LDFAENSSGSK.[R]	1xPhospho [S]; 1xTMT10plex [N-Term]	0.000167004	1	1	6	0	1463.66	22.8	60.3	153	117.6	85	43.3	20.7	28.2	56.9	56.5
Q924N4	Q924N4 [22-38]	Q924N4 1xPhospho [S/T]	FALSE	High	[K].IDDIPGLSDTSPDLSSR.[S]	1xPhospho [S/T]; 1xTMT10plex [N-Term]	0.000167004	1	1	2	0	2097	17.6	15.7	9.4	14.3	12.6	14	17.8	15.6	9.5	18.8
Q60668	Q60668 [68-85]	Q60668 1xPhospho [S]	FALSE	High	[K].IDASKNEEDEGHSNSSPR.[H]	1xPhospho [S]; 1xTMT10plex [K5]; 1xTMT10plex [N-Term]	0.000167004	1	1	6	1	2510.16	137.7	125.1	54.6	81.3	47	106.4	151.2	159.9	89.4	75.6
Q60668	Q60668 [68-85]	Q60668 2xPhospho [S82; S83]	FALSE	High	[K].IDASKNEEDEGHSNSSPR.[H]	2xPhospho [S15; S16]; 1xTMT10plex [N-Term]	0.000167004	1	1	1	1	2360.96	6.8	14.8	15.1	22.6	23.6	17.1	4.9	9.2	28	28
Q60668	Q60668 [68-85]	Q60668 1xPhospho [S]	FALSE	High	[K].IDASKNEEDEGHSNSSPR.[H]	1xPhospho [S]; 1xTMT10plex [N-Term]	0.000167004	1	1	5	1	2280.99	38.6	208	587.1	910.4	1100	243	58.2	90.5	699.1	1078
Q91VM5	Q91VM5 [161-169]	Q91VM5 1xPhospho [T/S]	FALSE	High	[K].RSTPSGPVR.[S]	1xPhospho [T/S]; 1xTMT10plex [N-Term]	0.000167004	1	1	23	1	1265.66	623.3	619.2	739.4	739.3	781	616.8	589.8	565	616.9	643.2
Q3U9G9	Q3U9G9 [100-111]	Q3U9G9 1xPhospho [S103]	FALSE	High	[R].RSVSASHEGDVK.[E]	1xPhospho [S4]; 1xTMT10plex [K12]; 1xTMT10plex [N-Term]	0.000167004	1	1	2	1	1809.93	109.4	113.7	76.3	85.6	65.1	108.5	118.6	130	91.5	64.6
O35841	O35841 [456-467]	O35841 1xPhospho [S464]	FALSE	High	[R].TSEDTSSGSPPK.[K]	1xPhospho [S9]; 1xTMT10plex [N-Term]	0.000167004	1	1	7	0	1501.66	50.8	174.7	327.8	305.2	316.9	138.9	33.5	61.6	258	276.6
Q61879	Q61879 [1964-1976]	Q61879 1xPhospho [S1975]	FALSE	High	[K].TSDVNDTQPPQSE.[-]	1xPhospho [S12]; 1xTMT10plex [N-Term]	0.000167004	1	1	1	0	1726.74	19.3	17.6	9.9	12.3	11	21	24.5	25.7	22.5	14.8
Q9QWL7	Q9QWL7 [27-41]	Q9QWL7 1xPhospho [S32]	FALSE	High	[R].TSCRLSGSLGAGSCR.[L]	2xCarbamidomethyl [C3; C14]; 1xPhospho [S6]; 1xTMT10plex [N-Term]	0.000167004	1	1	5	1	1877.86	88.2	89.6	82.4	156.5	136.9	137.9	133.7	155.2	85.3	71.3
D3Z6Q9	D3Z6Q9 [407-418]	D3Z6Q9 1xPhospho [S/T]	FALSE	High	[R].TSAPPSRPPPPR.[A]	1xPhospho [S/T]; 1xTMT10plex [N-Term]	0.000167004	1	1	7	0	1568.81	23.5	23.2	14.1	18.6	15	22.9	25.6	24.4	25.9	20.9
Q3UFY0	Q3UFY0 [64-76]	Q3UFY0 1xPhospho [S/T]	FALSE	High	[R].TRSPQQPVCVADK.[H]	1xCarbamidomethyl [C9]; 1xPhospho [S/T]; 1xTMT10plex [K13]; 1xTMT10plex [N-Term]	0.000167004	1	1	2	1	2024.04	60	57.4	26.9	27.8	19	44.9	51.6	43.9	18.9	12.6
Q9R1X5	Q9R1X5 [41-55]	Q9R1X5 1xPhospho [S43]	FALSE	High	[R].TRSLECQDALETAAR.[V]	1xCarbamidomethyl [C6]; 1xPhospho [S3]; 1xTMT10plex [N-Term]	0.000167004	1	1	2	1	2029.96	15.1	19.6	17.2	22.3	17.8	18.2	26.1	21.1	12.3	17.4
Q52KI8	Q52KI8 [409-420]	Q52KI8 1xPhospho [T/S]	FALSE	High	[K].TRHSPTPQQSNR.[T]	1xPhospho [T/S]; 1xTMT10plex [N-Term]	0.000167004	1	1	17	1	1717.83	144.9	159.5	143.6	155.3	141.1	123.1	117.6	105.6	122.8	125.2
O35841	O35841 [456-467]	O35841 1xPhospho [S464]	FALSE	High	[R].TSEDTSSGSPPK.[K]	1xPhospho [S9]; 1xTMT10plex [K12]; 1xTMT10plex [N-Term]	0.000167004	1	1	7	0	1730.83	27.4	19.7	20.5	15.8	15.9	19	24.6	21	13.5	12
E9Q7G0	E9Q7G0 [1726-1744]	E9Q7G0 1xPhospho [S]	FALSE	High	[R].TQPDGTSVPGEPASPISQR.[L]	1xPhospho [S]; 1xTMT10plex [N-Term]	0.000167004	1	1	41	0	2233.07	573.7	548.3	387.9	407.6	332.1	412.8	542.4	538.8	389.3	348.3
O35841	O35841 [456-468]	O35841 1xPhospho [S464]	FALSE	High	[R].TSEDTSSGSPPKK.[S]	1xPhospho [S9]; 1xTMT10plex [N-Term]	0.000167004	1	1	4	1	1629.76	4.6	6.1	97.4	83.5	121.2	26.2	11.5	8.7	53.1	92.6
Q62261	Q62261 [2158-2173]	Q62261 3xPhospho [S2164; S/T]	FALSE	High	[R].TSSKESSPVPSPTLDR.[K]	3xPhospho [S/T]; 1xTMT10plex [K4]; 1xTMT10plex [N-Term]	0.000167004	1	1	14	1	2386.07	412.9	271.6	115.4	118.5	102.7	215.3	445.6	323.6	135.2	98.3
Q8K2H1	Q8K2H1 [214-230]	Q8K2H1 2xPhospho [S215; S219]	FALSE	High	[K].TSRDASPSSSSAVASSK.[A]	2xPhospho [S2; S6]; 1xTMT10plex [K17]; 1xTMT10plex [N-Term]	0.000167004	1	1	6	1	2243.04	123.4	146.3	54.7	63.6	41.9	120.2	188.9	163.4	69	37.1
Q8BJ71	Q8BJ71 [51-59]	Q8BJ71 1xPhospho [S52]	FALSE	High	[R].TSQETADVK.[A]	1xPhospho [S2]; 1xTMT10plex [N-Term]	0.000167004	1	1	1	0	1287.6	12	24.3	50.8	33.9	35.3	25.2	13.4	17.3	41.5	48.6
Q64318	Q64318 [288-309]	Q64318 1xPhospho [S302]	FALSE	High	[K].TSQCSSPSLSTSPGSPTRPQIR.[Q]	1xCarbamidomethyl [C4]; 1xPhospho [S15]; 1xTMT10plex [N-Term]	0.000167004	1	1	2	0	2640.27	20.8	22.3	25	30.2	19.7	22.4	14.8	19	19.9	18.8
P13808	P13808 [169-185]	P13808 1xPhospho [S172]	FALSE	High	[R].TSPSPPTQTPHQEAAPR.[A]	1xPhospho [S4]; 1xTMT10plex [N-Term]	0.000167004	1	1	1	0	2111.01	33.1	36.4	21.4	17.8	27.9	32.1	28	28.9	31.1	23.5
Q61183	Q61183 [544-556]	Q61183 1xPhospho [S545]	FALSE	High	[K].TSPLNSSGSSQGR.[N]	1xPhospho [S2]; 1xTMT10plex [N-Term]	0.000167004	1	1	1	0	1586.74	74.6	70.1	45.5	41.2	39.3	39	50	34.7	44.1	42.6
Q6Y5D8	Q6Y5D8 [576-598]	Q6Y5D8 1xPhospho [S591]	FALSE	High	[R].TSPDTTFAEPTCLSASPPNAPPR.[Q]	1xCarbamidomethyl [C12]; 1xPhospho [S16]; 1xTMT10plex [N-Term]	0.000167004	1	1	3	0	2723.26	30.8	21.9	11.1	15.3	10.3	12.9	30.8	22.5	9.9	7.5
Q02248	Q02248 [551-565]	Q02248 1xPhospho [T/S]	FALSE	High	[R].TSMGGTQQQFVEGVR.[M]	1xPhospho [T/S]; 1xOxidation [M3]; 1xTMT10plex [N-Term]	0.000167004	1	1	4	0	1949.9	86.9	70.2	51.7	44.6	44.9	79.4	94.8	81.5	70	55.1
E9Q7F2	E9Q7F2 [224-243]	E9Q7F2 1xPhospho [S234]	FALSE	High	[K].TSLEQCPARLSDSENEEPSR.[G]	1xCarbamidomethyl [C6]; 1xPhospho [S11]; 1xTMT10plex [N-Term]	0.000167004	1	1	2	1	2614.17	53.9	62.2	53.4	55.7	49.9	45.4	41.4	41	31.8	26.5
Q91YM2	Q91YM2 [1173-1187]	Q91YM2 1xPhospho [S1179]	FALSE	High	[R].TSFSVGSDDELGPIR.[K]	1xPhospho [S7]; 1xTMT10plex [N-Term]	0.000167004	1	1	2	0	1888.89	32.7	33.2	18.5	28.7	31.8	33.8	40.7	35.7	33.7	33.8
Q922U2	Q922U2 [30-45]	Q922U2 1xPhospho [S36]	FALSE	High	[R].TSFSSVSRSGGGGGGR.[I]	1xPhospho [S7]; 1xTMT10plex [N-Term]	0.000167004	1	1	1	1	1764.82	12.1	10	18.5	25.1	20.1	31.1	27.7	20.8	30.8	16.8
Q05D44	Q05D44 [107-123]	Q05D44 1xPhospho [S114]	FALSE	High	[K].TSFDENDSEELEDKDSK.[S]	1xPhospho [S8]; 2xTMT10plex [K14; K17]; 1xTMT10plex [N-Term]	0.000167004	1	1	3	1	2755.28	338.1	183.3	63.3	65.7	52.4	130.4	256.7	199.9	73.8	38.5
Q05D44	Q05D44 [107-123]	Q05D44 1xPhospho [S114]	FALSE	High	[K].TSFDENDSEELEDKDSK.[S]	1xPhospho [S8]; 1xTMT10plex [N-Term]	0.000167004	1	1	1	1	2296.95	18.2	14.4	25.7	28.5	21.5	11.6	15	9.5	14.5	24.1
Q9CSN1	Q9CSN1 [401-410]	Q9CSN1 1xPhospho [S402]	FALSE	High	[R].TSNEVQYDQR.[L]	1xPhospho [S2]; 1xTMT10plex [N-Term]	0.000167004	1	1	1	0	1548.69	21.6	21.6	12.6	9.5	11	18	18	22.3	14.2	11.6
Q62261	Q62261 [2158-2174]	Q62261 3xPhospho [T2158; S2164; S2168]	FALSE	High	[R].TSSKESSPVPSPTLDRK.[A]	3xPhospho [T1; S7; S11]; 1xTMT10plex [N-Term]	0.000167004	1	1	3	2	2285.01	20.8	25.8	32.9	39.4	46.3	26.4	27.4	20.6	46.4	43.8
O70279	O70279 [433-452]	O70279 1xPhospho [S449]	FALSE	High	[K].TPAGGPQTPTSTPAPGSATR.[T]	1xPhospho [S17]; 1xTMT10plex [N-Term]	0.000167004	1	1	2	0	2161.05	29.6	25.4	20.9	19.2	14	18.7	28.4	24.1	17.8	19.3
Q9EQ31	Q9EQ31 [217-230]	Q9EQ31 1xPhospho [S]	FALSE	High	[K].TNVLSPHTSGSISR.[R]	1xPhospho [S]; 1xTMT10plex [N-Term]	0.000167004	1	1	4	0	1764.88	13.4	19	15.7	13.4	12.2	14.2	13.4	12.4	12.6	12.6
Q8CCJ9	Q8CCJ9 [365-378]	Q8CCJ9 1xPhospho [S368]	FALSE	High	[K].TPKSPLAPELIQAK.[D]	1xPhospho [S4]; 1xTMT10plex [N-Term]	0.000167004	1	1	1	1	1802	20.4	18	22.9	20.2	24.1	20.4	21.6	25.2	21.3	22.9
Q60596	Q60596 [439-454]	Q60596 2xPhospho [S/T]	FALSE	High	[K].TQAAGPSSPPRPPTPK.[E]	2xPhospho [S/T]; 1xTMT10plex [K16]; 1xTMT10plex [N-Term]	0.000167004	1	1	14	0	2207.1	109.9	94.7	34.8	54.6	32.8	71.1	106.1	100.2	61.6	36.1
Q60596	Q60596 [439-454]	Q60596 2xPhospho [S445; S446]	FALSE	High	[K].TQAAGPSSPPRPPTPK.[E]	2xPhospho [S7; S8]; 1xTMT10plex [N-Term]	0.000167004	1	1	19	0	1977.94	97.8	151.3	136.7	177.3	132.9	146	78.5	121.7	150.8	153.4
Q6PDQ2	Q6PDQ2 [1533-1558]	Q6PDQ2 1xPhospho [T1538]	FALSE	High	[K].TPTPSTPGDTQPNTPAPVPPAEDGIK.[I]	1xPhospho [T6]; 1xTMT10plex [K26]; 1xTMT10plex [N-Term]	0.000167004	1	1	3	0	3123.57	250.6	208.1	103.3	101.2	39.6	118.5	167.5	170.2	101.7	70.7
Q99J45	Q99J45 [431-442]	Q99J45 1xPhospho [T433]	FALSE	High	[K].TPTPEPAEVETR.[K]	1xPhospho [T3]; 1xTMT10plex [N-Term]	0.000167004	1	1	6	0	1635.78	99.1	99.9	87.9	92.9	88.2	94.2	98.7	94.3	106.9	93.2
Q80XU3	Q80XU3 [202-219]	Q80XU3 1xPhospho [S214]	FALSE	High	[K].TPSPKEEDEEAESPPEKK.[S]	1xPhospho [S13]; 1xTMT10plex [N-Term]	0.000167004	1	1	1	2	2336.07	2.5	4.5	32.6	30.2	42.8	6.7	2.9	3.7	46.7	40.1
Q8C9X6	Q8C9X6 [532-546]	Q8C9X6 1xPhospho [T/S]	FALSE	High	[R].TPSLPDSDSGELSSR.[K]	1xPhospho [T/S]; 1xTMT10plex [N-Term]	0.000167004	1	1	4	0	1856.85	16	15	12.4	12.3	17.3	14	14	14.8	15.4	18
Q8K2A7	Q8K2A7 [379-390]	Q8K2A7 1xPhospho [S382]	FALSE	High	[K].TMSSDDEECSAK.[G]	1xCarbamidomethyl [C9]; 1xPhospho [S4]; 1xOxidation [M2]; 1xTMT10plex [K12]; 1xTMT10plex [N-Term]	0.000167004	1	1	2	0	1913.79	144.7	125.7	44.4	45.9	24.3	97.4	129	105.7	29.6	19.9
Q9CT10	Q9CT10 [56-65]	Q9CT10 1xPhospho [S/T]	FALSE	High	[R].TSSLTHSEEK.[S]	1xPhospho [S/T]; 1xTMT10plex [K10]; 1xTMT10plex [N-Term]	0.000167004	1	1	4	0	1656.82	163	143.6	48.6	72.2	38.4	105	151.1	126.3	87.2	46
Q5SPL2	Q5SPL2 [644-667]	Q5SPL2 1xPhospho [S]	FALSE	High	[K].TVQSQIGPSSTESRPLGSPPNATR.[V]	1xPhospho [S]; 1xTMT10plex [N-Term]	0.000167004	1	1	2	0	2776.38	14.5	16.9	12	14	11.5	12.3	14.1	14.8	16.6	13.4
Q9ESX5	Q9ESX5 [477-495]	Q9ESX5 1xPhospho [S481]	FALSE	High	[K].TVLESGGETGDGDNDTTKK.[K]	1xPhospho [S5]; 2xTMT10plex [K18; K19]; 1xTMT10plex [N-Term]	0.000167004	1	1	2	1	2691.33	244.4	213.6	45.8	52.3	6.8	110.4	200.8	158.8	47.9	30.4
Q9ESX5	Q9ESX5 [477-495]	Q9ESX5 1xPhospho [S481]	FALSE	High	[K].TVLESGGETGDGDNDTTKK.[K]	1xPhospho [S5]; 1xTMT10plex [K19]; 1xTMT10plex [N-Term]	0.000167004	1	1	2	1	2462.17	12.6	30.7	28.4	37.8	22.5	31.1	8.8	9.5	24.7	20.3
Q9ESX5	Q9ESX5 [477-494]	Q9ESX5 1xPhospho [S481]	FALSE	High	[K].TVLESGGETGDGDNDTTK.[K]	1xPhospho [S5]; 1xTMT10plex [K18]; 1xTMT10plex [N-Term]	0.000167004	1	1	6	0	2334.08	64.9	58.1	35	32	26	33.9	45.2	34.4	28.9	20.1
Q80TY0	Q80TY0 [294-304]	Q80TY0 1xPhospho [S296]	FALSE	High	[R].TVSDNSLSSSK.[E]	1xPhospho [S3]; 1xTMT10plex [N-Term]	0.000167004	1	1	6	0	1433.67	48.7	81	204.1	232.2	241.3	101.3	55.7	59.9	206	193.9
Q80TY0	Q80TY0 [294-304]	Q80TY0 1xPhospho [S/T]	FALSE	High	[R].TVSDNSLSSSK.[E]	1xPhospho [S/T]; 1xTMT10plex [K11]; 1xTMT10plex [N-Term]	0.000167004	1	1	6	0	1662.84	164.7	142	51.7	61.8	38.4	108.3	147.4	155.9	68.1	36.7
O08553	O08553 [512-520]	O08553 1xPhospho [T514]	FALSE	High	[K].TVTPASSAK.[T]	1xPhospho [T3]; 1xTMT10plex [N-Term]	0.000167004	1	1	1	0	1170.6	11.8	22.6	48.2	50.5	49.4	24.8	17.5	13.7	35.3	43.4
Q2TBE6	Q2TBE6 [38-56]	Q2TBE6 2xPhospho [S47; S51]	FALSE	High	[R].VAAAAGSGPSPPCSPGHDR.[E]	1xCarbamidomethyl [C13]; 2xPhospho [S10; S14]; 1xTMT10plex [N-Term]	0.000167004	1	1	8	0	2179.92	129	121.8	93.9	99.6	84.3	113.5	145.7	147.7	88.7	84.5
Q9CT10	Q9CT10 [56-65]	Q9CT10 1xPhospho [S57]	FALSE	High	[R].TSSLTHSEEK.[S]	1xPhospho [S2]; 1xTMT10plex [N-Term]	0.000167004	1	1	1	0	1427.66	2.9	20.5	52.9	62.9	59.7	22	7.5	9.4	45.7	63
Q69ZK6	Q69ZK6 [1777-1792]	Q69ZK6 1xPhospho [S1789]	FALSE	High	[K].TSVSLPESQQQNSPQK.[S]	1xPhospho [S13]; 1xTMT10plex [K16]; 1xTMT10plex [N-Term]	0.000167004	1	1	10	0	2296.16	49.6	45.9	20.8	20.7	10.8	26.3	35	29.3	15.4	9.1
Q69ZK6	Q69ZK6 [1777-1792]	Q69ZK6 1xPhospho [S1789]	FALSE	High	[K].TSVSLPESQQQNSPQK.[S]	1xPhospho [S13]; 1xTMT10plex [N-Term]	0.000167004	1	1	8	0	2067	57.8	55.2	51.1	52.6	48.7	43.3	45.5	57.1	57.8	40.3
Q3UH68	Q3UH68 [510-526]	Q3UH68 1xPhospho [S523]	FALSE	High	[R].TSVPESIASAGTGSPSK.[I]	1xPhospho [S14]; 1xTMT10plex [K17]; 1xTMT10plex [N-Term]	0.000167004	1	1	1	0	2114.08	30.8	22.5	13.3	17.2	13.1	32.9	31.6	33.5	29.4	20.1
Q9DB85	Q9DB85 [161-186]	Q9DB85 1xPhospho [S177]	FALSE	High	[R].TSTATIDPSKPSPESMSPNSSHTLSR.[K]	1xPhospho [S17]; 1xOxidation [M16]; 1xTMT10plex [K10]; 1xTMT10plex [N-Term]	0.000167004	1	1	2	0	3269.58	66.3	64	33.2	31.5	17.1	33.1	50.6	52.2	19.5	25.1
Q61286	Q61286 [581-595]	Q61286 1xPhospho [S]	FALSE	High	[R].TSSTNEDEDLNPEQK.[I]	1xPhospho [S]; 1xTMT10plex [K15]; 1xTMT10plex [N-Term]	0.000167004	1	1	7	0	2245.03	117.7	92.8	40.8	30.6	23.2	40.1	64.5	59.7	32.5	20.7
Q80XI3	Q80XI3 [265-276]	Q80XI3 1xPhospho [S]	FALSE	High	[R].TSSPTSLPPLAR.[S]	1xPhospho [S]; 1xTMT10plex [N-Term]	0.000167004	1	1	11	0	1535.8	209.6	194.8	135.5	187.2	149.3	181.1	207.8	209.9	229.3	206.7
O08550	O08550 [1925-1936]	O08550 2xPhospho [S1927; S1932]	FALSE	High	[R].TSSPLRTSPQLR.[V]	2xPhospho [S3; S8]; 1xTMT10plex [N-Term]	0.000167004	1	1	2	1	1731.84	35.3	31	19.3	28.5	26.4	21.6	29.2	20.6	28.5	23.1
Q61687	Q61687 [1971-1986]	Q61687 2xPhospho [S/T]	FALSE	High	[K].TTSTSNPSSPAPDWYK.[D]	2xPhospho [S/T]; 1xTMT10plex [K16]; 1xTMT10plex [N-Term]	0.000167004	1	1	26	0	2357.05	715.4	695.2	291.2	265.6	194.3	480.6	553.3	543.3	330	240.5
P97820	P97820 [617-626]	P97820 1xPhospho [S621]	FALSE	High	[R].TTSRSPVLSR.[R]	1xPhospho [S5]; 1xTMT10plex [N-Term]	0.000167004	1	1	7	1	1412.75	165.1	162.2	172.3	202.8	217.7	155.7	162.9	143.7	181.1	168.6
Q5SPL2	Q5SPL2 [129-145]	Q5SPL2 1xPhospho [S/T]	FALSE	High	[R].TTSPSSDTDLLDRPASK.[T]	1xPhospho [S/T]; 1xTMT10plex [K17]; 1xTMT10plex [N-Term]	0.000167004	1	1	2	0	2329.17	133.8	147.8	69.4	67.5	33	99	114.1	123.2	72.1	57.1
P83510	P83510 [647-656]	P83510 1xPhospho [S]	FALSE	High	[R].TTSISPALAR.[K]	1xPhospho [S]; 1xTMT10plex [N-Term]	0.000167004	1	1	5	0	1325.7	314.4	325.2	259.5	238.4	219.1	245.8	257.3	248.6	245.9	229.6
Q8CJF7	Q8CJF7 [1209-1221]	Q8CJF7 1xPhospho [S]	FALSE	High	[R].TTPLASPSLSPGR.[S]	1xPhospho [S]; 1xTMT10plex [N-Term]	0.000167004	1	1	16	0	1592.82	341.9	350.7	281.1	321.7	263.8	284.6	314.6	299.1	326	273.8
P20334	P20334 [229-242]	P20334 1xPhospho [S240]	FALSE	High	[K].TTGAAQEEDACSCR.[C]	2xCarbamidomethyl [C11; C13]; 1xPhospho [S12]; 1xTMT10plex [N-Term]	0.000167004	1	1	1	0	1864.74	15.3	14.4	17.8	13.1	17.1	10.9	15.7	16.2	15.6	12.2
Q9DBC7	Q9DBC7 [75-92]	Q9DBC7 1xPhospho [S]	FALSE	High	[R].TDSREDEISPPPPNPVVK.[G]	1xPhospho [S/T]; 1xTMT10plex [K18]; 1xTMT10plex [N-Term]	0.000167004	1	1	10	1	2515.28	245.3	255.5	100	132.4	68.3	220.6	254.1	264.2	167.9	125.6
Q9DBC7	Q9DBC7 [75-92]	Q9DBC7 2xPhospho [S77; S83]	FALSE	High	[R].TDSREDEISPPPPNPVVK.[G]	2xPhospho [S3; S9]; 1xTMT10plex [N-Term]	0.000167004	1	1	3	1	2366.09	21.8	23.6	17.8	23.8	22.9	36.2	26.4	37.3	33.6	28.2
Q9WUH1	Q9WUH1 [318-333]	Q9WUH1 2xPhospho [T318; T329]	FALSE	High	[K].TDSPLPLEEASTPPGK.[V]	2xPhospho [T1; T12]; 1xTMT10plex [K16]; 1xTMT10plex [N-Term]	0.000167004	1	1	5	0	2257.08	34.7	24.4	16	10.3	7	21.4	27	26.5	13.5	13.4
Q9DBC7	Q9DBC7 [75-92]	Q9DBC7 2xPhospho [S83; T/S]	FALSE	High	[R].TDSREDEISPPPPNPVVK.[G]	2xPhospho [S9; T/S]; 1xTMT10plex [K18]; 1xTMT10plex [N-Term]	0.000167004	1	1	11	1	2595.25	444.2	370	153.4	159.5	94.1	342.2	456.4	473.1	201.3	153.4
P70704	P70704 [21-37]	P70704 2xPhospho [S25; S29]	FALSE	High	[K].TDDVSEKTSLADQEEVR.[T]	2xPhospho [S5; S9]; 1xTMT10plex [K7]; 1xTMT10plex [N-Term]	0.000167004	1	1	2	1	2540.16	153.6	107	52.5	47.7	28.3	109.5	170.4	154.5	59	43.6
P70704	P70704 [21-37]	P70704 1xPhospho [S29]	FALSE	High	[K].TDDVSEKTSLADQEEVR.[T]	1xPhospho [S9]; 1xTMT10plex [N-Term]	0.000167004	1	1	1	1	2231.03	10.5	11.5	19	23.2	27.4	15.1	11.3	13.8	28.2	24.7
P25206	P25206 [729-740]	P25206 1xPhospho [S732]	FALSE	High	[K].TDDSQETQDSQK.[V]	1xPhospho [S4]; 1xTMT10plex [K12]; 1xTMT10plex [N-Term]	0.000167004	1	1	3	0	1919.86	70.7	47.5	52.5	40.1	30.4	41.2	48	35.5	36.1	37.3
Q99NB9	Q99NB9 [299-315]	Q99NB9 2xPhospho [T/S]	FALSE	High	[K].TERDTPGHGSGWAETPR.[T]	2xPhospho [T/S]; 1xTMT10plex [N-Term]	0.000167004	1	1	2	1	2242.95	26.8	26.3	20.2	8.8	11.7	19.2	18.1	17.7	11.9	7.3
Q69ZA1	Q69ZA1 [521-534]	Q69ZA1 1xPhospho [S526]	FALSE	High	[K].TEHAPSPSSGGTVK.[S]	1xPhospho [S6]; 1xTMT10plex [K14]; 1xTMT10plex [N-Term]	0.000167004	1	1	1	0	1892.95	46.7	47	28.6	25.6	26.9	36.6	42	35.2	33.6	21.7
Q8R4H2	Q8R4H2 [292-311]	Q8R4H2 1xPhospho [S309]	FALSE	High	[R].TDWSSGDASRPSSDSADSPK.[S]	1xPhospho [S18]; 1xTMT10plex [N-Term]	0.000167004	1	1	1	0	2362	15.4	14.2	17.3	20.8	18.3	19.6	11.9	17.4	20.9	29.2
Q9QYB5	Q9QYB5 [668-684]	Q9QYB5 1xPhospho [S679]	FALSE	High	[R].TEEVLSPDGSPSKSPSK.[K]	1xPhospho [S12]; 2xTMT10plex [K13; K17]; 1xTMT10plex [N-Term]	0.000167004	1	1	2	1	2512.32	206.8	147.9	41.7	41.6	24.1	131.6	233.2	216	65.2	34.9
Q9QYB5	Q9QYB5 [668-684]	Q9QYB5 1xPhospho [S]	FALSE	High	[R].TEEVLSPDGSPSKSPSK.[K]	1xPhospho [S]; 1xTMT10plex [K]; 1xTMT10plex [N-Term]	0.000167004	1	1	4	1	2283.15	38.6	84.5	95.6	121	75.1	106	37.2	54.1	126.6	111.6
Q9QYB5	Q9QYB5 [668-684]	Q9QYB5 1xPhospho [S]	FALSE	High	[R].TEEVLSPDGSPSKSPSK.[K]	1xPhospho [S]; 1xTMT10plex [N-Term]	0.000167004	1	1	6	1	2053.99	18.9	15.5	46.8	45	70.7	28.3	21.1	19.3	48.6	59.6
P46414	P46414 [170-189]	P46414 1xPhospho [S178]	FALSE	High	[R].TEENVSDGSPNAGTVEQTPK.[K]	1xPhospho [S9]; 1xTMT10plex [K20]; 1xTMT10plex [N-Term]	0.000167004	1	1	1	0	2598.23	42.5	32	11.8	13.7	6.1	19.9	32.2	16.6	18.2	8.9
Q3U8K7	Q3U8K7 [626-638]	Q3U8K7 1xPhospho [S/T]	FALSE	High	[K].TEDCSPEHSFPGK.[D]	1xCarbamidomethyl [C4]; 1xPhospho [S/T]; 1xTMT10plex [K13]; 1xTMT10plex [N-Term]	0.000167004	1	1	5	0	2028.91	33.4	32.8	17.9	15.2	13.6	20.5	25.9	24	8.5	5.5
Q9QYB5	Q9QYB5 [668-684]	Q9QYB5 2xPhospho [S679; S]	FALSE	High	[R].TEEVLSPDGSPSKSPSK.[K]	2xPhospho [S]; 1xTMT10plex [K17]; 1xTMT10plex [N-Term]	0.000167004	1	1	3	1	2363.12	48.1	134.1	93.9	116.5	86.4	114.2	38.4	70.8	101.3	86.1
P70399	P70399 [316-326]	P70399 1xPhospho [S318]	FALSE	High	[K].TASDGCSTPSR.[E]	1xCarbamidomethyl [C6]; 1xPhospho [S3]; 1xTMT10plex [N-Term]	0.000167004	1	1	1	0	1447.61	51.3	34	18.2	21.1	21.1	22.3	27.4	23.6	11.4	13.2
Q05D44	Q05D44 [127-147]	Q05D44 1xPhospho [S]	FALSE	High	[K].TARPNSEAPLSGSEDADDSNK.[L]	1xPhospho [S]; 1xTMT10plex [K21]; 1xTMT10plex [N-Term]	0.000167004	1	1	6	0	2699.26	158.3	129.1	50.4	50.2	15.7	80.6	97.1	91.2	40	27.2
Q80Z25	Q80Z25 [787-796]	Q80Z25 1xPhospho [T/S]	FALSE	High	[R].TAQASPVPSR.[H]	1xPhospho [T/S]; 1xTMT10plex [N-Term]	0.000167004	1	1	3	0	1322.67	140.1	132.7	100	113.9	84.7	123.2	116	130	106.2	92
Q3UW53	Q3UW53 [587-599]	Q3UW53 2xPhospho [S591; S595]	FALSE	High	[K].TAMGSNQASPARR.[V]	2xPhospho [S5; S9]; 1xOxidation [M3]; 1xTMT10plex [N-Term]	0.000167004	1	1	1	1	1751.75	23.1	24.3	21.5	30.5	29	33.9	36.2	43.2	37	30
Q4VA53	Q4VA53 [1253-1266]	Q4VA53 1xPhospho [S]	FALSE	High	[R].TASDSDEQQWPEEK.[R]	1xPhospho [S]; 1xTMT10plex [N-Term]	0.000167004	1	1	3	0	1958.82	2.8	37	86.3	80.7	77.2	30.7	2.2	7.8	65.2	70.5
Q3UW53	Q3UW53 [587-599]	Q3UW53 1xPhospho [S595]	FALSE	High	[K].TAMGSNQASPARR.[V]	1xPhospho [S9]; 1xOxidation [M3]; 1xTMT10plex [N-Term]	0.000167004	1	1	1	1	1671.78	71.3	62.7	60.9	121.9	103	86.6	93.5	98	115.4	96
Q8VDD9	Q8VDD9 [1775-1788]	Q8VDD9 1xPhospho [S1783]	FALSE	High	[R].TAFYNEDDSEEEQR.[Q]	1xPhospho [S9]; 1xTMT10plex [N-Term]	0.000167004	1	1	11	0	2041.82	180.6	163.2	174.4	167.7	152.1	161.8	179.8	173.7	207.5	127
Q8VBW5	Q8VBW5 [805-822]	Q8VBW5 1xPhospho [S811]	FALSE	High	[R].TADGRVSPAGGTLDDKPK.[E]	1xPhospho [S7]; 1xTMT10plex [N-Term]	0.000167004	1	1	1	1	2094.04	10.4	11	31.3	33.9	35.1	12.5	11.9	10.3	26.3	24.3
A2A6A1	A2A6A1 [448-456]	A2A6A1 1xPhospho [S451]	FALSE	High	[K].TAASPGAER.[T]	1xPhospho [S4]; 1xTMT10plex [N-Term]	0.000167004	1	1	4	0	1168.56	26	24.9	33.9	27.9	26.7	20.2	32.7	21.8	28.2	24.9
P13405	P13405 [235-245]	P13405 1xPhospho [S243]	FALSE	High	[K].TAAIPINGSPR.[T]	1xPhospho [S9]; 1xTMT10plex [N-Term]	0.000167004	1	1	3	0	1405.74	178.8	166.8	123.5	129.3	125.9	102	125.1	113.4	123.5	95.8
Q4VA53	Q4VA53 [1253-1266]	Q4VA53 1xPhospho [S/T]	FALSE	High	[R].TASDSDEQQWPEEK.[R]	1xPhospho [S/T]; 1xTMT10plex [K14]; 1xTMT10plex [N-Term]	0.000167004	1	1	15	0	2187.98	228.3	213	93.8	90.7	74.7	165.5	203.1	191.3	116.2	78.4
O35984	O35984 [320-331]	O35984 1xPhospho [S330]	FALSE	High	[K].TAVSVAQGGHSR.[T]	1xPhospho [S11]; 1xTMT10plex [N-Term]	0.000167004	1	1	6	0	1478.73	21.8	20.2	22	15.3	19.4	21.4	23.2	24.9	22.7	26.1
Q9DAS9	Q9DAS9 [5-15]	Q9DAS9 1xPhospho [S]	FALSE	High	[K].TASTNSIAQAR.[R]	1xPhospho [S]; 1xTMT10plex [N-Term]	0.000167004	1	1	6	0	1428.7	284.9	278	245.3	285.3	227.5	341	333.6	339.5	367.2	295.4
Q09XV5	Q09XV5 [1995-2009]	Q09XV5 1xPhospho [S/T]	FALSE	High	[R].TASPSPLRPDAPVEK.[S]	1xPhospho [S/T]; 1xTMT10plex [K15]; 1xTMT10plex [N-Term]	0.000167004	1	1	7	0	2103.13	74.2	78	40.7	42.8	30.9	57.6	78.2	71.7	63.1	29.4
Q52KI8	Q52KI8 [633-642]	Q52KI8 1xPhospho [S635]	FALSE	High	[R].TASPPPPPKR.[R]	1xPhospho [S3]; 1xTMT10plex [K9]; 1xTMT10plex [N-Term]	0.000167004	1	1	23	1	1585.89	846	891.7	492.6	609	412.2	735.3	818.2	778.5	639.2	519.5
Q05CL8	Q05CL8 [251-265]	Q05CL8 1xPhospho [S/T]	FALSE	High	[R].TASEGSEAETPEAPK.[Q]	1xPhospho [S/T]; 1xTMT10plex [K15]; 1xTMT10plex [N-Term]	0.000167004	1	1	4	0	2041.97	24.5	20.6	12.7	12.3	4	19.6	21.2	17.1	13.1	6.7
Q52KI8	Q52KI8 [633-641]	Q52KI8 1xPhospho [S/T]	FALSE	High	[R].TASPPPPPK.[R]	1xPhospho [S/T]; 1xTMT10plex [K9]; 1xTMT10plex [N-Term]	0.000167004	1	1	31	0	1429.79	316.5	321.7	144.8	141.8	91.7	222.4	262.4	227.1	156.7	120
Q52KI8	Q52KI8 [633-641]	Q52KI8 2xPhospho [T633; S635]	FALSE	High	[R].TASPPPPPK.[R]	2xPhospho [T1; S3]; 1xTMT10plex [N-Term]	0.000167004	1	1	10	0	1280.59	216.8	212.6	330.2	279.5	284.1	248.9	239.3	216.6	263.6	273.4
Q52KI8	Q52KI8 [633-641]	Q52KI8 1xPhospho [T/S]	FALSE	High	[R].TASPPPPPK.[R]	1xPhospho [T/S]; 1xTMT10plex [N-Term]	0.000167004	1	1	12	0	1200.62	142.2	167.4	430.1	440.2	442.6	201.1	170.5	179.3	337.9	387.2
O35126	O35126 [615-626]	O35126 1xPhospho [S617]	FALSE	High	[K].TASPPGPPQYSK.[R]	1xPhospho [S3]; 1xTMT10plex [K12]; 1xTMT10plex [N-Term]	0.000167004	1	1	3	0	1767.91	92	93.2	54.9	52.9	43.5	76.4	100.1	92.8	85.4	54.3
Q9QYG0	Q9QYG0 [330-343]	Q9QYG0 1xPhospho [S]	FALSE	High	[R].TASLTSAASIDGSR.[S]	1xPhospho [S]; 1xTMT10plex [N-Term]	0.000167004	1	1	4	0	1645.8	62.7	56.3	36.5	47.3	47.5	69.4	59.3	65.7	54.1	83.3
Q7TSC1	Q7TSC1 [1081-1097]	Q7TSC1 1xPhospho [S1087]	FALSE	High	[R].TASETRSEGSEYEEIPK.[R]	1xPhospho [S7]; 1xTMT10plex [N-Term]	0.000167004	1	1	1	1	2222.01	20	19.4	29.2	38.1	29.5	21.6	24.6	17	36.8	28.8
E2JF22	E2JF22 [1644-1652]	E2JF22 1xPhospho [S1646]	FALSE	High	[R].TASELLLDR.[R]	1xPhospho [S3]; 1xTMT10plex [N-Term]	0.000167004	1	1	4	0	1326.69	88.6	88.2	58.2	54.9	50.6	80.2	82.6	87.2	68.1	66.1
Q52KI8	Q52KI8 [633-641]	Q52KI8 2xPhospho [T633; S635]	FALSE	High	[R].TASPPPPPK.[R]	2xPhospho [T1; S3]; 1xTMT10plex [K9]; 1xTMT10plex [N-Term]	0.000167004	1	1	82	0	1509.75	1785.8	1598.4	713.3	693	491.3	1102	1322.2	1151.8	690.2	608.1
Q8K310	Q8K310 [617-629]	Q8K310 1xPhospho [S619]	FALSE	High	[K].TESPAEGKEQEEK.[S]	1xPhospho [S3]; 1xTMT10plex [K13]; 1xTMT10plex [N-Term]	0.000167004	1	1	1	1	1999.96	13	53.4	66.8	61.7	47.7	45	10.4	25.1	75.9	74
Q8K310	Q8K310 [617-629]	Q8K310 1xPhospho [S619]	FALSE	High	[K].TESPAEGKEQEEK.[S]	1xPhospho [S3]; 2xTMT10plex [K8; K13]; 1xTMT10plex [N-Term]	0.000167004	1	1	1	1	2229.13	163.5	135.5	32.6	28.4	17.1	83.5	144.5	119.9	44.1	21.9
Q65Z40	Q65Z40 [224-234]	Q65Z40 1xPhospho [T/S]	FALSE	High	[R].TESPSESCPVK.[G]	1xCarbamidomethyl [C8]; 1xPhospho [T/S]; 1xTMT10plex [K11]; 1xTMT10plex [N-Term]	0.000167004	1	1	4	0	1758.84	118.9	122	39.3	52.5	30.2	64.5	70.4	60.8	35.5	24.3
Q3THK7	Q3THK7 [326-336]	Q3THK7 1xPhospho [S/T]	FALSE	High	[K].TLNMTTSPEEK.[R]	1xPhospho [S/T]; 1xOxidation [M4]; 1xTMT10plex [N-Term]	0.000167004	1	1	3	0	1575.72	15.3	60.9	136.7	160.4	186.5	50.9	15.2	19.1	98.9	127.1
Q8R4R6	Q8R4R6 [269-281]	Q8R4R6 1xPhospho [T272]	FALSE	High	[R].TLGTPTQSGSTPR.[V]	1xPhospho [T4]; 1xTMT10plex [N-Term]	0.000167004	1	1	6	0	1611.79	180.8	164.5	143.3	138.8	155.9	172	174.3	174.8	174.9	136.8
Q8BLH7	Q8BLH7 [572-581]	Q8BLH7 1xPhospho [S575]	FALSE	High	[R].TLDSEEEQPR.[Q]	1xPhospho [S4]; 1xTMT10plex [N-Term]	0.000167004	1	1	4	0	1512.68	77.3	65	59.4	49.2	39.1	44.8	66.6	56.8	40.6	34.9
Q8CEE0	Q8CEE0 [442-452]	Q8CEE0 1xPhospho [S]	FALSE	High	[K].TLDEEGNSSGR.[S]	1xPhospho [S]; 1xTMT10plex [N-Term]	0.000167004	1	1	2	0	1473.64	60	67.7	66.4	73.1	61.3	69.7	64.8	62.1	69.5	72.7
Q8K012	Q8K012 [293-303]	Q8K012 1xPhospho [S295]	FALSE	High	[R].TISDGTISAAK.[Q]	1xPhospho [S3]; 1xTMT10plex [K11]; 1xTMT10plex [N-Term]	0.000167004	1	1	1	0	1601.86	38.3	36.6	9.7	20.1	10.1	21.3	35.3	37.1	19.5	14.6
Q8BMB0	Q8BMB0 [194-204]	Q8BMB0 1xPhospho [S202]	FALSE	High	[K].TITVPVSGSPK.[M]	1xPhospho [S9]; 1xTMT10plex [N-Term]	0.000167004	1	1	2	0	1394.75	13.3	16.1	30.8	37.3	29.5	12.3	8.9	10.7	27	34
Q6PDG5	Q6PDG5 [276-289]	Q6PDG5 1xPhospho [S283]	FALSE	High	[K].TLTDEVNSPDSDRR.[D]	1xPhospho [S8]; 1xTMT10plex [N-Term]	0.000167004	1	1	8	1	1913.88	16	16.5	12.4	17.4	7.3	15.4	13.1	12.5	15.2	17.6
Q6PDG5	Q6PDG5 [276-288]	Q6PDG5 1xPhospho [S283]	FALSE	High	[K].TLTDEVNSPDSDR.[R]	1xPhospho [S8]; 1xTMT10plex [N-Term]	0.000167004	1	1	2	0	1757.78	28.9	29.2	18.7	14.6	16.1	15.6	19.3	17.9	19.2	13.2
Q8C0T5	Q8C0T5 [1562-1573]	Q8C0T5 1xPhospho [S1564]	FALSE	High	[R].TLSDESIYSSQR.[E]	1xPhospho [S3]; 1xTMT10plex [N-Term]	0.000167004	1	1	5	0	1694.78	124.6	125.4	70.1	74.2	77.9	95.1	113.8	94.9	77.7	65
Q8K4G5	Q8K4G5 [473-487]	Q8K4G5 1xPhospho [S/T]	FALSE	High	[R].TLSPTPSAEGYQDVR.[D]	1xPhospho [S/T]; 1xTMT10plex [N-Term]	0.000167004	1	1	11	0	1929.92	243.4	263.3	237.6	230.1	210.4	218.5	231	199.8	214.8	264
Q6P1G2	Q6P1G2 [445-455]	Q6P1G2 1xPhospho [S447]	FALSE	High	[R].TLSNESEESVK.[S]	1xPhospho [S3]; 1xTMT10plex [K11]; 1xTMT10plex [N-Term]	0.000167004	1	1	2	0	1760.87	179.5	161.1	58.3	67.8	47.3	99	124.1	107.5	69.9	46.6
Q6P1G2	Q6P1G2 [445-455]	Q6P1G2 1xPhospho [S447]	FALSE	High	[R].TLSNESEESVK.[S]	1xPhospho [S3]; 1xTMT10plex [N-Term]	0.000167004	1	1	1	0	1531.71	13.9	24.2	49.8	43.4	52.9	21.8	12.9	16.2	38.7	39.5
P59997	P59997 [420-431]	P59997 1xPhospho [S422]	FALSE	High	[K].TLSGDSSSDSTR.[G]	1xPhospho [S3]; 1xTMT10plex [N-Term]	0.000167004	1	1	3	0	1521.66	139.6	144.4	105	97.2	76.8	116.9	128.4	135.5	99.3	79
P62984	P62984 [55-63]	P62984 1xPhospho [S57]	FALSE	High	[R].TLSDYNIQK.[E]	1xPhospho [S3]; 1xTMT10plex [N-Term]	0.000167004	1	4	1	0	1390.68	5.3	11.6	30.8	31.2	37.4	9	5.6	4.7	29.7	31
Q60769	Q60769 [567-581]	Q60769 1xPhospho [S571]	FALSE	High	[R].TGNVSPSGCLSQAAR.[T]	1xCarbamidomethyl [C9]; 1xPhospho [S5]; 1xTMT10plex [N-Term]	0.000167004	1	1	1	0	1813.85	23.1	20.5	10.9	15.2	13.3	12.4	23.6	23.2	10.5	8.1
P15702	P15702 [279-289]	P15702 1xPhospho [S285]	FALSE	High	[R].TGALTLSGGGK.[R]	1xPhospho [S7]; 1xTMT10plex [N-Term]	0.000167004	1	1	2	0	1270.66	22.5	21	24.8	29.6	29.7	18.8	18.4	16.1	27	31.6
P51450	P51450 [191-206]	P51450 1xPhospho [S/Y]	FALSE	High	[K].TEVQGASCHLEYSPER.[G]	1xCarbamidomethyl [C8]; 1xPhospho [S/Y]; 1xTMT10plex [N-Term]	0.000167004	1	1	12	0	2171.96	248.2	307.6	239.9	258.8	190.8	172.4	183.6	180.9	171	143.5
E9Q6J5	E9Q6J5 [2830-2845]	E9Q6J5 1xPhospho [T/S]	FALSE	High	[K].TETDITTVEQSSPSGK.[L]	1xPhospho [T/S]; 1xTMT10plex [K16]; 1xTMT10plex [N-Term]	0.000167004	1	1	4	0	2218.09	34.4	32.5	6.4	11.4	5.1	13.5	16.6	16.1	6.6	5.9
Q8BGD9	Q8BGD9 [420-435]	Q8BGD9 1xPhospho [S422]	FALSE	High	[R].TGSESSQTGASATSGR.[N]	1xPhospho [S3]; 1xTMT10plex [N-Term]	0.000167004	1	1	2	0	1792.79	29.4	17.2	7	12.6	6.8	11.5	23.3	17.3	10.9	11.6
Q7TQG1	Q7TQG1 [899-914]	Q7TQG1 1xPhospho [S901]	FALSE	High	[R].TKSPAEEELTPSAVVR.[R]	1xPhospho [S3]; 1xTMT10plex [N-Term]	0.000167004	1	1	1	1	2023.03	14.3	17.2	15.6	11	10.1	16.6	11.7	19.4	21.6	19.3
Q60775	Q60775 [180-197]	Q60775 1xPhospho [S187]	FALSE	High	[K].TKPPRPDSPTTTPNISVK.[K]	1xPhospho [S8]; 1xTMT10plex [K]; 1xTMT10plex [N-Term]	0.000167004	1	1	6	0	2474.34	113.9	130.3	274.6	307.3	232.9	154.3	112.8	107.2	249	222.3
Q60775	Q60775 [180-197]	Q60775 1xPhospho [S187]	FALSE	High	[K].TKPPRPDSPTTTPNISVK.[K]	1xPhospho [S8]; 1xTMT10plex [N-Term]	0.000167004	1	1	1	0	2245.18	3	4.3	62.2	50.7	103.4	10	8.9	6.1	31.5	50.7
Q9ESU6	Q9ESU6 [594-607]	Q9ESU6 1xPhospho [S602]	FALSE	High	[K].TKPPPTYESEEEDK.[C]	1xPhospho [S9]; 1xTMT10plex [K2]; 1xTMT10plex [N-Term]	0.000167004	1	1	1	0	2188.05	9.9	36.3	33.2	21.1	6.8	24.8	4.3	4.7	22.8	18.8
P25444	P25444 [276-284]	P25444 1xPhospho [S281]	FALSE	High	[K].THTRVSVQR.[T]	1xPhospho [S6]; 1xTMT10plex [N-Term]	0.000167004	1	1	2	1	1392.73	241.4	232.4	269.8	370.7	337.3	322.9	331.4	367.5	326.7	353.8
Q9QYF9	Q9QYF9 [329-345]	Q9QYF9 2xPhospho [S331; S333]	FALSE	High	[R].THSTSSSIGSGESPFSR.[S]	2xPhospho [S3; S5]; 1xTMT10plex [N-Term]	0.000167004	1	1	13	0	2112.88	175.4	160.6	134.7	153.9	121	175.6	193.4	217.3	159.1	143.3
Q6IQX8	Q6IQX8 [110-122]	Q6IQX8 1xPhospho [S118]	FALSE	High	[R].THQPERPRSPAAR.[L]	1xPhospho [S9]; 1xTMT10plex [N-Term]	0.000167004	1	1	3	1	1811.92	10.5	11.3	16.2	18.3	19	14.3	12.7	14	15.9	16.6
Q6ZPZ3	Q6ZPZ3 [1266-1279]	Q6ZPZ3 2xPhospho [S1270; S1276]	FALSE	High	[K].TGTGSPFAGNSPAR.[E]	2xPhospho [S5; S11]; 1xTMT10plex [N-Term]	0.000167004	1	1	4	0	1708.73	242.6	247.6	112.5	99.4	67.9	142.6	198.1	145.8	89.6	71.3
Q6ZPZ3	Q6ZPZ3 [1266-1279]	Q6ZPZ3 1xPhospho [S]	FALSE	High	[K].TGTGSPFAGNSPAR.[E]	1xPhospho [S]; 1xTMT10plex [N-Term]	0.000167004	1	1	8	0	1628.76	308.8	279.5	154.5	191.8	130.8	153.2	194.6	183.5	176.9	161.7
E9Q5F9	E9Q5F9 [612-628]	E9Q5F9 2xPhospho [T612; S/T]	FALSE	High	[K].TGSPTPSNQLNDSPTFK.[K]	2xPhospho [T1; S/T]; 1xTMT10plex [K17]; 1xTMT10plex [N-Term]	0.000167004	1	1	15	0	2409.11	113.4	86.8	24.4	14.7	6.6	39.7	79	51.7	18.9	14.4
Q3B7Z2	Q3B7Z2 [375-393]	Q3B7Z2 1xPhospho [S/T]	FALSE	High	[R].TGSNISGASSDVSLDEQYK.[H]	1xPhospho [S/T]; 1xTMT10plex [K19]; 1xTMT10plex [N-Term]	0.000167004	1	1	2	0	2496.19	35	20.9	6.6	10	5.9	16.8	45.2	30.3	8.3	4.5
Q9JJZ6	Q9JJZ6 [267-275]	Q9JJZ6 1xPhospho [S]	FALSE	High	[R].TGSLSDYSR.[S]	1xPhospho [S/T]; 1xTMT10plex [N-Term]	0.000167004	1	1	3	0	1294.59	145.8	132	73	58.1	58	85.5	129.7	81.2	71.3	55.3
O35601	O35601 [23-35]	O35601 1xPhospho [S]	FALSE	High	[K].VAGQSSPSGIQSR.[K]	1xPhospho [S]; 1xTMT10plex [N-Term]	0.000167004	1	1	5	0	1582.78	107.7	215.7	107.4	139.4	80	174.4	91.2	114.1	110.3	107.2
E9Q0S6	E9Q0S6 [507-517]	E9Q0S6 1xPhospho [S509]	FALSE	High	[R].WDSYDNFSGHR.[E]	1xPhospho [S3]; 1xTMT10plex [N-Term]	0.000167004	1	1	2	0	1692.7	21.7	17.2	12.1	12.5	11.7	22.3	26.5	25.7	14.4	13.8
A2BH40	A2BH40 [1754-1771]	A2BH40 1xPhospho [S1756]	FALSE	High	[K].VYSPAHTEEEEEEHLDPK.[L]	1xPhospho [S3]; 1xTMT10plex [N-Term]	0.000167004	1	1	4	0	2448.08	57.3	86.8	140.3	117.4	136.5	76.8	49.9	57.2	119.5	109.2
Q8K2C9	Q8K2C9 [110-121]	Q8K2C9 1xPhospho [S114]	FALSE	High	[R].WLDESDAEMELR.[A]	1xPhospho [S5]; 1xTMT10plex [N-Term]	0.000167004	1	1	3	0	1802.79	35.6	27.5	36	35.2	44.2	32.8	35.8	34.5	30.4	40.5
Q8K2C9	Q8K2C9 [110-121]	Q8K2C9 1xPhospho [S114]	FALSE	High	[R].WLDESDAEMELR.[A]	1xPhospho [S5]; 1xOxidation [M9]; 1xTMT10plex [N-Term]	0.000167004	1	1	24	0	1818.78	555.9	569.6	613	681.4	673.8	617.9	570.7	671.2	668.5	585.2
Q6DVA0	Q6DVA0 [500-511]	Q6DVA0 1xPhospho [S507]	FALSE	High	[R].WTKPSSFSDSER.[-]	1xPhospho [S8]; 1xTMT10plex [N-Term]	0.000167004	1	1	5	0	1735.79	3.7	8.6	57.4	56.9	69.3	20.5	9.4	8.2	52.9	60.6
Q8R149	Q8R149 [337-347]	Q8R149 2xPhospho [S341; S344]	FALSE	High	[K].YEHDSDLSPPR.[K]	2xPhospho [S5; S8]; 1xTMT10plex [N-Term]	0.000167004	1	1	6	0	1704.69	149.3	172.3	143.6	157.6	160.8	146.2	124.3	134.1	116.6	111.7
P59997	P59997 [22-36]	P59997 1xPhospho [S28]	FALSE	High	[R].YEDDGISDDEIEGKR.[T]	1xPhospho [S7]; 1xTMT10plex [N-Term]	0.000167004	1	1	1	1	2049.89	9.2	14.8	20	22.9	23.6	17.5	8.5	10.3	19.7	16.8
P59997	P59997 [22-35]	P59997 1xPhospho [S28]	FALSE	High	[R].YEDDGISDDEIEGK.[R]	1xPhospho [S7]; 1xTMT10plex [K14]; 1xTMT10plex [N-Term]	0.000167004	1	1	1	0	2122.95	96.2	73.3	35.4	18.3	21.5	54.5	64.2	56.8	24	14.8
Q5Y5T2	Q5Y5T2 [44-56]	Q5Y5T2 1xPhospho [S]	FALSE	High	[R].WSGSGSGSGSLGR.[R]	1xPhospho [S]; 1xTMT10plex [N-Term]	0.000167004	1	1	3	0	1503.68	73.8	70.5	72.1	64.7	57.1	73.7	75.9	77	70.4	70.3
Q8VI36	Q8VI36 [76-93]	Q8VI36 1xPhospho [S83]	FALSE	High	[R].YAHQQPPSPLPVYSSSAK.[N]	1xPhospho [S8]; 1xTMT10plex [N-Term]	0.000167004	1	1	1	0	2266.11	12.3	11.6	12	16.9	19.9	12	14.3	9.6	16.6	23.5
Q62376	Q62376 [219-231]	Q62376 1xPhospho [S226]	FALSE	High	[R].YDERPGPSPLPHR.[D]	1xPhospho [S8]; 1xTMT10plex [N-Term]	0.000167004	1	1	11	0	1829.89	154.1	178.8	144	125.5	132.5	163.6	150	149.8	103.1	120.2
Q5SU73	Q5SU73 [168-181]	Q5SU73 1xPhospho [T/S]	FALSE	High	[K].VTGSPAEEDEEETK.[K]	1xPhospho [T/S]; 1xTMT10plex [K14]; 1xTMT10plex [N-Term]	0.000167004	1	1	4	0	2058.95	58.2	50.6	26.9	20.8	8.2	31.4	43.3	39.2	25.3	14.6
Q8BTI8	Q8BTI8 [1358-1373]	Q8BTI8 2xPhospho [S1360; S1372]	FALSE	High	[K].VSSPVLETVQQRTPSR.[E]	2xPhospho [S3; S15]; 1xTMT10plex [N-Term]	0.000167004	1	1	2	1	2173.06	6.8	8	3.4	31.4	20.6	16.3	20.7	16.1	28.7	20.9
Q8BTI8	Q8BTI8 [1358-1369]	Q8BTI8 1xPhospho [S]	FALSE	High	[K].VSSPVLETVQQR.[T]	1xPhospho [S]; 1xTMT10plex [N-Term]	0.000167004	1	1	21	0	1651.86	435.5	522.2	326	297.2	244.8	346.2	389.8	374.6	285.4	242.8
E9Q7G0	E9Q7G0 [1972-1986]	E9Q7G0 1xPhospho [T/S]	FALSE	High	[R].VSSETHQGPGTPESK.[K]	1xPhospho [T/S]; 1xTMT10plex [K15]; 1xTMT10plex [N-Term]	0.000167004	1	1	2	0	2079.02	29.7	33.5	21.2	36	25.3	47.3	33.2	36.9	30.1	24.9
Q8VDP3	Q8VDP3 [776-787]	Q8VDP3 1xPhospho [S777]	FALSE	High	[R].VSPVPSPSQPAR.[R]	1xPhospho [S2]; 1xTMT10plex [N-Term]	0.000167004	1	1	11	0	1530.79	669.1	548.4	319.3	261.3	227.5	434.1	524.9	524.9	332.1	266.1
Q03347	Q03347 [211-223]	Q03347 1xPhospho [S212]	FALSE	High	[R].VSPHHPAPTPNPR.[A]	1xPhospho [S2]; 1xTMT10plex [N-Term]	0.000167004	1	1	6	0	1715.86	13.2	14.5	17.8	20.1	28.3	11.1	12.3	11.6	23.3	19.2
Q60974	Q60974 [2133-2141]	Q60974 1xPhospho [S2134]	FALSE	High	[R].VSPENLVDK.[S]	1xPhospho [S2]; 1xTMT10plex [K9]; 1xTMT10plex [N-Term]	0.000167004	1	1	2	0	1538.82	94.8	88.7	23.9	23.8	14.5	47.8	67.6	53.1	29.9	17.6
P46414	P46414 [6-15]	P46414 1xPhospho [S10]	FALSE	High	[R].VSNGSPSLER.[M]	1xPhospho [S5]; 1xTMT10plex [N-Term]	0.000167004	1	1	3	0	1354.66	230.2	261.9	174.4	180.3	143.9	159.6	184.5	147.3	118	125.6
Q8BUR3	Q8BUR3 [211-225]	Q8BUR3 1xPhospho [S]	FALSE	High	[K].VTLYNADQDGSDSPR.[S]	1xPhospho [S]; 1xTMT10plex [N-Term]	0.000167004	1	1	6	0	1946.87	15.4	14.7	14.8	12.9	10.8	16.2	12.8	14	16.6	12
A2AF53	A2AF53 [328-336]	A2AF53 1xPhospho [S333]	FALSE	High	[R].VVITQSPGK.[Y]	1xPhospho [S6]; 1xTMT10plex [K9]; 1xTMT10plex [N-Term]	0.000167004	1	2	2	0	1466.84	66.4	51.8	47	34.8	40.5	45	58.2	61.4	43.2	39.5
A2AF53	A2AF53 [328-336]	A2AF53 1xPhospho [S333]	FALSE	High	[R].VVITQSPGK.[Y]	1xPhospho [S6]; 1xTMT10plex [N-Term]	0.000167004	1	2	2	0	1237.68	45.7	57.2	84.3	79.2	73.3	67.9	58.1	60.4	72.3	67.7
Q80XU3	Q80XU3 [10-28]	Q80XU3 1xPhospho [S]	FALSE	High	[K].VVDYSQFQESDDADEDYGR.[D]	1xPhospho [S]; 1xTMT10plex [N-Term]	0.000167004	1	1	15	0	2547.04	327	329.1	273.8	242.6	182.8	214.5	253.7	236.8	204.4	157.8
Q8C1D8	Q8C1D8 [359-374]	Q8C1D8 1xPhospho [S]	FALSE	High	[R].VVCDADDSDSDVVSDK.[S]	1xCarbamidomethyl [C3]; 1xPhospho [S]; 1xTMT10plex [K16]; 1xTMT10plex [N-Term]	0.000167004	1	1	7	0	2264	43.7	32.9	15.4	16.1	8.9	20.5	31.2	27	10.5	10.3
Q8C1D8	Q8C1D8 [359-374]	Q8C1D8 1xPhospho [S366]	FALSE	High	[R].VVCDADDSDSDVVSDK.[S]	1xCarbamidomethyl [C3]; 1xPhospho [S8]; 1xTMT10plex [N-Term]	0.000167004	1	1	1	0	2034.84	5.6	13	29.8	30.6	29	12.8	5.6	15.4	14.9	24.1
Q8BVL3	Q8BVL3 [323-339]	Q8BVL3 1xPhospho [S]	FALSE	High	[R].VTSSVPLPSGGTSSPSR.[G]	1xPhospho [S/T]; 1xTMT10plex [N-Term]	0.000167004	1	1	4	0	1924.96	18.8	15.4	19.6	16.1	15.4	16.6	23.6	19.9	13.5	13.6
Q9R0L6	Q9R0L6 [60-74]	Q9R0L6 1xPhospho [S65]	FALSE	High	[R].VTNAISPESSPGVGR.[R]	1xPhospho [S6]; 1xTMT10plex [N-Term]	0.000167004	1	1	6	0	1779.88	39.2	43.5	32.9	36.9	30.2	28.7	29.1	24.4	35.1	27.4
Q9D1E6	Q9D1E6 [107-116]	Q9D1E6 1xPhospho [S110]	FALSE	High	[K].YEISPEAYER.[R]	1xPhospho [S4]; 1xTMT10plex [N-Term]	0.000167004	1	1	1	0	1565.71	37.1	29	29.2	39.4	26.9	19.1	21.4	18.9	20.6	24.9
Q0P678	Q0P678 [829-842]	Q0P678 1xPhospho [S838]	FALSE	High	[R].YEPSDKDRQSPPAK.[K]	1xPhospho [S10]; 1xTMT10plex [N-Term]	0.000167004	1	1	1	2	1926.92	7.9	14.5	147.2	134.2	219.1	21.4	10.3	9.8	92.7	150.1
P08775	P08775 [1874-1887]	P08775 2xPhospho [S/T]	FALSE	High	[K].YSPTSPTYSPTTPK.[Y]	2xPhospho [S/T/Y]; 1xTMT10plex [K14]; 1xTMT10plex [N-Term]	0.000167004	1	1	15	0	2145	103.6	82.3	32	30.2	13.1	54.6	75.7	85.2	41	21.3
P08775	P08775 [1874-1887]	P08775 1xPhospho [T/S]	FALSE	High	[K].YSPTSPTYSPTTPK.[Y]	1xPhospho [T/S]; 1xTMT10plex [K14]; 1xTMT10plex [N-Term]	0.000167004	1	1	6	0	2065.03	52.9	49.3	26.2	23.6	17.1	23.9	38.2	33.5	18.2	17.2
P08775	P08775 [1888-1908]	P08775 3xPhospho [T1894; T/S]	FALSE	High	[K].YSPTSPTYSPTSPVYTPTSPK.[Y]	3xPhospho [T7; T/S]; 1xTMT10plex [K21]; 1xTMT10plex [N-Term]	0.000167004	1	1	3	0	2956.31	57.6	44.4	23.8	11.1	5.6	43.1	73.2	65.3	24.9	11.8
P08775	P08775 [1888-1908]	P08775 2xPhospho [S/T]	FALSE	High	[K].YSPTSPTYSPTSPVYTPTSPK.[Y]	2xPhospho [S/T]; 1xTMT10plex [K21]; 1xTMT10plex [N-Term]	0.000167004	1	1	5	0	2876.34	32.1	22.6	10.9	8.2	5.6	18.8	20.7	19.6	10.5	7.1
P08775	P08775 [1909-1922]; [1923-1936]	P08775 2xPhospho [S/T]; 2xPhospho [S/T]	FALSE	High	[K].YSPTSPTYSPTSPK.[YG]	2xPhospho [S/T/Y]; 1xTMT10plex [K14]; 1xTMT10plex [N-Term]	0.000167004	1	1	29	0	2130.98	323.8	255.4	99.3	89.9	31.6	186.8	276.6	250.9	100.3	67.9
P08775	P08775 [1909-1922]; [1923-1936]	P08775 2xPhospho [T/S/Y]; 2xPhospho [T/S/Y]	FALSE	High	[K].YSPTSPTYSPTSPK.[YG]	2xPhospho [T/S/Y]; 1xTMT10plex [N-Term]	0.000167004	1	1	11	0	1901.82	22.4	106	232.4	215	201	116.8	15.4	36.5	193	181.8
Q8K019	Q8K019 [283-297]	Q8K019 2xPhospho [S286; S]	FALSE	High	[R].YSPSQNSPIHHIPSR.[R]	2xPhospho [S4; S]; 1xTMT10plex [N-Term]	0.000167004	1	1	60	0	2108.95	562.4	618.9	563	388.1	389.7	393.1	426.3	353.1	386	370.2
Q8K019	Q8K019 [283-297]	Q8K019 1xPhospho [S]	FALSE	High	[R].YSPSQNSPIHHIPSR.[R]	1xPhospho [S]; 1xTMT10plex [N-Term]	0.000167004	1	1	16	0	2028.99	228	264.8	251.8	224.6	210.6	204	166.2	196.9	220.2	203.2
P40201	P40201 [1093-1104]	P40201 1xPhospho [S]	FALSE	High	[R].YSGSDSDSISER.[K]	1xPhospho [S]; 1xTMT10plex [N-Term]	0.000167004	1	1	2	0	1611.67	40.4	39.6	35.1	28.1	23.9	37.8	21.9	26.2	24.4	26.9
Q3UU67	Q3UU67 [45-52]	Q3UU67 1xPhospho [S46]	FALSE	High	[R].YSDDYIPR.[V]	1xPhospho [S2]; 1xTMT10plex [N-Term]	0.000167004	1	1	2	0	1337.6	116.6	101.8	99.3	61.4	61.1	82.5	91.7	89	88.6	73.8
Q9JL06	Q9JL06 [322-333]	Q9JL06 1xPhospho [S]	FALSE	High	[R].YSASAQTGASTR.[I]	1xPhospho [S]; 1xTMT10plex [N-Term]	0.000167004	1	1	2	0	1508.69	53.8	54	52.6	48	40	39.2	42.8	35.6	37.9	34.4
Q8VH51	Q8VH51 [95-103]	Q8VH51 1xPhospho [S/Y]	FALSE	High	[R].YRSPYSGPK.[F]	1xPhospho [S/Y]; 1xTMT10plex [K9]; 1xTMT10plex [N-Term]	0.000167004	1	1	26	1	1592.82	1148.3	1158.8	705.9	675.6	514.7	895.7	1054.2	1046.7	709.8	561.7
O35492	O35492 [155-167]	O35492 1xPhospho [Y/S]	FALSE	High	[R].YRSPEPDPYLSYR.[W]	1xPhospho [Y/S]; 1xTMT10plex [N-Term]	0.000167004	1	1	3	1	1951.92	16.7	13.9	22.6	14.6	21.8	11.8	17.4	11.5	8.6	14.2
P08775	P08775 [1909-1922]; [1923-1936]	P08775 1xPhospho [S]; 1xPhospho [S]	FALSE	High	[K].YSPTSPTYSPTSPK.[YG]	1xPhospho [S]; 1xTMT10plex [N-Term]	0.000167004	1	1	3	0	1821.85	3.9	6.7	35.7	32.3	30.2	8.6	4.3	4.4	26.3	30.4
Q9CRB9	Q9CRB9 [49-63]	Q9CRB9 1xPhospho [S51]	FALSE	High	[R].YSSVYGASVSDEDLK.[R]	1xPhospho [S3]; 1xTMT10plex [K15]; 1xTMT10plex [N-Term]	0.000167004	1	1	3	0	2158.04	98.2	97.6	56.5	48.8	24.3	58.1	65.5	83.6	46.5	29.4
Q8CAQ8	Q8CAQ8 [33-45]	Q8CAQ8 1xPhospho [S34]	FALSE	High	[R].YSTSSSSGLTAGK.[I]	1xPhospho [S2]; 1xTMT10plex [N-Term]	0.000167004	1	1	1	0	1554.72	19.3	19.4	28.7	32.9	26.4	22.6	15	20.6	28.4	27.8
Q62130	Q62130 [589-600]	Q62130 1xPhospho [S]	FALSE	High	[K].YVSGSSPDLVTR.[K]	1xPhospho [S]; 1xTMT10plex [N-Term]	0.000167004	1	1	4	0	1589.78	56.4	57.5	48.6	59.8	55.9	46.6	61.3	50.5	50.5	53.1
Q61687	Q61687 [89-105]	Q61687 1xPhospho [S92]	FALSE	High	[K].YVESDDEKPTDENVNEK.[A]	1xPhospho [S4]; 2xTMT10plex [K8; K17]; 1xTMT10plex [N-Term]	0.000167004	1	1	4	0	2778.33	300.2	197.8	102.1	82.9	55	145.7	263.6	193.3	90.8	66.5
Q61687	Q61687 [89-105]	Q61687 1xPhospho [T/S]	FALSE	High	[K].YVESDDEKPTDENVNEK.[A]	1xPhospho [T/S/Y]; 1xTMT10plex [K]; 1xTMT10plex [N-Term]	0.000167004	1	1	9	0	2549.17	48.3	219.5	225.7	281.3	161.3	187.5	13.7	69	231.9	204
Q61687	Q61687 [89-105]	Q61687 1xPhospho [S92]	FALSE	High	[K].YVESDDEKPTDENVNEK.[A]	1xPhospho [S4]; 1xTMT10plex [N-Term]	0.000167004	1	1	5	0	2320.01	11	17.7	135	139.4	187.2	34.7	16.4	20.2	77.1	129.5
Q8VDQ9	Q8VDQ9 [136-150]	Q8VDQ9 1xPhospho [S142]	FALSE	High	[K].YVDEDNSDGETVDHR.[L]	1xPhospho [S7]; 1xTMT10plex [N-Term]	0.000167004	1	1	11	0	2059.84	162.6	175	191.9	177.6	186.8	154.7	142	153.2	157.6	167.4
Q8C5N3	Q8C5N3 [32-40]	Q8C5N3 1xPhospho [S38]	FALSE	High	[R].YTEQERSPR.[D]	1xPhospho [S7]; 1xTMT10plex [N-Term]	0.000167004	1	1	20	1	1474.69	801.4	947.9	981.2	737.2	841.6	711.7	630.4	627.6	706	661.4
Q9Z0M6	Q9Z0M6 [793-809]	Q9Z0M6 1xPhospho [T/S]	FALSE	High	[K].YTEFNSSTTGTGTSQTR.[A]	1xPhospho [T/S]; 1xTMT10plex [N-Term]	0.000167004	1	1	8	0	2146.95	19.2	18.4	12.4	14	10.1	17.5	20.8	18.2	14.2	16
A2AAE1	A2AAE1 [2597-2609]	A2AAE1 1xPhospho [S/T]	FALSE	High	[R].YTAGSASPTPTFK.[T]	1xPhospho [S/T]; 1xTMT10plex [K13]; 1xTMT10plex [N-Term]	0.000167004	1	1	3	0	1865.95	44.4	41.8	25.7	21	17.1	30.5	42.6	41.5	33.7	18.8
E9Q784	E9Q784 [902-911]	E9Q784 1xPhospho [S907]	FALSE	High	[R].YRNEGSPSPR.[Q]	1xPhospho [S6]; 1xTMT10plex [N-Term]	0.000167004	1	1	1	1	1471.69	15.1	16	24.8	27.9	24.1	23	13.6	17.5	25.1	35.5
P35486	P35486 [289-302]	P35486 2xPhospho [S295; S]	FALSE	High	[R].YHGHSMSDPGVSYR.[T]	2xPhospho [S/Y]; 1xOxidation [M6]; 1xTMT10plex [N-Term]	0.000167004	1	1	51	0	1997.78	614.1	701	690	679.9	783.6	746.2	504.3	824.4	651.5	954.6
P35486	P35486 [289-302]	P35486 2xPhospho [S295; S]	FALSE	High	[R].YHGHSMSDPGVSYR.[T]	2xPhospho [S7; S]; 1xTMT10plex [N-Term]	0.000167004	1	1	8	0	1981.79	24	29.4	32.6	22.6	39.3	41.6	21.3	43	30.1	46
P35486	P35486 [289-302]	P35486 1xPhospho [S]	FALSE	High	[R].YHGHSMSDPGVSYR.[T]	1xPhospho [S]; 1xOxidation [M6]; 1xTMT10plex [N-Term]	0.000167004	1	1	16	0	1917.82	223.8	206.8	273.8	250.5	308.2	272.5	203.8	280.1	267.6	344.1
Q6PFD9	Q6PFD9 [883-898]	Q6PFD9 1xPhospho [S888]	FALSE	High	[K].YGLQDSDEEEEEHPPK.[T]	1xPhospho [S6]; 1xTMT10plex [K16]; 1xTMT10plex [N-Term]	0.000167004	1	1	10	0	2440.1	197.7	143.6	81.2	59.2	40.7	113.3	139.2	126.3	93.6	94.6
Q91YL3	Q91YL3 [529-548]	Q91YL3 1xPhospho [T546]	FALSE	High	[R].YFGTDAVPDGSDDDEAATVG.[-]	1xPhospho [T18]; 1xTMT10plex [N-Term]	0.000167004	1	1	3	0	2310.95	12.3	12.1	8.7	20.1	13.3	12.5	13.3	15.6	16.8	20.5
P56212	P56212 [59-69]	P56212 1xPhospho [S62]	FALSE	High	[K].YFDSGDYNMAK.[A]	1xPhospho [S4]; 1xOxidation [M9]; 1xTMT10plex [K11]; 1xTMT10plex [N-Term]	0.000167004	1	2	3	0	1864.82	138.7	119.6	65.8	49.8	30.2	58.1	83.6	64.3	47	39.7
Q6PFD9	Q6PFD9 [883-898]	Q6PFD9 1xPhospho [S888]	FALSE	High	[K].YGLQDSDEEEEEHPPK.[T]	1xPhospho [S6]; 1xTMT10plex [N-Term]	0.000167004	1	1	7	0	2210.93	63.5	69.3	74.3	64.8	57.8	56.8	65.3	55.5	84.7	66.1
P84244; P68433; P84228	P84244 [55-64]; P68433 [55-64]; P84228 [55-64]	P84244 1xPhospho [S58]; P68433 1xPhospho [S58]; P84228 1xPhospho [S58]	FALSE	High	[R].YQKSTELLIR.[K]	1xPhospho [S4]; 1xTMT10plex [K3]; 1xTMT10plex [N-Term]	0.000167004	3	4	3	1	1789	204.5	221.9	139.7	220.5	102.7	225.8	250.4	290.5	234.2	163.5
P84244; P68433; P84228	P84244 [55-64]; P68433 [55-64]; P84228 [55-64]	P84244 1xPhospho [T/S]; P68433 1xPhospho [T/S]; P84228 1xPhospho [T/S]	FALSE	High	[R].YQKSTELLIR.[K]	1xPhospho [T/S]; 1xTMT10plex [N-Term]	0.000167004	3	4	6	1	1559.84	12.3	17.1	44.9	61.1	78.6	21.8	18	23.9	48.3	54.9
Q9R020	Q9R020 [183-195]	Q9R020 1xPhospho [S188]	FALSE	High	[K].YNLDASEEEDSNK.[K]	1xPhospho [S6]; 1xTMT10plex [K13]; 1xTMT10plex [N-Term]	0.000167004	1	1	3	0	2051.92	156.8	108.6	42.2	28.2	13.8	68.8	88.9	74	32.7	28.6
Q60520	Q60520 [1106-1117]	Q60520 1xPhospho [S/T]	FALSE	High	[R].YMSSDTTSPELR.[E]	1xPhospho [S/T]; 1xOxidation [M2]; 1xTMT10plex [N-Term]	0.000167004	1	1	4	0	1711.74	105	127.7	139.1	123.1	124.5	77.5	89.3	74.2	103.4	103.9
Q8CIN4	Q8CIN4 [139-147]	Q8CIN4 1xPhospho [S141]	FALSE	High	[K].YLSFTPPEK.[D]	1xPhospho [S3]; 1xTMT10plex [K9]; 1xTMT10plex [N-Term]	0.000167004	1	1	5	0	1619.85	78.3	77.2	36.5	44.6	32.3	68.9	71.8	67	45.1	40.3
Q01320	Q01320 [1517-1528]	Q01320 1xPhospho [S1521]	FALSE	High	[K].YLEESDDDDDLF.[-]	1xPhospho [S5]; 1xTMT10plex [N-Term]	0.000167004	1	1	56	0	1784.7	257.3	298.3	274.6	266.1	206	129.8	135	131.9	101	89.4
Q4V9W2	Q4V9W2 [94-105]	Q4V9W2 1xPhospho [S97]	FALSE	High	[R].SYSSATEEDSAK.[Q]	1xPhospho [S4]; 1xTMT10plex [N-Term]	0.000167004	1	1	2	0	1583.67	21.7	33.5	82.8	72.4	102.7	37.6	21.4	19.3	75.9	68.9
O70439	O70439 [128-138]	O70439 1xPhospho [S129]	FALSE	High	[R].VSGGFPEDSSK.[E]	1xPhospho [S2]; 1xTMT10plex [K11]; 1xTMT10plex [N-Term]	0.000167004	1	1	12	0	1647.8	652.5	497.4	162.3	150.4	116.1	488	712	714.9	290.7	171
Q0GUM3	Q0GUM3 [408-417]	Q0GUM3 1xPhospho [S]	FALSE	High	[K].VFLQDSVDSE.[-]	1xPhospho [S]; 1xTMT10plex [N-Term]	0.000167004	1	1	19	0	1447.66	133.6	126.8	141.8	125.8	158.2	132.4	179	155.6	165	177.9
Q03267	Q03267 [59-69]	Q03267 1xPhospho [T/S]	FALSE	High	[K].VETQSDEENGR.[A]	1xPhospho [T/S]; 1xTMT10plex [N-Term]	0.000167004	1	1	12	0	1572.67	833.7	900.7	958.6	763.2	622.1	520.4	602.1	437.8	331.7	304.8
Q9WV92	Q9WV92 [795-809]	Q9WV92 1xPhospho [S804]	FALSE	High	[R].VESTSVGSISPGGAK.[L]	1xPhospho [S10]; 1xTMT10plex [K15]; 1xTMT10plex [N-Term]	0.000167004	1	1	2	0	1914	29.7	27.1	13.2	13.8	11.9	20.9	32.5	27.6	21.6	17.2
Q9WV02; Q91VM5	Q9WV02 [81-93]; Q91VM5 [81-93]	Q9WV02 1xPhospho [S88]; Q91VM5 1xPhospho [S88]	FALSE	High	[K].VEQATKPSFESGR.[R]	1xPhospho [S8]; 1xTMT10plex [K6]; 1xTMT10plex [N-Term]	0.000167004	2	2	3	0	1974.01	140.8	127.2	74	56.8	46.8	83.5	129.9	101.8	61.9	48.6
Q9WV02; Q91VM5	Q9WV02 [81-93]; Q91VM5 [81-93]	Q9WV02 1xPhospho [S88]; Q91VM5 1xPhospho [S88]	FALSE	High	[K].VEQATKPSFESGR.[R]	1xPhospho [S8]; 1xTMT10plex [N-Term]	0.000167004	2	2	3	0	1744.85	11.8	19.4	21.8	23.3	16.1	18	9.6	10.3	20.2	14.2
Q8BH07	Q8BH07 [76-87]	Q8BH07 1xPhospho [S80]	FALSE	High	[R].VGDGSPVLPDKR.[N]	1xPhospho [S5]; 1xTMT10plex [K11]; 1xTMT10plex [N-Term]	0.000167004	1	1	4	1	1777.96	111.1	102.5	37.5	43.9	22.2	62.7	74.3	102.6	38.4	27.4
P97868	P97868 [1170-1181]	P97868 1xPhospho [S1179]	FALSE	High	[K].VEGTEIVKPSPK.[R]	1xPhospho [S10]; 1xTMT10plex [K]; 1xTMT10plex [N-Term]	0.000167004	1	1	6	0	1822.01	39.4	80.9	80.9	81.8	63	88.8	39	56.6	82.2	84.1
Q9CZL2	Q9CZL2 [30-40]	Q9CZL2 1xPhospho [S38]	FALSE	High	[R].VEEPEHGASPR.[R]	1xPhospho [S9]; 1xTMT10plex [N-Term]	0.000167004	1	1	1	0	1516.7	20.6	20.5	25.3	20.7	23.9	26.2	19.7	22.3	23.5	21.9
G5E8P1	G5E8P1 [1046-1058]	G5E8P1 1xPhospho [S]	FALSE	High	[R].VHGEPASDLSDID.[-]	1xPhospho [S]; 1xTMT10plex [N-Term]	0.000167004	1	1	11	0	1663.74	23.4	20.2	11.4	13.1	16.9	13	16.9	16.5	16.1	10.7
B2RUP2	B2RUP2 [143-153]	B2RUP2 1xPhospho [S149]	FALSE	High	[K].VGVAEGSPVSR.[R]	1xPhospho [S7]; 1xTMT10plex [N-Term]	0.000167004	1	1	5	0	1366.69	64.1	57.5	28.7	41.2	19.2	61.4	54.2	57.4	39.1	28.8
P11679	P11679 [41-49]	P11679 1xPhospho [S]	FALSE	High	[R].VGSSSSSFR.[G]	1xPhospho [S]; 1xTMT10plex [N-Term]	0.000167004	1	1	44	0	1222.57	3360.8	3384.2	2162.3	1865.6	1586.2	3153.2	3727.4	3074.3	2289.7	1551.8
Q3UHJ0	Q3UHJ0 [614-624]	Q3UHJ0 2xPhospho [T618; S622]	FALSE	High	[K].VGSLTPPSSPK.[T]	2xPhospho [T5; S9]; 1xTMT10plex [N-Term]	0.000167004	1	1	16	0	1458.68	68	99.8	112.6	123.2	110.9	97	68.5	62.6	118.6	105.4
Q8C2K5	Q8C2K5 [185-202]	Q8C2K5 1xPhospho [S]	FALSE	High	[R].VGSASSENSMQAALGNLK.[D]	1xPhospho [S]; 1xOxidation [M10]; 1xTMT10plex [K18]; 1xTMT10plex [N-Term]	0.000167004	1	1	3	0	2318.15	109.9	74.1	26.9	36.3	16.9	62.6	104.9	99	47.4	32.4
Q68FH0	Q68FH0 [311-323]	Q68FH0 1xPhospho [S313]	FALSE	High	[R].VGSPLTLTDAQTR.[V]	1xPhospho [S3]; 1xTMT10plex [N-Term]	0.000167004	1	1	1	0	1667.86	25.7	15.3	8.2	10.9	9.6	33.4	35.5	33.9	18.7	16.4
Q65Z40	Q65Z40 [64-87]	Q65Z40 1xPhospho [S77]	FALSE	High	[K].VEEEDTGDPFGFDSDDESLPVSSK.[N]	1xPhospho [S14]; 1xTMT10plex [K24]; 1xTMT10plex [N-Term]	0.000167004	1	1	1	0	3139.39	24.9	29.1	14.4	15	11.9	16.8	25.6	15.8	21.6	15.6
Q61687	Q61687 [307-317]	Q61687 1xPhospho [S315]	FALSE	High	[K].VCDQTSKFSPK.[K]	1xCarbamidomethyl [C2]; 1xPhospho [S9]; 1xTMT10plex [N-Term]	0.000167004	1	1	2	1	1605.75	11.1	14.1	28.6	29	34.4	55.7	15.7	29.4	20.1	34.2
Q8VDJ3	Q8VDJ3 [26-41]	Q8VDJ3 1xPhospho [S31]	FALSE	High	[K].VATLNSEEENDPPTYK.[D]	1xPhospho [S6]; 1xTMT10plex [K16]; 1xTMT10plex [N-Term]	0.000167004	1	1	2	0	2345.13	50.5	42.5	27.4	32.6	23.4	43.3	55.2	56.2	33	23.3
Q68FH0	Q68FH0 [324-338]	Q68FH0 1xPhospho [S336]	FALSE	High	[R].VASPSQGQVGSSSPK.[R]	1xPhospho [S13]; 1xTMT10plex [N-Term]	0.000167004	1	1	2	0	1724.84	23.3	28	51.9	42.7	35.3	41.1	18.9	28.1	55	50.5
Q68FH0	Q68FH0 [324-338]	Q68FH0 1xPhospho [S]	FALSE	High	[R].VASPSQGQVGSSSPK.[R]	1xPhospho [S]; 1xTMT10plex [K15]; 1xTMT10plex [N-Term]	0.000167004	1	1	2	0	1954	40.1	26.4	23.5	19.2	19.4	33	41.9	39.7	24.7	24.7
Q61103	Q61103 [138-152]	Q61103 1xPhospho [S]	FALSE	High	[R].VDDDSLGEFPVSNSR.[A]	1xPhospho [S]; 1xTMT10plex [N-Term]	0.000167004	1	1	12	0	1945.87	219.9	205.2	149.4	121.9	112.6	139.9	161.8	171.9	160.3	107.2
P47856	P47856 [257-269]	P47856 1xPhospho [S259]	FALSE	High	[R].VDSTTCLFPVEEK.[A]	1xCarbamidomethyl [C6]; 1xPhospho [S3]; 1xTMT10plex [K13]; 1xTMT10plex [N-Term]	0.000167004	1	1	2	0	2063.02	33.9	24	12.3	7.4	7.5	17.7	28.3	26.2	11.9	9.1
P47856	P47856 [257-269]	P47856 1xPhospho [T/S]	FALSE	High	[R].VDSTTCLFPVEEK.[A]	1xCarbamidomethyl [C6]; 1xPhospho [T/S]; 1xTMT10plex [N-Term]	0.000167004	1	1	5	0	1833.85	11.2	23.6	43.7	56.5	56.2	32.1	9.4	16.6	40.8	39.3
Q9CQU3	Q9CQU3 [87-104]	Q9CQU3 1xPhospho [S]	FALSE	High	[K].VDPSLMEDSDDGPSLPTK.[Q]	1xPhospho [S]; 1xOxidation [M6]; 1xTMT10plex [K18]; 1xTMT10plex [N-Term]	0.000167004	1	1	3	0	2457.15	19.2	16.4	12.4	5.9	9.8	19	16.1	19.8	20.1	16.4
Q6PDM2	Q6PDM2 [194-204]	Q6PDM2 2xPhospho [S199; S201]	FALSE	High	[K].VDGPRSPSYGR.[S]	2xPhospho [S6; S8]; 1xTMT10plex [N-Term]	0.000167004	1	1	35	1	1579.69	1197.2	1263.4	681.6	373.4	407.5	630.3	711.6	645	409	369.6
Q6PDM2	Q6PDM2 [194-204]	Q6PDM2 1xPhospho [S]	FALSE	High	[K].VDGPRSPSYGR.[S]	1xPhospho [S]; 1xTMT10plex [N-Term]	0.000167004	1	1	59	1	1499.72	1437.6	1630.5	1342.3	1303.8	1230.6	1340.6	1418.2	1503.2	1314.4	1348.7
Q9QXV1	Q9QXV1 [158-170]	Q9QXV1 1xPhospho [S164]	FALSE	High	[R].VDDKPSSPGDSSK.[K]	1xPhospho [S7]; 1xTMT10plex [K]; 1xTMT10plex [N-Term]	0.000167004	1	1	7	0	1856.9	74.4	192.4	165.1	166.9	109.8	198.2	53.7	95.3	169.1	171.8
Q9QXV1	Q9QXV1 [158-170]	Q9QXV1 1xPhospho [S164]	FALSE	High	[R].VDDKPSSPGDSSK.[K]	1xPhospho [S7]; 1xTMT10plex [N-Term]	0.000167004	1	1	1	0	1627.74	7.1	20.7	94.4	98	104.4	20.6	11.7	15	64.9	77.6
Q3UZ01	Q3UZ01 [106-117]	Q3UZ01 1xPhospho [S108]	FALSE	High	[R].VHSPCSTSNTEK.[K]	1xCarbamidomethyl [C5]; 1xPhospho [S3]; 1xTMT10plex [K12]; 1xTMT10plex [N-Term]	0.000167004	1	1	1	0	1884.89	102.2	96.9	47.7	47.4	36.3	63.5	61.2	61.8	38.4	36.3
P58871	P58871 [1609-1623]	P58871 1xPhospho [S]	FALSE	High	[R].VPSSDEEVVEEPQSR.[R]	1xPhospho [S]; 1xTMT10plex [N-Term]	0.000167004	1	1	2	0	1995.91	37.8	28.7	28.3	29.1	32.3	31	30.7	36.9	24.2	25.7
Q91YK2	Q91YK2 [402-414]	Q91YK2 1xPhospho [S405]	FALSE	High	[K].VPDSESEPDTAQR.[Q]	1xPhospho [S4]; 1xTMT10plex [N-Term]	0.000167004	1	1	1	0	1739.77	25.9	25.3	19	23	17.6	25.7	27.2	29.3	23.3	25.5
P01901; P01902	P01901 [360-369]; P01902 [359-368]	P01901 1xPhospho [S367]; P01902 1xPhospho [S366]	FALSE	High	[K].VMVHDPHSLA.[-]	1xPhospho [S8]; 1xOxidation [M2]; 1xTMT10plex [N-Term]	0.000167004	2	5	2	0	1430.67	108.1	96.7	109.3	100.5	107.2	102.1	98.6	111.6	90.8	88.1
Q8BYH8	Q8BYH8 [547-561]	Q8BYH8 1xPhospho [S549]	FALSE	High	[R].VMSPENFPSASVEGK.[E]	1xPhospho [S3]; 1xOxidation [M2]; 1xTMT10plex [K15]; 1xTMT10plex [N-Term]	0.000167004	1	1	1	0	2133.03	19.3	20.6	9	13.5	10.1	14.8	15.7	21	11.9	6.7
O88792	O88792 [279-293]	O88792 2xPhospho [S285; S288]	FALSE	High	[K].VIYSQPSTRSEGEFK.[Q]	2xPhospho [S7; S10]; 1xTMT10plex [K15]; 1xTMT10plex [N-Term]	0.000167004	1	1	1	1	2346.12	14.1	11.8	4.9	6.7	4.7	23.1	26.5	21.5	9.9	7.7
Q99K01	Q99K01 [681-696]	Q99K01 1xPhospho [T]	FALSE	High	[K].VQGTGVTPPPTPLGTR.[S]	1xPhospho [T]; 1xTMT10plex [N-Term]	0.000167004	1	1	7	0	1886.99	77.9	60.4	62.5	64.2	60.2	80.5	87.5	87.7	69.2	56.5
Q9ESG6	Q9ESG6 [316-324]	Q9ESG6 1xPhospho [S323]	FALSE	High	[K].VQNDLEVSK.[T]	1xPhospho [S8]; 1xTMT10plex [N-Term]	0.000167004	1	1	2	0	1340.67	13.9	14.1	25.3	26.8	28.6	18.5	11.3	10.7	32.2	24.3
O70439	O70439 [128-138]	O70439 1xPhospho [S129]	FALSE	High	[R].VSGGFPEDSSK.[E]	1xPhospho [S2]; 1xTMT10plex [N-Term]	0.000167004	1	1	4	0	1418.64	19.7	34.2	52.2	55	51.3	44.5	18.1	25.8	65.2	70.7
Q6PR54	Q6PR54 [1677-1686]	Q6PR54 1xPhospho [S1683]	FALSE	High	[R].VSDSSLSPEK.[F]	1xPhospho [S7]; 1xTMT10plex [K10]; 1xTMT10plex [N-Term]	0.000167004	1	1	5	0	1586.81	92.1	68.6	24.4	18	12.9	19.4	42.5	24	12.3	16
P05784	P05784 [27-46]	P05784 2xPhospho [S35; S]	FALSE	High	[R].VRPASSAASVYAGAGGSGSR.[I]	2xPhospho [S9; S]; 1xTMT10plex [N-Term]	0.000167004	1	1	6	0	2197	15.4	13.7	11.1	12.6	14.7	16.1	20	19.5	14.4	8.7
P05784	P05784 [27-46]	P05784 1xPhospho [S/Y]	FALSE	High	[R].VRPASSAASVYAGAGGSGSR.[I]	1xPhospho [S/Y]; 1xTMT10plex [N-Term]	0.000167004	1	1	53	0	2117.03	249.4	260.2	297	313.1	278.8	431.1	380.4	342.4	345.7	302.5
Q8R149	Q8R149 [218-229]	Q8R149 2xPhospho [T222; S226]	FALSE	High	[R].VRHDTPDPSPPR.[R]	2xPhospho [T5; S9]; 1xTMT10plex [N-Term]	0.000167004	1	1	2	1	1762.79	31	32.2	26	21.4	23.6	24	28.7	18.5	16.6	15.4
Q9Z329	Q9Z329 [1852-1860]	Q9Z329 1xPhospho [S]	FALSE	High	[R].VRDSSLHLR.[E]	1xPhospho [S]; 1xTMT10plex [N-Term]	0.000167004	1	1	3	1	1391.74	31.2	28.9	37.5	34.9	21.8	18.2	19.2	25.7	27.3	29.4
Q3UHJ0	Q3UHJ0 [601-613]	Q3UHJ0 1xPhospho [T]	FALSE	High	[K].VQTTPPPTIQGQK.[V]	1xPhospho [T]; 1xTMT10plex [K13]; 1xTMT10plex [N-Term]	0.000167004	1	1	8	0	1933.06	54.5	48	19.3	20.8	16.1	35.7	36.2	39.6	34.2	23.7
Q3UHJ0	Q3UHJ0 [601-613]	Q3UHJ0 1xPhospho [T]	FALSE	High	[K].VQTTPPPTIQGQK.[V]	1xPhospho [T]; 1xTMT10plex [N-Term]	0.000167004	1	1	4	0	1703.89	58.9	82.9	59.8	76	69.3	87.7	55.4	58	82.2	70.3
Q0P678	Q0P678 [56-74]	Q0P678 2xPhospho [S64; S71]	FALSE	High	[R].VQSQEETRSDEEDRASEPK.[S]	2xPhospho [S9; S16]; 1xTMT10plex [K19]; 1xTMT10plex [N-Term]	0.000167004	1	1	2	2	2838.26	111.9	80.6	30.5	22.1	14.7	49.8	100.6	59.9	35.3	22.7
Q0P678	Q0P678 [56-74]	Q0P678 2xPhospho [S64; S71]	FALSE	High	[R].VQSQEETRSDEEDRASEPK.[S]	2xPhospho [S9; S16]; 1xTMT10plex [N-Term]	0.000167004	1	1	2	2	2609.1	12.9	49	46.1	30.2	41.9	34.4	6.1	15.6	45.7	33.6
P70429	P70429 [233-250]	P70429 1xPhospho [S244]	FALSE	High	[R].VQRPEDASGGSSPSGTSK.[S]	1xPhospho [S12]; 1xTMT10plex [N-Term]	0.000167004	1	1	1	0	2055.95	6.6	12.4	37.5	40.7	49.2	21	18	12.4	38.2	49
Q8R149	Q8R149 [192-204]; [205-217]	Q8R149 2xPhospho [T196; S200]; 2xPhospho [T209; S213]	FALSE	High	[R].VRHDTPDLSPPRR.[V]	2xPhospho [T5; S9]; 1xTMT10plex [N-Term]	0.000167004	1	1	3	2	1934.92	66.1	69.5	64.9	62.3	62	75.5	75.9	80.8	58.1	57.1
P26039	P26039 [2032-2043]	P26039 1xPhospho [S2040]	FALSE	High	[K].VLVQNAAGSQEK.[L]	1xPhospho [S9]; 1xTMT10plex [N-Term]	0.000167004	1	1	4	0	1552.79	15.1	17	33.6	49.4	61.3	49.5	22.5	20.2	55.2	71.3
Q99PV8	Q99PV8 [91-102]	Q99PV8 1xPhospho [S]	FALSE	High	[K].VLDKSSPPPSSR.[S]	1xPhospho [S]; 1xTMT10plex [K4]; 1xTMT10plex [N-Term]	0.000167004	1	1	33	1	1807.97	2266.2	2384.5	1258	1455.9	905.5	1716.3	1962.7	1783.4	1476.7	1078.6
Q99PV8	Q99PV8 [91-102]	Q99PV8 1xPhospho [S]	FALSE	High	[K].VLDKSSPPPSSR.[S]	1xPhospho [S]; 1xTMT10plex [N-Term]	0.000167004	1	1	27	1	1578.81	82	161.7	887.4	876.9	968.3	226.9	114.1	97.3	587.5	744.9
Q8BXB6	Q8BXB6 [306-316]	Q8BXB6 1xPhospho [S312]	FALSE	High	[K].VLASAASTASK.[G]	1xPhospho [S7]; 1xTMT10plex [K11]; 1xTMT10plex [N-Term]	0.000167004	1	1	1	0	1543.85	50.8	42.4	28.7	22.6	15.9	33.1	39	20.8	19.5	22.1
Q6PDM2	Q6PDM2 [192-204]	Q6PDM2 2xPhospho [S199; S201]	FALSE	High	[R].VKVDGPRSPSYGR.[S]	2xPhospho [S8; S10]; 1xTMT10plex [K2]; 1xTMT10plex [N-Term]	0.000167004	1	1	33	2	2036.01	715.4	777.6	386.3	393.3	306.8	561.8	655.4	656.9	399	323
Q6PDM2	Q6PDM2 [192-204]	Q6PDM2 2xPhospho [S199; S201]	FALSE	High	[R].VKVDGPRSPSYGR.[S]	2xPhospho [S8; S10]; 1xTMT10plex [N-Term]	0.000167004	1	1	26	2	1806.85	254	289.6	837.5	799.8	1034	411	314.4	314.9	621.9	917.7
Q6PDM2	Q6PDM2 [192-204]	Q6PDM2 1xPhospho [S]	FALSE	High	[R].VKVDGPRSPSYGR.[S]	1xPhospho [S/Y]; 1xTMT10plex [N-Term]	0.000167004	1	1	10	2	1726.88	56	66.4	236.1	507.5	619.8	109.3	73	76.9	275.2	477.8
Q8BXB6	Q8BXB6 [306-316]	Q8BXB6 1xPhospho [T313]	FALSE	High	[K].VLASAASTASK.[G]	1xPhospho [T8]; 1xTMT10plex [N-Term]	0.000167004	1	1	1	0	1314.69	10.6	15.6	48	36.9	51.3	17.5	12.4	18.1	40.5	66.3
O08638	O08638 [1947-1961]	O08638 1xPhospho [S1954]	FALSE	High	[R].VIENTDGSEEEMDAR.[D]	1xPhospho [S8]; 1xTMT10plex [N-Term]	0.000167004	1	1	10	0	2003.85	40	48.3	47.3	59.2	65.8	133.1	66.5	179.7	67.6	87.7
Q9DAT2	Q9DAT2 [186-200]	Q9DAT2 2xPhospho [S194; S]	FALSE	High	[K].VLTANSNPSSPSAAK.[R]	2xPhospho [S9; S]; 1xTMT10plex [K15]; 1xTMT10plex [N-Term]	0.000167004	1	1	4	0	2062	20.9	19.4	13.8	13.2	8.4	17.7	22.7	18.3	17.1	11.1
Q9DAT2	Q9DAT2 [186-200]	Q9DAT2 1xPhospho [S195]	FALSE	High	[K].VLTANSNPSSPSAAK.[R]	1xPhospho [S10]; 1xTMT10plex [N-Term]	0.000167004	1	1	2	0	1752.87	40.5	36.5	27.7	25.6	25.7	41	42.6	38.1	35.5	31.6
Q8R1G6	Q8R1G6 [195-207]	Q8R1G6 2xPhospho [S204; S]	FALSE	High	[R].VLLHSPGRPSSPR.[F]	2xPhospho [S10; S]; 1xTMT10plex [N-Term]	0.000167004	1	1	21	0	1791.89	230.1	230.1	216.7	244.7	231	288.7	320.4	294.2	267.4	243.4
Q8R1G6	Q8R1G6 [195-207]	Q8R1G6 1xPhospho [S]	FALSE	High	[R].VLLHSPGRPSSPR.[F]	1xPhospho [S]; 1xTMT10plex [N-Term]	0.000167004	1	1	27	0	1711.92	246.6	256.6	269.6	277.5	286.5	225.9	247.9	234.3	273.3	287.1
Q8K310	Q8K310 [596-609]	Q8K310 2xPhospho [S598; S604]	FALSE	High	[R].SYSPDGKESPSDKK.[S]	2xPhospho [S3; S9]; 1xTMT10plex [K]; 1xTMT10plex [N-Term]	0.000167004	1	1	10	2	2142.98	42.2	118.7	308.7	303.1	287.2	135.2	50.6	54.3	306.5	399.2
Q8K310	Q8K310 [596-609]	Q8K310 1xPhospho [S]	FALSE	High	[R].SYSPDGKESPSDKK.[S]	1xPhospho [S]; 1xTMT10plex [N-Term]	0.000167004	1	1	2	2	1833.85	8.6	12	70.1	84.1	134.6	17.2	11.9	13.6	52.6	101.7
Q6PCM2	Q6PCM2 [800-809]	Q6PCM2 1xPhospho [S800]	FALSE	High	[R].SHEEVNTELK.[A]	1xPhospho [S1]; 1xTMT10plex [K10]; 1xTMT10plex [N-Term]	0.000167004	1	1	1	0	1723.87	35.6	25.1	17.6	23.6	17.1	23.4	23.7	33.4	28.4	27.6
P43274; P43275; P15864	P43274 [55-63]; P43275 [57-65]; P15864 [55-63]	P43274 1xPhospho [S58]; P43275 1xPhospho [S60]; P15864 1xPhospho [S58]	FALSE	High	[R].SGVSLAALK.[K]	1xPhospho [S4]; 1xTMT10plex [K9]; 1xTMT10plex [N-Term]	0.000167004	3	4	2	0	1383.8	79.6	66.9	42.2	39.7	27.1	52.5	63.7	67.6	49.8	32.4
P43274; P43275; P15864	P43274 [55-63]; P43275 [57-65]; P15864 [55-63]	P43274 1xPhospho [S]; P43275 1xPhospho [S]; P15864 1xPhospho [S]	FALSE	High	[R].SGVSLAALK.[K]	1xPhospho [S]; 1xTMT10plex [N-Term]	0.000167004	3	4	2	0	1154.64	13.6	11.3	22.6	21.7	15.7	14.2	10.9	10.8	19.5	18.4
Q61823	Q61823 [87-96]	Q61823 1xPhospho [T/S]	FALSE	High	[R].SGVAVPTSPK.[G]	1xPhospho [T/S]; 1xTMT10plex [K10]; 1xTMT10plex [N-Term]	0.000167004	1	1	13	0	1480.82	434.5	315.5	107.5	132.3	99	250.2	465.2	378	200.1	122.4
Q61823	Q61823 [87-96]	Q61823 1xPhospho [S94]	FALSE	High	[R].SGVAVPTSPK.[G]	1xPhospho [S8]; 1xTMT10plex [N-Term]	0.000167004	1	1	13	0	1251.65	180.8	300.4	510.1	587.2	598.2	317.3	179.9	198.4	529.4	606.9
Q80YS6	Q80YS6 [662-673]	Q80YS6 1xPhospho [S669]	FALSE	High	[R].SGTSSPQSPVFR.[H]	1xPhospho [S8]; 1xTMT10plex [N-Term]	0.000167004	1	1	4	0	1558.75	292.4	291.1	244.8	238.3	235.2	289.3	322.9	283.1	266.3	241.1
Q8BTI8	Q8BTI8 [821-844]	Q8BTI8 2xPhospho [T/S]	FALSE	High	[K].SGTPPRPGSVTNMQADECTATPQR.[Q]	1xCarbamidomethyl [C18]; 2xPhospho [T/S]; 1xOxidation [M13]; 1xTMT10plex [N-Term]	0.000167004	1	1	6	0	2963.26	283.9	295.1	153.6	148.4	109.8	208	240.9	257.9	89.8	75.4
A2BH40	A2BH40 [359-378]	A2BH40 1xPhospho [S365]	FALSE	High	[R].SHHAPMSPGSSGGGGQPLAR.[T]	1xPhospho [S7]; 1xOxidation [M6]; 1xTMT10plex [N-Term]	0.000167004	1	1	1	0	2213.01	90.1	119	120.4	103.3	107.4	74.5	54	60.4	65.5	77.8
E9Q784	E9Q784 [1086-1102]	E9Q784 2xPhospho [S1090; S1093]	FALSE	High	[R].SKGDSDVSDEEAAPQNK.[K]	2xPhospho [S5; S8]; 1xTMT10plex [K17]; 1xTMT10plex [N-Term]	0.000167004	1	1	2	1	2395.05	9.2	36.2	26.3	31.8	19.2	29.7	9.6	10.3	28.4	19.3
P53986	P53986 [210-219]	P53986 1xPhospho [S]	FALSE	High	[K].SKESLQEAGK.[S]	1xPhospho [S]; 2xTMT10plex [K2; K10]; 1xTMT10plex [N-Term]	0.000167004	1	1	100	1	1844.01	5976.1	5393.2	2215.7	2316.2	1501.9	4096	5038.9	4915.8	2817.4	2187.6
P53986	P53986 [210-219]	P53986 1xPhospho [S213]	FALSE	High	[K].SKESLQEAGK.[S]	1xPhospho [S4]; 1xTMT10plex [N-Term]	0.000167004	1	1	21	1	1385.69	31.1	30.6	518.8	370.4	768.9	52.9	37.4	27.3	249.7	570.6
Q61136	Q61136 [427-440]	Q61136 2xPhospho [S431; S437]	FALSE	High	[R].SKDASPINRWSPTR.[R]	2xPhospho [S5; S11]; 1xTMT10plex [K2]; 1xTMT10plex [N-Term]	0.000167004	1	1	12	2	2233.09	560.4	573.5	309.7	400.2	256.1	492.1	694.5	649	402.6	280.6
Q61136	Q61136 [427-440]	Q61136 2xPhospho [S431; S437]	FALSE	High	[R].SKDASPINRWSPTR.[R]	2xPhospho [S5; S11]; 1xTMT10plex [N-Term]	0.000167004	1	1	7	2	2003.93	56.8	87.9	435.5	501.7	649.5	112.8	69.4	75.6	286.2	383
Q61136	Q61136 [427-435]	Q61136 1xPhospho [S431]	FALSE	High	[R].SKDASPINR.[W]	1xPhospho [S5]; 1xTMT10plex [K2]; 1xTMT10plex [N-Term]	0.000167004	1	1	4	1	1525.81	227.1	219.3	137.7	119.8	63.7	165.5	180.9	157.6	107.4	85.7
Q9QWY8	Q9QWY8 [1039-1051]	Q9QWY8 1xPhospho [S1045]	FALSE	High	[R].SHTGDLSPNVQSR.[D]	1xPhospho [S7]; 1xTMT10plex [N-Term]	0.000167004	1	1	1	0	1706.81	18	18.8	21.4	22.3	22.7	24	11.3	20.2	22	20.7
Q3TWW8	Q3TWW8 [301-311]	Q3TWW8 2xPhospho [S301; S303]	FALSE	High	[R].SHSPLPAPPSK.[A]	2xPhospho [S1; S3]; 1xTMT10plex [K11]; 1xTMT10plex [N-Term]	0.000167004	1	1	4	0	1735.86	86.8	79	60.1	59.8	48.7	65.8	75	61.6	56.7	60.4
Q3TWW8	Q3TWW8 [301-311]	Q3TWW8 1xPhospho [S]	FALSE	High	[R].SHSPLPAPPSK.[A]	1xPhospho [S]; 1xTMT10plex [K11]; 1xTMT10plex [N-Term]	0.000167004	1	1	101	0	1655.89	852.6	825.7	650.2	570.8	527.1	639.6	715.1	700.8	596	579.3
Q3TWW8	Q3TWW8 [301-311]	Q3TWW8 1xPhospho [S303]	FALSE	High	[R].SHSPLPAPPSK.[A]	1xPhospho [S3]; 1xTMT10plex [N-Term]	0.000167004	1	1	10	0	1426.73	10.9	9.9	29.2	28.5	29.7	19.7	14.3	10.3	13.5	32
Q3UJU9	Q3UJU9 [44-59]	Q3UJU9 1xPhospho [S]	FALSE	High	[R].SHSLPNSLDYAQASER.[G]	1xPhospho [S]; 1xTMT10plex [N-Term]	0.000167004	1	1	13	0	2083.96	76.5	69.3	29.3	36.7	18.3	62.2	65.6	77.3	32.3	32.2
Q8BTI8	Q8BTI8 [1533-1544]	Q8BTI8 1xPhospho [S]	FALSE	High	[R].SHSGSSPEVDSK.[S]	1xPhospho [S]; 1xTMT10plex [K12]; 1xTMT10plex [N-Term]	0.000167004	1	1	3	0	1754.84	128.4	153.6	93.2	105.5	73.5	118.5	108.7	127.8	101.9	95.2
P59017	P59017 [387-396]	P59017 1xPhospho [S387]	FALSE	High	[K].SHTGEAAAVR.[G]	1xPhospho [S1]; 1xTMT10plex [N-Term]	0.000167004	1	1	5	0	1307.63	150.6	112.3	133.8	95	93.2	98.9	80.9	85.8	88.6	98.5
Q68FE7	Q68FE7 [486-500]	Q68FE7 1xPhospho [S488]	FALSE	High	[R].SGSVNEASCPTEQTR.[L]	1xCarbamidomethyl [C9]; 1xPhospho [S3]; 1xTMT10plex [N-Term]	0.000167004	1	1	1	0	1931.84	23.3	23.9	14.8	14.1	12.4	18.3	20.4	17.1	9	9.3
Q9CYN2	Q9CYN2 [11-32]	Q9CYN2 1xPhospho [S]	FALSE	High	[R].SGGGGGSSGAGGGPSCGTSSSR.[S]	1xCarbamidomethyl [C16]; 1xPhospho [S]; 1xTMT10plex [N-Term]	0.000167004	1	1	2	0	2092.86	14.5	17.8	20.5	11.6	17.1	12.8	15.6	13.6	14	13.6
Q922U2	Q922U2 [38-60]	Q922U2 1xPhospho [S47]	FALSE	High	[R].SGGGGGGRISLGGACGAGGYGSR.[S]	1xCarbamidomethyl [C15]; 1xPhospho [S10]; 1xTMT10plex [N-Term]	0.000167004	1	1	2	1	2277.04	52.8	50.3	40.5	63.9	51.3	78	94.5	100.3	51.5	36.3
Q9QY06	Q9QY06 [1359-1379]	Q9QY06 1xPhospho [S1371]	FALSE	High	[K].SGDPSAGPDAGLSPGSQGDSK.[S]	1xPhospho [S13]; 1xTMT10plex [K21]; 1xTMT10plex [N-Term]	0.000167004	1	1	1	0	2425.13	27.2	23.5	10.6	12.9	11.9	16.8	28.7	26	19.7	14
Q5U4C3	Q5U4C3 [510-524]	Q5U4C3 2xPhospho [S510; S518]	FALSE	High	[R].SGDPAPPDSPSWEAK.[K]	2xPhospho [S1; S9]; 1xTMT10plex [K15]; 1xTMT10plex [N-Term]	0.000167004	1	1	5	0	2158.95	44.1	22.9	4.9	5.2	6.1	14	26.3	14.5	7.8	4.3
Q00PI9	Q00PI9 [159-172]	Q00PI9 1xPhospho [S/T]	FALSE	High	[R].SGDETPGSEAPGDK.[A]	1xPhospho [S/T]; 1xTMT10plex [K14]; 1xTMT10plex [N-Term]	0.000167004	1	1	21	0	1884.86	2505.8	1308.3	432.8	342.3	311.3	922.7	1772.2	1045.6	828.1	504.3
Q00PI9	Q00PI9 [159-172]	Q00PI9 1xPhospho [S159]	FALSE	High	[R].SGDETPGSEAPGDK.[A]	1xPhospho [S1]; 1xTMT10plex [N-Term]	0.000167004	1	1	6	0	1655.7	18.7	86.1	72.7	55.7	66.2	74	8.9	28.2	224.7	187.8
Q8BIZ6	Q8BIZ6 [18-28]	Q8BIZ6 1xPhospho [S18]	FALSE	High	[R].SGDALTTVVVK.[Q]	1xPhospho [S1]; 1xTMT10plex [K11]; 1xTMT10plex [N-Term]	0.000167004	1	1	12	0	1627.91	198	144.6	81.8	63.2	55.9	79.1	113.9	91.2	69.9	50.9
P48678	P48678 [12-25]	P48678 1xPhospho [S/T]	FALSE	High	[R].SGAQASSTPLSPTR.[I]	1xPhospho [S/T]; 1xTMT10plex [N-Term]	0.000167004	1	1	8	0	1668.82	67.1	60.5	45.5	42.1	39.3	85.9	94.4	96.5	58.8	61.8
Q60846	Q60846 [351-362]	Q60846 1xPhospho [S353]	FALSE	High	[R].SGSVTDPSTGHK.[L]	1xPhospho [S3]; 1xTMT10plex [K12]; 1xTMT10plex [N-Term]	0.000167004	1	1	1	0	1710.85	38.5	36.6	22	17.1	9.1	23.8	32.6	34.8	21.1	16.4
O70310	O70310 [44-55]	O70310 1xPhospho [S47]	FALSE	High	[R].SGLSPANDTGAK.[K]	1xPhospho [S4]; 1xTMT10plex [N-Term]	0.000167004	1	1	2	0	1426.68	5.8	15.6	43.2	45	37.7	17.5	6.9	5.5	24.9	36.9
Q8BTI8	Q8BTI8 [1495-1512]	Q8BTI8 2xPhospho [S1506; S]	FALSE	High	[R].SGSSQELDGKPSASPQER.[S]	2xPhospho [S12; S]; 1xTMT10plex [K10]; 1xTMT10plex [N-Term]	0.000167004	1	1	3	0	2478.13	185.7	159.7	56.1	61.2	31.1	99.8	144.3	147.4	65.9	45.6
Q8BTI8	Q8BTI8 [1495-1512]	Q8BTI8 1xPhospho [S]	FALSE	High	[R].SGSSQELDGKPSASPQER.[S]	1xPhospho [S]; 1xTMT10plex [K10]; 1xTMT10plex [N-Term]	0.000167004	1	1	3	0	2398.17	107.2	103.8	47.3	44.6	34.6	79.9	103.9	96.7	61.9	33.6
Q8BTI8	Q8BTI8 [1495-1512]	Q8BTI8 1xPhospho [S]	FALSE	High	[R].SGSSQELDGKPSASPQER.[S]	1xPhospho [S]; 1xTMT10plex [N-Term]	0.000167004	1	1	2	0	2169	2.1	10.9	33.6	35.7	45.9	16.2	3.7	4.6	32.2	34.7
O35326	O35326 [226-235]	O35326 1xPhospho [S230]	FALSE	High	[R].SGSRSPVPEK.[S]	1xPhospho [S5]; 1xTMT10plex [K10]; 1xTMT10plex [N-Term]	0.000167004	1	1	1	1	1581.84	57.4	63.8	40.2	49.5	36	46.2	52.7	61.3	52.4	49.2
Q8BNW9	Q8BNW9 [314-328]	Q8BNW9 1xPhospho [S320]	FALSE	High	[R].SGSRPQSPSGDAESR.[G]	1xPhospho [S7]; 1xTMT10plex [N-Term]	0.000167004	1	1	1	0	1826.82	52.5	50	35.7	54.1	55.2	50.5	60.4	77.9	57.9	92.4
Q8BL97	Q8BL97 [210-217]	Q8BL97 2xPhospho [S210; S212]	FALSE	High	[R].SGSIIGSR.[Y]	2xPhospho [S1; S3]; 1xTMT10plex [N-Term]	0.000167004	1	1	10	0	1165.52	162.2	135.7	73.9	69.6	73.5	96	135	96.4	77.3	56.5
Q8BL97	Q8BL97 [210-217]	Q8BL97 1xPhospho [S]	FALSE	High	[R].SGSIIGSR.[Y]	1xPhospho [S]; 1xTMT10plex [N-Term]	0.000167004	1	1	30	0	1085.56	4158.3	4248.8	2489.8	2811.6	2337.2	2901.4	2967.2	3318.1	2527.2	2368.2
O70310	O70310 [44-55]	O70310 1xPhospho [S47]	FALSE	High	[R].SGLSPANDTGAK.[K]	1xPhospho [S4]; 1xTMT10plex [K12]; 1xTMT10plex [N-Term]	0.000167004	1	1	7	0	1655.84	319.8	242.3	132	141.5	90.8	131.3	198.2	193.4	116	99.5
P46062	P46062 [51-67]	P46062 1xPhospho [S]	FALSE	High	[R].SGSDAGEVRPPTPASPR.[A]	1xPhospho [S]; 1xTMT10plex [N-Term]	0.000167004	1	1	10	0	1989.96	55.6	45.5	42.2	43.6	55	40.9	50	48.7	50.8	46.2
Q8K3Z9	Q8K3Z9 [404-418]	Q8K3Z9 2xPhospho [S412; S]	FALSE	High	[R].SGPTSSPFSSPASSR.[S]	2xPhospho [S9; S]; 1xTMT10plex [N-Term]	0.000167004	1	1	3	0	1840.77	86	81.4	70.3	57.4	30	61.2	75.2	64.2	60.9	46.4
Q8K3Z9	Q8K3Z9 [404-418]	Q8K3Z9 1xPhospho [S]	FALSE	High	[R].SGPTSSPFSSPASSR.[S]	1xPhospho [S]; 1xTMT10plex [N-Term]	0.000167004	1	1	3	0	1760.81	117.4	110.9	82.1	81.3	57.8	77.8	95.5	92.2	85.8	67.5
Q9JHU2	Q9JHU2 [379-396]	Q9JHU2 1xPhospho [S385]	FALSE	High	[K].SGPQCSSPTCQEETEDVR.[Y]	2xCarbamidomethyl [C5; C10]; 1xPhospho [S7]; 1xTMT10plex [N-Term]	0.000167004	1	1	1	0	2375.97	17.5	18.7	10.9	15.5	15	13.2	12.1	20	13.1	15.2
E9Q394	E9Q394 [2682-2694]	E9Q394 1xPhospho [S2692]	FALSE	High	[K].SGSLDSELSVSPK.[R]	1xPhospho [S11]; 1xTMT10plex [N-Term]	0.000167004	1	1	5	0	1614.78	8.5	35.5	73.3	63.9	64.6	35	2.7	12.8	47	56.7
Q6P542	Q6P542 [187-205]	Q6P542 1xPhospho [S]	FALSE	High	[K].SKPAAADSEGEEEEEDTAK.[E]	1xPhospho [S]; 1xTMT10plex [K]; 1xTMT10plex [N-Term]	0.000167004	1	1	10	0	2531.14	35.7	148.9	275.8	218.8	206.2	110.6	32.5	36.9	162.4	172
Q9JL26	Q9JL26 [178-190]	Q9JL26 1xPhospho [S184]	FALSE	High	[K].SKPLDQSVEDLSK.[A]	1xPhospho [S7]; 1xTMT10plex [N-Term]	0.000167004	1	1	2	0	1754.88	22.5	17.1	28	22.7	27.1	22.9	24.1	21.5	27	24.9
P70213	P70213 [244-252]	P70213 1xPhospho [S]	FALSE	High	[K].SLSDLTSQK.[H]	1xPhospho [S]; 1xTMT10plex [N-Term]	0.000167004	1	1	3	0	1287.64	5.5	7.5	40.5	29.9	47.3	14	4.9	7.3	40.1	40.9
P16546	P16546 [1217-1225]	P16546 1xPhospho [S1217]	FALSE	High	[R].SLQQLAEER.[S]	1xPhospho [S1]; 1xTMT10plex [N-Term]	0.000167004	1	1	6	0	1382.69	262.1	271.8	254.2	208.1	213.5	259.4	234.2	236.3	199.2	237.3
O88665	O88665 [475-491]	O88665 1xPhospho [S]	FALSE	High	[R].SLQDLDMSSPEDEGQTR.[A]	1xPhospho [S]; 1xOxidation [M7]; 1xTMT10plex [N-Term]	0.000167004	1	1	2	0	2232.95	25.5	22.6	11.7	18.6	17.3	21	23.7	25.7	13.8	19.2
A2A6A1	A2A6A1 [753-763]	A2A6A1 1xPhospho [S753]	FALSE	High	[R].SLPAEEGNSGK.[K]	1xPhospho [S1]; 1xTMT10plex [K11]; 1xTMT10plex [N-Term]	0.000167004	1	1	1	0	1626.81	23.6	27.9	10	11.1	7.5	18.6	23.9	20.8	14.9	10.9
A2AWL7	A2AWL7 [914-923]	A2AWL7 1xPhospho [S921]	FALSE	High	[K].SILPYPVSPK.[Q]	1xPhospho [S8]; 1xTMT10plex [K10]; 1xTMT10plex [N-Term]	0.000167004	1	1	3	0	1638.93	17.2	19.2	10.6	10.6	18.5	13.4	16.9	18.1	8.5	9.9
Q8BZ32	Q8BZ32 [366-376]	Q8BZ32 1xPhospho [S]	FALSE	High	[K].SILPSEASPVR.[I]	1xPhospho [S]; 1xTMT10plex [N-Term]	0.000167004	1	1	6	0	1464.77	29.6	27.8	31.9	34.5	32.5	20.6	24.2	21.4	34.2	32.4
Q3UVR3	Q3UVR3 [781-792]	Q3UVR3 1xPhospho [S786]	FALSE	High	[R].SLLLGSENEDER.[L]	1xPhospho [S6]; 1xTMT10plex [N-Term]	0.000167004	1	1	1	0	1670.78	19.4	14.7	13	16.5	17.8	17.7	16.9	14.9	14.5	15.8
E9PVX6	E9PVX6 [498-508]	E9PVX6 1xPhospho [S503]	FALSE	High	[K].SLGTHSPAVLK.[T]	1xPhospho [S6]; 1xTMT10plex [N-Term]	0.000167004	1	1	1	0	1418.76	18.7	23.5	71.8	47.3	57.6	28.7	23.5	20.2	31.5	33
P23198	P23198 [93-103]	P23198 1xPhospho [S]	FALSE	High	[K].SLSDSESDDSK.[S]	1xPhospho [S]; 1xTMT10plex [N-Term]	0.000167004	1	1	34	0	1478.61	252.5	701.8	1707.5	1498.6	1704.3	852.6	213.7	348.5	1362.7	1454.7
P23198	P23198 [93-103]	P23198 1xPhospho [S]	FALSE	High	[K].SLSDSESDDSK.[S]	1xPhospho [S]; 1xTMT10plex [K11]; 1xTMT10plex [N-Term]	0.000167004	1	1	43	0	1707.77	4311.8	3338.7	1318.2	1421.4	890.3	2667.4	3863.1	3714.6	1550.8	1109.4
Q9D279	Q9D279 [362-374]	Q9D279 1xPhospho [S]	FALSE	High	[R].SLSSDCILSPDAR.[A]	1xCarbamidomethyl [C6]; 1xPhospho [S]; 1xTMT10plex [N-Term]	0.000167004	1	1	4	0	1729.8	42.9	30.7	31.3	35.2	21.8	30.4	49.4	43	32.3	16.2
A2AQ25	A2AQ25 [359-370]	A2AQ25 1xPhospho [S361]	FALSE	High	[R].SISPSPSAILER.[R]	1xPhospho [S3]; 1xTMT10plex [N-Term]	0.000167004	1	1	2	0	1565.81	28.8	31.4	42.2	47.6	35.3	40.1	35	43	48.8	59.8
E9Q784	E9Q784 [951-961]	E9Q784 1xPhospho [S]	FALSE	High	[R].SLSPSHLTEDR.[Q]	1xPhospho [S]; 1xTMT10plex [N-Term]	0.000167004	1	1	14	0	1550.74	257.9	273.7	279.9	269.7	292.8	230.5	247.4	246.2	201	222.7
Q91ZV0	Q91ZV0 [1188-1198]	Q91ZV0 1xPhospho [S1190]	FALSE	High	[R].SLSPPWEQDRR.[M]	1xPhospho [S3]; 1xTMT10plex [N-Term]	0.000167004	1	1	9	1	1679.81	47.3	48.9	50.7	41.2	37.9	48.8	42.2	37.7	52.9	37.1
Q91ZV0	Q91ZV0 [1188-1197]	Q91ZV0 1xPhospho [S1190]	FALSE	High	[R].SLSPPWEQDR.[R]	1xPhospho [S3]; 1xTMT10plex [N-Term]	0.000167004	1	1	4	0	1523.71	184.1	184.1	162	129.2	118.7	116.4	109.4	131.5	132.1	111.9
Q7TPH6	Q7TPH6 [2859-2871]	Q7TPH6 1xPhospho [S2861]	FALSE	High	[R].SLSPNHNTLQTLK.[S]	1xPhospho [S3]; 1xTMT10plex [N-Term]	0.000167004	1	1	2	0	1761.91	49.1	63.7	56.2	63.9	61.3	53.8	57.5	59.2	71.4	63
Q9JIX8	Q9JIX8 [477-495]	Q9JIX8 2xPhospho [S491; S/T]	FALSE	High	[R].SLSPLSGTTDTKAESPAGR.[V]	2xPhospho [S15; S/T]; 1xTMT10plex [N-Term]	0.000167004	1	1	10	1	2264.04	58.4	53.2	36.3	68.1	70.4	54.4	54.2	67.1	64	53.5
Q9JIX8	Q9JIX8 [477-488]	Q9JIX8 1xPhospho [S479]	FALSE	High	[R].SLSPLSGTTDTK.[A]	1xPhospho [S3]; 1xTMT10plex [N-Term]	0.000167004	1	1	15	0	1515.75	26.4	168.5	651.7	526.5	624.7	174.7	17.3	34.5	395.5	548.7
O35691	O35691 [440-455]	O35691 2xPhospho [S442; S450]	FALSE	High	[K].SLSPGKENINSQEVEK.[E]	2xPhospho [S3; S11]; 1xTMT10plex [K16]; 1xTMT10plex [N-Term]	0.000167004	1	1	1	1	2377.15	9.7	39.3	42.6	34.6	22.7	33.5	6.7	15	25.8	23.5
O35691	O35691 [440-455]	O35691 1xPhospho [S442]	FALSE	High	[K].SLSPGKENINSQEVEK.[E]	1xPhospho [S3]; 1xTMT10plex [K]; 1xTMT10plex [N-Term]	0.000167004	1	1	5	1	2297.18	23.3	106.2	206.4	129.8	112.8	95.1	15.7	35.9	129.7	114.7
O35691	O35691 [440-455]	O35691 1xPhospho [S]	FALSE	High	[K].SLSPGKENINSQEVEK.[E]	1xPhospho [S]; 1xTMT10plex [N-Term]	0.000167004	1	1	5	1	2068.02	35.4	43.1	105.4	76.3	122.2	45.3	43	48.5	66.8	89.4
Q0VBL3	Q0VBL3 [291-302]	Q0VBL3 1xPhospho [S293]	FALSE	High	[R].SLSPGGAALGYR.[D]	1xPhospho [S3]; 1xTMT10plex [N-Term]	0.000167004	1	1	25	0	1457.74	1051	1247.1	1221	1123.4	1157.8	844.9	910.4	785.1	849.5	818.4
Q8BTI8	Q8BTI8 [773-782]	Q8BTI8 1xPhospho [S]	FALSE	High	[R].SLSGSSPCPK.[Q]	1xCarbamidomethyl [C8]; 1xPhospho [S]; 1xTMT10plex [N-Term]	0.000167004	1	1	10	0	1328.61	73.4	131.1	453.3	446.7	583.5	164.9	91	94.4	193	262.8
P23198	P23198 [93-105]	P23198 1xPhospho [S99]	FALSE	High	[K].SLSDSESDDSKSK.[K]	1xPhospho [S7]; 1xTMT10plex [K11]; 1xTMT10plex [N-Term]	0.000167004	1	1	1	1	1922.9	8.6	22.2	29.8	65	49.6	34.4	5.1	16	71.1	46.6
Q9JIX8	Q9JIX8 [477-488]	Q9JIX8 1xPhospho [S/T]	FALSE	High	[R].SLSPLSGTTDTK.[A]	1xPhospho [S/T]; 1xTMT10plex [K12]; 1xTMT10plex [N-Term]	0.000167004	1	1	37	0	1744.91	1624	1630	630.9	587.5	391.1	1095.8	1372.5	1101	652.7	498.5
Q00PI9	Q00PI9 [186-196]	Q00PI9 1xPhospho [S191]	FALSE	High	[K].SKPAGSDGERR.[G]	1xPhospho [S6]; 1xTMT10plex [K2]; 1xTMT10plex [N-Term]	0.000167004	1	1	1	1	1697.87	156.2	131.5	106.5	113	88.7	142.2	198.6	152.6	199.8	164.7
Q8VDZ4	Q8VDZ4 [679-697]	Q8VDZ4 1xPhospho [S694]	FALSE	High	[K].SIGSASPGPGQPPLSSPTR.[G]	1xPhospho [S16]; 1xTMT10plex [N-Term]	0.000167004	1	1	4	0	2102.05	155.3	60.5	30.2	24.8	26	38.1	183.5	88.2	27.2	16.8
Q71FD5	Q71FD5 [75-87]	Q71FD5 1xPhospho [S75]	FALSE	High	[R].SLGGAVGSASGGR.[A]	1xPhospho [S1]; 1xTMT10plex [N-Term]	0.000167004	1	1	4	0	1384.68	64.1	50.5	51.6	34.5	31.1	43.4	68.5	41.4	33.9	37.9
P30999	P30999 [899-910]	P30999 1xPhospho [S899]	FALSE	High	[K].SLDNNYSTLNER.[G]	1xPhospho [S1]; 1xTMT10plex [N-Term]	0.000167004	1	1	1	0	1734.79	32.8	34.5	21.5	19.9	17.1	33.3	35.3	39.8	28.5	17.4
P48193	P48193 [543-555]	P48193 1xPhospho [S543]	FALSE	High	[R].SLDGAAAAESTDR.[S]	1xPhospho [S1]; 1xTMT10plex [N-Term]	0.000167004	1	1	7	0	1572.71	63	61.8	45	68.7	55.5	134	74.5	142	75.9	129.3
Q5EG47	Q5EG47 [476-493]	Q5EG47 2xPhospho [T488; T490]	FALSE	High	[R].SIDDEITEAKSGTATPQR.[S]	2xPhospho [T13; T15]; 1xTMT10plex [N-Term]	0.000167004	1	1	1	1	2308.03	10.6	14.6	15.4	29.3	25	21	15	15	20.1	19.3
P10404	P10404 [631-641]	P10404 1xPhospho [S639]	FALSE	High	[K].SIDPEEVESRE.[-]	1xPhospho [S9]; 1xTMT10plex [N-Term]	0.000167004	1	2	10	1	1598.71	322.1	291.5	406.8	253.6	394.8	443.6	314.1	333.6	898.1	490.4
O88491	O88491 [375-387]	O88491 1xPhospho [S383]	FALSE	High	[K].SLAFDSEHSADEK.[E]	1xPhospho [S9]; 1xTMT10plex [K13]; 1xTMT10plex [N-Term]	0.000167004	1	1	2	0	1973.93	142.6	129.3	74.9	65.3	44.9	82.7	104.7	96.3	67.5	60.4
Q9DCB4	Q9DCB4 [276-288]	Q9DCB4 1xPhospho [S278]	FALSE	High	[R].SKSIEEREEEYQR.[V]	1xPhospho [S3]; 1xTMT10plex [N-Term]	0.000167004	1	2	1	2	1991.93	9.6	22.7	66.7	80.7	100.9	22.5	11.2	13.6	49.5	75
Q61097	Q61097 [295-305]	Q61097 1xPhospho [S297]	FALSE	High	[R].SKSHESQLGNR.[I]	1xPhospho [S3]; 1xTMT10plex [N-Term]	0.000167004	1	1	1	1	1551.75	7.1	8.2	29.8	28.1	37	13.3	7.4	9.9	19.4	22.1
P13864	P13864 [138-157]	P13864 1xPhospho [S/T]	FALSE	High	[R].SKSDSDTLSVETSPSSVATR.[R]	1xPhospho [S/T]; 1xTMT10plex [K2]; 1xTMT10plex [N-Term]	0.000167004	1	1	6	1	2592.28	109.2	113	55.9	47.9	38.6	55	82.5	75.8	45.3	28.8
Q497V5	Q497V5 [951-959]	Q497V5 1xPhospho [S951]	FALSE	High	[R].SLGLGPGEK.[V]	1xPhospho [S1]; 1xTMT10plex [N-Term]	0.000167004	1	1	1	0	1166.6	20.7	25.4	45.3	44	49.2	21.6	16.5	22.4	30.4	25.3
Q3UHX2	Q3UHX2 [57-73]	Q3UHX2 1xPhospho [S]	FALSE	High	[K].SLDSDESEDEDDDYQQK.[R]	1xPhospho [S]; 1xTMT10plex [K17]; 1xTMT10plex [N-Term]	0.000167004	1	1	2	0	2556.06	71	51.5	32.3	42.5	26.4	35.4	64.1	51.4	34.2	41.3
Q3UHX2	Q3UHX2 [57-74]	Q3UHX2 2xPhospho [S60; S63]	FALSE	High	[K].SLDSDESEDEDDDYQQKR.[K]	2xPhospho [S4; S7]; 1xTMT10plex [K17]; 1xTMT10plex [N-Term]	0.000167004	1	1	2	1	2792.12	73.3	54.9	44	49.5	41	43.3	85.6	81.8	48.9	43.6
Q8K019	Q8K019 [523-532]	Q8K019 1xPhospho [S529]	FALSE	High	[K].SIFREESPLR.[I]	1xPhospho [S7]; 1xTMT10plex [N-Term]	0.000167004	1	1	23	1	1542.79	664.7	767	889.9	930.9	969.4	728	781.3	731.2	863.5	812.3
P62889	P62889 [10-17]	P62889 1xPhospho [S10]	FALSE	High	[K].SLESINSR.[L]	1xPhospho [S1]; 1xTMT10plex [N-Term]	0.000167004	1	1	2	0	1214.6	79.9	63.3	71	51.7	56.9	47.8	46.6	45.5	54.1	50.7
Q8BG41	Q8BG41 [253-261]	Q8BG41 1xPhospho [S253]	FALSE	High	[R].SLEQELEAK.[A]	1xPhospho [S1]; 1xTMT10plex [K9]; 1xTMT10plex [N-Term]	0.000167004	1	1	2	0	1584.83	64.3	22.8	12	11.4	4.9	9.5	22.3	12.9	9.3	6.9
Q9JJ26	Q9JJ26 [241-249]	Q9JJ26 1xPhospho [S241]	FALSE	High	[R].SLEITTYSR.[E]	1xPhospho [S1]; 1xTMT10plex [N-Term]	0.000167004	1	1	1	0	1378.68	29.4	29.9	24.5	29.6	30.2	42.6	44.2	43	41.3	40.1
Q6P9Q4	Q6P9Q4 [370-379]	Q6P9Q4 1xPhospho [S370]	FALSE	High	[R].SLEGGGCPVR.[A]	1xCarbamidomethyl [C7]; 1xPhospho [S1]; 1xTMT10plex [N-Term]	0.000167004	1	1	1	0	1340.62	71	77.5	70.1	86.1	87.1	95.5	84.2	90.5	55.5	83.7
Q3UHX2	Q3UHX2 [57-73]	Q3UHX2 2xPhospho [S60; S63]	FALSE	High	[K].SLDSDESEDEDDDYQQK.[R]	2xPhospho [S4; S7]; 1xTMT10plex [K17]; 1xTMT10plex [N-Term]	0.000167004	1	1	4	0	2636.02	42.9	27	35.1	32.4	25.5	23	25.1	40.3	19.7	48.8
Q8K394	Q8K394 [1114-1121]	Q8K394 1xPhospho [S1114]	FALSE	High	[R].SLEAIPEK.[A]	1xPhospho [S1]; 1xTMT10plex [K8]; 1xTMT10plex [N-Term]	0.000167004	1	1	2	0	1424.78	232.1	203.1	91.5	105.2	63.9	141.9	183.2	165.6	135.1	96.2
Q8K3I9	Q8K3I9 [335-346]	Q8K3I9 1xPhospho [S335]	FALSE	High	[R].SIDTQTPSVQER.[S]	1xPhospho [S1]; 1xTMT10plex [N-Term]	0.000167004	1	1	1	0	1669.8	32.9	25.8	17.5	24.5	27.1	17.6	21.4	22.4	21.8	15.6
Q6PGG2	Q6PGG2 [433-446]	Q6PGG2 2xPhospho [S439; S]	FALSE	High	[R].SLDSPTSSPGAGAR.[R]	2xPhospho [S7; S]; 1xTMT10plex [N-Term]	0.000167004	1	1	7	0	1691.72	113.1	110.2	80.6	103.9	91.7	106.6	128.1	126.6	116.9	96.2
Q6PGG2	Q6PGG2 [433-446]	Q6PGG2 1xPhospho [S436]	FALSE	High	[R].SLDSPTSSPGAGAR.[R]	1xPhospho [S4]; 1xTMT10plex [N-Term]	0.000167004	1	1	4	0	1611.76	25.4	25	28	30.9	19.4	31	22.2	24.9	24.9	32.4
Q8BTI8	Q8BTI8 [1175-1184]	Q8BTI8 1xPhospho [S1179]	FALSE	High	[R].SGAGSPPGKR.[D]	1xPhospho [S5]; 1xTMT10plex [K9]; 1xTMT10plex [N-Term]	0.000167004	1	1	14	1	1451.78	552.3	575.8	377.8	384.3	276.2	542	650.4	562.6	474.4	334.3
Q2TBE6	Q2TBE6 [460-472]	Q2TBE6 1xPhospho [S462]	FALSE	High	[R].SASESYTQSFQSR.[K]	1xPhospho [S3]; 1xTMT10plex [N-Term]	0.000167004	1	1	2	0	1786.78	96.1	91.4	85.5	112.5	102.5	114.7	114.6	129.5	147.5	119.3
P28028	P28028 [712-720]	P28028 1xPhospho [S714]	FALSE	High	[R].SASEPSLNR.[A]	1xPhospho [S3]; 1xTMT10plex [N-Term]	0.000167004	1	1	3	0	1269.6	180.8	158.4	115.9	138.8	144.2	153.4	157.5	182.5	167.2	157.6
Q99N57	Q99N57 [619-627]	Q99N57 1xPhospho [S621]	FALSE	High	[R].SASEPSLHR.[AT]	1xPhospho [S3]; 1xTMT10plex [N-Term]	0.000167004	1	2	9	0	1292.62	109.2	102.8	123.5	134.5	147.9	127	135	139	149.8	154.8
Q8BGU5	Q8BGU5 [324-334]	Q8BGU5 1xPhospho [S]	FALSE	High	[R].SASADNLILPR.[W]	1xPhospho [S]; 1xTMT10plex [N-Term]	0.000167004	1	1	21	0	1465.76	596.9	600	480	516.9	500.6	580.4	612.7	573.3	656.5	565.5
Q8VIG1	Q8VIG1 [839-852]	Q8VIG1 1xPhospho [S848]	FALSE	High	[K].SAQDPPAPPSPSPK.[G]	1xPhospho [S10]; 1xTMT10plex [K14]; 1xTMT10plex [N-Term]	0.000167004	1	1	2	0	1913.98	25	27.1	27.8	23.9	22.7	18.2	27.2	22.9	32	27.2
Q3U1Z5	Q3U1Z5 [34-45]	Q3U1Z5 2xPhospho [S34; S38]	FALSE	High	[R].SAPPSPPPPGTR.[H]	2xPhospho [S1; S5]; 1xTMT10plex [N-Term]	0.000167004	1	1	34	0	1549.7	184.8	187.6	125.8	122.9	102.7	157.4	177.6	173.8	144.9	123.4
Q3U1Z5	Q3U1Z5 [34-45]	Q3U1Z5 1xPhospho [S]	FALSE	High	[R].SAPPSPPPPGTR.[H]	1xPhospho [S]; 1xTMT10plex [N-Term]	0.000167004	1	1	20	0	1469.74	69.8	56.8	68.2	73.6	85.9	77.3	76.5	70.4	79.4	68.5
Q61337	Q61337 [136-146]	Q61337 1xPhospho [S136]	FALSE	High	[R].SAPPNLWAAQR.[Y]	1xPhospho [S1]; 1xTMT10plex [N-Term]	0.000167004	1	1	3	0	1519.76	26.7	19.9	22.1	10	14	13.4	21.6	16.4	8.1	7.7
Q9CT10	Q9CT10 [28-53]	Q9CT10 2xPhospho [S33; S40]	FALSE	High	[R].SAGSSSPEAGEDSDHEDGNYCPPVKR.[E]	1xCarbamidomethyl [C21]; 2xPhospho [S6; S13]; 1xTMT10plex [K25]; 1xTMT10plex [N-Term]	0.000167004	1	1	1	1	3366.4	50.7	52.3	18.4	41	23.4	41.7	50.5	55.9	20.4	21.9
Q7TS63	Q7TS63 [640-652]	Q7TS63 1xPhospho [S648]	FALSE	High	[K].SAGPDPESSPGGR.[Q]	1xPhospho [S9]; 1xTMT10plex [N-Term]	0.000167004	1	1	1	0	1522.67	48.3	47.7	48.3	55.9	36.5	38.1	34.1	34.2	52.7	48.2
Q9R0P4	Q9R0P4 [15-37]	Q9R0P4 1xPhospho [S17]	FALSE	High	[R].SASPDDDLGSSNWEAADLGNEER.[K]	1xPhospho [S3]; 1xTMT10plex [N-Term]	0.000167004	1	1	3	0	2744.15	17	18.1	15.7	13.2	9.8	14.2	14.8	18.7	12.6	19
Q3UHJ0	Q3UHJ0 [668-678]	Q3UHJ0 1xPhospho [S]	FALSE	High	[K].SATTTPSGSPR.[T]	1xPhospho [S]; 1xTMT10plex [N-Term]	0.000167004	1	1	14	0	1370.65	479.4	442.4	462.7	544.4	527.8	423	458.4	414.3	603.1	622.9
Q66JW3	Q66JW3 [212-231]	Q66JW3 2xPhospho [S216; S218]	FALSE	High	[K].SATPSPSSSVHEDECEDASK.[I]	1xCarbamidomethyl [C15]; 2xPhospho [S5; S7]; 1xTMT10plex [K20]; 1xTMT10plex [N-Term]	0.000167004	1	1	1	0	2738.13	42.5	43	17.9	26.2	14.3	25.2	41.6	28.2	15.6	14.2
P97379	P97379 [225-242]	P97379 1xPhospho [T227]	FALSE	High	[K].SATPPPAEPASLPQEPPK.[A]	1xPhospho [T3]; 1xTMT10plex [K18]; 1xTMT10plex [N-Term]	0.000167004	1	1	5	0	2352.23	37	31	12.1	14.9	4.9	20.5	31.3	36.8	18.9	15.4
P97379	P97379 [225-242]	P97379 1xPhospho [T227]	FALSE	High	[K].SATPPPAEPASLPQEPPK.[A]	1xPhospho [T3]; 1xTMT10plex [N-Term]	0.000167004	1	1	4	0	2123.06	118.6	112	100.8	114.2	120.3	113.8	107.8	120	121.6	114.1
Q9ERD6	Q9ERD6 [366-375]	Q9ERD6 1xPhospho [T368]	FALSE	High	[K].SATFPNAGPR.[H]	1xPhospho [T3]; 1xTMT10plex [N-Term]	0.000167004	1	1	5	0	1326.64	245.3	239.5	165.2	201.3	196.6	196.2	226.5	244.1	208.2	213.4
Q5U4C3	Q5U4C3 [577-591]	Q5U4C3 2xPhospho [S577; S579]	FALSE	High	[R].SASPPPAASSSSSSR.[R]	2xPhospho [S1; S3]; 1xTMT10plex [N-Term]	0.000167004	1	1	5	0	1764.74	127.1	150.9	103.5	115.5	89.9	132.1	143.6	116	121.8	88.6
Q8K3I9	Q8K3I9 [212-222]	Q8K3I9 1xPhospho [S214]	FALSE	High	[R].SASWGSADQLK.[E]	1xPhospho [S3]; 1xTMT10plex [K11]; 1xTMT10plex [N-Term]	0.000167004	1	1	2	0	1687.85	69.6	66.4	41.1	38.8	32.8	50.6	73	65.4	45.1	49.4
P70441	P70441 [283-300]	P70441 2xPhospho [T/S]	FALSE	High	[R].SASSDTSEELNSQDSPKR.[Q]	2xPhospho [T/S]; 1xTMT10plex [K17]; 1xTMT10plex [N-Term]	0.000167004	1	1	7	1	2556.13	748	589.3	216.7	204	129.9	341.8	600.2	492.6	227.3	147.9
P70441	P70441 [283-300]	P70441 1xPhospho [S]	FALSE	High	[R].SASSDTSEELNSQDSPKR.[Q]	1xPhospho [T/S]; 1xTMT10plex [K17]; 1xTMT10plex [N-Term]	0.000167004	1	1	4	1	2476.16	179.5	125.5	63.7	84.7	51	113	158.3	149.7	91.8	67.7
P70441	P70441 [283-300]	P70441 2xPhospho [T288; S297]	FALSE	High	[R].SASSDTSEELNSQDSPKR.[Q]	2xPhospho [T6; S15]; 1xTMT10plex [N-Term]	0.000167004	1	1	4	1	2326.96	31.7	29.9	36.8	45.8	49.9	47.8	51.3	47.7	52.6	48.8
P70441	P70441 [283-300]	P70441 1xPhospho [S]	FALSE	High	[R].SASSDTSEELNSQDSPKR.[Q]	1xPhospho [S]; 1xTMT10plex [N-Term]	0.000167004	1	1	8	1	2247	37	65.8	69.7	102.7	89.6	60.7	31.7	43.5	81.3	91
P70441	P70441 [283-299]	P70441 1xPhospho [S]	FALSE	High	[R].SASSDTSEELNSQDSPK.[R]	1xPhospho [S]; 1xTMT10plex [K17]; 1xTMT10plex [N-Term]	0.000167004	1	1	8	0	2320.06	20.4	20.3	12.7	8.9	10.1	12.9	25.8	15.3	8.1	6.3
Q58A65	Q58A65 [728-742]	Q58A65 2xPhospho [S730; S732]	FALSE	High	[R].SASQSSLDKLDQELK.[E]	2xPhospho [S3; S5]; 2xTMT10plex [K9; K15]; 1xTMT10plex [N-Term]	0.000167004	1	1	1	1	2496.26	51.4	65.3	9.4	13.5	8.2	49.7	41.6	74.5	11.8	15.6
Q58A65	Q58A65 [728-742]	Q58A65 1xPhospho [S732]	FALSE	High	[R].SASQSSLDKLDQELK.[E]	1xPhospho [S5]; 1xTMT10plex [N-Term]	0.000167004	1	1	1	1	1957.97	8.7	10.2	18.7	18.1	32.5	13.8	12.4	14.8	13	20.3
E9Q784	E9Q784 [369-383]	E9Q784 2xPhospho [S371; S]	FALSE	High	[R].SASPYPTHCLSSPQR.[K]	1xCarbamidomethyl [C9]; 2xPhospho [S3; S]; 1xTMT10plex [N-Term]	0.000167004	1	1	12	0	2076.88	59.5	70.1	43.5	57.8	69.5	66.8	66.2	56.3	62.1	50.3
Q8JZP9	Q8JZP9 [350-370]	Q8JZP9 1xPhospho [S352]	FALSE	High	[R].RYSGDSDSSASSAQSGPMGAR.[S]	1xPhospho [S3]; 1xOxidation [M18]; 1xTMT10plex [N-Term]	0.000167004	1	1	1	1	2399.01	14	15.9	16.4	20.4	19.2	13.5	10.1	13.6	15.7	15
Q80X50	Q80X50 [621-632]	Q80X50 1xPhospho [S629]	FALSE	High	[R].RYPSSISSSPQK.[D]	1xPhospho [S9]; 1xTMT10plex [K12]; 1xTMT10plex [N-Term]	0.000167004	1	1	1	1	1874.98	112.9	97	55.8	49.1	26.2	54.8	54.6	64.3	37.2	31.8
Q52KI8	Q52KI8 [653-661]	Q52KI8 2xPhospho [S655; S657]	FALSE	High	[R].RVSHSPPPK.[Q]	2xPhospho [S3; S5]; 1xTMT10plex [K9]; 1xTMT10plex [N-Term]	0.000167004	1	1	47	1	1622.82	358.2	325.1	247.8	252.1	192.6	232	301.5	239.8	234	219.5
Q52KI8	Q52KI8 [653-661]	Q52KI8 2xPhospho [S655; S657]	FALSE	High	[R].RVSHSPPPK.[Q]	2xPhospho [S3; S5]; 1xTMT10plex [N-Term]	0.000167004	1	1	11	1	1393.66	38.5	50.3	168.1	188.9	260.3	71	39.8	38.6	158.8	193.1
Q6P9R1	Q6P9R1 [75-88]	Q6P9R1 1xPhospho [S77]	FALSE	High	[R].RVSGSATPNSEAPR.[A]	1xPhospho [S3]; 1xTMT10plex [N-Term]	0.000167004	1	1	6	1	1737.85	37.5	27.8	39.6	31.7	35.6	26.7	35.7	62.5	31.3	30.2
Q8R516	Q8R516 [249-259]	Q8R516 1xPhospho [S251]	FALSE	High	[R].RVSADGQPFQR.[G]	1xPhospho [S3]; 1xTMT10plex [N-Term]	0.000167004	1	1	3	1	1569.77	80.8	97.7	68.6	94.8	68.8	87.2	72.1	82.7	99.4	90.2
Q8BTI8	Q8BTI8 [2532-2541]	Q8BTI8 1xPhospho [S2535]	FALSE	High	[K].RVPSPTPVPK.[E]	1xPhospho [S4]; 1xTMT10plex [K10]; 1xTMT10plex [N-Term]	0.000167004	1	1	32	1	1615.93	1161.2	1114.2	781.7	815.7	678.3	955.2	1110.9	1026.9	874.8	835.6
Q3UM45	Q3UM45 [21-34]	Q3UM45 2xPhospho [S24; S27]	FALSE	High	[R].RVESEESGDEEGKK.[H]	2xPhospho [S4; S7]; 1xTMT10plex [K14]; 1xTMT10plex [N-Term]	0.000167004	1	1	3	2	2196.98	44.6	82.3	86.6	116.2	110.7	91.1	43.1	63	118	106.6
Q02248	Q02248 [550-565]	Q02248 1xPhospho [S/T]	FALSE	High	[R].RTSMGGTQQQFVEGVR.[M]	1xPhospho [S/T]; 1xOxidation [M4]; 1xTMT10plex [N-Term]	0.000167004	1	1	10	1	2106	105.2	95.7	96.8	93.2	121	118.5	147.6	128.3	186.8	160.1
Q65Z40	Q65Z40 [223-234]	Q65Z40 1xPhospho [S/T]	FALSE	High	[K].RTESPSESCPVK.[G]	1xCarbamidomethyl [C9]; 1xPhospho [T/S]; 1xTMT10plex [K12]; 1xTMT10plex [N-Term]	0.000167004	1	1	4	1	1914.94	43.5	44.8	19.3	24.5	17.1	27.4	33	25.4	20.2	16.4
Q52KI8	Q52KI8 [614-621]	Q52KI8 1xPhospho [Y/S]	FALSE	High	[R].RYSPPIQR.[R]	1xPhospho [S/Y]; 1xTMT10plex [N-Term]	0.000167004	1	1	38	1	1325.69	867.1	902.8	1135.9	1050.2	1127.2	787.4	834.1	793.4	959	1051.2
Q52KI8	Q52KI8 [622-630]	Q52KI8 2xPhospho [S626; S/Y]	FALSE	High	[R].RYSPSPPPK.[R]	2xPhospho [S5; S/Y]; 1xTMT10plex [K9]; 1xTMT10plex [N-Term]	0.000167004	1	1	351	1	1646.81	3774.4	3780.7	2270.5	2377.4	1647.7	2731.3	3149.5	2854.5	2210.7	1987.4
P58871	P58871 [1657-1667]	P58871 1xPhospho [S1657]	FALSE	High	[R].SAEEGEVTESK.[S]	1xPhospho [S1]; 1xTMT10plex [K11]; 1xTMT10plex [N-Term]	0.000167004	1	1	1	0	1703.81	17.6	20	13.9	19.9	19	27.7	21.7	24.8	15	21.3
Q9D0L7	Q9D0L7 [43-62]	Q9D0L7 1xPhospho [S43]	FALSE	High	[R].SAEDLTDGSYDDILNAEQLK.[K]	1xPhospho [S1]; 1xTMT10plex [N-Term]	0.000167004	1	1	1	0	2506.14	12.5	19.7	43.5	30.6	42.6	17.7	10.1	13.2	46	41.1
O70374	O70374 [560-572]	O70374 1xPhospho [S]	FALSE	High	[R].SADCSVPSPALDK.[T]	1xCarbamidomethyl [C4]; 1xPhospho [S]; 1xTMT10plex [K13]; 1xTMT10plex [N-Term]	0.000167004	1	1	2	0	1884.92	73.9	61.7	32.3	38.2	25.3	42.4	51.3	52.7	28.9	28.8
P54276	P54276 [56-67]	P54276 1xPhospho [S]	FALSE	High	[R].SAAVSASSPEAK.[D]	1xPhospho [S]; 1xTMT10plex [K12]; 1xTMT10plex [N-Term]	0.000167004	1	1	6	0	1642.85	349.8	278.8	153	155.2	121.2	195.4	277.5	233.7	162.9	123.4
Q52KI8	Q52KI8 [622-630]	Q52KI8 2xPhospho [S626; S/Y]	FALSE	High	[R].RYSPSPPPK.[R]	2xPhospho [S5; S/Y]; 1xTMT10plex [N-Term]	0.000167004	1	1	40	1	1417.65	234.7	276.2	833	781.5	1015.1	317.6	245	238	569.9	776.1
P54276	P54276 [56-67]	P54276 1xPhospho [S]	FALSE	High	[R].SAAVSASSPEAK.[D]	1xPhospho [S]; 1xTMT10plex [N-Term]	0.000167004	1	1	6	0	1413.68	13.4	38.4	122.5	161.6	184.7	36.6	15.1	19.6	86	99.3
Q9ERD6	Q9ERD6 [293-313]	Q9ERD6 1xPhospho [S296]	FALSE	High	[R].SAASREDLAGPDIGASPQGGR.[K]	1xPhospho [S4]; 1xTMT10plex [N-Term]	0.000167004	1	1	1	1	2321.11	31.5	28.9	23.9	26.3	25	34.9	25.8	33.1	20.9	23.3
Q9JL61	Q9JL61 [529-540]	Q9JL61 1xPhospho [S538]	FALSE	High	[K].SAAIVNSPRSPR.[L]	1xPhospho [S10]; 1xTMT10plex [N-Term]	0.000167004	1	1	1	1	1563.82	15.9	24	32.3	45	37.7	34.3	40.5	43.4	39.4	37.1
Q52KI8	Q52KI8 [622-631]	Q52KI8 2xPhospho [S626; S/Y]	FALSE	High	[R].RYSPSPPPKR.[R]	2xPhospho [S5; S/Y]; 1xTMT10plex [N-Term]	0.000167004	1	1	4	2	1573.75	58.5	55.4	116.8	112.2	149.3	63	66.4	59.7	90.3	125.4
Q8BTI8	Q8BTI8 [344-354]	Q8BTI8 2xPhospho [S349; S351]	FALSE	High	[K].SAVRPSPSPER.[S]	2xPhospho [S6; S8]; 1xTMT10plex [N-Term]	0.000167004	1	1	14	0	1571.72	184.1	196.8	145.4	159.4	132.5	161.3	180.2	162.7	124.2	108.6
P49312	P49312 [4-14]	P49312 1xPhospho [S6]	FALSE	High	[K].SESPKEPEQLR.[K]	1xPhospho [S3]; 1xTMT10plex [K5]; 1xTMT10plex [N-Term]	0.000167004	1	1	14	1	1837.95	1080.7	1007.1	365.2	391.4	253	629.4	892.2	795.6	413.5	393.7
P49312	P49312 [4-14]	P49312 1xPhospho [S6]	FALSE	High	[K].SESPKEPEQLR.[K]	1xPhospho [S3]; 1xTMT10plex [N-Term]	0.000167004	1	1	14	1	1608.78	68.9	195.2	329.1	338.6	393.7	139.4	47.3	76.7	257.2	438.3
Q3TD16	Q3TD16 [154-169]	Q3TD16 1xPhospho [S156]	FALSE	High	[R].SESPHLTASTDDGDAR.[S]	1xPhospho [S3]; 1xTMT10plex [N-Term]	0.000167004	1	1	2	0	1967.85	18	12.2	16.3	21.4	20.1	28.5	21.4	27.3	23.2	20.9
Q3UZ39	Q3UZ39 [538-551]	Q3UZ39 1xPhospho [S547]	FALSE	High	[K].SEQQAEALDSPQKK.[T]	1xPhospho [S10]; 1xTMT10plex [K]; 1xTMT10plex [N-Term]	0.000167004	1	1	2	1	2097.06	9.1	14.9	28.4	24.4	21.5	18.8	9.8	12.1	18.9	22.9
Q3UZ39	Q3UZ39 [538-551]	Q3UZ39 1xPhospho [S547]	FALSE	High	[K].SEQQAEALDSPQKK.[T]	1xPhospho [S10]; 1xTMT10plex [N-Term]	0.000167004	1	1	1	1	1867.9	7.2	9.7	21.8	23.9	33	11.6	11.3	12.3	30.1	35.3
O88508	O88508 [94-108]	O88508 1xPhospho [S102]	FALSE	High	[R].SEPQPEEGSPAAGQK.[G]	1xPhospho [S9]; 1xTMT10plex [N-Term]	0.000167004	1	1	3	0	1820.83	7.7	28.5	156.9	136.3	192.2	35.5	8.2	9.6	104.6	120.8
P97350	P97350 [156-165]	P97350 1xPhospho [S156]	FALSE	High	[R].SEPDLYCDPR.[G]	1xCarbamidomethyl [C7]; 1xPhospho [S1]; 1xTMT10plex [N-Term]	0.000167004	1	1	3	0	1560.66	84.2	64.7	52.5	39.7	34.6	54	67.5	49.7	27.8	16.4
Q01320	Q01320 [1239-1257]	Q01320 1xPhospho [S/T]	FALSE	High	[K].SENVEGTPAEDGAEPGSLR.[Q]	1xPhospho [S/T]; 1xTMT10plex [N-Term]	0.000167004	1	1	2	0	2224	13.2	18	13.2	13.8	17.1	12.9	9.1	13.4	15.6	15.2
Q9CQ73	Q9CQ73 [188-194]	Q9CQ73 1xPhospho [S188]	FALSE	High	[R].SEILGLR.[Q]	1xPhospho [S1]; 1xTMT10plex [N-Term]	0.000167004	1	1	2	0	1096.6	33.5	46.9	42	30.2	44.5	59.2	70	69.6	34.9	30.2
Q60929	Q60929 [402-411]	Q60929 1xPhospho [S406]	FALSE	High	[K].SEPISPPRDR.[M]	1xPhospho [S5]; 1xTMT10plex [N-Term]	0.000167004	1	1	4	1	1462.73	68.5	78.8	79.1	94.8	94.1	64.5	62.4	55.5	79	85.5
Q6P2L6	Q6P2L6 [552-574]	Q6P2L6 1xPhospho [S560]	FALSE	High	[R].SEKPAQSASSPEATSGSAGPVEK.[K]	1xPhospho [S9]; 1xTMT10plex [K3]; 1xTMT10plex [N-Term]	0.000167004	1	1	1	0	2740.34	5.5	16.1	39	39.4	26.2	20	6.9	6.6	34.6	32.8
G5E870	G5E870 [310-321]	G5E870 1xPhospho [S]	FALSE	High	[R].SESPPAELPSLR.[R]	1xPhospho [S]; 1xTMT10plex [N-Term]	0.000167004	1	1	16	0	1591.79	240.7	251.5	223.4	247.1	239	222.6	233.2	230.5	236.8	203.8
Q8K2F0	Q8K2F0 [260-270]	Q8K2F0 1xPhospho [S]	FALSE	High	[R].SESPPPLSEPK.[Q]	1xPhospho [S]; 1xTMT10plex [K11]; 1xTMT10plex [N-Term]	0.000167004	1	1	18	0	1705.88	319.3	305.8	146.9	150.9	86.1	200.9	260.7	235.4	169	106.8
Q9D4H9	Q9D4H9 [828-839]	Q9D4H9 1xPhospho [S828]	FALSE	High	[R].SFVPEEEKHEER.[V]	1xPhospho [S1]; 1xTMT10plex [N-Term]	0.000167004	1	1	2	1	1824.84	28.3	43.8	91.1	50.8	65.1	40.2	32.1	38.4	46.4	50
P11679	P11679 [24-32]	P11679 1xPhospho [S]	FALSE	High	[R].SFTSGPGAR.[I]	1xPhospho [S/T]; 1xTMT10plex [N-Term]	0.000167004	1	1	375	0	1188.56	12556.8	14296.6	12601.9	13458.6	11745.8	18670	17924.2	15598.3	13279	12293.2
Q9CQT2	Q9CQT2 [134-143]	Q9CQT2 1xPhospho [S]	FALSE	High	[R].SFSSPEDYQR.[Q]	1xPhospho [S]; 1xTMT10plex [N-Term]	0.000167004	1	1	3	0	1524.66	99.8	91.3	81.1	80.6	80.7	82.3	99.5	104	96	84.7
Q8CI95	Q8CI95 [177-191]	Q8CI95 1xPhospho [S186]	FALSE	High	[R].SFSLASSGNSPISQR.[R]	1xPhospho [S10]; 1xTMT10plex [N-Term]	0.000167004	1	1	6	0	1846.89	30	27.5	21.8	29.3	23.6	31.8	32	32	22.1	28
Q922U2	Q922U2 [16-29]	Q922U2 1xPhospho [S]	FALSE	High	[R].SFSAASAITPSVSR.[T]	1xPhospho [S/T]; 1xTMT10plex [N-Term]	0.000167004	1	1	26	0	1689.84	240.9	243.1	264.1	325.4	392.3	462.8	422.1	459.1	479.8	265.9
Q8C2K5	Q8C2K5 [816-826]	Q8C2K5 1xPhospho [S816]	FALSE	High	[R].SFQGAGSWASR.[R]	1xPhospho [S1]; 1xTMT10plex [N-Term]	0.000167004	1	1	2	0	1462.67	200.8	192.5	169.6	114.5	111.4	144.6	156.4	148.9	129	125.2
Q6NXI6	Q6NXI6 [608-627]	Q6NXI6 1xPhospho [S612]	FALSE	High	[K].SFNYSPSSSTSEVSSTSASK.[A]	1xPhospho [S5]; 1xTMT10plex [K20]; 1xTMT10plex [N-Term]	0.000167004	1	1	3	0	2578.2	126.6	127.5	82.4	80	40.5	103.2	114.1	112.9	81.5	59
Q8K2F0	Q8K2F0 [260-270]	Q8K2F0 1xPhospho [S262]	FALSE	High	[R].SESPPPLSEPK.[Q]	1xPhospho [S3]; 1xTMT10plex [N-Term]	0.000167004	1	1	13	0	1476.72	22.4	166.8	679.7	630.9	727.7	160.1	25.5	41.5	450.5	534.9
Q3UTJ2	Q3UTJ2 [374-385]	Q3UTJ2 1xPhospho [S]	FALSE	High	[K].SFISSSPSSPSR.[A]	1xPhospho [S]; 1xTMT10plex [N-Term]	0.000167004	1	1	8	0	1547.73	19.8	20.7	34.7	50.5	43.8	72.5	51	73.3	63.8	86.9
A2AIV2	A2AIV2 [1571-1581]	A2AIV2 1xPhospho [S]	FALSE	High	[R].SFLSEPSSPGR.[S]	1xPhospho [S]; 1xTMT10plex [N-Term]	0.000167004	1	1	30	0	1472.7	689.4	801.5	806.2	732.3	769.3	559	595.7	494.1	602.6	577.3
Q8BWJ4	Q8BWJ4 [95-105]	Q8BWJ4 1xPhospho [S103]	FALSE	High	[R].SFINRPNQSQR.[Q]	1xPhospho [S9]; 1xTMT10plex [N-Term]	0.000167004	1	1	1	0	1655.82	27.1	25.9	24.4	21.1	24.8	20.2	15.7	15.8	17.6	29.4
Q8VBY2	Q8VBY2 [458-468]	Q8VBY2 1xPhospho [S458]	FALSE	High	[R].SFGNPFEPQAR.[R]	1xPhospho [S1]; 1xTMT10plex [N-Term]	0.000167004	1	1	3	0	1558.73	191.7	192.5	160.9	154.3	149.1	110.7	139.7	136.6	147.9	141.4
Q6P9N1	Q6P9N1 [453-464]	Q6P9N1 1xPhospho [S453]	FALSE	High	[K].SFEQVSGAPVPR.[S]	1xPhospho [S1]; 1xTMT10plex [N-Term]	0.000167004	1	1	1	0	1582.78	36.3	36.7	43.8	23.3	29.5	45.9	47.8	35.6	36.5	36.1
Q7TN58	Q7TN58 [673-687]	Q7TN58 1xPhospho [S683]	FALSE	High	[R].SFCPGFPCPGSPGPR.[T]	2xCarbamidomethyl [C3; C8]; 1xPhospho [S11]; 1xTMT10plex [N-Term]	0.000167004	1	1	3	0	1928.84	23.2	24	39.5	34.2	37.4	40.6	33.4	35.7	21.8	33.6
Q3UHF7	Q3UHF7 [809-821]	Q3UHF7 1xPhospho [S811]	FALSE	High	[R].SESTEMVACPQDK.[T]	1xCarbamidomethyl [C9]; 1xPhospho [S3]; 1xOxidation [M6]; 1xTMT10plex [K13]; 1xTMT10plex [N-Term]	0.000167004	1	1	1	0	2035.91	54.2	44.9	25.7	21.9	18.7	31.9	45.7	31.9	28.9	23.1
O08715	O08715 [101-114]	O08715 1xPhospho [S]	FALSE	High	[R].SESSGNLPSVADTR.[S]	1xPhospho [S]; 1xTMT10plex [N-Term]	0.000167004	1	1	2	0	1728.8	84	31	29	18.4	18.5	26.8	49.1	29.9	22.1	21.9
Q6P2L6	Q6P2L6 [552-574]	Q6P2L6 1xPhospho [S561]	FALSE	High	[R].SEKPAQSASSPEATSGSAGPVEK.[K]	1xPhospho [S10]; 1xTMT10plex [N-Term]	0.000167004	1	1	2	0	2511.18	3.5	3.3	38.3	40.7	53.8	6.5	3.2	3.8	19.9	24.7
Q8C503	Q8C503 [90-103]	Q8C503 1xPhospho [S]	FALSE	High	[R].SEEQDPPSSGGLAR.[G]	1xPhospho [S]; 1xTMT10plex [N-Term]	0.000167004	1	1	2	0	1738.78	43	41.1	41.9	57.1	44.9	48.6	50.6	49.2	51.4	52.5
A2AAE1	A2AAE1 [1348-1357]	A2AAE1 1xPhospho [S1355]	FALSE	High	[R].SDENVLDSPK.[Q]	1xPhospho [S8]; 1xTMT10plex [N-Term]	0.000167004	1	1	1	0	1412.65	32.3	35.8	39.5	35.7	26.9	39	30.6	33.4	37.9	37.9
Q99PV8	Q99PV8 [487-509]	Q99PV8 2xPhospho [T/S]	FALSE	High	[R].SDDGLSAASSPEPGTSELPGDLK.[A]	2xPhospho [T/S]; 1xTMT10plex [K23]; 1xTMT10plex [N-Term]	0.000167004	1	1	8	0	2848.29	143.3	121.1	65.4	66	44	76.7	113.4	87.9	72.3	58.6
P41183	P41183 [338-352]	P41183 1xPhospho [S344]	FALSE	High	[K].SDCQPNSPTESCSSK.[N]	2xCarbamidomethyl [C3; C12]; 1xPhospho [S7]; 1xTMT10plex [K15]; 1xTMT10plex [N-Term]	0.000167004	1	1	1	0	2221.95	49.8	50.9	27.7	27.6	24.3	24	35.7	23.9	21.1	18.8
Q9JJZ6	Q9JJZ6 [276-289]	Q9JJZ6 2xPhospho [S/T]	FALSE	High	[R].SDASSPTISPASSP.[-]	2xPhospho [S/T]; 1xTMT10plex [N-Term]	0.000167004	1	1	17	0	1692.7	19.1	15.6	12.1	15.8	15.9	13.2	15.6	12.9	9.7	13
Q9JJZ6	Q9JJZ6 [276-289]	Q9JJZ6 1xPhospho [S]	FALSE	High	[R].SDASSPTISPASSP.[-]	1xPhospho [S]; 1xTMT10plex [N-Term]	0.000167004	1	1	9	0	1612.73	41.6	37.2	33.8	42.2	30.7	31.8	35.9	43	38.7	31
P53986	P53986 [220-232]	P53986 1xPhospho [S/T]	FALSE	High	[K].SDANTDLIGGSPK.[G]	1xPhospho [S/T]; 1xTMT10plex [K13]; 1xTMT10plex [N-Term]	0.000167004	1	1	4	0	1812.91	146	110.7	57.6	41.6	52.4	73.1	97.6	89.9	56.2	36.9
P53986	P53986 [220-232]	P53986 1xPhospho [S230]	FALSE	High	[K].SDANTDLIGGSPK.[G]	1xPhospho [S11]; 1xTMT10plex [N-Term]	0.000167004	1	1	1	0	1583.75	17.6	20.7	25.3	18.6	24.1	19.1	9.5	15	15.9	24.1
Q64318	Q64318 [678-692]	Q64318 1xPhospho [S]	FALSE	High	[R].SCTSSPSPLNLCSAR.[N]	2xCarbamidomethyl [C2; C12]; 1xPhospho [S]; 1xTMT10plex [N-Term]	0.000167004	1	1	6	0	1945.87	43.6	57	37.8	35.7	30.4	22	26.9	21.9	20.4	18
Q99K70	Q99K70 [375-386]	Q99K70 1xPhospho [S/T]	FALSE	High	[R].SCSHQTSAPSLK.[A]	1xCarbamidomethyl [C2]; 1xPhospho [S/T]; 1xTMT10plex [K12]; 1xTMT10plex [N-Term]	0.000167004	1	1	11	0	1840.9	211.2	189.7	142.2	123.7	86.6	121.8	110.1	160.2	115.9	89
Q8BRK8	Q8BRK8 [489-497]	Q8BRK8 1xPhospho [S491]	FALSE	High	[R].SCSAAGLHR.[A]	1xCarbamidomethyl [C2]; 1xPhospho [S3]; 1xTMT10plex [N-Term]	0.000167004	1	1	1	0	1267.58	30.3	27.5	33.5	24.2	25	35.7	35.3	32.8	21.1	18.6
P35564	P35564 [553-572]	P35564 1xPhospho [S563]	FALSE	High	[K].SDAEEDGVTGSQDEEDSKPK.[A]	1xPhospho [S11]; 1xTMT10plex [N-Term]	0.000167004	1	1	3	0	2432.02	4.3	14.2	20.2	55.7	34.9	14	3.9	4.9	4.7	59.8
Q76N33	Q76N33 [233-247]	Q76N33 1xPhospho [S/Y]	FALSE	High	[K].SDGSNFANYSPPVNR.[A]	1xPhospho [S/Y]; 1xTMT10plex [N-Term]	0.000167004	1	1	5	0	1933.86	106.4	86.1	45	34.6	28.1	58.6	87.2	74.2	40	41.1
A2A791	A2A791 [1540-1549]	A2A791 1xPhospho [S1548]	FALSE	High	[K].SEDSDAELSD.[-]	1xPhospho [S9]; 1xTMT10plex [N-Term]	0.000167004	1	1	1	0	1376.53	24.2	23.7	14.2	11.6	14.7	11.5	17	15.8	17.8	15.4
P70399	P70399 [262-279]	P70399 1xPhospho [S268]	FALSE	High	[R].SEDRPSSPQVSVAAVETK.[E]	1xPhospho [S7]; 1xTMT10plex [N-Term]	0.000167004	1	1	1	0	2196.07	6.2	13.4	35.6	32	36.7	10.4	6.1	7.4	23.2	38.1
Q91YE7	Q91YE7 [72-88]	Q91YE7 1xPhospho [S78]	FALSE	High	[R].SEDGYHSDGDYGEHDYR.[H]	1xPhospho [S7]; 1xTMT10plex [N-Term]	0.000167004	1	1	1	0	2310.88	32.5	27.8	32	21.9	30.4	28.5	13.4	22.3	22.5	17.8
Q99PV8	Q99PV8 [785-793]	Q99PV8 1xPhospho [S785]	FALSE	High	[R].SDTCEYCGK.[V]	2xCarbamidomethyl [C4; C7]; 1xPhospho [S1]; 1xTMT10plex [K9]; 1xTMT10plex [N-Term]	0.000167004	1	1	1	0	1657.7	138	68.4	28	24.2	24.1	33	47.1	33.9	11.4	14.4
Q9R1C7	Q9R1C7 [879-890]	Q9R1C7 1xPhospho [S884]	FALSE	High	[K].SDSPESDTEREK.[D]	1xPhospho [S6]; 1xTMT10plex [K12]; 1xTMT10plex [N-Term]	0.000167004	1	1	3	1	1917.88	222.4	231.1	107.5	103.2	75.6	170.4	226	189.9	119	93
Q7TSC1	Q7TSC1 [759-771]	Q7TSC1 1xPhospho [S]	FALSE	High	[R].SDSGGSSSEPFER.[H]	1xPhospho [S]; 1xTMT10plex [N-Term]	0.000167004	1	1	2	0	1650.68	80.5	74.8	67.1	70.5	48.2	80.8	83.4	70.5	70.2	57.5
Q99PI4	Q99PI4 [218-225]	Q99PI4 1xPhospho [S218]	FALSE	High	[K].SDSELELR.[S]	1xPhospho [S1]; 1xTMT10plex [N-Term]	0.000167004	1	1	1	0	1257.59	59.3	43.2	33.3	36.1	36.5	41.9	46.6	46.5	43.2	35.9
P13864	P13864 [140-157]	P13864 1xPhospho [T/S]	FALSE	High	[K].SDSDTLSVETSPSSVATR.[R]	1xPhospho [T/S]; 1xTMT10plex [N-Term]	0.000167004	1	1	8	0	2147.99	24	20.9	17	19.8	11.9	11.8	14.7	15.8	10.2	9.5
Q8K2P7	Q8K2P7 [52-60]	Q8K2P7 1xPhospho [S52]	FALSE	High	[R].SLTNSHLEK.[R]	1xPhospho [S1]; 1xTMT10plex [N-Term]	0.000167004	1	1	2	0	1337.67	10	11.4	24.4	19.9	37	9.2	11.2	6.7	18.3	22.1
Q8K2P7	Q8K2P7 [52-60]	Q8K2P7 1xPhospho [S/T]	FALSE	High	[R].SLTNSHLEK.[R]	1xPhospho [S/T]; 1xTMT10plex [K9]; 1xTMT10plex [N-Term]	0.000167004	1	1	7	0	1566.83	331.6	361.4	226.4	223.9	166.2	273.9	269.1	257.9	194.7	156.6
Q9JIX8	Q9JIX8 [206-222]	Q9JIX8 1xPhospho [S216]	FALSE	High	[K].SSSFSEEKGESDDEKPR.[K]	1xPhospho [S11]; 1xTMT10plex [K]; 1xTMT10plex [N-Term]	0.000167004	1	1	3	1	2452.13	17.8	68.4	68.6	69.6	40	55.7	4.3	24.3	61.6	62.2
Q8BTI8	Q8BTI8 [1338-1349]	Q8BTI8 2xPhospho [S]	FALSE	High	[R].SSSELSPEVVEK.[V]	2xPhospho [S]; 1xTMT10plex [K12]; 1xTMT10plex [N-Term]	0.000167004	1	1	7	0	1908.9	92	100.2	26.9	30.6	19.9	73.9	87	72.8	40.1	26.7
Q8BTI8	Q8BTI8 [1338-1349]	Q8BTI8 1xPhospho [S]	FALSE	High	[R].SSSELSPEVVEK.[V]	1xPhospho [S]; 1xTMT10plex [N-Term]	0.000167004	1	1	2	0	1599.77	21.6	26.8	38.3	38.8	58.3	28.8	18.4	21.9	30.8	31.8
Q8BTI8	Q8BTI8 [1376-1384]	Q8BTI8 1xPhospho [S]	FALSE	High	[R].SSSASPELK.[D]	1xPhospho [S]; 1xTMT10plex [N-Term]	0.000167004	1	1	3	0	1214.59	6.6	11.6	42.5	48.9	59	15.2	7.2	10.8	41.7	43.6
Q8BVE8	Q8BVE8 [406-425]	Q8BVE8 2xPhospho [S408; S421]	FALSE	High	[R].SSSAENQEGDPGTDKSTPPK.[M]	2xPhospho [S3; S16]; 1xTMT10plex [K]; 1xTMT10plex [N-Term]	0.000167004	1	1	3	1	2650.17	31.8	165.8	111	101.8	63	86	18	33.8	77	46.8
Q80WQ8	Q80WQ8 [633-647]	Q80WQ8 1xPhospho [S638]	FALSE	High	[R].SSSHLSSEENEVEIK.[S]	1xPhospho [S6]; 1xTMT10plex [K15]; 1xTMT10plex [N-Term]	0.000167004	1	1	1	0	2213.07	32.8	32.4	19.4	16.4	11.9	21.6	20.8	20.4	13.5	12.6
Q8BVE8	Q8BVE8 [406-420]	Q8BVE8 1xPhospho [S]	FALSE	High	[R].SSSAENQEGDPGTDK.[S]	1xPhospho [S]; 1xTMT10plex [K15]; 1xTMT10plex [N-Term]	0.000167004	1	1	8	0	2059.92	231.7	201.7	134.9	117.4	79.3	151.2	205.4	183.3	135.9	86.1
A2AJI0	A2AJI0 [114-131]	A2AJI0 2xPhospho [S115; S118]	FALSE	High	[R].SSQPSPTTVPASDSPPAK.[Q]	2xPhospho [S2; S5]; 1xTMT10plex [K18]; 1xTMT10plex [N-Term]	0.000167004	1	1	3	0	2372.12	35.3	31.4	16.2	20.7	9.8	25.7	38.2	28	23.7	16.8
A2AJI0	A2AJI0 [114-131]	A2AJI0 1xPhospho [T/S]	FALSE	High	[R].SSQPSPTTVPASDSPPAK.[Q]	1xPhospho [T/S]; 1xTMT10plex [K18]; 1xTMT10plex [N-Term]	0.000167004	1	1	3	0	2292.15	47.6	48.7	39.8	38.4	38.9	50.9	48	46.5	44.4	34.6
Q8CHI8	Q8CHI8 [720-732]	Q8CHI8 1xPhospho [S720]	FALSE	High	[R].SSPVNRPSSATNK.[A]	1xPhospho [S1]; 1xTMT10plex [N-Term]	0.000167004	1	1	1	0	1653.82	9.2	12.5	43.7	41.5	54.1	15.6	6.6	9.1	31.1	53.5
E9PVX6	E9PVX6 [212-224]	E9PVX6 1xPhospho [S]	FALSE	High	[K].SSPTQSLSNSNEK.[E]	1xPhospho [S]; 1xTMT10plex [K13]; 1xTMT10plex [N-Term]	0.000167004	1	1	6	0	1916.94	456.2	526.9	202	199.5	82.4	187.1	189.9	183.3	97.5	68.3
E9PVX6	E9PVX6 [212-224]	E9PVX6 1xPhospho [S213]	FALSE	High	[K].SSPTQSLSNSNEK.[E]	1xPhospho [S2]; 1xTMT10plex [N-Term]	0.000167004	1	1	6	0	1687.77	2.3	42.6	182.9	146.3	131.1	20	8.6	3.3	47	59.8
P40201	P40201 [89-98]	P40201 1xPhospho [S90]	FALSE	High	[K].SSPSILAVQR.[S]	1xPhospho [S2]; 1xTMT10plex [N-Term]	0.000167004	1	1	1	0	1366.73	36.6	50.7	36.2	29	21.1	47.9	48.5	31.1	27	17.6
Q9EST3	Q9EST3 [350-363]	Q9EST3 2xPhospho [S355; T356]	FALSE	High	[R].SSSLGSTPHEELER.[L]	2xPhospho [S6; T7]; 1xTMT10plex [N-Term]	0.000167004	1	1	2	0	1917.82	42.7	33.3	34.2	34.6	25.5	39.8	34.6	41.9	44.1	34.9
Q80TV8	Q80TV8 [555-570]	Q80TV8 1xPhospho [S]	FALSE	High	[R].SSSSSQESLNRPLSAK.[R]	1xPhospho [S]; 1xTMT10plex [K16]; 1xTMT10plex [N-Term]	0.000167004	1	1	2	0	2216.13	75.1	70.4	32.6	43	17.6	47.6	52	51.8	39.4	28.4
Q8K019	Q8K019 [750-763]	Q8K019 1xPhospho [S759]	FALSE	High	[R].SSSSSASPSSPSSR.[E]	1xPhospho [S10]; 1xTMT10plex [N-Term]	0.000167004	1	1	1	0	1619.71	49.2	51.4	73.7	55.6	67.2	52.1	52.7	41.3	53.3	50.1
Q3TZZ7	Q3TZZ7 [660-674]	Q3TZZ7 2xPhospho [S]	FALSE	High	[R].SSSSLLASPSHIAAK.[E]	2xPhospho [S]; 1xTMT10plex [K15]; 1xTMT10plex [N-Term]	0.000167004	1	1	5	0	2074.04	85.1	92.1	58	51.9	56.4	68.1	64.3	82	64.9	56.7
Q3TZZ7	Q3TZZ7 [660-674]	Q3TZZ7 1xPhospho [S]	FALSE	High	[R].SSSSLLASPSHIAAK.[E]	1xPhospho [S]; 1xTMT10plex [K15]; 1xTMT10plex [N-Term]	0.000167004	1	1	2	0	1994.07	58.9	59.1	35.6	32.7	29	47.2	46.4	45.9	40.1	29.6
Q3TZZ7	Q3TZZ7 [660-674]	Q3TZZ7 1xPhospho [S]	FALSE	High	[R].SSSSLLASPSHIAAK.[E]	1xPhospho [S]; 1xTMT10plex [N-Term]	0.000167004	1	1	5	0	1764.91	32.9	30.9	35.7	38.8	26.9	35.3	34.9	25.7	40.5	34.6
Q8C9S4	Q8C9S4 [743-752]	Q8C9S4 1xPhospho [S745]	FALSE	High	[R].SSSSGSLNAR.[I]	1xPhospho [S3]; 1xTMT10plex [N-Term]	0.000167004	1	1	1	0	1274.59	44.1	50.4	47.1	53.7	38.2	51.9	48.5	40.1	60	56.1
Q9ERD6	Q9ERD6 [21-30]	Q9ERD6 1xPhospho [S23]	FALSE	High	[K].SSSSESLSEK.[G]	1xPhospho [S3]; 1xTMT10plex [K10]; 1xTMT10plex [N-Term]	0.000167004	1	1	1	0	1578.77	112.7	110.5	61.6	67	39.3	61.4	87.8	74.6	72.3	56.7
Q76I79	Q76I79 [927-937]	Q76I79 1xPhospho [S929]	FALSE	High	[R].SSSSDSIHSVR.[G]	1xPhospho [S3]; 1xTMT10plex [N-Term]	0.000167004	1	1	2	0	1470.68	49.1	52.3	54	61.8	61.6	51.1	47.8	52	61.9	50.9
Q3U1F9	Q3U1F9 [348-360]	Q3U1F9 1xPhospho [S]	FALSE	High	[R].SSSSCNDLYATVK.[D]	1xCarbamidomethyl [C5]; 1xPhospho [S]; 1xTMT10plex [K13]; 1xTMT10plex [N-Term]	0.000167004	1	1	11	0	1969.93	179.6	178	92.9	76.3	40	117.8	146.4	124.5	70.6	40.7
Q8BTI8	Q8BTI8 [1066-1083]	Q8BTI8 2xPhospho [S1068; S1077]	FALSE	High	[R].SSSPVTELTARSPVKQDK.[S]	2xPhospho [S3; S12]; 1xTMT10plex [K]; 1xTMT10plex [N-Term]	0.000167004	1	1	3	2	2548.28	15.4	138.1	172.4	325.7	201.8	206.4	14.1	59.9	312.7	246.6
Q8BTI8	Q8BTI8 [1066-1083]	Q8BTI8 2xPhospho [S1068; S1077]	FALSE	High	[R].SSSPVTELTARSPVKQDK.[S]	2xPhospho [S3; S12]; 1xTMT10plex [N-Term]	0.000167004	1	1	9	2	2319.12	48.9	37.2	135.5	243.8	337.7	59.1	48.7	36.3	156.5	224.1
Q8BTI8	Q8BTI8 [1066-1076]	Q8BTI8 1xPhospho [S]	FALSE	High	[R].SSSPVTELTAR.[S]	1xPhospho [S]; 1xTMT10plex [N-Term]	0.000167004	1	1	19	0	1456.72	956.8	1076.1	896.1	645.7	652.8	742.7	740.3	725.9	664.3	593.3
Q501J7	Q501J7 [116-128]	Q501J7 1xPhospho [S118]	FALSE	High	[R].SSSPVLVEEEPER.[S]	1xPhospho [S3]; 1xTMT10plex [N-Term]	0.000167004	1	1	4	0	1766.84	43.5	44.6	38.1	43.4	41.9	44.1	47.6	55	48.4	38.9
Q9EST3	Q9EST3 [947-955]	Q9EST3 1xPhospho [S949]	FALSE	High	[R].SSSPVGLAK.[W]	1xPhospho [S3]; 1xTMT10plex [N-Term]	0.000167004	1	1	1	0	1154.6	5.7	9.2	20.9	27.4	28.8	11.3	9.5	8	22.3	18
Q9ESL4	Q9ESL4 [636-646]	Q9ESL4 1xPhospho [S638]	FALSE	High	[R].SSSPTQYGLSR.[N]	1xPhospho [S3]; 1xTMT10plex [N-Term]	0.000167004	1	1	2	0	1491.7	57.8	53	59.4	65.9	51.7	77.5	78	72.4	95.3	74.8
Q6P1G2	Q6P1G2 [885-903]	Q6P1G2 1xPhospho [S887]	FALSE	High	[R].SSSPTAGPSTEGAEGPEEK.[K]	1xPhospho [S3]; 1xTMT10plex [N-Term]	0.000167004	1	1	1	0	2126.93	12.8	17	19.1	18	19	11.9	14.3	8	10.5	13.2
Q9WVG9	Q9WVG9 [402-412]	Q9WVG9 1xPhospho [S]	FALSE	High	[R].SSSPIPLTPSK.[D]	1xPhospho [S]; 1xTMT10plex [K11]; 1xTMT10plex [N-Term]	0.000167004	1	1	8	0	1651.91	171.2	175.4	97.7	106.9	57.6	145.1	144.8	152.4	117.8	75.2
E9Q784	E9Q784 [316-329]	E9Q784 2xPhospho [S318; S324]	FALSE	High	[R].SSSPGQHHSPLSSR.[H]	2xPhospho [S3; S9]; 1xTMT10plex [N-Term]	0.000167004	1	1	3	0	1852.79	15.8	17.5	15.4	15	18.7	11.6	11.9	13.1	14.7	8.9
Q5FWK3	Q5FWK3 [49-59]	Q5FWK3 1xPhospho [S]	FALSE	High	[K].SSSPEPVTHLK.[W]	1xPhospho [S]; 1xTMT10plex [K11]; 1xTMT10plex [N-Term]	0.000167004	1	1	5	0	1719.91	46.8	33.7	20.3	28.7	14.7	33.4	41.6	42.7	31.5	34.9
Q6GYP7	Q6GYP7 [794-808]	Q6GYP7 1xPhospho [S796]	FALSE	High	[R].SSSTSDILEPFTVER.[A]	1xPhospho [S3]; 1xTMT10plex [N-Term]	0.000167004	1	1	2	0	1976.94	29	32.7	29.3	27.5	27.9	36.3	33	35.5	28.5	29
Q9EP71	Q9EP71 [413-433]	Q9EP71 1xPhospho [S414]	FALSE	High	[K].SSPPVEHPAGTSTTDNDVIIR.[Q]	1xPhospho [S2]; 1xTMT10plex [N-Term]	0.000167004	1	1	2	0	2502.21	26.1	25.1	22.7	19	20.4	23.7	29.4	29.8	23.3	18.6
Q924A2	Q924A2 [2147-2162]	Q924A2 1xPhospho [S]	FALSE	High	[R].SSPPPPLPAEERPGTK.[G]	1xPhospho [S]; 1xTMT10plex [N-Term]	0.000167004	1	1	2	0	1969	14.4	15.1	11.8	15.8	13.8	13.3	17.6	16	19.4	12.2
Q8C129	Q8C129 [85-96]	Q8C129 1xPhospho [S91]	FALSE	High	[R].SSGLRNSAAGYR.[Q]	1xPhospho [S7]; 1xTMT10plex [N-Term]	0.000167004	1	1	4	1	1547.75	111	68.7	101.2	85.3	90.6	87.3	127.6	121.7	111.9	96.9
Q8VHD8	Q8VHD8 [545-563]; [894-912]; [1242-1260]; [1590-1608]; [1938-1956]; [2280-2298]	Q8VHD8 1xPhospho [S546]; 1xPhospho [S895]; 1xPhospho [S1243]; 1xPhospho [S1591]; 1xPhospho [S1939]; 1xPhospho [S2281]	FALSE	High	[RQ].SSGLGQYGSPSGQTSSSTR.[Q]	1xPhospho [S2]; 1xTMT10plex [N-Term]	0.000167004	1	1	1	0	2152.97	45.7	49	49.6	55.2	46.8	13.5	13.1	14.8	14.4	10.3
P97825	P97825 [70-84]	P97825 1xPhospho [S]	FALSE	High	[K].SSGGREDSESPGTQR.[S]	1xPhospho [S]; 1xTMT10plex [N-Term]	0.000167004	1	1	3	1	1858.81	52.7	76.6	59.1	89.8	75.4	53.1	63.2	46.3	65	67.9
Q921R7	Q921R7 [414-423]	Q921R7 1xPhospho [S415]	FALSE	High	[R].SSGDGEELER.[L]	1xPhospho [S2]; 1xTMT10plex [N-Term]	0.000167004	1	1	1	0	1387.59	46.9	41	21.8	16.8	15.2	34.2	37.8	38.6	25.3	28
Q61686	Q61686 [92-102]	Q61686 1xPhospho [S93]	FALSE	High	[K].SSFSNSADDIK.[S]	1xPhospho [S2]; 1xTMT10plex [K11]; 1xTMT10plex [N-Term]	0.000167004	1	1	9	0	1708.82	676.8	570.8	301.3	215.7	121.2	282.3	419.6	391.5	211	140.8
Q61686	Q61686 [92-102]	Q61686 1xPhospho [S]	FALSE	High	[K].SSFSNSADDIK.[S]	1xPhospho [S]; 1xTMT10plex [N-Term]	0.000167004	1	1	6	0	1479.66	18.1	97.9	266	216.3	230.5	68.2	19.9	34.7	142.3	146.7
Q62167	Q62167 [82-93]	Q62167 1xPhospho [S90]	FALSE	High	[K].SSFFGDRGSGSR.[G]	1xPhospho [S9]; 1xTMT10plex [N-Term]	0.000167004	1	1	1	1	1568.71	31.9	52.6	32.3	20.2	23.2	33.5	36.4	22.7	10.4	11.6
Q6PEM6	Q6PEM6 [84-95]	Q6PEM6 1xPhospho [S85]	FALSE	High	[K].SSFDGSSLLSDK.[N]	1xPhospho [S2]; 1xTMT10plex [N-Term]	0.000167004	1	1	2	0	1551.71	26.9	39.1	50.8	28.2	27.6	33.4	20.7	31.3	29.9	34.7
Q8K4G5	Q8K4G5 [670-682]	Q8K4G5 1xPhospho [S]	FALSE	High	[R].SSGREEDEEELLR.[R]	1xPhospho [S]; 1xTMT10plex [N-Term]	0.000167004	1	1	3	1	1857.84	88.1	109.6	96	83.5	85.7	106.6	112	95.6	87	105.6
Q8BV49	Q8BV49 [166-178]	Q8BV49 1xPhospho [S176]	FALSE	High	[R].SSETLQSIIQSPK.[T]	1xPhospho [S11]; 1xTMT10plex [N-Term]	0.000167004	1	1	2	0	1726.88	21.9	37.7	54	43.1	45.2	37.6	17.6	30.6	36.8	41.5
Q9EPJ9	Q9EPJ9 [359-375]	Q9EPJ9 1xPhospho [S]	FALSE	High	[R].SSDSWDVWGSGSASNNK.[N]	1xPhospho [S]; 1xTMT10plex [K17]; 1xTMT10plex [N-Term]	0.000167004	1	1	4	0	2322.04	68	61.3	45.9	47.9	46.6	55.7	67.4	59.6	46.5	32.4
Q6PR54	Q6PR54 [1562-1574]	Q6PR54 1xPhospho [S]	FALSE	High	[R].SSDSVDIEEQEEK.[K]	1xPhospho [S]; 1xTMT10plex [K13]; 1xTMT10plex [N-Term]	0.000167004	1	1	6	0	2032.94	37.2	35.4	21.5	19.3	15	24.2	32.5	24.7	14.7	16.6
Q921T2	Q921T2 [252-259]	Q921T2 1xPhospho [S]	FALSE	High	[R].SSDSLESR.[D]	1xPhospho [S]; 1xTMT10plex [N-Term]	0.000167004	1	1	2	0	1189.53	88.1	61.3	77	66.7	61.6	65.1	68.5	62.5	94.8	59.2
Q8K296	Q8K296 [632-640]	Q8K296 1xPhospho [S633]	FALSE	High	[R].SSDPSLNEK.[W]	1xPhospho [S2]; 1xTMT10plex [K9]; 1xTMT10plex [N-Term]	0.000167004	1	1	2	0	1514.75	103.3	89.9	48.2	59.5	45.2	81.2	92.7	97	65.4	58.4
Q3U214	Q3U214 [156-170]	Q3U214 1xPhospho [S168]	FALSE	High	[R].SSESVVDEDGGRSPR.[L]	1xPhospho [S13]; 1xTMT10plex [N-Term]	0.000167004	1	1	1	1	1885.85	33.8	36.7	38.1	38.9	39.3	32.1	31.3	26.4	33.9	28.8
Q924A2	Q924A2 [2147-2162]	Q924A2 1xPhospho [S2148]	FALSE	High	[R].SSPPPPLPAEERPGTK.[G]	1xPhospho [S2]; 1xTMT10plex [K16]; 1xTMT10plex [N-Term]	0.000167004	1	1	5	0	2198.16	272.2	203.1	86.1	108.4	73.5	156.1	222.5	275.7	142.3	105.6
Q5SVQ0	Q5SVQ0 [101-115]	Q5SVQ0 1xPhospho [T/S]	FALSE	High	[R].SSGSETEQVVDFSDR.[E]	1xPhospho [S/T]; 1xTMT10plex [N-Term]	0.000167004	1	1	5	0	1951.85	49.4	51.3	43.7	40.1	37.2	32.5	33.7	35.5	46.7	30.8
Q8BG05	Q8BG05 [356-377]	Q8BG05 1xPhospho [S]	FALSE	High	[R].SSGSPYGGGYGSGGGSGGYGSR.[R]	1xPhospho [S]; 1xTMT10plex [N-Term]	0.000167004	1	1	9	0	2219.92	39.8	45	43.7	37	30	32.5	38.6	30.5	38	44.8
Q922Y1	Q922Y1 [187-209]	Q922Y1 1xPhospho [S188]	FALSE	High	[R].SSPPATDPGPVPSSPSQEPPTKR.[E]	1xPhospho [S2]; 1xTMT10plex [K22]; 1xTMT10plex [N-Term]	0.000167004	1	1	1	1	2854.44	24	25.9	12.7	21.9	17.1	24.8	25.4	22.7	19.5	17.6
Q9D168	Q9D168 [126-135]	Q9D168 1xPhospho [S]	FALSE	High	[R].SSPITVQTSK.[D]	1xPhospho [S]; 1xTMT10plex [K10]; 1xTMT10plex [N-Term]	0.000167004	1	1	11	0	1585.86	173.8	174.1	87.9	74.2	36.5	141.8	168.4	132.3	97.4	73.1
Q9D168	Q9D168 [126-135]	Q9D168 1xPhospho [S]	FALSE	High	[R].SSPITVQTSK.[D]	1xPhospho [S]; 1xTMT10plex [N-Term]	0.000167004	1	1	5	0	1356.7	5.7	7.6	33.8	25.6	34.4	11.5	6.1	6.1	30.3	26.7
Q9D6Z1	Q9D6Z1 [528-548]	Q9D6Z1 2xPhospho [S/T]	FALSE	High	[K].SSPKEEVASEPEEAASPTTPK.[K]	2xPhospho [S/T]; 2xTMT10plex [K4; K21]; 1xTMT10plex [N-Term]	0.000167004	1	1	3	1	3018.46	119.9	86.9	31.7	26.3	19.7	60.8	127.8	91.1	35.3	18.2
Q9D6Z1	Q9D6Z1 [528-548]	Q9D6Z1 1xPhospho [S536]	FALSE	High	[K].SSPKEEVASEPEEAASPTTPK.[K]	1xPhospho [S9]; 2xTMT10plex [K4; K21]; 1xTMT10plex [N-Term]	0.000167004	1	1	5	1	2938.49	301.7	273.5	109.6	128.3	71.6	244.9	422.4	333.6	169	114.5
Q9D6Z1	Q9D6Z1 [528-548]	Q9D6Z1 2xPhospho [S536; S]	FALSE	High	[K].SSPKEEVASEPEEAASPTTPK.[K]	2xPhospho [S9; S]; 1xTMT10plex [N-Term]	0.000167004	1	1	9	1	2560.13	145.9	85.8	113.2	116.2	162.9	73.4	151.6	135.4	81.1	96.2
Q9D6Z1	Q9D6Z1 [528-548]	Q9D6Z1 1xPhospho [S]	FALSE	High	[K].SSPKEEVASEPEEAASPTTPK.[K]	1xPhospho [S]; 1xTMT10plex [N-Term]	0.000167004	1	1	13	1	2480.16	30.4	29.6	122.2	124.4	204.6	35.7	40	27	75.9	136.6
P59997	P59997 [739-753]	P59997 1xPhospho [S740]	FALSE	High	[R].SSPGAGPSDHHSASR.[D]	1xPhospho [S2]; 1xTMT10plex [N-Term]	0.000167004	1	1	3	0	1758.78	15.9	24.5	51.6	50.7	83.6	15.4	12.2	17.9	40.5	53.5
Q08460	Q08460 [923-935]	Q08460 1xPhospho [S924]	FALSE	High	[R].SSPDNSPVHGMLR.[Q]	1xPhospho [S2]; 1xOxidation [M11]; 1xTMT10plex [N-Term]	0.000167004	1	1	1	0	1721.79	16.4	15.8	13.8	16.9	17.6	12.1	13.8	16.7	14.2	19
E9Q4N7	E9Q4N7 [1818-1832]	E9Q4N7 1xPhospho [S]	FALSE	High	[K].SSPALAAPDASVDPK.[E]	1xPhospho [S]; 1xTMT10plex [K15]; 1xTMT10plex [N-Term]	0.000167004	1	1	6	0	1964.01	196.9	132.5	66.8	59.2	52	100.8	152.6	130.1	74.4	50
O88665	O88665 [308-320]	O88665 1xPhospho [S311]	FALSE	High	[R].SSNSEREHEQIER.[V]	1xPhospho [S4]; 1xTMT10plex [N-Term]	0.000167004	1	1	1	1	1909.86	19.2	20.5	20.6	25.9	26.4	20.6	20.2	24.1	29.1	23.5
P06800	P06800 [598-610]	P06800 1xPhospho [S]	FALSE	High	[R].SSNLDEQQELVER.[D]	1xPhospho [S]; 1xTMT10plex [N-Term]	0.000167004	1	1	3	0	1855.86	110.6	83.5	76.9	45.2	42.4	77.5	77.9	65.5	52.4	52.9
P70671	P70671 [130-141]	P70671 1xPhospho [S135]	FALSE	High	[K].SSLPHSQENLPK.[L]	1xPhospho [S6]; 1xTMT10plex [N-Term]	0.000167004	1	1	1	0	1645.81	12.3	13	20	21.4	36	18.2	12.2	14.4	24.2	22.7
Q9QXS1	Q9QXS1 [4391-4408]	Q9QXS1 1xPhospho [S]	FALSE	High	[R].SSSVGSSSSYPISSAGPR.[T]	1xPhospho [S]; 1xTMT10plex [N-Term]	0.000167004	1	1	23	0	2021.94	242.1	210.2	234.3	244.8	240.1	338.9	332.3	347.7	344.9	282.1
Q9QXS1	Q9QXS1 [4391-4408]	Q9QXS1 2xPhospho [S4393; S4396]	FALSE	High	[R].SSSVGSSSSYPISSAGPR.[T]	2xPhospho [S3; S6]; 1xTMT10plex [N-Term]	0.000167004	1	1	14	0	2101.9	73	79	66.1	73.7	81.9	134.3	122.3	133	121.2	93.8
Q62441	Q62441 [204-214]	Q62441 1xPhospho [S208]	FALSE	High	[K].SSSVSPSASFR.[G]	1xPhospho [S5]; 1xTMT10plex [N-Term]	0.000167004	1	1	1	0	1420.67	62.3	63.4	54.7	71.5	72.8	54.3	54.9	58.9	73.8	80.2
Q05D44	Q05D44 [209-225]	Q05D44 1xPhospho [S215]	FALSE	High	[K].SVPTVDSGNEDDDSSFK.[I]	1xPhospho [S7]; 1xTMT10plex [K17]; 1xTMT10plex [N-Term]	0.000167004	1	1	14	0	2337.05	210	157.8	96.8	89.3	83.8	133.2	160.9	162.7	104.8	95.4
Q68FE8	Q68FE8 [901-913]	Q68FE8 1xPhospho [S]	FALSE	High	[K].SVNSDASDPGSVR.[L]	1xPhospho [S]; 1xTMT10plex [N-Term]	0.000167004	1	1	2	0	1599.72	63.5	63	52.2	62.7	54.5	43	49.1	44.4	57.1	48.6
Q61136	Q61136 [24-40]	Q61136 1xPhospho [S33]	FALSE	High	[K].SVNEENGEVSEDQSQNK.[H]	1xPhospho [S10]; 1xTMT10plex [K17]; 1xTMT10plex [N-Term]	0.000167004	1	1	4	0	2431.1	138.9	144.1	93.8	85.5	67.9	95.9	117.1	99.3	72.6	52.7
Q4VA36	Q4VA36 [168-189]	Q4VA36 1xPhospho [S176]	FALSE	High	[R].SVLEPQAESDPEEGSSAPESWK.[A]	1xPhospho [S9]; 1xTMT10plex [K22]; 1xTMT10plex [N-Term]	0.000167004	1	1	1	0	2897.35	21.8	17.3	8.1	9.7	5.4	15.1	19.7	18.1	12.1	9.9
Q8K2Y0	Q8K2Y0 [557-570]	Q8K2Y0 1xPhospho [S566]	FALSE	High	[K].SVEVEGPSKSPQGR.[E]	1xPhospho [S10]; 1xTMT10plex [N-Term]	0.000167004	1	1	1	1	1765.87	5.9	15.1	45.6	48.6	54.5	34.3	10	11.7	33.6	130.9
Q3U9G9	Q3U9G9 [101-111]	Q3U9G9 1xPhospho [S]	FALSE	High	[R].SVSASHEGDVK.[E]	1xPhospho [S]; 1xTMT10plex [N-Term]	0.000167004	1	1	9	0	1424.66	85.1	218.9	905.9	637	731.4	278.2	147.3	109.4	476.8	486.3
O35492	O35492 [283-295]	O35492 1xPhospho [S283]	FALSE	High	[R].SVEDDKEGHLVCR.[I]	1xCarbamidomethyl [C12]; 1xPhospho [S1]; 1xTMT10plex [N-Term]	0.000167004	1	1	2	1	1852.85	30.8	32	54.6	48.9	42.6	32.6	24.9	27.7	38.9	34.4
P50136	P50136 [344-353]	P50136 1xPhospho [S/Y]	FALSE	High	[R].SVDEVNYWDK.[Q]	1xPhospho [S/Y]; 1xTMT10plex [K10]; 1xTMT10plex [N-Term]	0.000167004	1	1	7	0	1792.86	396.5	268	183.9	102.4	78.6	278.3	253.9	253.6	120.7	107.8
Q8VDP4	Q8VDP4 [674-692]	Q8VDP4 1xPhospho [Y684]	FALSE	High	[R].SVASNQSEMEYSSLQDMPK.[E]	1xPhospho [Y11]; 2xOxidation [M9; M17]; 1xTMT10plex [K19]; 1xTMT10plex [N-Term]	0.000167004	1	1	1	0	2701.21	26.3	24.8	9.1	12.9	10.3	16.8	12.7	20.6	12.5	9.1
Q64512	Q64512 [1018-1029]	Q64512 1xPhospho [S1025]	FALSE	High	[K].SVASLNRSPERR.[N]	1xPhospho [S8]; 1xTMT10plex [N-Term]	0.000167004	1	1	1	2	1680.87	38.7	28.5	31.3	44.1	53.4	32.3	57.2	30.9	51	58.2
Q9JLQ0	Q9JLQ0 [458-467]	Q9JLQ0 1xPhospho [S458]	FALSE	High	[K].SVDLDAFVAR.[N]	1xPhospho [S1]; 1xTMT10plex [N-Term]	0.000167004	1	1	2	0	1401.7	49.3	49.7	32.9	46.7	59.2	65.1	75.9	64.6	59.7	65.2
Q8K4R9	Q8K4R9 [321-330]	Q8K4R9 1xPhospho [S328]	FALSE	High	[K].SYQVAPLSPR.[S]	1xPhospho [S8]; 1xTMT10plex [N-Term]	0.000167004	1	1	2	0	1426.73	59.4	64.1	62.7	65.7	68.8	27.6	36.4	30.5	27.8	29.8
Q8R0A2	Q8R0A2 [186-197]	Q8R0A2 1xPhospho [S]	FALSE	High	[K].SYIVMSPESPVK.[C]	1xPhospho [S]; 1xOxidation [M5]; 1xTMT10plex [N-Term]	0.000167004	1	1	3	0	1661.81	18.3	32.1	96	81	100.6	40.7	25.6	20.7	45.7	50.3
Q6AW69	Q6AW69 [196-211]	Q6AW69 1xPhospho [S203]	FALSE	High	[K].SYGSQPNSPTSEDLAK.[T]	1xPhospho [S8]; 1xTMT10plex [K16]; 1xTMT10plex [N-Term]	0.000167004	1	1	1	0	2219.06	16	18.1	11.8	12.8	12.4	22.1	25	24	14.4	14.4
Q3TSG4	Q3TSG4 [372-388]	Q3TSG4 1xPhospho [S385]	FALSE	High	[K].SYESSEDCPEAASSPTR.[K]	1xCarbamidomethyl [C8]; 1xPhospho [S14]; 1xTMT10plex [N-Term]	0.000167004	1	1	3	0	2181.88	97.4	116.5	103.6	98.4	88.2	93.9	65.3	85.8	70.6	77.8
Q6PDG8	Q6PDG8 [56-66]	Q6PDG8 1xPhospho [S56]	FALSE	High	[R].SYEDLTELEDR.[E]	1xPhospho [S1]; 1xTMT10plex [N-Term]	0.000167004	1	1	4	0	1678.74	70.8	74.4	46.8	60.5	69.3	67.8	81.5	68.8	87.2	75.2
Q3U9G9	Q3U9G9 [101-111]	Q3U9G9 1xPhospho [S]	FALSE	High	[R].SVSASHEGDVK.[E]	1xPhospho [S]; 1xTMT10plex [K11]; 1xTMT10plex [N-Term]	0.000167004	1	1	15	0	1653.82	449	479.1	246.6	220.2	150.5	336.9	418.8	353.2	257.2	169.6
Q3TLH4	Q3TLH4 [899-914]	Q3TLH4 1xPhospho [S899]	FALSE	High	[R].SVSHGSNHAQNAEEQR.[N]	1xPhospho [S1]; 1xTMT10plex [N-Term]	0.000167004	1	1	1	0	2059.91	95.1	122.9	108.3	61.4	66.5	74.5	61.2	51.8	49.5	53.7
Q52KI8	Q52KI8 [793-803]	Q52KI8 2xPhospho [S795; S]	FALSE	High	[R].SVSGSPEPAAK.[K]	2xPhospho [S3; S]; 1xTMT10plex [K11]; 1xTMT10plex [N-Term]	0.000167004	1	1	21	0	1647.78	310.9	290.6	145.1	136.3	86.6	178.4	214	181.7	156	120.8
Q52KI8	Q52KI8 [793-803]	Q52KI8 1xPhospho [S797]	FALSE	High	[R].SVSGSPEPAAK.[K]	1xPhospho [S5]; 1xTMT10plex [K11]; 1xTMT10plex [N-Term]	0.000167004	1	1	4	0	1567.81	106.1	103.9	55.6	67	41.9	56.2	73.2	73.3	63	54.9
Q52KI8	Q52KI8 [793-803]	Q52KI8 2xPhospho [S795; S]	FALSE	High	[R].SVSGSPEPAAK.[K]	2xPhospho [S3; S]; 1xTMT10plex [N-Term]	0.000167004	1	1	9	0	1418.62	41.8	63.4	134	143.5	141.6	71.3	46.4	55.6	109.5	146.1
P05784	P05784 [7-15]	P05784 1xPhospho [S/T]	FALSE	High	[R].STTFSTNYR.[S]	1xPhospho [S/T]; 1xTMT10plex [N-Term]	0.000167004	1	1	17	0	1385.63	1040.1	1256.4	1263.4	1204.4	1114.8	1869.5	1720.5	1326.6	1239	1076.2
Q8BZ03	Q8BZ03 [225-232]	Q8BZ03 1xPhospho [S225]	FALSE	High	[R].STTDLLPR.[R]	1xPhospho [S1]; 1xTMT10plex [N-Term]	0.000167004	1	1	1	0	1211.62	22.5	19.8	22.9	15.9	18.5	14.5	19.5	26.2	34.4	31.2
Q8C3J5	Q8C3J5 [1703-1711]	Q8C3J5 1xPhospho [S1704]	FALSE	High	[R].SSVVFADEK.[A]	1xPhospho [S2]; 1xTMT10plex [K9]; 1xTMT10plex [N-Term]	0.000167004	1	1	1	0	1519.78	25.6	31.8	8.8	10	5.6	42.6	68.5	31.5	11.2	9.1
Q61029; Q61033	Q61029 [157-172]; Q61033 [157-172]	Q61029 1xPhospho [T/S]; Q61033 1xPhospho [T/S]	FALSE	High	[R].SSTPLPTVSSSAENTR.[Q]	1xPhospho [T/S]; 1xTMT10plex [N-Term]	0.000167004	2	2	50	0	1942.93	604.4	584.2	459.9	410.7	327.9	423	471.8	383	447.1	379.5
Q60664	Q60664 [449-456]	Q60664 1xPhospho [S450]	FALSE	High	[R].SSTLAWDR.[G]	1xPhospho [S2]; 1xTMT10plex [N-Term]	0.000167004	1	1	2	0	1244.59	110.9	108.4	92.4	66.7	60.2	80.8	76	69.4	49.5	42.1
Q8VDF2	Q8VDF2 [107-120]	Q8VDF2 1xPhospho [S108]	FALSE	High	[K].SSTHGEGAAEADDK.[T]	1xPhospho [S2]; 1xTMT10plex [K14]; 1xTMT10plex [N-Term]	0.000167004	1	1	1	0	1912.87	38.3	21.2	21.4	16.5	23.2	15.2	17	18.3	28.7	25.9
Q8K400	Q8K400 [781-792]	Q8K400 2xPhospho [S783; S786]	FALSE	High	[R].SSSVTSIDKESR.[E]	2xPhospho [S3; S6]; 1xTMT10plex [K9]; 1xTMT10plex [N-Term]	0.000167004	1	1	4	1	1913.9	115.2	78.7	44	47.6	47.3	98.4	158.2	122.4	84.4	49.6
Q8BGT0	Q8BGT0 [326-338]	Q8BGT0 1xPhospho [S329]	FALSE	High	[K].SSTSFANIQENAT.[-]	1xPhospho [S4]; 1xTMT10plex [N-Term]	0.000167004	1	1	4	0	1678.75	39.1	37.8	40.1	41.5	33.2	43.1	53.9	40.6	40	32.2
Q9QXL1	Q9QXL1 [1233-1249]	Q9QXL1 1xPhospho [S1243]	FALSE	High	[R].STDMGFTPPSSPPTRPR.[N]	1xPhospho [S11]; 1xOxidation [M4]; 1xTMT10plex [N-Term]	0.000167004	1	1	3	0	2156	123.4	113.3	134	139	118.9	99.3	105.3	107.6	113.3	107.4
Q9QXL1	Q9QXL1 [1233-1249]	Q9QXL1 2xPhospho [S/T]	FALSE	High	[R].STDMGFTPPSSPPTRPR.[N]	2xPhospho [T/S]; 1xOxidation [M4]; 1xTMT10plex [N-Term]	0.000167004	1	1	10	0	2235.97	124.2	123	111.6	121.2	107	89.2	99	90.6	82	62
Q8K0V4	Q8K0V4 [291-302]	Q8K0V4 1xPhospho [S299]	FALSE	High	[R].STDSEVSQSPAK.[N]	1xPhospho [S9]; 1xTMT10plex [N-Term]	0.000167004	1	1	1	0	1544.7	68.9	42.8	90.9	75.7	63.9	29.2	35.7	24	36.5	40.5
Q9D4J7	Q9D4J7 [181-196]	Q9D4J7 1xPhospho [S183]	FALSE	High	[R].STSSHGTDEMESSSYR.[D]	1xPhospho [S3]; 1xOxidation [M10]; 1xTMT10plex [N-Term]	0.000167004	1	1	1	0	2085.83	18.5	28	37.1	30.3	40.3	14.3	15.6	10.7	16.8	19.5
Q8K4G5	Q8K4G5 [494-507]	Q8K4G5 1xPhospho [S/T]	FALSE	High	[R].STSQGSINSPVYSR.[H]	1xPhospho [S/T]; 1xTMT10plex [N-Term]	0.000167004	1	1	9	0	1791.85	367.1	383.2	374	249.1	247.4	373.7	392.4	321.6	275.5	310
P97855	P97855 [229-245]	P97855 1xPhospho [S/T]	FALSE	High	[K].STSPAPADVAPAQEDLR.[T]	1xPhospho [S/T]; 1xTMT10plex [N-Term]	0.000167004	1	1	18	0	2033.97	124.4	130.8	126.1	138.5	127.1	94	113.8	112.7	116.6	121.8
Q640N3	Q640N3 [669-689]	Q640N3 1xPhospho [T670]	FALSE	High	[R].STSDNREEAEATPETEMEAGK.[A]	1xPhospho [T2]; 1xOxidation [M17]; 1xTMT10plex [K21]; 1xTMT10plex [N-Term]	0.000167004	1	1	1	1	2836.26	73.4	61	25.4	21.1	17.1	50	57.9	69	33.4	21.5
O55028	O55028 [31-44]	O55028 1xPhospho [S/T]	FALSE	High	[R].STSATDTHHVELAR.[E]	1xPhospho [T/S]; 1xTMT10plex [N-Term]	0.000167004	1	1	6	0	1833.87	29.4	26.4	24.5	38.8	33.7	31.9	38.4	36	32.2	41.7
Q80X50	Q80X50 [480-504]	Q80X50 1xPhospho [S487]	FALSE	High	[K].STSAPQMSPGSSDNQSSSPQPAQQK.[L]	1xPhospho [S8]; 1xOxidation [M7]; 1xTMT10plex [K25]; 1xTMT10plex [N-Term]	0.000167004	1	1	2	0	3086.41	106.5	89.2	51.1	45.2	36	58.6	76.1	70	51.2	31
Q80X50	Q80X50 [480-504]	Q80X50 1xPhospho [S]	FALSE	High	[K].STSAPQMSPGSSDNQSSSPQPAQQK.[L]	1xPhospho [S]; 1xOxidation [M7]; 1xTMT10plex [N-Term]	0.000167004	1	1	2	0	2857.25	2.8	7.3	28.1	35.7	52	7.8	5.7	3.4	22.5	34
Q80U93	Q80U93 [645-662]	Q80U93 1xPhospho [S660]	FALSE	High	[R].STQTAPSSAPSTGQKSPR.[V]	1xPhospho [S16]; 1xTMT10plex [K15]; 1xTMT10plex [N-Term]	0.000167004	1	1	1	1	2326.18	21.5	20.3	15.7	26.6	21.1	30.6	38.2	42.3	36.1	24.5
Q8K2A7	Q8K2A7 [213-235]	Q8K2A7 1xPhospho [S231]	FALSE	High	[R].STQSENQHQGAQDTSDLMSPSKR.[S]	1xPhospho [S19]; 1xOxidation [M18]; 1xTMT10plex [K22]; 1xTMT10plex [N-Term]	0.000167004	1	1	1	1	3086.43	36.4	25.4	13.5	16.1	9.6	19.6	24.2	32.3	16.3	10.3
P70399	P70399 [374-389]	P70399 1xPhospho [S/T]	FALSE	High	[R].STPFIVPSSPTEQGGR.[K]	1xPhospho [S/T]; 1xTMT10plex [N-Term]	0.000167004	1	1	21	0	1968.96	115.7	118.1	136.4	121	148.6	96.3	119.5	119.3	142.2	135.2
Q9ESK9	Q9ESK9 [237-248]	Q9ESK9 1xPhospho [S237]	FALSE	High	[R].STELVLSPDMPR.[T]	1xPhospho [S1]; 1xOxidation [M10]; 1xTMT10plex [N-Term]	0.000167004	1	1	1	0	1669.81	23	21.9	15.1	16.6	16.9	19.5	17.6	20.3	15.7	19.5
P84244; P68433; P84228	P84244 [58-64]; P68433 [58-64]; P84228 [58-64]	P84244 1xPhospho [T/S]; P68433 1xPhospho [T/S]; P84228 1xPhospho [T/S]	FALSE	High	[K].STELLIR.[K]	1xPhospho [T/S]; 1xTMT10plex [N-Term]	0.000167004	3	4	22	0	1140.62	1021.6	1082.8	944.5	773.4	724.1	892.4	859.2	868.9	836.2	776.9
Q8K310	Q8K310 [596-609]	Q8K310 2xPhospho [S598; S604]	FALSE	High	[R].SYSPDGKESPSDKK.[S]	2xPhospho [S3; S9]; 1xTMT10plex [N-Term]	0.000167004	1	1	6	2	1913.81	10.2	12.1	135	110.2	199.6	31.4	18.1	19.1	72.5	164.3
Q8K327	Q8K327 [460-470]	Q8K327 1xPhospho [S]	FALSE	High	[K].SSCGSPPDLWK.[S]	1xCarbamidomethyl [C3]; 1xPhospho [S]; 1xTMT10plex [K11]; 1xTMT10plex [N-Term]	0.000167004	1	1	11	0	1771.85	344.1	311.8	126.2	144.5	86.4	191.3	245	216	106.2	70.7
Q569Z6	Q569Z6 [320-333]	Q569Z6 1xPhospho [S320]	FALSE	High	[K].SPPATGSAYGSSQK.[E]	1xPhospho [S1]; 1xTMT10plex [K14]; 1xTMT10plex [N-Term]	0.000167004	1	1	10	0	1875.93	227.3	207.2	107.4	82.2	72.3	132.6	130.7	120.6	77.3	61
Q569Z6	Q569Z6 [320-333]	Q569Z6 1xPhospho [S320]	FALSE	High	[K].SPPATGSAYGSSQK.[E]	1xPhospho [S1]; 1xTMT10plex [N-Term]	0.000167004	1	1	3	0	1646.76	6.8	22.2	160.3	63.3	71.9	26.2	2.3	3	38.4	52.1
Q5DTT3	Q5DTT3 [1990-1998]	Q5DTT3 1xPhospho [S1990]	FALSE	High	[R].SPILVTVVR.[A]	1xPhospho [S1]; 1xTMT10plex [N-Term]	0.000167004	1	1	1	0	1292.75	38	41.3	33.6	37.3	28.3	28.3	28.5	31.8	27.3	19.9
Q6PDM1	Q6PDM1 [207-225]	Q6PDM1 1xPhospho [S207]	FALSE	High	[K].SPLGGGGGSGASSQAACLK.[Q]	1xCarbamidomethyl [C17]; 1xPhospho [S1]; 1xTMT10plex [K19]; 1xTMT10plex [N-Term]	0.000167004	1	1	6	0	2200.08	64.7	67.6	41.9	39.2	19.2	45.8	60.3	51.3	23.5	19.9
Q9D1P2	Q9D1P2 [37-48]	Q9D1P2 2xPhospho [S37; S42]	FALSE	High	[R].SPGRVSPPTPAR.[G]	2xPhospho [S1; S6]; 1xTMT10plex [N-Term]	0.000167004	1	1	17	1	1610.77	467.3	445.1	383	333	306.4	319.4	361.5	362.7	328.3	308.8
E9PVX6	E9PVX6 [1152-1177]; [2220-2245]	E9PVX6 1xPhospho [S1152]; 1xPhospho [S2220]	FALSE	High	[K].SPGRAPGTPAPVQEENDSTAFMETPK.[Q]	1xPhospho [S1]; 1xOxidation [M22]; 1xTMT10plex [K26]; 1xTMT10plex [N-Term]	0.000167004	1	1	2	1	3268.56	61.7	57	35.1	47.9	23.2	33.5	49.7	41.8	36.1	22.9
Q8BTI8	Q8BTI8 [2084-2095]	Q8BTI8 1xPhospho [S2084]	FALSE	High	[R].SPGMLEPLGSAR.[T]	1xPhospho [S1]; 1xOxidation [M4]; 1xTMT10plex [N-Term]	0.000167004	1	1	2	0	1539.74	90.5	74.1	55.6	33.7	43.1	46.9	61	50.2	42.4	40.9
Q9QYC0	Q9QYC0 [600-617]	Q9QYC0 1xPhospho [T610]	FALSE	High	[K].SPPDQSAVPNTPPSTPVK.[L]	1xPhospho [T11]; 1xTMT10plex [K18]; 1xTMT10plex [N-Term]	0.000167004	1	1	1	0	2357.22	22.9	21.9	12.7	13.1	6.8	17.1	17.1	20.8	10.2	6.1
Q8CH25	Q8CH25 [552-563]	Q8CH25 1xPhospho [S552]	FALSE	High	[K].SPGHMVILNQTK.[G]	1xPhospho [S1]; 1xOxidation [M5]; 1xTMT10plex [K12]; 1xTMT10plex [N-Term]	0.000167004	1	1	3	0	1878.99	48.5	44.8	23.3	20.4	30.2	34.3	34.5	38	25.4	18
Q9EP82	Q9EP82 [392-402]	Q9EP82 1xPhospho [S397]	FALSE	High	[R].SPFPGSPEQTK.[K]	1xPhospho [S6]; 1xTMT10plex [K11]; 1xTMT10plex [N-Term]	0.000167004	1	1	2	0	1712.87	28.6	27.6	15.9	21.1	11.7	18.7	25.6	24.1	21.1	19.5
P70255	P70255 [333-345]	P70255 1xPhospho [S339]	FALSE	High	[K].SPFNSPSPQDSPR.[L]	1xPhospho [S7]; 1xTMT10plex [N-Term]	0.000167004	1	1	4	0	1724.78	17.7	15.2	10.8	11.3	13.3	14	15.1	12.3	18.7	13.4
P40201	P40201 [1690-1699]	P40201 1xPhospho [S1690]	FALSE	High	[R].SPFEHSAEHR.[S]	1xPhospho [S1]; 1xTMT10plex [N-Term]	0.000167004	1	1	4	0	1505.67	33.6	38.1	39.6	33	28.8	25.3	23.5	26.4	28.4	29.4
Q7TPV4	Q7TPV4 [1244-1259]	Q7TPV4 1xPhospho [S]	FALSE	High	[K].SPAPSNPTLSPSTPAK.[T]	1xPhospho [S]; 1xTMT10plex [K16]; 1xTMT10plex [N-Term]	0.000167004	1	1	16	0	2090.09	338.2	303.4	197.7	231.8	120.8	206.4	219.4	243.9	165.9	134.1
Q8CH25	Q8CH25 [552-563]	Q8CH25 1xPhospho [S552]	FALSE	High	[K].SPGHMVILNQTK.[G]	1xPhospho [S1]; 1xOxidation [M5]; 1xTMT10plex [N-Term]	0.000167004	1	1	5	0	1649.83	47.6	46.3	194.1	130.7	183.7	61.1	40.2	39.2	107.6	117.1
Q7TPV4	Q7TPV4 [1244-1259]	Q7TPV4 1xPhospho [T/S]	FALSE	High	[K].SPAPSNPTLSPSTPAK.[T]	1xPhospho [T/S]; 1xTMT10plex [N-Term]	0.000167004	1	1	6	0	1860.93	37.1	34.9	80.9	87.4	84.5	38.3	40.1	36.7	53.3	56.9
Q8C9B9	Q8C9B9 [1035-1047]	Q8C9B9 1xPhospho [S1035]	FALSE	High	[R].SPPEGDTTLFLSR.[L]	1xPhospho [S1]; 1xTMT10plex [N-Term]	0.000167004	1	1	4	0	1728.84	95.4	82.9	70.1	48.3	44.7	49.3	61.3	52.1	34.8	38.1
Q69ZX6	Q69ZX6 [614-622]	Q69ZX6 1xPhospho [S614]	FALSE	High	[R].SPPLPAVIK.[N]	1xPhospho [S1]; 1xTMT10plex [N-Term]	0.000167004	1	1	2	0	1230.71	3.2	7.7	45.8	21.4	35.6	8.9	4.8	6.2	22	27.4
P36552	P36552 [99-114]	P36552 1xPhospho [S101]	FALSE	High	[R].SPSPGRREEDGDELAR.[R]	1xPhospho [S3]; 1xTMT10plex [N-Term]	0.000167004	1	1	2	2	2079.97	37.2	40.2	55.5	58	61.1	63.4	53.9	63.2	76.1	85.3
P14873	P14873 [1251-1264]	P14873 2xPhospho [S1257; S1260]	FALSE	High	[K].SPSLSPSPPSPIEK.[T]	2xPhospho [S7; S10]; 1xTMT10plex [N-Term]	0.000167004	1	1	2	0	1811.84	12.4	16.8	12.3	11.6	20.1	14.4	18.5	15	19.5	16.2
Q7TPV4	Q7TPV4 [1323-1332]	Q7TPV4 1xPhospho [S1323]	FALSE	High	[R].SPSLLQSGVK.[K]	1xPhospho [S1]; 1xTMT10plex [K10]; 1xTMT10plex [N-Term]	0.000167004	1	1	5	0	1553.87	346.1	369.2	193.4	182.2	98.3	233.9	254.4	245.3	125	96.2
Q7TPV4	Q7TPV4 [1323-1332]	Q7TPV4 1xPhospho [S1323]	FALSE	High	[R].SPSLLQSGVK.[K]	1xPhospho [S1]; 1xTMT10plex [N-Term]	0.000167004	1	1	4	0	1324.71	26.8	27.1	61	60.4	47.5	30.4	28.5	31.4	40.1	37.7
O35492	O35492 [224-236]	O35492 1xPhospho [S226]	FALSE	High	[R].SPSFGEDCYGSSR.[S]	1xCarbamidomethyl [C8]; 1xPhospho [S3]; 1xTMT10plex [N-Term]	0.000167004	1	1	1	0	1757.7	94.3	115.3	94.4	106.3	99.5	84.5	73.2	79.5	48.4	58.6
Q9CT10	Q9CT10 [146-160]	Q9CT10 1xPhospho [S146]	FALSE	High	[R].SPSESAEETHTLEEK.[V]	1xPhospho [S1]; 1xTMT10plex [K15]; 1xTMT10plex [N-Term]	0.000167004	1	1	2	0	2212.04	56.8	45.6	22.1	16.8	17.8	24.4	27.9	29.5	19	16.6
Q6KCD5	Q6KCD5 [274-289]	Q6KCD5 1xPhospho [S280]	FALSE	High	[R].SPQPVCSPAGSDGTPK.[G]	1xCarbamidomethyl [C6]; 1xPhospho [S7]; 1xTMT10plex [N-Term]	0.000167004	1	1	1	0	1893.86	16.4	14.7	17.6	17.1	18.5	14.4	18.3	16	16.8	18.8
O54957	O54957 [87-96]	O54957 1xPhospho [S87]	FALSE	High	[R].SPQPLGGSHR.[M]	1xPhospho [S1]; 1xTMT10plex [N-Term]	0.000167004	1	1	17	0	1344.66	91.8	119.9	130.9	82.9	89.6	118.7	103.7	88.3	75.4	73.2
E9PVX6	E9PVX6 [2649-2662]	E9PVX6 1xPhospho [S2649]	FALSE	High	[K].SPQPEEKETLAGLK.[R]	1xPhospho [S1]; 1xTMT10plex [K14]; 1xTMT10plex [N-Term]	0.000167004	1	1	1	1	2065.1	27	28.2	44.4	57.1	47	28.6	25.9	25.7	41	34
O88286	O88286 [1039-1052]	O88286 1xPhospho [T/S]	FALSE	High	[K].SPQLSLSPRPTSPK.[A]	1xPhospho [T/S]; 1xTMT10plex [K14]; 1xTMT10plex [N-Term]	0.000167004	1	1	2	0	2033.12	65.3	70	34.8	46.8	41.9	54.1	86.7	74	62.1	40.5
O88286	O88286 [1039-1052]	O88286 1xPhospho [S]	FALSE	High	[K].SPQLSLSPRPTSPK.[A]	1xPhospho [S]; 1xTMT10plex [N-Term]	0.000167004	1	1	10	0	1803.96	154.7	172.3	216.1	265	269.6	183.3	177.8	180.9	231.8	244.4
O35927; Q68FH0	O35927 [529-537]; Q68FH0 [509-517]	O35927 1xPhospho [S531]; Q68FH0 1xPhospho [S511]	FALSE	High	[R].SPSIDSIQK.[D]	1xPhospho [S3]; 1xTMT10plex [K9]; 1xTMT10plex [N-Term]	0.000167004	2	2	1	0	1512.81	53.3	46.8	22.1	25.3	15	63.9	75.4	78.6	51.9	37.3
E9Q1P8	E9Q1P8 [250-271]	E9Q1P8 1xPhospho [S250]	FALSE	High	[R].SPADSLSSAAGASELSAEGAGK.[G]	1xPhospho [S1]; 1xTMT10plex [K22]; 1xTMT10plex [N-Term]	0.000167004	1	1	3	0	2501.22	92.1	67.4	46.5	28.4	19.9	46.8	55.1	45.6	32.2	26.7
Q64700	Q64700 [965-983]	Q64700 3xPhospho [T968; S976; T980]	FALSE	High	[R].SNSTLPVPQPSSAPPTPTR.[L]	3xPhospho [T4; S12; T16]; 1xTMT10plex [N-Term]	0.000167004	1	1	2	0	2403.06	46.3	33.2	35	29.9	30	35.5	46.1	37.4	45.5	51.9
O88543	O88543 [407-423]	O88543 1xPhospho [S423]	FALSE	High	[K].SMGSQEDDSGNKPSSYS.[-]	1xPhospho [S17]; 1xOxidation [M2]; 1xTMT10plex [K12]; 1xTMT10plex [N-Term]	0.000167004	1	1	1	0	2329.99	24.5	18.7	10.5	12.2	9.8	11.8	14.3	14.1	10.9	6.5
P20152	P20152 [51-64]	P20152 1xPhospho [S/Y/T]	FALSE	High	[R].SLYSSSPGGAYVTR.[S]	1xPhospho [S/Y/T]; 1xTMT10plex [N-Term]	0.000167004	1	1	20	0	1753.84	652.1	555.8	591.7	550.3	555.9	690.9	623.8	768.1	703.4	606.3
Q6IFZ6	Q6IFZ6 [55-63]	Q6IFZ6 1xPhospho [S55]	FALSE	High	[R].SLYSLGGSK.[S]	1xPhospho [S1]; 1xTMT10plex [N-Term]	0.000167004	1	1	3	0	1220.61	30.1	42.2	209.2	216.6	250.2	57.3	33.5	38.6	92.2	72.9
Q922U2	Q922U2 [61-70]	Q922U2 1xPhospho [S]	FALSE	High	[R].SLYNVGGSKR.[I]	1xPhospho [S]; 1xTMT10plex [N-Term]	0.000167004	1	1	2	1	1389.71	9.4	8	29.8	33	38.9	21.4	16.5	7.3	29.7	33.6
Q922U2	Q922U2 [61-69]	Q922U2 1xPhospho [S/Y]	FALSE	High	[R].SLYNVGGSK.[R]	1xPhospho [S/Y]; 1xTMT10plex [K9]; 1xTMT10plex [N-Term]	0.000167004	1	1	31	0	1462.77	1344.1	1247.8	501.9	709.7	474.4	2881.1	2918	2860.4	1234.3	497.5
Q922U2	Q922U2 [61-69]	Q922U2 1xPhospho [S61]	FALSE	High	[R].SLYNVGGSK.[R]	1xPhospho [S1]; 1xTMT10plex [N-Term]	0.000167004	1	1	16	0	1233.61	99.5	162.7	740.7	986.3	1222.9	488.8	117.4	135.4	965.8	836.9
Q80YV2	Q80YV2 [380-398]	Q80YV2 1xPhospho [S]	FALSE	High	[R].SMGTGDSAGVEVPSSPLRR.[T]	1xPhospho [S]; 1xOxidation [M2]; 1xTMT10plex [N-Term]	0.000167004	1	1	4	1	2228.06	50.6	52.7	56.5	51.3	50.8	37.6	42.1	36.5	35.3	29.4
Q9DCV7	Q9DCV7 [32-42]	Q9DCV7 1xPhospho [S32]	FALSE	High	[R].SLYGLGSSRPR.[V]	1xPhospho [S1]; 1xTMT10plex [N-Term]	0.000167004	1	1	10	0	1501.77	62.9	78.4	76.3	92.8	74.4	72	56.8	66.5	56.7	45.4
P83093	P83093 [518-528]	P83093 1xPhospho [S]	FALSE	High	[R].SIVPSSPQSQR.[A]	1xPhospho [S]; 1xTMT10plex [N-Term]	0.000167004	1	1	6	0	1494.75	87.4	86.8	94.8	87.9	90.6	117.8	107.1	104.2	81.5	84.3
E9Q6J5	E9Q6J5 [2888-2902]	E9Q6J5 1xPhospho [S2898]	FALSE	High	[R].SLTSSDDAESSEPER.[K]	1xPhospho [S11]; 1xTMT10plex [N-Term]	0.000167004	1	1	1	0	1918.81	16.4	17.2	12.4	17.7	12.6	11.4	14.3	18.9	14.9	13.8
P70257	P70257 [265-276]	P70257 1xPhospho [S]	FALSE	High	[R].SITSPPSTSSTK.[R]	1xPhospho [S]; 1xTMT10plex [K12]; 1xTMT10plex [N-Term]	0.000167004	1	1	3	0	1730.9	11.9	12.6	12.6	12.6	9.8	22.3	19.3	25.7	16.3	14.4
Q8BTI8	Q8BTI8 [2019-2028]	Q8BTI8 2xPhospho [S2023; S/T]	FALSE	High	[R].SLTRSPPAIR.[R]	2xPhospho [S5; S/T]; 1xTMT10plex [N-Term]	0.000167004	1	1	13	1	1486.74	265.2	300.7	240.3	279.6	230.1	244.5	259.1	263.1	266.7	258.2
Q9EPQ8	Q9EPQ8 [1697-1708]	Q9EPQ8 1xPhospho [T1699]	FALSE	High	[R].SLTPPPSSTESK.[V]	1xPhospho [T3]; 1xTMT10plex [K12]; 1xTMT10plex [N-Term]	0.000167004	1	1	14	0	1768.91	104.1	96.5	60	62.9	58.7	89.3	95.3	102.5	72.3	61
Q9EPQ8	Q9EPQ8 [1697-1708]	Q9EPQ8 1xPhospho [T1699]	FALSE	High	[R].SLTPPPSSTESK.[V]	1xPhospho [T3]; 1xTMT10plex [N-Term]	0.000167004	1	1	6	0	1539.75	51.5	56.3	156.3	170.7	192.4	65.5	53.7	62.2	137.8	161.9
P70429	P70429 [327-340]	P70429 1xPhospho [S329]	FALSE	High	[R].SNSVEKPVSSLLSR.[T]	1xPhospho [S3]; 1xTMT10plex [N-Term]	0.000167004	1	1	5	0	1811.95	30.6	35.1	80.2	97.4	100.4	56.9	32.4	36.1	59.7	72.9
Q8BTI8	Q8BTI8 [969-983]	Q8BTI8 1xPhospho [T973]	FALSE	High	[K].SMLQTPPDQNLSGSK.[S]	1xPhospho [T5]; 1xOxidation [M2]; 1xTMT10plex [K15]; 1xTMT10plex [N-Term]	0.000167004	1	1	8	0	2157.07	149.8	154.2	67	78.2	42.4	82.1	103.9	107.6	60.9	52.7
P97825	P97825 [85-99]	P97825 1xPhospho [S87]	FALSE	High	[R].SNSSEASSGDFLDLK.[G]	1xPhospho [S3]; 1xTMT10plex [N-Term]	0.000167004	1	1	2	0	1865.84	5.1	26.4	60.7	50.8	79.8	17	6	6.3	50.3	59.2
Q9JIK5	Q9JIK5 [233-256]	Q9JIK5 2xPhospho [S/T]	FALSE	High	[K].SNSSDAPGEESSSETEKEIPVEQK.[E]	2xPhospho [S/T]; 2xTMT10plex [K17; K24]; 1xTMT10plex [N-Term]	0.000167004	1	1	9	1	3411.57	399.6	284.6	90.8	89.2	41.7	163.9	358.4	285.9	89.9	52.9
Q9JIK5	Q9JIK5 [233-249]	Q9JIK5 1xPhospho [S]	FALSE	High	[K].SNSSDAPGEESSSETEK.[E]	1xPhospho [S]; 1xTMT10plex [K17]; 1xTMT10plex [N-Term]	0.000167004	1	1	6	0	2279	260.5	200.2	120.4	94.4	56.2	122.3	162.3	151.2	88.2	61.2
Q9D5R2	Q9D5R2 [430-444]	Q9D5R2 1xPhospho [S]	FALSE	High	[R].SNSLPHSAVSNAASK.[G]	1xPhospho [S]; 1xTMT10plex [K15]; 1xTMT10plex [N-Term]	0.000167004	1	1	4	0	2008.03	85.7	76	30.8	33.6	22.9	69.3	97.2	77.7	40.8	21.1
Q80U93	Q80U93 [1136-1155]	Q80U93 1xPhospho [S1139]	FALSE	High	[R].SNPSPPSAAMGSAVQHSAAK.[T]	1xPhospho [S4]; 1xOxidation [M10]; 1xTMT10plex [K20]; 1xTMT10plex [N-Term]	0.000167004	1	1	4	0	2449.19	111.3	94.7	55.6	61.4	36	79.8	97.3	93.1	79.7	44.4
P70399	P70399 [1628-1648]	P70399 1xPhospho [S1631]	FALSE	High	[R].SNISSPVTPTAASSSSTTPTR.[K]	1xPhospho [S4]; 1xTMT10plex [N-Term]	0.000167004	1	1	1	0	2358.14	11.5	14.8	7.6	12	8.2	24.9	23	21.2	18.2	16
P19426	P19426 [113-125]	P19426 1xPhospho [S115]	FALSE	High	[R].SMSADEDLQEPSR.[R]	1xPhospho [S3]; 1xOxidation [M2]; 1xTMT10plex [N-Term]	0.000167004	1	1	2	0	1789.75	125.6	115.6	129.7	90.5	100.9	88.2	82.1	89.4	89.9	92.6
F8VPZ3	F8VPZ3 [1361-1381]	F8VPZ3 2xPhospho [S1372; S1376]	FALSE	High	[K].SPSSLSANVTSSPKGSPSSSR.[K]	2xPhospho [S12; S16]; 1xTMT10plex [K14]; 1xTMT10plex [N-Term]	0.000167004	1	1	2	1	2638.25	69.6	54.8	30.2	37	28.8	50.9	78.9	70.1	42	33.4
Q3U5C7	Q3U5C7 [682-694]	Q3U5C7 1xPhospho [S684]	FALSE	High	[K].SRSDNALNLVTER.[K]	1xPhospho [S3]; 1xTMT10plex [N-Term]	0.000167004	1	1	1	1	1783.89	32.6	32.9	32.3	32.4	26.4	36.6	37.2	40.1	29.1	27
Q922P9	Q922P9 [118-127]	Q922P9 1xPhospho [S122]	FALSE	High	[R].SRPNSGDEKR.[K]	1xPhospho [S5]; 1xTMT10plex [K9]; 1xTMT10plex [N-Term]	0.000167004	1	1	1	1	1683.86	53.3	47.2	31.4	44	32.5	58.2	78.7	66.5	77.3	42.8
Q05512	Q05512 [480-488]	Q05512 1xPhospho [S483]	FALSE	High	[R].SRNSPLLDR.[A]	1xPhospho [S4]; 1xTMT10plex [N-Term]	0.000167004	1	1	2	1	1366.7	52.5	61.9	53.1	45.5	40.3	69.3	60.5	50.1	48.1	51.1
Q64337	Q64337 [266-283]	Q64337 2xPhospho [T269; T271]	FALSE	High	[R].SRLTPTTPESSSTGTEDK.[S]	2xPhospho [T4; T6]; 1xTMT10plex [K18]; 1xTMT10plex [N-Term]	0.000167004	1	1	2	1	2512.16	86.6	49.6	23.2	23.8	14.3	57.7	65.2	67.8	27.8	26.1
Q64337	Q64337 [266-283]	Q64337 1xPhospho [T269]	FALSE	High	[R].SRLTPTTPESSSTGTEDK.[S]	1xPhospho [T4]; 1xTMT10plex [N-Term]	0.000167004	1	1	1	1	2203.03	5.3	15.1	28.6	30.8	34.4	22.4	11.2	8.3	28.2	29.8
P11679	P11679 [280-291]	P11679 1xPhospho [S280]	FALSE	High	[R].SRAEAETMYQIK.[Y]	1xPhospho [S1]; 1xOxidation [M8]; 1xTMT10plex [K12]; 1xTMT10plex [N-Term]	0.000167004	1	1	3	1	1980.99	50.9	48.8	30.2	34.8	23.4	55.8	67.4	81.8	42.7	31.2
P21619	P21619 [526-537]	P21619 1xPhospho [T528]	FALSE	High	[K].SQTNWGPGESFR.[T]	1xPhospho [T3]; 1xTMT10plex [N-Term]	0.000167004	1	1	1	0	1674.75	15.2	13.5	12.1	12.9	13.8	14.2	17.8	18.5	12.8	17.8
Q8BGD9	Q8BGD9 [495-511]	Q8BGD9 1xPhospho [S]	FALSE	High	[R].SQSSDTEQPSPTSGGGK.[V]	1xPhospho [S]; 1xTMT10plex [K17]; 1xTMT10plex [N-Term]	0.000167004	1	1	11	0	2188.02	121.7	114	102.6	96.8	67.4	101.2	112.8	122.5	111	110.4
Q62504	Q62504 [747-754]	Q62504 1xPhospho [S749]	FALSE	High	[R].SQSPVHLR.[R]	1xPhospho [S3]; 1xTMT10plex [N-Term]	0.000167004	1	1	7	0	1232.63	69.2	78.8	75.1	70.6	74.4	63.4	65.2	63.3	58.1	69.5
Q9QYC0	Q9QYC0 [353-369]	Q9QYC0 1xPhospho [S355]	FALSE	High	[K].SRSPGTPAGEGSGSPPK.[W]	1xPhospho [S3]; 1xTMT10plex [K17]; 1xTMT10plex [N-Term]	0.000167004	1	1	1	1	2107.06	66.3	38.7	28.1	25.9	13.8	30.6	53.9	46.7	23.5	28.2
Q62093	Q62093 [189-197]	Q62093 1xPhospho [S]	FALSE	High	[R].SRSPPPVSK.[R]	1xPhospho [S]; 1xTMT10plex [K9]; 1xTMT10plex [N-Term]	0.000167004	1	1	18	1	1492.83	749.3	831.6	474.7	530.5	368.2	516.1	552.2	602.6	451.6	460.4
Q8K1J5	Q8K1J5 [272-284]	Q8K1J5 1xPhospho [S281]	FALSE	High	[R].SSASGTHSESPEK.[L]	1xPhospho [S10]; 1xTMT10plex [K13]; 1xTMT10plex [N-Term]	0.000167004	1	1	1	0	1841.87	49.4	37.3	25.1	24.1	25	30	38.8	32	18.3	17
P70658	P70658 [318-329]	P70658 1xPhospho [S]	FALSE	High	[K].SSAQHALNSMSR.[G]	1xPhospho [S]; 1xOxidation [M10]; 1xTMT10plex [N-Term]	0.000167004	1	1	4	0	1613.73	272.2	321.3	336.2	253.6	255.1	293.3	248.5	199.9	182.6	176.1
P70658	P70658 [318-329]	P70658 1xPhospho [S]	FALSE	High	[K].SSAQHALNSMSR.[G]	1xPhospho [S]; 1xTMT10plex [N-Term]	0.000167004	1	1	7	0	1597.74	15.5	16.4	18.8	16.5	13.8	18.2	9	12.5	16.8	14.2
Q91W39	Q91W39 [377-388]	Q91W39 1xPhospho [S]	FALSE	High	[R].SSADSLPGPISR.[Q]	1xPhospho [S]; 1xTMT10plex [N-Term]	0.000167004	1	1	4	0	1495.74	78.9	79.6	49.3	51.6	63.7	65.8	65.1	62.4	60.5	48.2
Q8BMK4	Q8BMK4 [67-81]	Q8BMK4 1xPhospho [S68]	FALSE	High	[R].SSAATANASSASCSR.[R]	1xCarbamidomethyl [C13]; 1xPhospho [S2]; 1xTMT10plex [N-Term]	0.000167004	1	1	1	0	1736.75	27	22.4	24.4	17.1	14	31.2	29.1	26.5	14.9	14.2
Q06831	Q06831 [311-327]	Q06831 2xPhospho [S316; S320]	FALSE	High	[R].SSAASSPAASRSPADHR.[G]	2xPhospho [S6; S10]; 1xTMT10plex [N-Term]	0.000167004	1	1	1	1	2043.88	39.9	60.2	48.3	63.2	39.1	44.3	38.7	36.1	39.4	49
Q06831	Q06831 [311-327]	Q06831 1xPhospho [S322]	FALSE	High	[R].SSAASSPAASRSPADHR.[G]	1xPhospho [S12]; 1xTMT10plex [N-Term]	0.000167004	1	1	1	1	1963.92	57	85	74.5	162.3	132.5	74	66.1	63.8	123.3	112.1
P26231	P26231 [652-670]	P26231 1xPhospho [S655]	FALSE	High	[R].SRTSVQTEDDQLIAGQSAR.[A]	1xPhospho [S4]; 1xTMT10plex [N-Term]	0.000167004	1	2	2	1	2371.15	19.1	17.4	17.3	27.5	31.4	27.4	26	26.2	37.5	37.7
G3X9Z4	G3X9Z4 [488-497]	G3X9Z4 2xPhospho [S490; S495]	FALSE	High	[K].SRSPIIHSPK.[R]	2xPhospho [S3; S8]; 1xTMT10plex [N-Term]	0.000167004	1	1	3	1	1510.74	39.3	62.6	131.6	134.7	154.7	72.5	41.6	42.7	119	135.6
Q8BJU0	Q8BJU0 [303-315]	Q8BJU0 1xPhospho [T305]	FALSE	High	[R].SRTPSASHEEQQE.[-]	1xPhospho [T3]; 1xTMT10plex [N-Term]	0.000167004	1	1	1	1	1794.79	35.7	42.8	41.9	41.2	39.8	37.6	34.9	30.5	44.3	44.6
Q8BTI8	Q8BTI8 [1972-1979]	Q8BTI8 1xPhospho [T1974]	FALSE	High	[R].SRTPPAIR.[R]	1xPhospho [T3]; 1xTMT10plex [N-Term]	0.000167004	1	1	2	1	1206.66	73.8	74.9	93.3	88	109.8	87.4	72.3	83.3	83.4	88.1
Q9QYG0	Q9QYG0 [328-343]	Q9QYG0 2xPhospho [S328; S332]	FALSE	High	[R].SRTASLTSAASIDGSR.[S]	2xPhospho [S1; S5]; 1xTMT10plex [N-Term]	0.000167004	1	1	2	1	1968.9	14.9	17	15.4	12.3	15.9	18.6	21.7	22.2	16.1	18
A2AJT4	A2AJT4 [670-677]	A2AJT4 1xPhospho [S672]	FALSE	High	[R].SRSVDKDR.[R]	1xPhospho [S3]; 1xTMT10plex [K6]; 1xTMT10plex [N-Term]	0.000167004	1	1	1	2	1500.79	61.2	139	70.7	81	60.9	137.8	144.5	167.9	78.2	62.4
Q9R020	Q9R020 [288-298]	Q9R020 2xPhospho [S290; S293]	FALSE	High	[R].SRSRPSSPAVR.[K]	2xPhospho [S3; S6]; 1xTMT10plex [N-Term]	0.000167004	1	1	1	1	1588.76	4	17	16.7	25.7	21.3	62.2	40	65.5	42.7	21.9
Q69ZA1	Q69ZA1 [396-405]	Q69ZA1 1xPhospho [S398]	FALSE	High	[R].SRSPYSPVLR.[R]	1xPhospho [S3]; 1xTMT10plex [N-Term]	0.000167004	1	1	2	1	1470.77	15	18	19.6	29.4	21.1	15.1	16.7	16	20.4	28
O08582	O08582 [6-30]	O08582 2xPhospho [S17; S]	FALSE	High	[R].SRSPVDSPVPASMFAPEPSSPGAAR.[A]	2xPhospho [S]; 1xOxidation [M13]; 1xTMT10plex [N-Term]	0.000167004	1	1	4	1	2902.3	17.3	18.6	15.1	21.3	12.4	11.4	8.9	11.6	15.7	13
P97868	P97868 [771-778]	P97868 1xPhospho [S773]	FALSE	High	[R].SRSPQAFR.[G]	1xPhospho [S3]; 1xTMT10plex [N-Term]	0.000167004	1	1	8	1	1257.63	415.4	448	488.3	494.3	510.2	320.9	337.1	326.1	458.1	457.9
Q62093	Q62093 [189-197]	Q62093 2xPhospho [S189; S191]	FALSE	High	[R].SRSPPPVSK.[R]	2xPhospho [S1; S3]; 1xTMT10plex [K9]; 1xTMT10plex [N-Term]	0.000167004	1	1	57	1	1572.8	715.2	648.8	265.9	232.8	168.5	330.7	416.7	337.6	216.2	215.2
Q8BTI8	Q8BTI8 [2360-2371]	Q8BTI8 1xPhospho [T2362]	FALSE	High	[R].SRTPPSAPSQSR.[M]	1xPhospho [T3]; 1xTMT10plex [N-Term]	0.000167004	1	1	12	1	1579.78	116.5	125.6	126.4	146.9	137.2	93.1	94.3	101.3	134.4	144.5
Q9JIX8	Q9JIX8 [387-401]	Q9JIX8 2xPhospho [S389; S391]	FALSE	High	[K].SQSPSPPPLPEDLEK.[A]	2xPhospho [S3; S5]; 1xTMT10plex [K15]; 1xTMT10plex [N-Term]	0.000167004	1	1	92	0	2239.07	796.3	791.7	434.1	372.4	337.3	565.7	744.9	579.9	478.4	397.8
Q9JIX8	Q9JIX8 [387-401]	Q9JIX8 1xPhospho [S]	FALSE	High	[K].SQSPSPPPLPEDLEK.[A]	1xPhospho [S]; 1xTMT10plex [K15]; 1xTMT10plex [N-Term]	0.000167004	1	1	13	0	2159.1	592.3	512.1	309.4	232.3	156.1	354.2	444.9	370.8	284.2	205.3
Q80WJ7	Q80WJ7 [412-429]	Q80WJ7 1xPhospho [S423]	FALSE	High	[K].SQEPISNDQKVSDDDKEK.[G]	1xPhospho [S12]; 1xTMT10plex [N-Term]	0.000167004	1	1	1	2	2371.09	2.2	12	125.3	65.4	132.5	21.1	6.5	5	51.5	77.8
Q6PR54	Q6PR54 [2138-2148]	Q6PR54 1xPhospho [S2144]	FALSE	High	[R].SQEDEISPVNK.[I]	1xPhospho [S7]; 1xTMT10plex [K11]; 1xTMT10plex [N-Term]	0.000167004	1	1	1	0	1783.89	62.4	61.4	28	24.8	12.9	34.9	44	31.4	15.9	15.6
Q8K2D3	Q8K2D3 [125-139]	Q8K2D3 1xPhospho [S131]	FALSE	High	[K].SQDVAISPQQQQCSK.[S]	1xCarbamidomethyl [C13]; 1xPhospho [S7]; 1xTMT10plex [K15]; 1xTMT10plex [N-Term]	0.000167004	1	1	4	0	2242.09	24.9	27.6	15.9	21.7	7.7	20.5	26.4	24.3	11.4	14.4
Q8R2Q0	Q8R2Q0 [104-115]	Q8R2Q0 1xPhospho [S104]	FALSE	High	[R].SPYAGLQLGASK.[K]	1xPhospho [S1]; 1xTMT10plex [K12]; 1xTMT10plex [N-Term]	0.000167004	1	1	1	0	1729.93	16.6	21.1	12.9	14.9	12.4	26.4	38.2	33.9	25.8	14.8
Q8R2Q0	Q8R2Q0 [104-115]	Q8R2Q0 1xPhospho [S104]	FALSE	High	[R].SPYAGLQLGASK.[K]	1xPhospho [S1]; 1xTMT10plex [N-Term]	0.000167004	1	1	2	0	1500.77	41.8	40.7	42.9	52.5	54.3	36.2	38.3	38.2	52.1	53.9
Q569Z6	Q569Z6 [315-333]	Q569Z6 2xPhospho [S315; S320]	FALSE	High	[K].SPVGKSPPATGSAYGSSQK.[E]	2xPhospho [S1; S6]; 2xTMT10plex [K5; K19]; 1xTMT10plex [N-Term]	0.000167004	1	1	4	1	2653.32	563.1	351.1	107.8	65	15.9	140.8	206.6	174.6	56.9	20.7
Q569Z6	Q569Z6 [315-333]	Q569Z6 2xPhospho [S315; S320]	FALSE	High	[K].SPVGKSPPATGSAYGSSQK.[E]	2xPhospho [S1; S6]; 1xTMT10plex [K19]; 1xTMT10plex [N-Term]	0.000167004	1	1	4	1	2424.16	61.2	238	350.1	162	148.6	188.4	48.6	58.4	175.2	138
Q569Z6	Q569Z6 [315-333]	Q569Z6 1xPhospho [S320]	FALSE	High	[K].SPVGKSPPATGSAYGSSQK.[E]	1xPhospho [S6]; 1xTMT10plex [K]; 1xTMT10plex [N-Term]	0.000167004	1	1	11	1	2344.2	140.4	283.8	846.6	763	599.4	385.6	197	265.4	677.8	614.8
Q569Z6	Q569Z6 [315-333]	Q569Z6 2xPhospho [S315; S320]	FALSE	High	[K].SPVGKSPPATGSAYGSSQK.[E]	2xPhospho [S1; S6]; 1xTMT10plex [N-Term]	0.000167004	1	1	3	1	2195	6.6	11.7	36.9	17.1	20.8	9.6	8.2	4.9	14.5	22.5
Q569Z6	Q569Z6 [315-333]	Q569Z6 1xPhospho [S]	FALSE	High	[K].SPVGKSPPATGSAYGSSQK.[E]	1xPhospho [S]; 1xTMT10plex [N-Term]	0.000167004	1	1	9	1	2115.03	60.6	39.4	96.6	80.9	143.2	60	82.5	74.9	76.6	110.6
Q9QYK7	Q9QYK7 [7-23]	Q9QYK7 1xPhospho [S14]	FALSE	High	[K].SPTSDDISLLHESQSDR.[A]	1xPhospho [S8]; 1xTMT10plex [N-Term]	0.000167004	1	1	1	0	2196	17.8	16.4	15.1	10.6	11.7	12	18	14.6	15.7	13.8
Q3UGS4	Q3UGS4 [21-38]	Q3UGS4 1xPhospho [S21]	FALSE	High	[R].SPTNSSEIFTPAHEENVR.[F]	1xPhospho [S1]; 1xTMT10plex [N-Term]	0.000167004	1	1	2	0	2324.08	22.2	26	20.3	19.5	18.5	23.4	21.8	20.4	23.5	14
Q8VH51	Q8VH51 [136-150]	Q8VH51 1xPhospho [S136]	FALSE	High	[K].SPVREPIDNLTPEER.[D]	1xPhospho [S1]; 1xTMT10plex [N-Term]	0.000167004	1	1	1	1	2061.02	31.2	34.1	25	19.3	17.1	22.1	27	24.9	20.8	19.7
Q8BIZ6	Q8BIZ6 [89-98]	Q8BIZ6 2xPhospho [S89; S91]	FALSE	High	[R].SQSPHYPMVK.[V]	2xPhospho [S1; S3]; 1xOxidation [M8]; 1xTMT10plex [K10]; 1xTMT10plex [N-Term]	0.000167004	1	1	6	0	1807.83	23.4	23.9	15.7	15.6	9.6	19.4	20.6	23.2	14.7	14
Q8BIZ6	Q8BIZ6 [89-98]	Q8BIZ6 1xPhospho [S]	FALSE	High	[R].SQSPHYPMVK.[V]	1xPhospho [S]; 1xOxidation [M8]; 1xTMT10plex [K10]; 1xTMT10plex [N-Term]	0.000167004	1	1	12	0	1727.86	391.5	422.1	287.7	289.3	230.1	328	354.5	372.5	307	269.5
Q8BIZ6	Q8BIZ6 [89-98]	Q8BIZ6 1xPhospho [S91]	FALSE	High	[R].SQSPHYPMVK.[V]	1xPhospho [S3]; 1xTMT10plex [K10]; 1xTMT10plex [N-Term]	0.000167004	1	1	8	0	1711.86	18.1	26.6	16	14.9	17.8	11.6	19.4	20	14.9	14.8
Q8BIZ6	Q8BIZ6 [89-98]	Q8BIZ6 1xPhospho [S91]	FALSE	High	[R].SQSPHYPMVK.[V]	1xPhospho [S3]; 1xOxidation [M8]; 1xTMT10plex [N-Term]	0.000167004	1	1	5	0	1498.7	87.5	92.4	201.4	200.5	228	83.7	74.7	71.9	131.1	157.4
A2A6A1	A2A6A1 [1037-1047]	A2A6A1 1xPhospho [S1039]	FALSE	High	[R].SQSPHYFQSGR.[G]	1xPhospho [S3]; 1xTMT10plex [N-Term]	0.000167004	1	1	9	0	1602.73	163.1	166.8	196.8	214.8	193.8	151.8	150.3	157.3	188.3	185.6
Q8R502	Q8R502 [210-219]	Q8R502 2xPhospho [S212; S215]	FALSE	High	[R].SQSLKSIPEK.[F]	2xPhospho [S3; S6]; 1xTMT10plex [K10]; 1xTMT10plex [N-Term]	0.000167004	1	1	5	1	1734.88	10.7	14.6	23.8	22.9	16.9	19.9	9.8	15.4	21.8	16.4
E9Q0S6	E9Q0S6 [790-806]	E9Q0S6 1xPhospho [S792]	FALSE	High	[R].SQSFPDVEPQLPQAPTR.[G]	1xPhospho [S3]; 1xTMT10plex [N-Term]	0.000167004	1	1	4	0	2206.07	13.4	8.8	10.2	8.3	13.1	22.6	14.8	20.7	15.6	20.1
Q99N48	Q99N48 [228-239]	Q99N48 1xPhospho [S230]	FALSE	High	[R].SQSDTAVNVTSR.[K]	1xPhospho [S3]; 1xTMT10plex [N-Term]	0.000167004	1	1	2	0	1573.74	64.4	83.3	57.7	78.6	39.6	64.4	36.5	58.5	59.3	66.5
E9Q7F2	E9Q7F2 [277-287]	E9Q7F2 1xPhospho [S279]	FALSE	High	[R].SQSCSDTVQDR.[V]	1xCarbamidomethyl [C4]; 1xPhospho [S3]; 1xTMT10plex [N-Term]	0.000167004	1	1	5	0	1591.66	232.8	246.7	226	191.2	166.6	176.8	187.5	132.6	99.4	111.6
Q99JP6	Q99JP6 [157-168]	Q99JP6 1xPhospho [S159]	FALSE	High	[R].SQSADTPGPTER.[E]	1xPhospho [S3]; 1xTMT10plex [N-Term]	0.000167004	1	1	1	0	1554.7	39.6	36.7	37.5	46.8	53.4	45.9	53.8	46.7	58.5	68.9
Q5SVQ0	Q5SVQ0 [82-92]	Q5SVQ0 1xPhospho [T90]	FALSE	High	[R].SQQQPTPVTPK.[K]	1xPhospho [T9]; 1xTMT10plex [N-Term]	0.000167004	1	1	5	0	1519.77	13	44.4	120.1	120.6	104.6	49.5	9.8	20.6	59.5	52.9
Q8K327	Q8K327 [460-470]	Q8K327 1xPhospho [S]	FALSE	High	[K].SSCGSPPDLWK.[S]	1xCarbamidomethyl [C3]; 1xPhospho [S]; 1xTMT10plex [N-Term]	0.000167004	1	1	7	0	1542.69	13.9	57	165.2	146	154.2	52.5	3.3	15.3	54.8	81.3
Q61235	Q61235 [82-95]	Q61235 1xPhospho [S90]	FALSE	High	[R].GPAGEASASPPVRR.[V]	1xPhospho [S9]; 1xTMT10plex [N-Term]	0.000167004	1	1	8	1	1660.84	89.8	78.3	117.4	228.6	266.3	184.1	189.8	232.1	312.9	310.4
Q8BLB7	Q8BLB7 [600-614]	Q8BLB7 1xPhospho [T/S]	FALSE	High	[R].LSGDTSPPTTPSFPR.[S]	1xPhospho [T/S]; 1xTMT10plex [N-Term]	0.000167004	1	1	3	0	1868.9	26.3	30.1	15.6	22.9	20.8	23.9	22.6	22.3	22.1	16.8
Q8R550	Q8R550 [221-236]	Q8R550 1xPhospho [S227]	FALSE	High	[R].ETTGSESDGGDSSSTK.[S]	1xPhospho [S7]; 1xTMT10plex [K16]; 1xTMT10plex [N-Term]	0.000167004	1	1	2	0	2082.91	36.3	32.1	27.2	15.9	19	32	49	31.6	30.3	20.1
Q8C1D8	Q8C1D8 [379-398]	Q8C1D8 2xPhospho [S384; S386]	FALSE	High	[R].ETTVASDSEEEAGKEESSVK.[K]	2xPhospho [S6; S8]; 1xTMT10plex [K20]; 1xTMT10plex [N-Term]	0.000167004	1	1	4	1	2730.2	55.9	85.1	54.9	84.7	61.3	74.3	46.4	58.5	82	58.6
Q8C1D8	Q8C1D8 [379-398]	Q8C1D8 2xPhospho [S384; S386]	FALSE	High	[R].ETTVASDSEEEAGKEESSVK.[K]	2xPhospho [S6; S8]; 2xTMT10plex [K14; K20]; 1xTMT10plex [N-Term]	0.000167004	1	1	2	1	2959.37	108.3	69.7	23	22.7	16.1	41.5	99.9	72	26.8	12.8
Q9CZJ1	Q9CZJ1 [237-246]	Q9CZJ1 1xPhospho [S241]	FALSE	High	[K].ETVNSPAIYR.[F]	1xPhospho [S5]; 1xTMT10plex [N-Term]	0.000167004	1	1	1	0	1458.72	16.1	15.4	13	19.5	12.9	11	11.3	16.4	15.2	9.3
P62908	P62908 [215-227]	P62908 1xPhospho [S/T]	FALSE	High	[K].DEILPTTPISEQK.[G]	1xPhospho [S/T]; 1xTMT10plex [K13]; 1xTMT10plex [N-Term]	0.000167004	1	1	7	0	2009.06	60.1	51	17.5	21.1	13.6	38.3	45.4	59.9	20.2	19.2
Q61781; Q9QWL7	Q61781 [322-334]; Q9QWL7 [285-297]	Q61781 1xPhospho [S327]; Q9QWL7 1xPhospho [S290]	FALSE	High	[R].EVATNSELVQSGK.[S]	1xPhospho [S6]; 1xTMT10plex [K13]; 1xTMT10plex [N-Term]	0.000167004	2	2	1	0	1899.98	37.6	29.5	24.8	21.4	14.3	26.6	38.7	37.4	22.3	12
E9Q137	E9Q137 [236-249]	E9Q137 1xPhospho [S]	FALSE	High	[R].ETSATTLSPGAGNR.[G]	1xPhospho [S]; 1xTMT10plex [N-Term]	0.000167004	1	1	2	0	1670.79	87.7	83.4	81.5	57.5	71.6	62.5	66.5	54.3	67.6	45.4
Q9ER64	Q9ER64 [735-750]	Q9ER64 1xPhospho [S746]	FALSE	High	[R].ETMSGQTTFLGSPDSR.[H]	1xPhospho [S12]; 1xOxidation [M3]; 1xTMT10plex [N-Term]	0.000167004	1	1	3	0	2038.9	21.3	22.5	21.4	16.2	17.1	21.9	35.8	30.1	25.6	18.8
Q99KK1	Q99KK1 [195-217]	Q99KK1 1xPhospho [S209]	FALSE	High	[K].DGSEQTDEEAEGPFSDDEMVTHK.[A]	1xPhospho [S15]; 1xOxidation [M19]; 1xTMT10plex [K23]; 1xTMT10plex [N-Term]	0.000167004	1	1	1	0	3107.31	15.6	16.8	12.1	10.9	9.4	15.7	20	16.9	8	14.8
Q05D44	Q05D44 [163-174]	Q05D44 1xPhospho [S165]	FALSE	High	[R].DGSEEDEDNSKR.[S]	1xPhospho [S3]; 1xTMT10plex [K11]; 1xTMT10plex [N-Term]	0.000167004	1	1	1	1	1918.84	194	43.5	32.6	12.9	12.4	34.5	86.3	50.2	23	17
Q99JF8	Q99JF8 [114-127]	Q99JF8 1xPhospho [T122]	FALSE	High	[K].ETNVSKEDTDQEEK.[A]	1xPhospho [T9]; 1xTMT10plex [N-Term]	0.000167004	1	1	5	1	1960.86	3.8	31.9	249.9	159.8	265.6	35	9.6	13.3	116.6	164.1
Q99JF8	Q99JF8 [114-127]	Q99JF8 1xPhospho [S/T]	FALSE	High	[K].ETNVSKEDTDQEEK.[A]	1xPhospho [S/T]; 1xTMT10plex [K]; 1xTMT10plex [N-Term]	0.000167004	1	1	11	1	2190.02	41.1	152.4	161.7	125.2	121.5	117.1	20.8	60.8	118.8	112.5
Q99JF8	Q99JF8 [114-127]	Q99JF8 1xPhospho [T/S]	FALSE	High	[K].ETNVSKEDTDQEEK.[A]	1xPhospho [T/S]; 2xTMT10plex [K6; K14]; 1xTMT10plex [N-Term]	0.000167004	1	1	3	1	2419.18	499.7	387.5	102.6	90.7	49.9	222.6	347	354.2	88.7	59.8
Q99JF8	Q99JF8 [114-135]	Q99JF8 1xPhospho [S129]	FALSE	High	[K].ETNVSKEDTDQEEKASNEDVTK.[A]	1xPhospho [S16]; 2xTMT10plex [K14; K22]; 1xTMT10plex [N-Term]	0.000167004	1	1	1	2	3263.58	36.4	106.2	36.5	59.6	19.2	91.6	22.3	72.5	55.7	41.3
Q8CGN4	Q8CGN4 [420-429]	Q8CGN4 1xPhospho [S423]	FALSE	High	[K].DGGSPPLLEK.[Q]	1xPhospho [S4]; 1xTMT10plex [K10]; 1xTMT10plex [N-Term]	0.000167004	1	1	1	0	1550.82	118.2	140.1	37.8	38.8	21.1	65.5	89.3	68.6	43.1	30
Q80TV8	Q80TV8 [1215-1226]	Q80TV8 1xPhospho [S1220]	FALSE	High	[R].DGGAASPATEGR.[G]	1xPhospho [S6]; 1xTMT10plex [N-Term]	0.000167004	1	1	2	0	1397.63	88.1	91.9	56.5	71.5	57.6	64.3	70.5	62.2	55.5	50.7
Q8BGB2	Q8BGB2 [646-655]	Q8BGB2 1xPhospho [S648]	FALSE	High	[K].DGSFEGLTVK.[K]	1xPhospho [S3]; 1xTMT10plex [K10]; 1xTMT10plex [N-Term]	0.000167004	1	1	2	0	1590.82	79.1	47	13.6	19.6	19.4	56	87	57.8	26.5	15.2
Q8BVK9	Q8BVK9 [224-236]	Q8BVK9 1xPhospho [S226]	FALSE	High	[K].DDSPAANDLEMAR.[E]	1xPhospho [S3]; 1xOxidation [M11]; 1xTMT10plex [N-Term]	0.000167004	1	1	1	0	1729.73	26.8	30.1	21.7	20.7	21.3	33.1	29.4	34.8	21.8	19
Q8BJS4	Q8BJS4 [279-289]	Q8BJS4 1xPhospho [S281]	FALSE	High	[R].DASQHFQAEQR.[V]	1xPhospho [S3]; 1xTMT10plex [N-Term]	0.000167004	1	1	17	0	1625.73	332.7	341.4	255.9	257.9	229.4	229.5	263.9	243.4	203.6	175.3
O55033	O55033 [88-108]	O55033 1xPhospho [S90]	FALSE	High	[R].DASPTPSTDAEYPANGSGADR.[I]	1xPhospho [S3]; 1xTMT10plex [N-Term]	0.000167004	1	1	1	0	2388.02	19.8	17.3	11.5	17.1	14.7	18	22.7	17	10.5	12
Q8K2H1	Q8K2H1 [217-230]	Q8K2H1 1xPhospho [S219]	FALSE	High	[R].DASPSSSSAVASSK.[A]	1xPhospho [S3]; 1xTMT10plex [K14]; 1xTMT10plex [N-Term]	0.000167004	1	1	11	0	1818.89	67.8	67.6	29.8	30.8	28.6	49	56.2	60.7	31.3	38.5
Q61136	Q61136 [83-98]	Q61136 1xPhospho [S94]	FALSE	High	[K].EVIEASDKEGLSPAKR.[T]	1xPhospho [S12]; 1xTMT10plex [N-Term]	0.000167004	1	1	4	2	2038.04	15.1	21.3	20.9	24.7	35.8	11.6	9.9	17.7	18.5	17
Q61136	Q61136 [83-98]	Q61136 2xPhospho [S88; S94]	FALSE	High	[K].EVIEASDKEGLSPAKR.[T]	2xPhospho [S6; S12]; 1xTMT10plex [N-Term]	0.000167004	1	1	11	2	2118.01	29.6	36	121.6	100	177.4	43.5	32.7	35.9	77.3	111
Q61136	Q61136 [83-98]	Q61136 1xPhospho [S94]	FALSE	High	[K].EVIEASDKEGLSPAKR.[T]	1xPhospho [S12]; 1xTMT10plex [K8]; 1xTMT10plex [N-Term]	0.000167004	1	1	4	2	2267.2	58.9	142.7	259.3	274.9	223.8	170.1	60.8	74.1	225.5	260.2
Q61136	Q61136 [83-98]	Q61136 2xPhospho [S88; S94]	FALSE	High	[K].EVIEASDKEGLSPAKR.[T]	2xPhospho [S6; S12]; 1xTMT10plex [K]; 1xTMT10plex [N-Term]	0.000167004	1	1	17	2	2347.17	201.6	506.9	553.9	561.3	424.6	492.4	184.5	274.8	519.7	454.7
Q61136	Q61136 [83-98]	Q61136 2xPhospho [S88; S94]	FALSE	High	[K].EVIEASDKEGLSPAKR.[T]	2xPhospho [S6; S12]; 2xTMT10plex [K8; K15]; 1xTMT10plex [N-Term]	0.000167004	1	1	8	2	2576.33	608.4	464.4	160.5	149	103.7	333.3	632.7	498.4	182.5	128.9
Q08122	Q08122 [282-300]	Q08122 1xPhospho [S286]	FALSE	High	[K].DAPTSPASVASSSSTPSSK.[T]	1xPhospho [S5]; 1xTMT10plex [K19]; 1xTMT10plex [N-Term]	0.000167004	1	1	3	0	2302.12	45.1	31.3	12.3	14.3	10.1	21.5	26.4	28.5	15.9	10.3
P09450	P09450 [250-265]	P09450 2xPhospho [T252; S256]	FALSE	High	[R].DATPPVSPINMEDQER.[I]	2xPhospho [T3; S7]; 1xOxidation [M11]; 1xTMT10plex [N-Term]	0.000167004	1	1	3	0	2203.92	25.2	19.6	9	12.6	10.5	15.4	19.8	19.4	12.8	10.7
P70399	P70399 [816-831]	P70399 1xPhospho [S822]	FALSE	High	[K].DAVTEDSPQPPLPSVR.[D]	1xPhospho [S7]; 1xTMT10plex [N-Term]	0.000167004	1	1	7	0	2016.98	116.4	98.4	74	48.9	50.1	77.7	94.3	82.4	68	62.4
Q80XU3	Q80XU3 [71-87]	Q80XU3 2xPhospho [S75; S]	FALSE	High	[K].DDSHSAEDSEDEKDDHK.[N]	2xPhospho [S5; S]; 2xTMT10plex [K13; K17]; 1xTMT10plex [N-Term]	0.000167004	1	1	15	1	2806.17	399	215	73	48	57.1	79.1	380.5	144.5	69.2	34.9
Q80XU3	Q80XU3 [71-87]	Q80XU3 1xPhospho [S]	FALSE	High	[K].DDSHSAEDSEDEKDDHK.[N]	1xPhospho [S]; 2xTMT10plex [K13; K17]; 1xTMT10plex [N-Term]	0.000167004	1	1	4	1	2726.2	901.2	476.1	133.8	118	91	224.9	633	372.2	109.7	76.8
Q80XU3	Q80XU3 [71-87]	Q80XU3 2xPhospho [S75; S79]	FALSE	High	[K].DDSHSAEDSEDEKDDHK.[N]	2xPhospho [S5; S9]; 1xTMT10plex [K17]; 1xTMT10plex [N-Term]	0.000167004	1	1	3	1	2577.01	161.7	478	114.1	171.8	96.4	199.9	27.2	156	195.4	91.2
Q80XU3	Q80XU3 [71-87]	Q80XU3 1xPhospho [S]	FALSE	High	[K].DDSHSAEDSEDEKDDHK.[N]	1xPhospho [S]; 1xTMT10plex [K]; 1xTMT10plex [N-Term]	0.000167004	1	1	4	1	2497.04	28.3	115	59.1	81.8	42.8	77.3	11	36.5	64.9	57.3
Q9D8M7	Q9D8M7 [29-43]	Q9D8M7 1xPhospho [S35]	FALSE	High	[K].DDNEDNSNDGTHPCK.[R]	1xCarbamidomethyl [C14]; 1xPhospho [S7]; 1xTMT10plex [K15]; 1xTMT10plex [N-Term]	0.000167004	1	1	1	0	2255.93	103.8	73.6	41.1	29	15.4	33.9	55.1	45.4	27.2	19.3
Q7TQH0	Q7TQH0 [585-602]	Q7TQH0 1xPhospho [S597]	FALSE	High	[K].EVDGLLTSDPMGSPVSSK.[T]	1xPhospho [S13]; 1xOxidation [M11]; 1xTMT10plex [N-Term]	0.000167004	1	1	3	0	2144	29.8	29.8	65.2	55.9	77.2	28.6	39.1	26.4	42.9	58.2
Q8BKI2	Q8BKI2 [903-919]	Q8BKI2 1xPhospho [S913]	FALSE	High	[K].DDEPSGWEEPSPQSISR.[K]	1xPhospho [S11]; 1xTMT10plex [N-Term]	0.000167004	1	1	2	0	2224.96	24.3	19.2	21.2	21.1	14.5	25	24.4	37.1	19	18
Q8K4G5	Q8K4G5 [203-218]	Q8K4G5 1xPhospho [S216]	FALSE	High	[R].DCLCQLCAQPMSSSPK.[E]	3xCarbamidomethyl [C2; C4; C7]; 1xPhospho [S14]; 1xOxidation [M11]; 1xTMT10plex [N-Term]	0.000167004	1	1	3	0	2206.92	11.5	15.2	18.5	15.3	15.2	14.4	15.1	16.1	11.9	13.2
Q3TKT4	Q3TKT4 [1343-1353]	Q3TKT4 1xPhospho [S1349]	FALSE	High	[K].EVDYSDSLTEK.[Q]	1xPhospho [S7]; 1xTMT10plex [N-Term]	0.000167004	1	1	3	0	1594.71	17.6	20.3	52.2	59.5	70.4	25.6	21.1	23.7	35.5	55.1
Q3TKT4	Q3TKT4 [1343-1353]	Q3TKT4 1xPhospho [S1349]	FALSE	High	[K].EVDYSDSLTEK.[Q]	1xPhospho [S7]; 1xTMT10plex [K11]; 1xTMT10plex [N-Term]	0.000167004	1	1	2	0	1823.87	46.9	43.2	25.6	25.1	19.9	30	35.3	44.8	28.9	17.6
Q9R020	Q9R020 [147-166]	Q9R020 1xPhospho [S153]	FALSE	High	[K].EVEDKESEGEEEDEDEDLSK.[Y]	1xPhospho [S7]; 1xTMT10plex [N-Term]	0.000167004	1	1	3	1	2649.07	8.3	18.9	12.4	17.8	33.2	15.6	10.8	7.3	16.9	12.8
P39688	P39688 [19-29]	P39688 1xPhospho [S]	FALSE	High	[R].DGSLNQSSGYR.[Y]	1xPhospho [S]; 1xTMT10plex [N-Term]	0.000167004	1	1	7	0	1492.66	362.6	310.1	166.1	141.1	111.6	217.8	305.6	278.9	192.7	149.9
Q08122	Q08122 [195-209]	Q08122 1xPhospho [S203]	FALSE	High	[R].ESSTNNSVSPSESLR.[A]	1xPhospho [S9]; 1xTMT10plex [N-Term]	0.000167004	1	1	3	0	1902.86	74.9	73.6	49.2	61.1	74	43.4	51.1	39.2	57.8	53.3
E9PVX6	E9PVX6 [1764-1776]	E9PVX6 1xPhospho [S/T]	FALSE	High	[K].ESTPQTLDSSASR.[T]	1xPhospho [S/T]; 1xTMT10plex [N-Term]	0.000167004	1	1	3	0	1687.77	104.7	122	99.6	84.3	70.9	55.4	60.8	50	36	49.8
Q497V6	Q497V6 [180-192]	Q497V6 1xPhospho [S182]	FALSE	High	[R].DLSPELAPDEGAR.[R]	1xPhospho [S3]; 1xTMT10plex [N-Term]	0.000167004	1	1	4	0	1678.79	49.4	48.7	32	36.6	35.8	43.3	44.4	44.8	38.4	35.5
Q9QXG2	Q9QXG2 [653-665]	Q9QXG2 1xPhospho [S664]	FALSE	High	[K].ESTVLGDSEEPSE.[-]	1xPhospho [S12]; 1xTMT10plex [N-Term]	0.000167004	1	1	1	0	1687.71	22.4	21.9	20.8	14.3	15.4	14.9	17.1	15	16.4	15.6
Q64727	Q64727 [286-300]	Q64727 1xPhospho [S290]	FALSE	High	[R].DPNASPGDAGEQAIR.[Q]	1xPhospho [S5]; 1xTMT10plex [N-Term]	0.000167004	1	1	5	0	1806.82	45	40.1	23.6	29.1	21.3	63.5	41.9	61.4	40.8	25.7
O54824	O54824 [911-927]	O54824 1xPhospho [S917]	FALSE	High	[R].DPGLPESPPPGQRPSTK.[A]	1xPhospho [S7]; 1xTMT10plex [K17]; 1xTMT10plex [N-Term]	0.000167004	1	1	4	0	2298.19	94.9	88.7	29.8	38.6	18.7	67.3	83.4	68.6	43.8	26.1
O54824	O54824 [911-927]	O54824 1xPhospho [S917]	FALSE	High	[R].DPGLPESPPPGQRPSTK.[A]	1xPhospho [S7]; 1xTMT10plex [N-Term]	0.000167004	1	1	3	0	2069.03	36.7	39.8	57.4	48.5	63.2	43	37.8	46	51.2	43.6
P97484	P97484 [680-693]	P97484 1xPhospho [S684]	FALSE	High	[K].DLQLSSGAEEPITR.[K]	1xPhospho [S5]; 1xTMT10plex [N-Term]	0.000167004	1	1	1	0	1824.89	24.1	16.4	14.2	15.6	10.3	17.2	24.9	25.3	20.2	17
Q6PDM1	Q6PDM1 [450-461]	Q6PDM1 1xPhospho [S452]	FALSE	High	[R].ESSPKKEETVAR.[C]	1xPhospho [S3]; 1xTMT10plex [N-Term]	0.000167004	1	1	2	2	1669.84	3.3	7.2	72.5	74.5	130.1	11.5	5.1	8.4	37.5	68.7
Q3UMU9	Q3UMU9 [638-649]	Q3UMU9 1xPhospho [S640]	FALSE	High	[R].DNSDPAKPGNER.[Q]	1xPhospho [S3]; 1xTMT10plex [N-Term]	0.000167004	1	1	1	0	1608.72	16.6	41	56.8	46.8	56.9	23	7.6	14.4	33.9	28.6
Q62261	Q62261 [2162-2174]	Q62261 2xPhospho [S2164; S2168]	FALSE	High	[K].ESSPVPSPTLDRK.[A]	2xPhospho [S3; S7]; 1xTMT10plex [K13]; 1xTMT10plex [N-Term]	0.000167004	1	1	11	1	2031	491.2	378	235.5	235	172.7	403.6	441.6	458.9	319.1	241.1
Q8BRT1	Q8BRT1 [541-550]	Q8BRT1 1xPhospho [S547]	FALSE	High	[R].ESSRDTSPVR.[S]	1xPhospho [S7]; 1xTMT10plex [N-Term]	0.000167004	1	1	1	1	1442.68	38.2	75.2	107.5	285.4	225.4	127.5	109.2	135.8	212	184
Q9DCE9	Q9DCE9 [297-313]	Q9DCE9 1xPhospho [S303]	FALSE	High	[K].DLEAAVSSEDDTANLER.[G]	1xPhospho [S7]; 1xTMT10plex [N-Term]	0.000167004	1	1	2	0	2143.96	34.9	37.8	27.4	18.9	18.3	30	34.8	38.9	24.2	33.2
Q8VH51	Q8VH51 [134-150]	Q8VH51 1xPhospho [S136]	FALSE	High	[K].DKSPVREPIDNLTPEER.[D]	1xPhospho [S3]; 1xTMT10plex [N-Term]	0.000167004	1	1	29	2	2304.14	165.7	313.5	901.3	837.8	1001.7	342.7	184.7	177.9	589.1	701.1
Q60520	Q60520 [937-947]	Q60520 1xPhospho [S941]	FALSE	High	[R].DKSDSPAIQLR.[L]	1xPhospho [S5]; 1xTMT10plex [N-Term]	0.000167004	1	1	2	1	1538.78	20.8	19.1	23.5	24.2	28.1	19.1	22.5	23.1	22.3	31.8
Q9QX47	Q9QX47 [1789-1803]	Q9QX47 1xPhospho [S1794]	FALSE	High	[R].DKSAASPVVISIPER.[A]	1xPhospho [S6]; 1xTMT10plex [N-Term]	0.000167004	1	1	1	1	1877.99	17.4	15.5	15.1	11.6	12.6	17.6	13.1	14.8	12.6	11.1
Q8CCI5	Q8CCI5 [95-104]	Q8CCI5 1xPhospho [S99]	FALSE	High	[K].DKDISPSVTK.[K]	1xPhospho [S5]; 2xTMT10plex [K2; K10]; 1xTMT10plex [N-Term]	0.000167004	1	1	1	1	1857.03	231.8	224.5	56.4	66.2	32.1	89.9	114.3	119.2	48.1	34.2
Q62383	Q62383 [1513-1529]	Q62383 1xPhospho [T1523]	FALSE	High	[K].DHYQDPVPGITPSSSNR.[T]	1xPhospho [T11]; 1xTMT10plex [N-Term]	0.000167004	1	1	7	0	2179	22.7	21.9	12.3	13.7	15.4	25.2	26.6	19.3	17.5	13.8
Q9D824	Q9D824 [477-491]	Q9D824 1xPhospho [S]	FALSE	High	[R].DHSPTPSVFNSDEER.[Y]	1xPhospho [S]; 1xTMT10plex [N-Term]	0.000167004	1	1	19	0	2025.88	150.7	113.6	76.7	74.6	70	82.1	103.9	84.8	62.8	57.5
P25446	P25446 [210-223]	P25446 1xPhospho [S]	FALSE	High	[R].ETIPMNASNLSLSK.[Y]	1xPhospho [S]; 1xOxidation [M5]; 1xTMT10plex [N-Term]	0.000167004	1	1	3	0	1829.89	3.2	6.3	38.6	31.8	38.6	10.2	3.3	6.1	21.3	28.4
Q9D824	Q9D824 [477-491]	Q9D824 2xPhospho [T481; S487]	FALSE	High	[R].DHSPTPSVFNSDEER.[Y]	2xPhospho [T5; S11]; 1xTMT10plex [N-Term]	0.000167004	1	1	16	0	2105.84	166.4	135	89.1	87.3	92.4	109.8	158.6	132.3	121.9	113.1
Q9CXH7	Q9CXH7 [409-428]	Q9CXH7 1xPhospho [T/S]	FALSE	High	[K].EVLPSTAPTGIPPETQESPR.[C]	1xPhospho [T/S]; 1xTMT10plex [N-Term]	0.000167004	1	1	7	0	2415.2	31.4	18.1	14.1	15.2	6.6	11.6	22.6	19	14	8.3
Q05CL8	Q05CL8 [329-343]	Q05CL8 1xPhospho [S334]	FALSE	High	[R].DLEFCSTEEEKETDR.[K]	1xCarbamidomethyl [C5]; 1xPhospho [S6]; 1xTMT10plex [N-Term]	0.000167004	1	1	2	1	2196.92	36.8	41.8	47.6	49.8	49.2	37.3	32.9	37.3	41.7	46.8
Q7TPV4	Q7TPV4 [1157-1169]	Q7TPV4 1xPhospho [S/T]	FALSE	High	[K].DIPSDTQSPVSTK.[R]	1xPhospho [S/T]; 1xTMT10plex [K13]; 1xTMT10plex [N-Term]	0.000167004	1	1	13	0	1912.97	249.2	219.7	86.3	82.5	64.6	131	151.6	176.2	88	74.4
P35601	P35601 [362-371]	P35601 1xPhospho [S365]	FALSE	High	[R].ESVSPEDSEK.[K]	1xPhospho [S4]; 1xTMT10plex [N-Term]	0.000167004	1	1	6	0	1415.61	12.9	37.9	103.9	119.8	131.5	31.4	13.4	16.2	61.2	79.4
P35601	P35601 [362-371]	P35601 1xPhospho [S365]	FALSE	High	[R].ESVSPEDSEK.[K]	1xPhospho [S4]; 1xTMT10plex [K10]; 1xTMT10plex [N-Term]	0.000167004	1	1	9	0	1644.78	629.6	557.9	246.9	377.1	181.9	340.8	429.2	411.7	240.4	192.1
Q7TPV4	Q7TPV4 [1157-1169]	Q7TPV4 1xPhospho [S]	FALSE	High	[K].DIPSDTQSPVSTK.[R]	1xPhospho [S]; 1xTMT10plex [N-Term]	0.000167004	1	1	3	0	1683.8	29.1	34.3	73.7	63	66.7	25	15.2	16.6	37.5	39.9
Q8BLH7	Q8BLH7 [592-601]	Q8BLH7 1xPhospho [S]	FALSE	High	[R].DIISSDGDSS.[-]	1xPhospho [S]; 1xTMT10plex [N-Term]	0.000167004	1	1	9	0	1304.55	74.5	77.4	55.8	72.5	42.4	40.1	39.8	43.6	38.4	46
Q6ZQ58	Q6ZQ58 [491-500]	Q6ZQ58 1xPhospho [S]	FALSE	High	[K].ETESAPGSPR.[A]	1xPhospho [S]; 1xTMT10plex [N-Term]	0.000167004	1	1	10	0	1339.61	237	222.5	251.5	254.3	255.3	204.5	201.1	205	251.5	244.6
Q6ZQ58	Q6ZQ58 [491-500]	Q6ZQ58 2xPhospho [S494; S498]	FALSE	High	[K].ETESAPGSPR.[A]	2xPhospho [S4; S8]; 1xTMT10plex [N-Term]	0.000167004	1	1	6	0	1419.58	114.2	104.6	108	91	88.7	111.3	125	95.9	80.4	96
Q62441	Q62441 [288-306]	Q62441 1xPhospho [S292]	FALSE	High	[K].DAPISPASVASSSSTPSSK.[S]	1xPhospho [S5]; 1xTMT10plex [K19]; 1xTMT10plex [N-Term]	0.000167004	1	1	1	0	2314.16	27.1	28	20.3	23.8	15	25.8	26.8	31.3	25.3	26.1
Q8K2H1	Q8K2H1 [140-151]	Q8K2H1 1xPhospho [S147]	FALSE	High	[R].DAPFFRESPVGR.[K]	1xPhospho [S8]; 1xTMT10plex [N-Term]	0.000167004	1	1	7	1	1686.82	90.8	90.9	78.2	52.8	46.6	70.1	79.7	65.1	53.8	42.1
Q8R0T2	Q8R0T2 [82-92]	Q8R0T2 1xPhospho [S86]	FALSE	High	[R].FEPESPGFESR.[S]	1xPhospho [S5]; 1xTMT10plex [N-Term]	0.000167004	1	1	3	0	1590.7	91.6	80.6	89.3	116.8	105.1	98.3	112.5	99.9	128.2	128.1
E9Q7G0	E9Q7G0 [1832-1841]	E9Q7G0 1xPhospho [T1836]	FALSE	High	[R].ATSSTQSLAR.[L]	1xPhospho [T5]; 1xTMT10plex [N-Term]	0.000167004	1	1	1	0	1330.66	76.3	79	104.2	44.1	43.1	28.6	40.9	34.3	48.1	47
P21619	P21619 [395-413]	P21619 1xPhospho [S]	FALSE	High	[R].ATSSSSSSSGVGMSVGQGR.[G]	1xPhospho [S]; 1xOxidation [M13]; 1xTMT10plex [N-Term]	0.000167004	1	1	3	0	2053.91	35.5	33.5	37.4	38.9	41	34	41.5	33.9	43.8	41.3
Q9ERU9	Q9ERU9 [945-956]	Q9ERU9 1xPhospho [S954]	FALSE	High	[R].FESPATGILSPR.[G]	1xPhospho [S10]; 1xTMT10plex [N-Term]	0.000167004	1	1	3	0	1583.8	41.3	41.6	46.8	30.8	30	30.2	32.4	38.1	25.8	26.5
Q60953	Q60953 [526-546]	Q60953 1xPhospho [S528]	FALSE	High	[K].ATSPPHLDGTSNPESTVPEKK.[I]	1xPhospho [S3]; 1xTMT10plex [K]; 1xTMT10plex [N-Term]	0.000167004	1	1	4	1	2730.38	61.7	64.7	173.3	241.3	218.4	125.4	48.8	67	263.2	237.1
Q60953	Q60953 [526-546]	Q60953 1xPhospho [S528]	FALSE	High	[K].ATSPPHLDGTSNPESTVPEKK.[I]	1xPhospho [S3]; 1xTMT10plex [N-Term]	0.000167004	1	1	2	1	2501.21	16.8	14.1	12.1	18.1	29.7	15.6	20.6	18.1	23	22.7
Q60953	Q60953 [526-545]	Q60953 1xPhospho [S/T]	FALSE	High	[K].ATSPPHLDGTSNPESTVPEK.[K]	1xPhospho [S/T]; 1xTMT10plex [K20]; 1xTMT10plex [N-Term]	0.000167004	1	1	4	0	2602.28	127.5	100.1	67.4	48.2	26.4	91.3	121.8	108.4	86.5	60
Q60953	Q60953 [526-545]	Q60953 1xPhospho [S528]	FALSE	High	[K].ATSPPHLDGTSNPESTVPEK.[K]	1xPhospho [S3]; 1xTMT10plex [N-Term]	0.000167004	1	1	6	0	2373.12	48.3	57.3	154.3	113.1	168.7	77.5	60	58.7	141.8	140
Q8BJF9	Q8BJF9 [196-205]	Q8BJF9 1xPhospho [T/S]	FALSE	High	[K].ATISDEEIER.[Q]	1xPhospho [T/S]; 1xTMT10plex [N-Term]	0.000167004	1	1	2	0	1471.69	50.2	52.5	40.1	42.5	38.2	46.3	46.1	60.5	44.6	33.8
Q8VDM4	Q8VDM4 [358-369]	Q8VDM4 1xPhospho [S]	FALSE	High	[R].FGGSGSQVDSAR.[M]	1xPhospho [S]; 1xTMT10plex [N-Term]	0.000167004	1	1	3	0	1476.67	105.1	101.7	78.8	73.3	77.7	74.4	91.2	86.2	75.6	90.4
Q80XU3	Q80XU3 [176-184]	Q80XU3 1xPhospho [S181]	FALSE	High	[K].ATVTPSPVK.[G]	1xPhospho [S6]; 1xTMT10plex [K9]; 1xTMT10plex [N-Term]	0.000167004	1	1	26	0	1437.81	2212.9	2020.5	851.2	794.8	401.4	916.5	998.1	900.5	525.1	430.6
Q00PI9	Q00PI9 [173-195]	Q00PI9 1xPhospho [S183]	FALSE	High	[K].AVEEQGDDQDSEKSKPAGSDGER.[R]	1xPhospho [S11]; 1xTMT10plex [K13]; 1xTMT10plex [N-Term]	0.000167004	1	1	1	1	2972.35	9.2	28.5	20.6	38.2	31.6	38.1	4.3	19.6	39.3	40.5
O09044	O09044 [101-117]	O09044 1xPhospho [S]	FALSE	High	[K].ATWGDGGDNSPSNVVSK.[Q]	1xPhospho [S]; 1xTMT10plex [K17]; 1xTMT10plex [N-Term]	0.000167004	1	1	38	0	2229.06	322.9	312.9	177.5	182.4	129.2	279.4	338.2	348	221.4	168
Q9D067	Q9D067 [554-564]	Q9D067 1xPhospho [S556]	FALSE	High	[R].ASSQDGLETLK.[K]	1xPhospho [S3]; 1xTMT10plex [N-Term]	0.000167004	1	1	2	0	1457.71	17.1	14.7	17.3	14.1	15.4	13	12.4	11.7	17.8	16.4
Q80YR6	Q80YR6 [324-336]	Q80YR6 1xPhospho [S326]	FALSE	High	[R].ASSPVFGATSTVK.[A]	1xPhospho [S3]; 1xTMT10plex [K13]; 1xTMT10plex [N-Term]	0.000167004	1	1	1	0	1789.95	26.5	25.2	11.4	15.2	7.5	13	13.7	13.7	15	9.5
Q8R550	Q8R550 [629-642]	Q8R550 1xPhospho [S631]	FALSE	High	[R].ASSPSLFSTEGKPK.[M]	1xPhospho [S3]; 1xTMT10plex [N-Term]	0.000167004	1	1	2	0	1744.87	16.1	15.6	15	21.1	16.6	13.9	20.7	19.8	14.4	17
Q61029	Q61029 [286-296]	Q61029 1xPhospho [S288]	FALSE	High	[K].ASSNESLVANR.[L]	1xPhospho [S3]; 1xTMT10plex [N-Term]	0.000167004	1	1	2	0	1456.7	91.7	108.8	94.8	79.8	81.4	81	77.6	77.4	78.5	69.1
Q6R891	Q6R891 [98-112]	Q6R891 1xPhospho [S100]	FALSE	High	[R].ASSLNENVDHSALLK.[L]	1xPhospho [S3]; 1xTMT10plex [K15]; 1xTMT10plex [N-Term]	0.000167004	1	1	1	0	2136.11	29	24.6	19.3	13.7	6.6	19.2	27.4	26.9	19.9	13.6
Q8BWW9	Q8BWW9 [580-593]	Q8BWW9 1xPhospho [S582]	FALSE	High	[R].ASSLGETDESSELR.[V]	1xPhospho [S3]; 1xTMT10plex [N-Term]	0.000167004	1	1	2	0	1789.81	63.6	51	51.4	59.3	63	54.9	64.2	64.3	63.1	69.1
Q6NZR5	Q6NZR5 [251-260]	Q6NZR5 1xPhospho [S253]	FALSE	High	[R].ASSLEDLVLK.[E]	1xPhospho [S3]; 1xTMT10plex [K10]; 1xTMT10plex [N-Term]	0.000167004	1	1	1	0	1612.9	44.2	31.1	21.2	22.1	11	33	42.1	41.7	33.4	21.7
Q6NZR5	Q6NZR5 [251-260]	Q6NZR5 1xPhospho [S253]	FALSE	High	[R].ASSLEDLVLK.[E]	1xPhospho [S3]; 1xTMT10plex [N-Term]	0.000167004	1	1	6	0	1383.73	15.2	26.7	94.4	81.8	118.2	33.3	16.4	18.3	90.1	88.6
P48678	P48678 [402-417]	P48678 1xPhospho [S404]	FALSE	High	[R].ASSHSSQSQGGGSVTK.[K]	1xPhospho [S3]; 1xTMT10plex [K16]; 1xTMT10plex [N-Term]	0.000167004	1	1	4	0	2042.99	133.9	117.7	96	109.3	59.9	348.1	236.1	353.4	225.7	159.3
Q9D067	Q9D067 [554-564]	Q9D067 1xPhospho [S556]	FALSE	High	[R].ASSQDGLETLK.[K]	1xPhospho [S3]; 1xTMT10plex [K11]; 1xTMT10plex [N-Term]	0.000167004	1	1	4	0	1686.87	295.5	255.8	109.9	87.9	46.3	181.5	223.2	203.9	122.4	82.9
Q9JKS4	Q9JKS4 [169-181]	Q9JKS4 1xPhospho [S]	FALSE	High	[K].ASSEGAQGSVSPK.[V]	1xPhospho [S]; 1xTMT10plex [K13]; 1xTMT10plex [N-Term]	0.000167004	1	1	2	0	1742.87	17.5	13.1	7.2	9.1	8.7	18.6	22.8	31.8	11.6	6.5
P97350	P97350 [153-165]	P97350 1xPhospho [S156]	FALSE	High	[K].ASRSEPDLYCDPR.[G]	1xCarbamidomethyl [C10]; 1xPhospho [S4]; 1xTMT10plex [N-Term]	0.000167004	1	1	2	1	1874.83	50.1	72.5	62.4	59	74	92.6	87.7	93	43.9	39.3
Q6PDK2	Q6PDK2 [2292-2305]	Q6PDK2 1xPhospho [S2299]	FALSE	High	[R].ASQVEPQSPGLGLR.[A]	1xPhospho [S8]; 1xTMT10plex [N-Term]	0.000167004	1	1	3	0	1747.89	35.2	29.6	32	20.1	27.4	35.4	31	31.9	23.3	27
Q8BG15	Q8BG15 [8-19]	Q8BG15 1xPhospho [S]	FALSE	High	[K].ASQQSSPIQTQR.[T]	1xPhospho [S]; 1xTMT10plex [N-Term]	0.000167004	1	1	3	0	1639.8	93.9	86.9	96.2	91.6	81	66.4	61.4	64.7	55	72.9
Q9D067	Q9D067 [554-565]	Q9D067 1xPhospho [S]	FALSE	High	[R].ASSQDGLETLKK.[D]	1xPhospho [S]; 1xTMT10plex [K12]; 1xTMT10plex [N-Term]	0.000167004	1	1	2	1	1814.97	11	25.8	35.3	52.5	38.4	36.8	11.9	13.6	53.4	32.6
O54724	O54724 [33-47]	O54724 2xPhospho [S38; S42]	FALSE	High	[R].ATEEPSGTGSDELIK.[S]	2xPhospho [S6; S10]; 1xTMT10plex [K15]; 1xTMT10plex [N-Term]	0.000167004	1	1	12	0	2151.99	101.1	60.4	28.6	25.3	15.7	109.5	126	127.1	51.9	57.5
O54724	O54724 [33-47]	O54724 1xPhospho [T/S]	FALSE	High	[R].ATEEPSGTGSDELIK.[S]	1xPhospho [T/S]; 1xTMT10plex [K15]; 1xTMT10plex [N-Term]	0.000167004	1	1	21	0	2072.02	322	281.4	147.9	161.1	104.6	494.8	465.6	611	249.4	331.7
O54724	O54724 [33-47]	O54724 2xPhospho [S38; S42]	FALSE	High	[R].ATEEPSGTGSDELIK.[S]	2xPhospho [S6; S10]; 1xTMT10plex [N-Term]	0.000167004	1	1	7	0	1922.82	8.2	13.8	24.5	26.6	31.6	21.8	4.6	10.4	30.6	53.5
Q8K019	Q8K019 [392-407]	Q8K019 1xPhospho [S395]	FALSE	High	[K].FHDSEGDDTEETEDYR.[Q]	1xPhospho [S4]; 1xTMT10plex [N-Term]	0.000167004	1	1	10	0	2253.87	57.6	62.5	40.5	36	45.6	42.9	50.6	39.7	45.8	29
O54724	O54724 [33-47]	O54724 1xPhospho [S/T]	FALSE	High	[R].ATEEPSGTGSDELIK.[S]	1xPhospho [S/T]; 1xTMT10plex [N-Term]	0.000167004	1	1	12	0	1842.86	105.2	139.6	265.1	239.2	313.4	213.4	92.4	126.5	296.3	610.5
P57776	P57776 [124-136]	P57776 1xPhospho [S/T]	FALSE	High	[R].ATAPQTQHVSPMR.[Q]	1xPhospho [S/T]; 1xOxidation [M12]; 1xTMT10plex [N-Term]	0.000167004	1	1	35	0	1748.84	185.2	180.6	210.4	232.2	197.8	131.4	119.3	134.4	142.3	162.1
P57776	P57776 [124-136]	P57776 1xPhospho [S133]	FALSE	High	[R].ATAPQTQHVSPMR.[Q]	1xPhospho [S10]; 1xTMT10plex [N-Term]	0.000167004	1	1	6	0	1732.84	13.6	12	17.6	22.3	20.1	10.5	16.5	11.3	9.5	11.3
Q569Z6	Q569Z6 [237-245]	Q569Z6 1xPhospho [S]	FALSE	High	[R].ASVSDLSPR.[E]	1xPhospho [S]; 1xTMT10plex [N-Term]	0.000167004	1	1	175	0	1240.61	3091.2	3294	2846.9	2660.1	2504.1	2443.6	2658.6	2389.3	2351.6	2171.8
Q9D0L8	Q9D0L8 [7-29]	Q9D0L8 2xPhospho [S11; S15]	FALSE	High	[K].ASVASDPESPPGGNEPAAASGQR.[L]	2xPhospho [S5; S9]; 1xTMT10plex [N-Term]	0.000167004	1	1	4	0	2541.09	111.2	111.3	65.9	82.8	49.2	73.6	117.5	97.8	72.3	73.6
Q9D0L8	Q9D0L8 [7-29]	Q9D0L8 1xPhospho [S]	FALSE	High	[K].ASVASDPESPPGGNEPAAASGQR.[L]	1xPhospho [S]; 1xTMT10plex [N-Term]	0.000167004	1	1	6	0	2461.12	18.4	18.9	14.5	18.9	18.3	13.7	15	17.8	14.5	15.6
Q922B9	Q922B9 [1144-1155]	Q922B9 1xPhospho [S1154]	FALSE	High	[R].ASVALTPTAPSR.[T]	1xPhospho [S11]; 1xTMT10plex [N-Term]	0.000167004	1	1	1	0	1479.78	36.8	36.4	32.5	27.9	32.3	44.7	52	34.8	33.9	31
Q8R4R6	Q8R4R6 [294-309]	Q8R4R6 1xPhospho [T307]	FALSE	High	[K].ASTSDYQVISDRQTPK.[K]	1xPhospho [T14]; 1xTMT10plex [N-Term]	0.000167004	1	1	1	1	2105.01	11.3	15.8	32.3	29.7	34.4	25.3	13.1	15.7	32.3	25.7
A2AL36	A2AL36 [1350-1364]	A2AL36 1xPhospho [S1355]	FALSE	High	[K].ASTQHSEEEVDGLHR.[D]	1xPhospho [S6]; 1xTMT10plex [N-Term]	0.000167004	1	1	2	0	2003.9	28.6	37.1	48.9	44.3	37.4	40.4	35.4	35.6	47.7	55.3
P47713	P47713 [725-735]	P47713 1xPhospho [S]	FALSE	High	[R].CSVSLSNVEAR.[K]	1xCarbamidomethyl [C1]; 1xPhospho [S]; 1xTMT10plex [N-Term]	0.000167004	1	1	3	0	1530.72	114.7	98.9	93.3	128	99.5	133.8	132.3	152.8	99.6	97.3
P52479	P52479 [358-370]	P52479 1xPhospho [S359]	FALSE	High	[K].CSPPVPSPLASEK.[Q]	1xCarbamidomethyl [C1]; 1xPhospho [S2]; 1xTMT10plex [K13]; 1xTMT10plex [N-Term]	0.000167004	1	1	3	0	1906.97	51.8	38.7	31.7	28.1	26.9	38.2	46.1	39.8	33.6	23.7
Q8BTI8	Q8BTI8 [2082-2095]	Q8BTI8 1xPhospho [S2084]	FALSE	High	[R].CRSPGMLEPLGSAR.[T]	1xCarbamidomethyl [C1]; 1xPhospho [S3]; 1xOxidation [M6]; 1xTMT10plex [N-Term]	0.000167004	1	1	5	1	1855.88	93.5	91.2	87.9	80.4	88	90.6	98.5	94.3	71.3	68.9
Q9DAU9	Q9DAU9 [1099-1112]	Q9DAU9 1xPhospho [S]	FALSE	High	[K].CQTLFGFDSDDESA.[-]	1xCarbamidomethyl [C1]; 1xPhospho [S]; 1xTMT10plex [N-Term]	0.000167004	1	1	2	0	1900.75	75.7	67.8	59.2	52.5	67.9	44.5	65.8	40.7	38.2	43.4
Q9CWL8	Q9CWL8 [535-549]	Q9CWL8 1xPhospho [S545]	FALSE	High	[K].EYAENIGDGRSPEFR.[E]	1xPhospho [S11]; 1xTMT10plex [N-Term]	0.000167004	1	1	7	1	2048.93	33.8	39	43.8	43.4	51.3	41.2	37.8	41	28.5	52.3
Q8BTM8	Q8BTM8 [8-24]	Q8BTM8 1xPhospho [S16]	FALSE	High	[R].CGQSAAVASPGGSIDSR.[D]	1xCarbamidomethyl [C1]; 1xPhospho [S9]; 1xTMT10plex [N-Term]	0.000167004	1	1	1	0	1928.87	32.2	26	25.1	19.6	22.5	34.5	43	40	33.2	24.1
O35492	O35492 [220-236]	O35492 1xPhospho [S226]	FALSE	High	[R].CEERSPSFGEDCYGSSR.[S]	2xCarbamidomethyl [C1; C12]; 1xPhospho [S7]; 1xTMT10plex [N-Term]	0.000167004	1	1	2	1	2331.92	26	34.1	28.3	45.2	52.2	25.9	26.9	20.4	30.1	20.1
F8VPQ2	F8VPQ2 [562-581]	F8VPQ2 1xPhospho [S564]	FALSE	High	[R].CDSEGEDEEDDTEPCLTGTK.[V]	2xCarbamidomethyl [C1; C15]; 1xPhospho [S3]; 1xTMT10plex [K20]; 1xTMT10plex [N-Term]	0.000167004	1	1	1	0	2825.14	45.3	23.3	12.1	13.2	9.6	18.2	29.2	25.1	7.3	5.5
Q8C0T5	Q8C0T5 [205-214]	Q8C0T5 1xPhospho [S208]	FALSE	High	[R].EYGSTSSIDK.[Q]	1xPhospho [S4]; 1xTMT10plex [N-Term]	0.000167004	1	1	1	0	1395.62	6.3	10	39.9	22.7	35.1	16.3	4.4	6.9	25.4	25.7
Q6A0D4	Q6A0D4 [192-206]	Q6A0D4 1xPhospho [S]	FALSE	High	[K].CTLGDRSSLENDTPK.[A]	1xCarbamidomethyl [C1]; 1xPhospho [S]; 1xTMT10plex [N-Term]	0.000167004	1	1	2	1	2001.91	11.6	18.7	35.6	37.6	49.9	23.9	12.4	15.6	21.8	31.2
Q8CJF7	Q8CJF7 [1926-1937]	Q8CJF7 1xPhospho [S1931]	FALSE	High	[R].EVSVSSVTEEPK.[L]	1xPhospho [S6]; 1xTMT10plex [N-Term]	0.000167004	1	1	1	0	1599.77	5.4	14.5	20.9	25.1	29	10.8	2.9	8.8	18.2	21.5
Q8K019	Q8K019 [491-499]	Q8K019 1xPhospho [S494]	FALSE	High	[K].EVQSPEQVK.[S]	1xPhospho [S4]; 1xTMT10plex [N-Term]	0.000167004	1	1	17	0	1352.67	56.6	149.1	668.3	561.5	708.7	184.2	61.3	84.5	363.5	512.1
Q8K019	Q8K019 [491-499]	Q8K019 1xPhospho [S494]	FALSE	High	[K].EVQSPEQVK.[S]	1xPhospho [S4]; 1xTMT10plex [K9]; 1xTMT10plex [N-Term]	0.000167004	1	1	18	0	1581.83	961.5	909.6	460.6	445.1	277.8	705.3	812	685.3	450.4	308.6
P35831	P35831 [666-680]	P35831 1xPhospho [S673]	FALSE	High	[K].DADVSEESPPPLPER.[T]	1xPhospho [S8]; 1xTMT10plex [N-Term]	0.000167004	1	1	2	0	1946.89	15.9	12.9	11.7	10.1	10.5	18.1	18	17.7	17.6	14.6
A6H619	A6H619 [1199-1211]	A6H619 1xPhospho [S1201]	FALSE	High	[R].EVSPAPATQGESR.[Q]	1xPhospho [S3]; 1xTMT10plex [N-Term]	0.000167004	1	1	15	0	1637.77	239.6	252.6	274.6	250	284.1	219	220.5	232.2	255.1	229.8
Q9D2D7	Q9D2D7 [423-435]	Q9D2D7 1xPhospho [S433]	FALSE	High	[K].AVVLPGGNATSPK.[T]	1xPhospho [S11]; 1xTMT10plex [N-Term]	0.000167004	1	1	1	0	1519.81	12.1	21.5	30.2	24.2	22	16.4	12.8	11.7	23.5	20.9
P49586	P49586 [356-367]	P49586 1xPhospho [S362]	FALSE	High	[R].AVTCDISEDEED.[-]	1xCarbamidomethyl [C4]; 1xPhospho [S7]; 1xTMT10plex [N-Term]	0.000167004	1	1	5	0	1691.66	25.6	18.6	16.9	14.3	8.2	18.1	27.5	22.7	13.3	7.5
Q3TEA8	Q3TEA8 [44-56]	Q3TEA8 1xPhospho [T51]	FALSE	High	[R].AVNSTRETPPKSK.[L]	1xPhospho [T8]; 1xTMT10plex [K]; 1xTMT10plex [N-Term]	0.000167004	1	1	4	2	1953.06	31.4	50.6	100.2	236.2	160.6	91.2	31.7	42.3	230.4	188.2
P43346	P43346 [8-20]	P43346 1xPhospho [S]	FALSE	High	[R].FCPSPSTSSEGTR.[I]	1xCarbamidomethyl [C2]; 1xPhospho [S]; 1xTMT10plex [N-Term]	0.000167004	1	1	9	0	1721.74	255.5	253.7	238.2	264.8	283.9	157.4	191.6	186.7	110.7	135.8
Q3TEA8	Q3TEA8 [44-54]	Q3TEA8 1xPhospho [T/S]	FALSE	High	[R].AVNSTRETPPK.[S]	1xPhospho [T/S]; 1xTMT10plex [N-Term]	0.000167004	1	1	16	1	1508.77	128.9	219.1	500.1	479	553.1	254.8	135.2	169	408.3	454.3
E9Q0S6	E9Q0S6 [1353-1369]	E9Q0S6 1xPhospho [S1363]	FALSE	High	[R].AVNPTMAAPGSPSLSHR.[Q]	1xPhospho [S11]; 1xOxidation [M6]; 1xTMT10plex [N-Term]	0.000167004	1	1	4	0	2017.97	51.3	58.7	32	25.3	35.1	58.2	82	75.3	45.1	43.6
Q6PIJ4	Q6PIJ4 [1277-1290]	Q6PIJ4 1xPhospho [S1288]	FALSE	High	[K].AVSTVVVTTAPSPK.[Q]	1xPhospho [S12]; 1xTMT10plex [K14]; 1xTMT10plex [N-Term]	0.000167004	1	1	1	0	1895.07	20.9	18.6	10.9	12.2	9.6	16.6	15.4	15.7	7.6	7.9
Q60855	Q60855 [308-318]	Q60855 1xPhospho [S313]	FALSE	High	[K].EYPDQSPVLQR.[M]	1xPhospho [S6]; 1xTMT10plex [N-Term]	0.000167004	1	1	3	0	1640.79	32.1	25.1	13	22.6	25.5	26.6	27.9	26.9	16.3	26.1
Q8R3Q0	Q8R3Q0 [301-321]	Q8R3Q0 1xPhospho [S311]	FALSE	High	[R].AYSPLGGGAGSYCASSNADSR.[T]	1xCarbamidomethyl [C13]; 1xPhospho [S11]; 1xTMT10plex [N-Term]	0.000167004	1	1	2	0	2357.01	33	30.1	17.2	15.5	9.1	13.5	23.1	22.5	14.7	8.9
Q71FD5	Q71FD5 [16-37]	Q71FD5 1xPhospho [S/Y]	FALSE	High	[R].AYSGSDLPSGTGSGGGGADGAR.[A]	1xPhospho [S/Y]; 1xTMT10plex [N-Term]	0.000167004	1	1	7	0	2205.96	23.4	24.9	20	24.7	19.2	32.6	25.9	26	29.7	22.9
P53564	P53564 [1257-1267]	P53564 1xPhospho [S1265]	FALSE	High	[R].AYQQKPYPSPK.[T]	1xPhospho [S9]; 1xTMT10plex [K5]; 1xTMT10plex [N-Term]	0.000167004	1	1	2	0	1844.97	31.2	101.2	119.8	126.4	81	67.8	37.6	36.5	81.3	78.6
O54957	O54957 [194-207]	O54957 1xPhospho [S199]	FALSE	High	[R].EYVNVSPEQQPVTR.[A]	1xPhospho [S6]; 1xTMT10plex [N-Term]	0.000167004	1	1	19	0	1954.95	192.6	174.3	159.9	135.3	166.4	130.8	142.4	149.5	149.3	145.7
O88587	O88587 [253-265]	O88587 1xPhospho [S]	FALSE	High	[K].AVYQGPGSSPVKS.[-]	1xPhospho [S]; 1xTMT10plex [K12]; 1xTMT10plex [N-Term]	0.000167004	1	1	6	1	1814.95	27.5	21.2	10.6	8.9	8	19.2	24	18.7	13.3	7.5
Q8BVK9	Q8BVK9 [210-223]	Q8BVK9 1xPhospho [S214]	FALSE	High	[R].EMPHSPSGPESVVK.[D]	1xPhospho [S5]; 1xTMT10plex [K14]; 1xTMT10plex [N-Term]	0.000167004	1	1	6	0	2019	59	67.4	33	24.1	18.5	47.9	48.6	50.1	46.2	23.3
Q8BVK9	Q8BVK9 [210-223]	Q8BVK9 1xPhospho [S214]	FALSE	High	[R].EMPHSPSGPESVVK.[D]	1xPhospho [S5]; 1xOxidation [M2]; 1xTMT10plex [K14]; 1xTMT10plex [N-Term]	0.000167004	1	1	7	0	2035	218.5	189.4	115	89	60.9	124.3	143.2	146.2	105.3	74.2
O70318	O70318 [696-707]	O70318 1xPhospho [S698]	FALSE	High	[K].EMSPGHGPGETR.[K]	1xPhospho [S3]; 1xTMT10plex [N-Term]	0.000167004	1	1	2	0	1563.68	16.8	16.2	13.9	12.3	18.7	14.2	17.6	12.7	15.7	18.8
Q6DFW4	Q6DFW4 [505-524]	Q6DFW4 2xPhospho [S509; S516]	FALSE	High	[K].EEPLSEEEPCTSTAVPSPEK.[K]	1xCarbamidomethyl [C10]; 2xPhospho [S5; S12]; 1xTMT10plex [K20]; 1xTMT10plex [N-Term]	0.000167004	1	1	10	0	2834.25	185.5	145.3	67.7	55.3	36.3	62.4	106.2	90.7	34.9	27.8
Q6DFW4	Q6DFW4 [505-524]	Q6DFW4 1xPhospho [S509]	FALSE	High	[K].EEPLSEEEPCTSTAVPSPEK.[K]	1xCarbamidomethyl [C10]; 1xPhospho [S5]; 1xTMT10plex [K20]; 1xTMT10plex [N-Term]	0.000167004	1	1	3	0	2754.28	101.2	87.4	45.3	35.8	9.4	63.8	64.8	62	24.7	19.7
Q61687	Q61687 [907-917]	Q61687 1xPhospho [S912]	FALSE	High	[K].EENVNSPEDKR.[V]	1xPhospho [S6]; 1xTMT10plex [K10]; 1xTMT10plex [N-Term]	0.000167004	1	1	9	1	1854.9	364.9	315.2	136.5	131	92.4	175.6	249.6	187.2	106.9	76.2
Q61687	Q61687 [907-917]	Q61687 1xPhospho [S912]	FALSE	High	[K].EENVNSPEDKR.[V]	1xPhospho [S6]; 1xTMT10plex [N-Term]	0.000167004	1	1	3	1	1625.74	11.3	33.6	96	79.4	98.5	37.4	14.5	20.4	46.4	74.2
Q9Z0P4	Q9Z0P4 [354-373]	Q9Z0P4 1xPhospho [S365]	FALSE	High	[K].EENQTGPTTTPSDTQDLDMK.[K]	1xPhospho [S12]; 1xOxidation [M19]; 1xTMT10plex [N-Term]	0.000167004	1	1	1	0	2533.09	17.5	15.6	16.4	15	28.8	19.2	25.9	21.9	14.2	18.4
Q8BVK9	Q8BVK9 [210-223]	Q8BVK9 1xPhospho [S214]	FALSE	High	[R].EMPHSPSGPESVVK.[D]	1xPhospho [S5]; 1xOxidation [M2]; 1xTMT10plex [N-Term]	0.000167004	1	1	2	0	1805.83	10.8	13.9	32.5	25.6	29.3	14.8	11.4	14.8	24.9	29.6
Q8BVK9	Q8BVK9 [210-223]	Q8BVK9 1xPhospho [S214]	FALSE	High	[R].EMPHSPSGPESVVK.[D]	1xPhospho [S5]; 1xTMT10plex [N-Term]	0.000167004	1	1	4	0	1789.84	11.2	14.4	24.7	19.5	22.9	22.5	12.7	19.3	23.7	27.8
Q9WTU0	Q9WTU0 [470-482]	Q9WTU0 2xPhospho [T478; S/T]	FALSE	High	[K].EEPPSPVETTPPR.[S]	2xPhospho [T9; S/T]; 1xTMT10plex [N-Term]	0.000167004	1	1	6	0	1824.8	37.2	21.4	19.4	12.8	15.4	11.6	10.7	12.8	18.5	5.5
B2RRE7	B2RRE7 [1014-1028]	B2RRE7 1xPhospho [S1016]	FALSE	High	[K].EESSEDENEVSNILR.[S]	1xPhospho [S3]; 1xTMT10plex [N-Term]	0.000167004	1	1	1	0	2058.91	18.2	21.1	19	13.4	15.9	14.9	15.6	15.4	11.2	13
P11031	P11031 [6-23]	P11031 1xPhospho [S]	FALSE	High	[K].ELVSSSSSGSDSDSEVEK.[K]	1xPhospho [S]; 1xTMT10plex [K18]; 1xTMT10plex [N-Term]	0.000167004	1	1	2	0	2367.09	61.3	56.8	36.6	35.8	26.2	41.4	36.2	41.4	33.2	23.5
Q70IV5	Q70IV5 [1072-1093]	Q70IV5 1xPhospho [S]	FALSE	High	[R].ELYSPSGERDDAGQVSPSSDQR.[V]	1xPhospho [S]; 1xTMT10plex [N-Term]	0.000167004	1	1	2	1	2689.19	15.5	17.1	21.4	20.7	29	30.2	15.9	25.7	21.4	28.6
P14869	P14869 [302-317]	P14869 1xPhospho [S307]	FALSE	High	[K].EESEESDEDMGFGLFD.[-]	1xPhospho [S6]; 1xOxidation [M10]; 1xTMT10plex [N-Term]	0.000167004	1	1	4	0	2160.8	34.4	30.3	27.4	33.6	30.4	18.7	16.9	28.7	27	31.8
Q8BK35	Q8BK35 [296-315]	Q8BK35 1xPhospho [S305]	FALSE	High	[R].EMCEGLLEESDGEDEHEAGR.[A]	1xCarbamidomethyl [C3]; 1xPhospho [S10]; 1xOxidation [M2]; 1xTMT10plex [N-Term]	0.000167004	1	1	3	0	2617.03	43.6	35.5	34.7	35.8	43.1	33.9	53.5	29.9	35.8	29.4
Q7TNV0	Q7TNV0 [31-52]	Q7TNV0 1xPhospho [S33]	FALSE	High	[R].EESEEEEEDDEDDDEEDEEEEK.[E]	1xPhospho [S3]; 1xTMT10plex [K22]; 1xTMT10plex [N-Term]	0.000167004	1	1	2	0	3269.19	82.4	4.6	78.4	40.6	25.7	2.9	21.6	54.9	13.3	70.5
E9Q5F9	E9Q5F9 [747-758]	E9Q5F9 1xPhospho [S753]	FALSE	High	[R].EMEPLLSPHHDK.[L]	1xPhospho [S7]; 1xOxidation [M2]; 1xTMT10plex [N-Term]	0.000167004	1	1	1	0	1757.81	13.2	12	17	16.1	17.8	11	16.2	12.3	14.9	17.2
P36916	P36916 [45-61]	P36916 1xPhospho [S51]	FALSE	High	[R].EEQTDTSDGESVTHHIR.[R]	1xPhospho [S7]; 1xTMT10plex [N-Term]	0.000167004	1	1	2	0	2249.99	18.2	27.3	20.8	28.7	19.9	21.8	18.1	21.1	14.4	11.8
Q7TPW1	Q7TPW1 [12-25]	Q7TPW1 1xPhospho [S16]	FALSE	High	[K].EMLASDDEEESSPK.[I]	1xPhospho [S5]; 1xOxidation [M2]; 1xTMT10plex [K14]; 1xTMT10plex [N-Term]	0.000167004	1	1	2	0	2120.93	35.9	30	15.1	15	12.4	94.6	47.1	115.9	30.8	51.1
Q9Z2D6	Q9Z2D6 [470-482]	Q9Z2D6 1xPhospho [T477]	FALSE	High	[R].EEPVDSRTPVTER.[V]	1xPhospho [T8]; 1xTMT10plex [N-Term]	0.000167004	1	1	1	1	1823.87	12.6	13.8	15.1	19.5	20.1	22.4	27.7	21.5	24.7	22.1
Q9D6Z1	Q9D6Z1 [532-548]	Q9D6Z1 1xPhospho [S/T]	FALSE	High	[K].EEVASEPEEAASPTTPK.[K]	1xPhospho [S/T]; 1xTMT10plex [K17]; 1xTMT10plex [N-Term]	0.000167004	1	1	17	0	2310.12	114.3	94.6	38.9	35.7	19.4	57.2	69.5	71.5	42	34.6
Q8BI84	Q8BI84 [1909-1922]	Q8BI84 1xPhospho [S1915]	FALSE	High	[R].EEAKPASPSSVQDR.[S]	1xPhospho [S7]; 1xTMT10plex [K4]; 1xTMT10plex [N-Term]	0.000167004	1	1	2	0	2039.02	87.9	78.6	47.1	39.8	27.9	60.2	77.6	63.7	40	30.2
Q8BI84	Q8BI84 [1909-1922]	Q8BI84 1xPhospho [S1915]	FALSE	High	[R].EEAKPASPSSVQDR.[S]	1xPhospho [S7]; 1xTMT10plex [N-Term]	0.000167004	1	1	5	0	1809.86	7.9	21.1	51.9	49.4	50.1	29.6	7.5	14	36.7	47.8
P10711	P10711 [92-104]	P10711 1xPhospho [S100]	FALSE	High	[K].EPAISSQNSPEAR.[E]	1xPhospho [S9]; 1xTMT10plex [N-Term]	0.000167004	1	1	7	0	1694.79	72.4	62.6	62.2	40.6	47.5	29.1	34.5	25.1	35.5	41.1
P14685	P14685 [37-52]	P14685 1xPhospho [T46]	FALSE	High	[K].EEAAAGSGSTGEGDGK.[A]	1xPhospho [T10]; 1xTMT10plex [K16]; 1xTMT10plex [N-Term]	0.000167004	1	1	1	0	1960.89	18.3	12.8	19.3	12.8	5.4	14.7	17.6	13.6	14.5	12.2
Q99JF8	Q99JF8 [120-135]	Q99JF8 1xPhospho [S129]	FALSE	High	[K].EDTDQEEKASNEDVTK.[A]	1xPhospho [S10]; 1xTMT10plex [K16]; 1xTMT10plex [N-Term]	0.000167004	1	1	4	1	2376.09	23.6	74.2	58.2	48.5	40.5	47.8	6.6	21.1	40.5	38.7
P97302	P97302 [378-393]	P97302 1xPhospho [S390]	FALSE	High	[K].EDSSSLASEDRSSVER.[E]	1xPhospho [S13]; 1xTMT10plex [N-Term]	0.000167004	1	1	3	1	2062.91	130	149.6	132	138.7	140	109.8	126.6	103.1	120	101.9
Q9WTX2	Q9WTX2 [16-25]	Q9WTX2 1xPhospho [S18]	FALSE	High	[R].EDSGTFSLGK.[M]	1xPhospho [S3]; 1xTMT10plex [K10]; 1xTMT10plex [N-Term]	0.000167004	1	1	8	0	1578.78	232.1	191.3	81.1	84.3	70.7	187.1	278.5	244.6	142	75
P97825	P97825 [75-84]	P97825 1xPhospho [S79]	FALSE	High	[R].EDSESPGTQR.[S]	1xPhospho [S5]; 1xTMT10plex [N-Term]	0.000167004	1	1	1	0	1414.6	31.5	20.4	22.6	15.6	13.6	12	13.2	9.8	12.3	18
Q8K1J5	Q8K1J5 [254-271]	Q8K1J5 1xPhospho [S269]	FALSE	High	[R].EDGIDAVEVAADRPGSPR.[S]	1xPhospho [S16]; 1xTMT10plex [N-Term]	0.000167004	1	1	9	0	2163.03	117.4	126	110.2	121.7	121.5	106.1	110.6	119.9	107.7	102.3
P51612	P51612 [89-99]	P51612 1xPhospho [S93]	FALSE	High	[K].EEALSDGDDFR.[D]	1xPhospho [S5]; 1xTMT10plex [N-Term]	0.000167004	1	1	1	0	1562.66	44.5	32.6	22.4	12.2	15.2	18.6	20.7	32	14.7	16.4
Q6P4T2	Q6P4T2 [222-237]	Q6P4T2 1xPhospho [S225]	FALSE	High	[R].EEASDDDMEGDEAVVR.[C]	1xPhospho [S4]; 1xOxidation [M8]; 1xTMT10plex [N-Term]	0.000167004	1	1	3	0	2091.83	75.6	75.8	61.8	35.5	41.2	43.5	55.1	42.7	27.3	29.8
Q8BU14	Q8BU14 [369-392]	Q8BU14 1xPhospho [T375]	FALSE	High	[K].EELEQQTDGDCDEEDDDKDGEVPK.[S]	1xCarbamidomethyl [C11]; 1xPhospho [T7]; 2xTMT10plex [K18; K24]; 1xTMT10plex [N-Term]	0.000167004	1	1	2	1	3562.55	317.3	153.7	66.4	53.1	41.9	136.4	358.8	272.6	52.4	32.6
Q8BP27	Q8BP27 [63-78]; [79-94]; [95-110]	Q8BP27 1xPhospho [S67]; 1xPhospho [S83]; 1xPhospho [S99]	FALSE	High	[R].ENPPSPPTSPAAPQPR.[E]	1xPhospho [S5]; 1xTMT10plex [N-Term]	0.000167004	1	1	15	0	1951.95	61.7	46.6	43.1	41.6	45.2	46.2	56.6	61.7	48.3	38.7
P26369	P26369 [71-81]	P26369 1xPhospho [S79]	FALSE	High	[K].EEHGGLIRSPR.[H]	1xPhospho [S9]; 1xTMT10plex [N-Term]	0.000167004	1	1	57	1	1559.79	1164.7	1141.6	1375.1	1084.7	1453.4	913.2	931.5	895.2	948.8	1110.4
P17095	P17095 [93-107]	P17095 1xPhospho [S]	FALSE	High	[K].EEEEGISQESSEEEQ.[-]	1xPhospho [S]; 1xTMT10plex [N-Term]	0.000167004	1	1	3	0	2047.81	28.3	21.9	29.9	12.9	15.7	17.5	18.5	14.9	20.1	18.6
E9PVX6	E9PVX6 [3017-3027]	E9PVX6 1xPhospho [T3021]	FALSE	High	[R].ENPVTPDQNSR.[Y]	1xPhospho [T5]; 1xTMT10plex [N-Term]	0.000167004	1	1	5	0	1565.72	116.6	120.7	110.8	104.1	94.6	80.8	86.3	101.1	74.5	82.3
P70399	P70399 [541-558]	P70399 1xPhospho [S552]	FALSE	High	[R].ENTQIDDTEPLSPVSNSK.[L]	1xPhospho [S12]; 1xTMT10plex [K18]; 1xTMT10plex [N-Term]	0.000167004	1	1	2	0	2512.22	117.9	68.3	41.4	41.3	28.8	56.4	71.6	65.7	48.4	25.9
Q64707	Q64707 [414-427]	Q64707 1xPhospho [S418]	FALSE	High	[R].EEDSSPGPQSQSHR.[T]	1xPhospho [S5]; 1xTMT10plex [N-Term]	0.000167004	1	1	1	0	1849.79	34.6	28.5	32	21.1	31.1	30.4	31	23.5	29.9	29.2
Q9R020	Q9R020 [110-129]	Q9R020 1xPhospho [S120]	FALSE	High	[R].ENVEYIEREESDGEYDEFGR.[K]	1xPhospho [S11]; 1xTMT10plex [N-Term]	0.000167004	1	1	1	1	2774.17	12.7	16.4	15.6	17.1	19	18.7	16.6	15	16.1	15.4
P58802	P58802 [12-23]	P58802 1xPhospho [S18]	FALSE	High	[R].EPAAGGSLSGTR.[E]	1xPhospho [S7]; 1xTMT10plex [N-Term]	0.000167004	1	1	1	0	1411.68	21	17.9	23.9	21	25	31.1	24.2	26.8	22.3	23.1
Q80XU3	Q80XU3 [207-219]	Q80XU3 1xPhospho [S214]	FALSE	High	[K].EEDEEAESPPEKK.[S]	1xPhospho [S8]; 1xTMT10plex [K12]; 1xTMT10plex [N-Term]	0.000167004	1	1	1	1	2054.96	33	48	39.6	15.8	23.4	21	8.1	10	58.3	30.6
Q9D6Z1	Q9D6Z1 [532-548]	Q9D6Z1 2xPhospho [S536; S543]	FALSE	High	[K].EEVASEPEEAASPTTPK.[K]	2xPhospho [S5; S12]; 1xTMT10plex [K17]; 1xTMT10plex [N-Term]	0.000167004	1	1	15	0	2390.08	303.4	203.9	138.8	104.4	70.4	144.5	181.2	170.4	117.4	78.2
Q91YE5	Q91YE5 [1165-1177]	Q91YE5 1xPhospho [S1174]	FALSE	High	[R].ELTGSNASTSPAR.[S]	1xPhospho [S10]; 1xTMT10plex [N-Term]	0.000167004	1	1	1	0	1599.76	37.9	57.5	62.7	52.5	49.4	33.4	33.7	27.2	36.8	42.6
Q9D6Z1	Q9D6Z1 [532-549]	Q9D6Z1 2xPhospho [S536; S543]	FALSE	High	[K].EEVASEPEEAASPTTPKK.[K]	2xPhospho [S5; S12]; 2xTMT10plex [K17; K18]; 1xTMT10plex [N-Term]	0.000167004	1	1	4	1	2747.34	179.4	127	41.9	44	32.3	77.5	159.4	143.7	42.9	27.2
Q9WTU0	Q9WTU0 [468-482]	Q9WTU0 1xPhospho [S/T]	FALSE	High	[R].EKEEPPSPVETTPPR.[S]	1xPhospho [S/T]; 1xTMT10plex [K2]; 1xTMT10plex [N-Term]	0.000167004	1	1	6	1	2231.14	303.4	263	147	122	94.6	197.2	216.1	204.8	143.5	102.1
Q9WTU0	Q9WTU0 [468-482]	Q9WTU0 2xPhospho [T478; S/T]	FALSE	High	[R].EKEEPPSPVETTPPR.[S]	2xPhospho [T11; S/T]; 1xTMT10plex [N-Term]	0.000167004	1	1	10	1	2081.94	28.4	27.8	73.3	49.7	83.6	28	26.1	18.6	41.7	48.8
Q9JIK5	Q9JIK5 [111-128]	Q9JIK5 1xPhospho [S118]	FALSE	High	[K].EIITEEPSEEEADMPKPK.[K]	1xPhospho [S8]; 1xOxidation [M14]; 1xTMT10plex [K16]; 1xTMT10plex [N-Term]	0.000167004	1	1	2	0	2626.26	23.9	35.1	48.9	60.2	43.5	35.4	24.6	26.4	33	41.7
Q9JIK5	Q9JIK5 [111-128]	Q9JIK5 1xPhospho [S118]	FALSE	High	[K].EIITEEPSEEEADMPKPK.[K]	1xPhospho [S8]; 1xOxidation [M14]; 2xTMT10plex [K16; K18]; 1xTMT10plex [N-Term]	0.000167004	1	1	1	0	2855.42	30.4	22.6	9.3	10.4	4.2	15.7	20.7	21.8	3.8	6.7
Q9WTU0	Q9WTU0 [468-482]	Q9WTU0 1xPhospho [S/T]	FALSE	High	[R].EKEEPPSPVETTPPR.[S]	1xPhospho [T/S]; 1xTMT10plex [N-Term]	0.000167004	1	1	3	1	2001.97	38.8	31.3	38.4	37.8	37.7	40.2	33.9	35.5	28	38.9
Q3UQU0	Q3UQU0 [559-568]	Q3UQU0 1xPhospho [S567]	FALSE	High	[R].EHPPPGSPSR.[L]	1xPhospho [S9]; 1xTMT10plex [N-Term]	0.000167004	1	1	4	0	1369.65	42.3	39.9	72.2	66.9	69.5	46.7	48	39.4	63	69.9
Q1HFZ0	Q1HFZ0 [712-733]	Q1HFZ0 1xPhospho [S723]	FALSE	High	[K].EGVILTNENAASPEQPGDEDAK.[Q]	1xPhospho [S12]; 1xTMT10plex [K22]; 1xTMT10plex [N-Term]	0.000167004	1	1	4	0	2822.35	31.3	23.2	20.3	17.1	13.6	15.7	25.4	18.3	18.5	11.5
P11499	P11499 [222-234]	P11499 1xPhospho [S226]	FALSE	High	[R].EKEISDDEAEEEK.[G]	1xPhospho [S5]; 1xTMT10plex [K2]; 1xTMT10plex [N-Term]	0.000167004	1	1	1	1	2088.96	81.7	43.2	24.4	20.4	11.9	24.3	5.3	14.8	77	15.2
Q8K4R9	Q8K4R9 [58-73]	Q8K4R9 1xPhospho [S70]	FALSE	High	[R].ELGNIHETSQDLSPEK.[A]	1xPhospho [S13]; 1xTMT10plex [N-Term]	0.000167004	1	1	2	0	2106	11.3	18.5	31.9	27.9	26.2	18.1	13.1	14.6	14.9	24.3
Q9QY81	Q9QY81 [1836-1846]	Q9QY81 1xPhospho [S/T]	FALSE	High	[R].ELASPLALTPR.[A]	1xPhospho [S/T]; 1xTMT10plex [N-Term]	0.000167004	1	1	27	0	1476.8	431.6	470.9	633	486.4	565.5	423.4	454.8	443.3	420.8	404.5
Q8K4I3	Q8K4I3 [215-226]	Q8K4I3 1xPhospho [S]	FALSE	High	[R].EIKPSERPLSPK.[A]	1xPhospho [S]; 1xTMT10plex [N-Term]	0.000167004	1	1	8	0	1689.91	70	81.8	144.5	168.7	250.4	128.1	119	114.7	168.1	208.5
Q9QYE3	Q9QYE3 [321-341]	Q9QYE3 1xPhospho [S328]	FALSE	High	[R].ELAGNTSSPPLSPGRPSPMQR.[L]	1xPhospho [S8]; 1xOxidation [M19]; 1xTMT10plex [N-Term]	0.000167004	1	1	1	0	2504.22	21.6	14.6	13.2	22.1	22	21.1	25.4	28	25.8	22.7
Q99PV8	Q99PV8 [369-384]	Q99PV8 2xPhospho [S381; S/T]	FALSE	High	[R].ELAGNSSTPPPVSPGR.[G]	2xPhospho [S13; S/T]; 1xTMT10plex [N-Term]	0.000167004	1	1	13	0	1954.89	25.3	36.2	34.5	37.2	30.4	13.5	16.5	11.5	27.7	35.1
Q99PV8	Q99PV8 [369-384]	Q99PV8 1xPhospho [S/T]	FALSE	High	[R].ELAGNSSTPPPVSPGR.[G]	1xPhospho [S/T]; 1xTMT10plex [N-Term]	0.000167004	1	1	19	0	1874.92	62.8	73.3	75.7	68.1	61.8	53.6	53.4	54.7	70.9	53.9
Q52KI8	Q52KI8 [218-229]	Q52KI8 1xPhospho [S220]	FALSE	High	[K].EKSPELPEPSVR.[M]	1xPhospho [S3]; 1xTMT10plex [K2]; 1xTMT10plex [N-Term]	0.000167004	1	1	20	1	1906.01	1181.6	1169.2	615.4	590.6	426	731.9	969.3	846.1	655.3	519.3
Q52KI8	Q52KI8 [218-229]	Q52KI8 1xPhospho [S220]	FALSE	High	[K].EKSPELPEPSVR.[M]	1xPhospho [S3]; 1xTMT10plex [N-Term]	0.000167004	1	1	26	1	1676.85	200.3	205.7	268.9	302.4	307.8	192.1	191.8	193.7	268.2	282.1
Q9WU62	Q9WU62 [48-58]	Q9WU62 1xPhospho [S50]	FALSE	High	[R].EFSNEPELMPK.[T]	1xPhospho [S3]; 1xOxidation [M9]; 1xTMT10plex [K11]; 1xTMT10plex [N-Term]	0.000167004	1	1	2	0	1874.9	62	62.1	29	29.3	21.1	42.4	44.4	53	21.3	23.5
Q9EQU5	Q9EQU5 [154-166]	Q9EQU5 1xPhospho [S160]	FALSE	High	[K].EFHLNESGDPSSK.[S]	1xPhospho [S7]; 1xTMT10plex [K13]; 1xTMT10plex [N-Term]	0.000167004	1	1	1	0	1984.94	25.7	22.7	15.9	14.7	16.9	18.1	26.4	22.9	20.8	15.4
O70439	O70439 [72-84]	O70439 1xPhospho [S/T]	FALSE	High	[K].EFGSLPTTPSEQR.[Q]	1xPhospho [S/T]; 1xTMT10plex [N-Term]	0.000167004	1	1	7	0	1757.83	59.7	37.6	34.2	39.4	43.5	50.9	63.2	59.6	44.6	34.6
O55143	O55143 [656-666]	O55143 1xPhospho [S]	FALSE	High	[R].EFDELSPSAQR.[D]	1xPhospho [S]; 1xTMT10plex [N-Term]	0.000167004	1	1	13	0	1587.73	180.7	205.2	205.6	249	233.8	226.8	243.2	320	268.6	285.3
Q64518	Q64518 [657-667]	Q64518 1xPhospho [S662]	FALSE	High	[R].EFDDLSPEQQR.[Q]	1xPhospho [S6]; 1xTMT10plex [N-Term]	0.000167004	1	1	2	0	1672.74	67.2	65.8	54.7	53.7	48.4	39.5	53.3	49.4	48.6	42.4
Q08943	Q08943 [664-677]	Q08943 1xPhospho [S]	FALSE	High	[K].EFVSSDESSSGENK.[S]	1xPhospho [S]; 1xTMT10plex [K14]; 1xTMT10plex [N-Term]	0.000167004	1	1	3	0	2039.92	60.9	45.3	28	24.5	26.7	28.7	57	44.8	31.6	21.3
P11499	P11499 [224-234]	P11499 1xPhospho [S226]	FALSE	High	[K].EISDDEAEEEK.[G]	1xPhospho [S3]; 1xTMT10plex [N-Term]	0.000167004	1	1	1	0	1602.66	30.1	7.9	14.4	22	22.9	8.2	8.2	4.2	37.4	13.4
P53986	P53986 [454-469]	P53986 2xPhospho [S461; T462]	FALSE	High	[R].EGKEDEASTDVDEKPK.[E]	2xPhospho [S8; T9]; 1xTMT10plex [K3]; 1xTMT10plex [N-Term]	0.000167004	1	1	4	1	2395.07	26.7	73.7	117.8	106.4	109.1	92	35.3	43.2	142.5	121.4
P53986	P53986 [454-469]	P53986 1xPhospho [S/T]	FALSE	High	[R].EGKEDEASTDVDEKPK.[E]	1xPhospho [S/T]; 1xTMT10plex [K]; 1xTMT10plex [N-Term]	0.000167004	1	1	6	1	2315.11	53.8	104.3	250.5	236.8	201.5	120.9	48.6	55.4	224	241.7
P53986	P53986 [454-469]	P53986 1xPhospho [S461]	FALSE	High	[R].EGKEDEASTDVDEKPK.[E]	1xPhospho [S8]; 1xTMT10plex [N-Term]	0.000167004	1	1	1	1	2085.94	5.2	9.8	37.5	19.8	31.1	5.8	6.5	5.3	19	23.9
Q61233	Q61233 [254-263]	Q61233 1xPhospho [S257]	FALSE	High	[R].EGESLEDLMK.[L]	1xPhospho [S4]; 1xOxidation [M9]; 1xTMT10plex [K10]; 1xTMT10plex [N-Term]	0.000167004	1	1	12	0	1704.82	324.6	181	110.1	95.4	81.7	173.8	267.3	211.9	102.9	91.2
Q61233	Q61233 [254-263]	Q61233 1xPhospho [S257]	FALSE	High	[R].EGESLEDLMK.[L]	1xPhospho [S4]; 1xTMT10plex [K10]; 1xTMT10plex [N-Term]	0.000167004	1	1	3	0	1688.82	175.3	113.2	47.3	48.3	37	85.5	140.6	148.7	50.2	45.6
Q9DBN9	Q9DBN9 [141-153]	Q9DBN9 1xPhospho [S]	FALSE	High	[K].EGEGSLRPSSPQR.[V]	1xPhospho [S]; 1xTMT10plex [N-Term]	0.000167004	1	1	2	0	1708.82	38.1	34.6	23.9	30.6	32.8	33.9	36.2	31.9	25.3	35.1
O55022	O55022 [173-192]	O55022 1xPhospho [S/Y/T]	FALSE	High	[K].EGEEPTVYSDDEEPKDETAR.[K]	1xPhospho [S/Y/T]; 1xTMT10plex [K15]; 1xTMT10plex [N-Term]	0.000167004	1	1	19	1	2834.27	959.7	647.1	324.5	309.3	211.8	633.7	1249.8	1074	480.8	305.2
O55022	O55022 [173-192]	O55022 1xPhospho [Y/S]	FALSE	High	[K].EGEEPTVYSDDEEPKDETAR.[K]	1xPhospho [Y/S]; 1xTMT10plex [N-Term]	0.000167004	1	1	19	1	2605.1	99.8	171.7	251.8	233.1	277.6	194.7	110.1	141.5	255.6	261.6
O55022	O55022 [173-187]	O55022 1xPhospho [S/Y]	FALSE	High	[K].EGEEPTVYSDDEEPK.[D]	1xPhospho [S/Y]; 1xTMT10plex [K15]; 1xTMT10plex [N-Term]	0.000167004	1	1	5	0	2262.01	39.4	9.3	7.5	7.4	5.4	9.6	19.5	11.2	11.2	10.7
P98191	P98191 [23-46]	P98191 1xPhospho [T36]	FALSE	High	[R].EGEAAGGDHETESTSDKETDIDDR.[Y]	1xPhospho [T14]; 1xTMT10plex [K17]; 1xTMT10plex [N-Term]	0.000167004	1	1	1	1	3102.34	43.6	25.6	19.4	20.7	15.2	35.5	79.8	54.1	30.4	16.2
P98191	P98191 [23-46]	P98191 1xPhospho [S37]	FALSE	High	[R].EGEAAGGDHETESTSDKETDIDDR.[Y]	1xPhospho [S15]; 1xTMT10plex [N-Term]	0.000167004	1	1	1	1	2873.18	4	16.1	22.6	18.7	32.8	26.4	5.7	12.1	29.1	26.7
Q9Z277	Q9Z277 [182-193]	Q9Z277 1xPhospho [S189]	FALSE	High	[K].EDEGRRESINDR.[A]	1xPhospho [S8]; 1xTMT10plex [N-Term]	0.000167004	1	1	1	2	1784.81	46	109.5	99.6	103.8	105.1	73.4	75.2	70.4	90.6	74.4
Q99NB9	Q99NB9 [302-315]	Q99NB9 1xPhospho [T]	FALSE	High	[R].DTPGHGSGWAETPR.[T]	1xPhospho [T]; 1xTMT10plex [N-Term]	0.000167004	1	1	2	0	1776.79	16.9	18.3	14.4	13.8	20.1	11.3	14.8	13.3	11.1	14.6
Q6NS46	Q6NS46 [1464-1477]	Q6NS46 1xPhospho [S]	FALSE	High	[R].ERQESESEQELVNK.[R]	1xPhospho [S]; 1xTMT10plex [K14]; 1xTMT10plex [N-Term]	0.000167004	1	1	2	1	2243.1	41.6	53	21.1	25.6	18.5	35.3	39.7	46	22	16
Q8C5N3	Q8C5N3 [825-835]	Q8C5N3 1xPhospho [S829]	FALSE	High	[R].ERRDSFSENEK.[Q]	1xPhospho [S5]; 1xTMT10plex [K11]; 1xTMT10plex [N-Term]	0.000167004	1	1	4	2	1934.94	130.4	195	94.2	113.4	80.5	135.7	174.2	141	109.1	80.6
Q7TSC1	Q7TSC1 [757-771]	Q7TSC1 1xPhospho [S761]	FALSE	High	[R].ERSDSGGSSSEPFER.[H]	1xPhospho [S5]; 1xTMT10plex [N-Term]	0.000167004	1	1	1	1	1935.83	12.9	19.3	27.1	30.6	24.3	31	23.5	28	29.4	29.4
Q8K327	Q8K327 [102-114]	Q8K327 1xPhospho [S]	FALSE	High	[K].DTESGKSPSPPER.[Q]	1xPhospho [S]; 1xTMT10plex [N-Term]	0.000167004	1	1	3	1	1695.78	32.7	43.8	91.4	80	86.1	64.5	34	48.8	81.8	96.9
Q3U3C9	Q3U3C9 [824-835]	Q3U3C9 2xPhospho [S826; S828]	FALSE	High	[R].ERSPSPPAVQCK.[R]	1xCarbamidomethyl [C11]; 2xPhospho [S3; S5]; 1xTMT10plex [K12]; 1xTMT10plex [N-Term]	0.000167004	1	1	11	1	1973.93	163.6	168.4	96.5	123.4	74.7	132.8	144.9	144.3	110.5	96
Q0VBL3	Q0VBL3 [49-56]	Q0VBL3 1xPhospho [S51]	FALSE	High	[K].ERSPVKPK.[R]	1xPhospho [S3]; 1xTMT10plex [K8]; 1xTMT10plex [N-Term]	0.000167004	1	1	1	1	1478.85	18.3	118.8	340.2	279.6	210.4	137.1	12.7	30.1	237.3	219
P55194	P55194 [524-537]	P55194 1xPhospho [S535]	FALSE	High	[R].ERTEADLPKPTSPK.[V]	1xPhospho [S12]; 1xTMT10plex [N-Term]	0.000167004	1	1	7	1	1877.96	48.2	48.4	100.2	124.4	171.6	58.9	47.5	50	118.6	155.6
P55194	P55194 [524-537]	P55194 1xPhospho [S535]	FALSE	High	[R].ERTEADLPKPTSPK.[V]	1xPhospho [S12]; 1xTMT10plex [K9]; 1xTMT10plex [N-Term]	0.000167004	1	1	2	1	2107.12	25.4	51.5	42	78	57.1	73.7	34.4	53.7	92.7	84.3
Q9Z0U1	Q9Z0U1 [417-428]	Q9Z0U1 1xPhospho [S421]	FALSE	High	[K].ERPSSREETSGR.[L]	1xPhospho [S5]; 1xTMT10plex [N-Term]	0.000167004	1	1	1	1	1699.8	22.5	29.2	26.5	36.7	34.6	27.4	31.2	27	47	43.4
P24161	P24161 [151-164]	P24161 1xPhospho [Y/T]	FALSE	High	[K].DTYDALHMQTLAPR.[-]	1xPhospho [Y/T]; 1xOxidation [M8]; 1xTMT10plex [N-Term]	0.000167004	1	1	3	0	1956.91	63	58.8	60.3	39.1	49.2	46	52.1	48.9	34.2	40.9
Q9WV02; Q91VM5	Q9WV02 [204-217]; Q91VM5 [201-214]	Q9WV02 1xPhospho [S208]; Q91VM5 1xPhospho [S205]	FALSE	High	[R].DVYLSPRDDGYSTK.[D]	1xPhospho [S5]; 1xTMT10plex [K14]; 1xTMT10plex [N-Term]	0.000167004	2	2	3	1	2154.05	21.8	28.6	16.2	67	36.7	72.9	106.3	119.9	62.3	47
Q9WV02; Q91VM5	Q9WV02 [204-217]; Q91VM5 [201-214]	Q9WV02 1xPhospho [S/Y]; Q91VM5 1xPhospho [S/Y]	FALSE	High	[R].DVYLSPRDDGYSTK.[D]	1xPhospho [S/Y]; 1xTMT10plex [N-Term]	0.000167004	2	2	4	1	1924.89	5.1	5.8	11.5	74.9	81.7	17.2	5.3	7.4	56	41.3
O55201	O55201 [651-666]	O55201 1xPhospho [S664]	FALSE	High	[R].DVTNLTVGGFTPMSPR.[I]	1xPhospho [S14]; 1xOxidation [M13]; 1xTMT10plex [N-Term]	0.000167004	1	1	11	0	2016.97	36.9	37	34.4	37.8	30.2	27.2	33.5	25.4	30.8	19.3
P23772	P23772 [159-176]	P23772 1xPhospho [S161]	FALSE	High	[K].DVSPDPSLSTPGSAGSAR.[Q]	1xPhospho [S3]; 1xTMT10plex [N-Term]	0.000167004	1	1	3	0	2009.94	17.5	20	10.3	12.5	12.9	11.3	17.3	10.7	12.6	9.9
O88665	O88665 [275-288]	O88665 1xPhospho [S279]	FALSE	High	[R].EREDSGDAETQAFR.[S]	1xPhospho [S5]; 1xTMT10plex [N-Term]	0.000167004	1	1	5	1	1919.83	33.4	42.2	48.5	58.3	55.7	33.6	43.3	34.7	39.8	49
Q8CH25	Q8CH25 [281-295]	Q8CH25 1xPhospho [S289]	FALSE	High	[K].DVQDAIAQSPEKEAK.[D]	1xPhospho [S9]; 1xTMT10plex [K]; 1xTMT10plex [N-Term]	0.000167004	1	1	2	1	2167.1	7	23.7	18.1	35.5	22.9	25.3	3.7	15.2	40.5	29.6
Q8CH25	Q8CH25 [281-292]	Q8CH25 1xPhospho [S289]	FALSE	High	[K].DVQDAIAQSPEK.[E]	1xPhospho [S9]; 1xTMT10plex [K12]; 1xTMT10plex [N-Term]	0.000167004	1	1	18	0	1838.93	284.2	230.2	104.8	103.8	55.9	140.7	233.1	190.7	100.7	67.3
Q8CH25	Q8CH25 [281-292]	Q8CH25 1xPhospho [S289]	FALSE	High	[K].DVQDAIAQSPEK.[E]	1xPhospho [S9]; 1xTMT10plex [N-Term]	0.000167004	1	1	8	0	1609.77	22.4	62.8	149.5	119.8	129.7	69.4	16.1	32.2	91.3	93
Q9QX47	Q9QX47 [1713-1725]	Q9QX47 1xPhospho [S1723]	FALSE	High	[K].ESAQAVAVALSPK.[E]	1xPhospho [S11]; 1xTMT10plex [N-Term]	0.000167004	1	1	19	0	1579.83	109.7	302.5	591.2	519.8	640.6	256.7	61	103.6	440.7	472.3
Q6NXI6	Q6NXI6 [385-400]	Q6NXI6 1xPhospho [S392]	FALSE	High	[R].DVEDMELSDVEDDGSK.[I]	1xPhospho [S8]; 1xOxidation [M5]; 1xTMT10plex [K16]; 1xTMT10plex [N-Term]	0.000167004	1	1	3	0	2337.01	134	89.1	37.4	33.6	18.5	51.4	88.4	74.9	32	19.5
Q61235	Q61235 [82-94]	Q61235 1xPhospho [S90]	FALSE	High	[R].GPAGEASASPPVR.[R]	1xPhospho [S9]; 1xTMT10plex [N-Term]	0.000167004	1	1	15	0	1504.74	601.7	558.7	655.6	753.1	882.1	955	889.3	982.3	1182.1	1187.2
E9PVX6	E9PVX6 [513-530]	E9PVX6 1xPhospho [S517]	FALSE	High	[K].ERPQSPGKQESPGITPPR.[T]	1xPhospho [S5]; 1xTMT10plex [N-Term]	0.000167004	1	1	4	1	2270.15	5.5	16.5	54.1	54.9	55.2	13.7	2.5	7.1	25.9	25.7
Q6P4S8	Q6P4S8 [1319-1338]	Q6P4S8 1xPhospho [S]	FALSE	High	[R].DSTEAPKPESSPEPPPGQGR.[T]	1xPhospho [S]; 1xTMT10plex [N-Term]	0.000167004	1	1	4	0	2372.1	42.6	30.6	40.1	35.7	43.8	31.9	35.9	16.2	42.4	30
Q8R2M2	Q8R2M2 [36-51]	Q8R2M2 1xPhospho [S39]	FALSE	High	[K].ESGSDGSTAESQPAEK.[Q]	1xPhospho [S4]; 1xTMT10plex [K16]; 1xTMT10plex [N-Term]	0.000167004	1	1	1	0	2117.96	32.4	37.8	22.7	28.8	19	33.1	35	36.4	25.1	26.5
Q8VDF2	Q8VDF2 [87-106]	Q8VDF2 2xPhospho [S91; S93]	FALSE	High	[R].DSELSDSDSGYGVGHSESDK.[S]	2xPhospho [S5; S7]; 1xTMT10plex [K20]; 1xTMT10plex [N-Term]	0.000167004	1	1	2	0	2689.1	51.4	26.3	15	12.9	14	15.3	28	24.8	10.4	10.1
Q3TKT4	Q3TKT4 [1383-1396]	Q3TKT4 1xPhospho [T/S]	FALSE	High	[R].DSEAGSSTPTTSTR.[S]	1xPhospho [T/S]; 1xTMT10plex [N-Term]	0.000167004	1	1	4	0	1705.75	109.7	100.9	76.9	80.4	66.9	80.2	107	86.6	82.3	73.8
Q5DTT3	Q5DTT3 [1422-1436]	Q5DTT3 1xPhospho [S1430]	FALSE	High	[K].ESLFLGPESPKGQDK.[L]	1xPhospho [S9]; 1xTMT10plex [K15]; 1xTMT10plex [N-Term]	0.000167004	1	1	1	1	2170.12	33.7	43.4	29.6	27.8	22.7	27.7	23.1	23.5	24.7	18.8
O70435	O70435 [242-255]	O70435 1xPhospho [S]	FALSE	High	[K].ESLKEEDESDDDNM.[-]	1xPhospho [S]; 1xOxidation [M14]; 1xTMT10plex [N-Term]	0.000167004	1	1	6	1	1980.75	10.8	43.5	115	140	202.9	55.4	7.6	15.6	109.8	135
P53349	P53349 [137-157]	P53349 1xPhospho [S142]	FALSE	High	[R].DSGARSPAGAEPPSAAAPSGR.[E]	1xPhospho [S6]; 1xTMT10plex [N-Term]	0.000167004	1	1	1	1	2218.05	12.2	14.3	22.4	22.4	24.6	12.8	14.8	21.8	11.2	20.1
O70435	O70435 [242-255]	O70435 1xPhospho [S250]	FALSE	High	[K].ESLKEEDESDDDNM.[-]	1xPhospho [S9]; 1xOxidation [M14]; 1xTMT10plex [K4]; 1xTMT10plex [N-Term]	0.000167004	1	1	11	1	2209.91	27.8	35.6	19.3	27.5	14.7	34.3	34.9	49.8	24.2	22.9
P53986	P53986 [212-219]	P53986 1xPhospho [S213]	FALSE	High	[K].ESLQEAGK.[S]	1xPhospho [S2]; 1xTMT10plex [K8]; 1xTMT10plex [N-Term]	0.000167004	1	1	1	0	1399.72	97.4	72.5	37.8	34.2	34.9	52.9	77.3	66.5	47.9	41.1
Q3U6K5	Q3U6K5 [419-435]	Q3U6K5 1xPhospho [S424]	FALSE	High	[R].DSAYDSDPEYSSFQRPR.[G]	1xPhospho [S6]; 1xTMT10plex [N-Term]	0.000167004	1	1	1	0	2329	16.9	18.9	9.4	11	9.8	16.6	17.3	20.4	21.1	8.9
Q80V24	Q80V24 [254-265]	Q80V24 1xPhospho [S259]	FALSE	High	[K].DSASSSPESASR.[R]	1xPhospho [S6]; 1xTMT10plex [N-Term]	0.000167004	1	1	1	0	1489.64	27	33.5	24.2	23.5	22	33	35	26.1	37.5	31.6
Q0VBL3	Q0VBL3 [565-573]	Q0VBL3 1xPhospho [T567]	FALSE	High	[R].DRTPPLLYR.[D]	1xPhospho [T3]; 1xTMT10plex [N-Term]	0.000167004	1	1	22	1	1439.76	522.7	522.9	400.2	363.6	409.1	404.3	493.8	444	377.9	383.4
Q91W39	Q91W39 [27-36]	Q91W39 2xPhospho [S29; S34]	FALSE	High	[R].DRSPIRGSPR.[R]	2xPhospho [S3; S8]; 1xTMT10plex [N-Term]	0.000167004	1	1	35	2	1529.72	1365.9	1388.7	1073.3	1144.9	1113.6	1201.8	1319.2	1251.3	1152.5	955.2
O35892	O35892 [308-323]	O35892 2xPhospho [T/S]	FALSE	High	[R].DRGGDTSDTESSIIIR.[R]	2xPhospho [T/S]; 1xTMT10plex [N-Term]	0.000167004	1	1	9	1	2110.93	131.6	140.2	100.9	97.7	77	142.9	195.4	181.3	142.5	85.1
O35892	O35892 [308-323]	O35892 1xPhospho [S/T]	FALSE	High	[R].DRGGDTSDTESSIIIR.[R]	1xPhospho [S/T]; 1xTMT10plex [N-Term]	0.000167004	1	1	20	1	2030.96	222.4	218.5	160.2	187.5	137.2	245.1	271.6	271.5	235.9	168.8
Q99PP2	Q99PP2 [2198-2208]	Q99PP2 1xPhospho [S2206]	FALSE	High	[R].DQVVGGNVSPR.[E]	1xPhospho [S9]; 1xTMT10plex [N-Term]	0.000167004	1	1	2	0	1436.71	111.5	109	66.4	68.8	65.3	78	91.5	92	81.3	75.8
Q3KNJ2	Q3KNJ2 [234-247]	Q3KNJ2 1xPhospho [T/S]	FALSE	High	[K].DSGETQASSSTSPR.[G]	1xPhospho [T/S]; 1xTMT10plex [N-Term]	0.000167004	1	1	2	0	1718.74	14.9	10.6	13.9	17.7	20.6	15.9	13.6	17.1	18.2	22.3
Q9QX47	Q9QX47 [1713-1725]	Q9QX47 1xPhospho [S1723]	FALSE	High	[K].ESAQAVAVALSPK.[E]	1xPhospho [S11]; 1xTMT10plex [K13]; 1xTMT10plex [N-Term]	0.000167004	1	1	28	0	1808.99	284.8	234.1	123.7	101.5	92	170.3	283.9	228.5	135.2	119.3
Q91Z96	Q91Z96 [1009-1023]	Q91Z96 1xPhospho [S]	FALSE	High	[R].DSQSSNEFLTISDSK.[E]	1xPhospho [S]; 1xTMT10plex [K15]; 1xTMT10plex [N-Term]	0.000167004	1	1	2	0	2196.05	44.8	36.5	13.2	21.4	22.7	27.2	40.2	38.6	29.1	18.4
Q8K327	Q8K327 [612-628]	Q8K327 1xPhospho [S617]	FALSE	High	[K].DSQENSDAELSSSEYIR.[A]	1xPhospho [S6]; 1xTMT10plex [N-Term]	0.000167004	1	1	2	0	2238.96	16	14.7	12	13.2	10.3	17.8	21.9	15.3	19.5	10.5
P07901	P07901 [251-270]	P07901 1xPhospho [S263]	FALSE	High	[K].ESDDKPEIEDVGSDEEEEEK.[K]	1xPhospho [S13]; 1xTMT10plex [N-Term]	0.000167004	1	1	4	0	2617.08	10.6	21.4	11.5	23.9	40.5	10.8	17.9	9.2	36.7	9.3
P07901	P07901 [251-270]	P07901 1xPhospho [S263]	FALSE	High	[K].ESDDKPEIEDVGSDEEEEEK.[K]	1xPhospho [S13]; 2xTMT10plex [K5; K20]; 1xTMT10plex [N-Term]	0.000167004	1	1	2	0	3075.4	246.7	85.4	62.7	27.4	12.4	36.2	85.4	66.9	34.8	32.4
P07901	P07901 [251-271]	P07901 1xPhospho [S263]	FALSE	High	[K].ESDDKPEIEDVGSDEEEEEKK.[D]	1xPhospho [S13]; 1xTMT10plex [K]; 1xTMT10plex [N-Term]	0.000167004	1	1	2	1	2974.33	8.8	20.1	20.5	13.5	9.8	19.1	6.7	10.8	22.1	19.9
P07901	P07901 [251-271]	P07901 1xPhospho [S263]	FALSE	High	[K].ESDDKPEIEDVGSDEEEEEKK.[D]	1xPhospho [S13]; 2xTMT10plex [K20; K21]; 1xTMT10plex [N-Term]	0.000167004	1	1	1	1	3203.5	120	150.8	47.9	42.1	26.2	83.4	14	49.1	71.9	24.3
Q62187	Q62187 [456-469]	Q62187 1xPhospho [S460]	FALSE	High	[R].ESDDSDVDLGSAVR.[Q]	1xPhospho [S5]; 1xTMT10plex [N-Term]	0.000167004	1	1	1	0	1773.77	41.3	40	27.5	34.5	26	31.9	45.4	44.3	29.6	26.1
Q61666	Q61666 [536-557]	Q61666 1xPhospho [S547]	FALSE	High	[K].DSMNATSTPAASSPSVLTTPSK.[I]	1xPhospho [S12]; 1xOxidation [M3]; 1xTMT10plex [K22]; 1xTMT10plex [N-Term]	0.000167004	1	1	1	0	2704.32	21.9	21	13.8	15.2	10.8	16.2	21.2	17.5	13.1	8.5
P55200	P55200 [2537-2559]	P55200 1xPhospho [S2542]	FALSE	High	[K].ESGPGSPAHIESVCPAEPVSASR.[S]	1xCarbamidomethyl [C14]; 1xPhospho [S6]; 1xTMT10plex [N-Term]	0.000167004	1	1	3	0	2630.21	32.3	32.1	33.2	29.4	21.8	30.7	35.3	28.3	35.8	25.5
Q8R0L9	Q8R0L9 [289-300]	Q8R0L9 1xPhospho [T297]	FALSE	High	[K].ESGADGASTSPR.[N]	1xPhospho [T9]; 1xTMT10plex [N-Term]	0.000167004	1	1	1	0	1443.63	30.1	36.3	47.9	39.2	34.4	32.1	30.1	23.1	40.1	39.3
Q8R5F7	Q8R5F7 [283-299]	Q8R5F7 1xPhospho [S]	FALSE	High	[R].DSGTMGSDSDESVIQTK.[R]	1xPhospho [S]; 1xOxidation [M5]; 1xTMT10plex [K17]; 1xTMT10plex [N-Term]	0.000167004	1	1	3	0	2311.04	91.2	83.9	55.2	43.7	39.3	67.5	81.2	110.8	62.6	42.3
Q3TIX9	Q3TIX9 [74-85]	Q3TIX9 1xPhospho [S81]	FALSE	High	[R].EREADEDSEPER.[E]	1xPhospho [S8]; 1xTMT10plex [N-Term]	0.000167004	1	1	4	1	1770.74	36.4	182.4	188.6	150.1	195.2	138	115.7	125.4	121.2	152.2
Q8VDF2	Q8VDF2 [85-106]	Q8VDF2 1xPhospho [S95]	FALSE	High	[K].ERDSELSDSDSGYGVGHSESDK.[S]	1xPhospho [S11]; 1xTMT10plex [K22]; 1xTMT10plex [N-Term]	0.000167004	1	1	1	1	2894.27	13	31.5	10.2	16.6	10.5	10.8	15	28	7.3	11.3
P70441	P70441 [266-282]	P70441 1xPhospho [S]	FALSE	High	[R].EALVEPASESPRPALAR.[S]	1xPhospho [S]; 1xTMT10plex [N-Term]	0.000167004	1	1	6	0	2102.08	16.8	20.2	14.7	12.3	16.4	17.6	19.4	17.4	17.1	17.6
Q61029; Q61033	Q61029 [150-172]; Q61033 [150-172]	Q61029 2xPhospho [S/T]; Q61033 2xPhospho [S/T]	FALSE	High	[R].EQGTESRSSTPLPTVSSSAENTR.[Q]	2xPhospho [T/S]; 1xTMT10plex [N-Term]	0.000167004	2	2	16	1	2810.24	212.1	199.1	191.4	139	113.3	136.1	178.6	110.8	158.1	135.8
Q6PAM1	Q6PAM1 [510-525]	Q6PAM1 1xPhospho [S]	FALSE	High	[K].EQGVESPGAQPASSPR.[A]	1xPhospho [S]; 1xTMT10plex [N-Term]	0.000167004	1	1	6	0	1905.89	17.8	21	13.2	16.6	17.1	19.5	16	18.2	16.8	17.2
Q80X80	Q80X80 [656-676]	Q80X80 1xPhospho [S662]	FALSE	High	[K].EAGLSQSHDDLSNTTATPSVR.[K]	1xPhospho [S7]; 1xTMT10plex [N-Term]	0.000167004	1	1	1	0	2495.16	17.5	13.7	15.6	16.6	9.6	38.3	32.1	29	22.1	22.7
Q60875	Q60875 [925-935]	Q60875 1xPhospho [S931]	FALSE	High	[R].EAQELGSPEDR.[L]	1xPhospho [S7]; 1xTMT10plex [N-Term]	0.000167004	1	1	2	0	1539.69	29.6	30.4	24.5	27.8	23.4	25.6	26.9	25.1	33	31.4
Q7TN02	Q7TN02 [429-444]	Q7TN02 1xPhospho [S435]	FALSE	High	[K].EPVRADSPVPTEQLPR.[T]	1xPhospho [S7]; 1xTMT10plex [N-Term]	0.000167004	1	1	2	1	2100.07	44.8	32	35	47.4	39.8	35	43	39.8	40.8	35.5
Q61136	Q61136 [11-23]	Q61136 1xPhospho [S21]	FALSE	High	[R].EQAEMDDADNSEK.[S]	1xPhospho [S11]; 1xOxidation [M5]; 1xTMT10plex [K13]; 1xTMT10plex [N-Term]	0.000167004	1	1	1	0	2035.86	50.5	29.5	13.9	10.7	7.3	14.3	25	21.9	13.8	7.9
Q3UZ01	Q3UZ01 [102-117]	Q3UZ01 1xPhospho [S108]	FALSE	High	[K].EQDRVHSPCSTSNTEK.[K]	1xCarbamidomethyl [C9]; 1xPhospho [S7]; 1xTMT10plex [N-Term]	0.000167004	1	1	1	1	2183.96	15.8	21.9	47.6	54.4	61.3	26.1	18.7	21	27	31.8
Q6NZJ6	Q6NZJ6 [1224-1234]	Q6NZJ6 1xPhospho [S1231]	FALSE	High	[R].EATLPPVSPPK.[A]	1xPhospho [S8]; 1xTMT10plex [K11]; 1xTMT10plex [N-Term]	0.000167004	1	1	16	0	1673.93	32	23	6.9	12.9	7.3	12.5	20.6	17.3	13.1	7.3
Q6NZJ6	Q6NZJ6 [1224-1234]	Q6NZJ6 1xPhospho [S1231]	FALSE	High	[R].EATLPPVSPPK.[A]	1xPhospho [S8]; 1xTMT10plex [N-Term]	0.000167004	1	1	17	0	1444.77	112.5	266.1	455.8	457.7	514	221.6	96.2	143.6	367.5	436.7
Q9JIK5	Q9JIK5 [209-220]	Q9JIK5 1xPhospho [S218]	FALSE	High	[K].EASGDAGEKSPR.[L]	1xPhospho [S10]; 1xTMT10plex [K9]; 1xTMT10plex [N-Term]	0.000167004	1	1	4	1	1741.85	269.4	236.7	190.8	149.4	87.3	183.7	215.9	172.2	125.9	96.7
Q9JIK5	Q9JIK5 [209-220]	Q9JIK5 1xPhospho [S218]	FALSE	High	[K].EASGDAGEKSPR.[L]	1xPhospho [S10]; 1xTMT10plex [N-Term]	0.000167004	1	1	3	1	1512.69	14.9	36.1	193.4	113.3	154.2	44.5	15.1	22.5	83.4	120.4
Q52KI8	Q52KI8 [691-699]	Q52KI8 1xPhospho [S694]	FALSE	High	[R].EARSPQPNK.[R]	1xPhospho [S4]; 1xTMT10plex [K9]; 1xTMT10plex [N-Term]	0.000167004	1	1	2	1	1564.82	294.6	331.9	332.1	252	191.7	352.7	398.4	250.7	316.3	238.5
Q9CZX5	Q9CZX5 [224-237]	Q9CZX5 1xPhospho [S233]	FALSE	High	[K].EAADTDVENSPQHK.[A]	1xPhospho [S10]; 1xTMT10plex [N-Term]	0.000167004	1	1	2	0	1849.82	3.2	10.1	81.1	59.2	74.7	19.6	6.9	4.4	34.4	50.9
Q9JL26	Q9JL26 [1005-1024]	Q9JL26 1xPhospho [S1021]	FALSE	High	[K].EAAADTSGREEPPTPKSPPK.[A]	1xPhospho [S17]; 1xTMT10plex [N-Term]	0.000167004	1	1	3	2	2374.15	5.6	7.6	102	118.8	210.6	19.9	8.1	8.2	107.4	143.9
Q8BHX3	Q8BHX3 [218-234]	Q8BHX3 1xPhospho [S228]	FALSE	High	[K].EQVYNISINGSPLADSK.[E]	1xPhospho [S11]; 1xTMT10plex [K17]; 1xTMT10plex [N-Term]	0.000167004	1	1	1	0	2373.21	25.7	25.5	13.9	12.8	9.8	15.7	18.5	18.1	11.9	12.8
Q8BTI8	Q8BTI8 [2377-2385]	Q8BTI8 1xPhospho [S2381]	FALSE	High	[R].ERAPSPASR.[M]	1xPhospho [S5]; 1xTMT10plex [N-Term]	0.000167004	1	1	3	1	1279.64	183.2	247.9	275.9	286.2	279.2	233.4	210.1	187.9	240.4	270.3
Q9R0Q7	Q9R0Q7 [108-122]	Q9R0Q7 1xPhospho [S]	FALSE	High	[K].DWEDDSDEDMSNFDR.[F]	1xPhospho [S]; 1xOxidation [M10]; 1xTMT10plex [N-Term]	0.000167004	1	1	9	0	2200.79	408.5	330	209.8	192.8	196.1	203.3	268.2	271	179	147.5
Q9CYX7	Q9CYX7 [260-274]	Q9CYX7 1xPhospho [S265]	FALSE	High	[K].DWDKESEGEEPAGGR.[A]	1xPhospho [S6]; 1xTMT10plex [K4]; 1xTMT10plex [N-Term]	0.000167004	1	1	5	1	2200	896.9	713.5	308.5	301.6	221.4	519.9	751.5	745.7	308.7	222.3
Q9D824	Q9D824 [475-491]	Q9D824 1xPhospho [S479]	FALSE	High	[R].ERDHSPTPSVFNSDEER.[Y]	1xPhospho [S5]; 1xTMT10plex [N-Term]	0.000167004	1	1	10	1	2311.02	124.3	179.2	139.5	142.3	155.4	123.7	165.3	155.6	119.5	105.6
Q9D824	Q9D824 [475-491]	Q9D824 2xPhospho [S/T]	FALSE	High	[R].ERDHSPTPSVFNSDEER.[Y]	2xPhospho [S/T]; 1xTMT10plex [N-Term]	0.000167004	1	1	6	1	2390.99	13.2	19.3	17.2	13.2	18	19.2	17.4	13.6	14.4	17.6
Q9CYX7	Q9CYX7 [260-274]	Q9CYX7 1xPhospho [S265]	FALSE	High	[K].DWDKESEGEEPAGGR.[A]	1xPhospho [S6]; 1xTMT10plex [N-Term]	0.000167004	1	1	2	1	1970.83	20.3	32.2	36.6	34.8	32.8	21.6	16	17.7	22	26.1
E9Q0S6	E9Q0S6 [1106-1125]	E9Q0S6 1xPhospho [S1118]	FALSE	High	[K].EAFEEMEGTSPSSPPHSVAR.[S]	1xPhospho [S13]; 1xOxidation [M6]; 1xTMT10plex [N-Term]	0.000167004	1	1	1	0	2470.08	45.3	41.6	26.2	31.8	23.6	30.9	37.8	38	31.8	31.8
Q6P542	Q6P542 [220-237]	Q6P542 1xPhospho [S225]	FALSE	High	[K].EAEQGSGEEKEEKEGDLK.[A]	1xPhospho [S6]; 1xTMT10plex [K]; 1xTMT10plex [N-Term]	0.000167004	1	1	2	2	2530.2	15.9	17.8	49.1	78.5	77.5	22.8	14.3	9.2	45.8	53.3
Q6P542	Q6P542 [220-232]	Q6P542 1xPhospho [S225]	FALSE	High	[K].EAEQGSGEEKEEK.[E]	1xPhospho [S6]; 2xTMT10plex [K10; K13]; 1xTMT10plex [N-Term]	0.000167004	1	1	2	1	2217.09	483.9	303.2	105.9	101.1	60.2	211.8	309.4	281.4	121.9	74.6
P11031	P11031 [115-125]	P11031 1xPhospho [S118]	FALSE	High	[K].EQISDIDDAVR.[K]	1xPhospho [S4]; 1xTMT10plex [N-Term]	0.000167004	1	1	2	0	1569.74	50.8	47.2	45.9	51.6	60.2	46.6	55.2	53.5	41.3	55.1
Q6P542	Q6P542 [220-232]	Q6P542 1xPhospho [S225]	FALSE	High	[K].EAEQGSGEEKEEK.[E]	1xPhospho [S6]; 1xTMT10plex [K]; 1xTMT10plex [N-Term]	0.000167004	1	1	6	1	1987.93	24	125.8	202.5	168.7	157.5	126.6	15.7	39.8	153.2	131.7
Q6NVE8	Q6NVE8 [38-56]	Q6NVE8 1xPhospho [S50]	FALSE	High	[K].EAENTANQAGNESPVQELR.[Q]	1xPhospho [S13]; 1xTMT10plex [N-Term]	0.000167004	1	1	1	0	2366.08	19.4	23.6	15.7	17.5	15.2	19.1	17.4	20.4	19.7	18.2
Q811D0	Q811D0 [562-577]	Q811D0 1xPhospho [S]	FALSE	High	[R].EQMMNSSVSSGSGSLR.[T]	1xPhospho [S]; 2xOxidation [M3; M4]; 1xTMT10plex [N-Term]	0.000167004	1	1	2	0	1997.85	16.4	17	13	14.1	17.3	20	22.5	22.4	20.4	17.8
Q3TIX9	Q3TIX9 [76-85]	Q3TIX9 1xPhospho [S81]	FALSE	High	[R].EADEDSEPER.[E]	1xPhospho [S6]; 1xTMT10plex [N-Term]	0.000167004	1	1	10	0	1485.59	533.4	287	275.8	186	188.6	196.7	289.8	186.3	185.9	158.9
P13864	P13864 [701-719]	P13864 1xPhospho [S717]	FALSE	High	[K].EADDDEEADDDVSEMPSPK.[K]	1xPhospho [S17]; 1xOxidation [M15]; 1xTMT10plex [K19]; 1xTMT10plex [N-Term]	0.000167004	1	1	4	0	2648.08	327.8	236.9	120.5	110.7	70.7	112.8	210.9	208.3	57.8	44.6
P13864	P13864 [701-719]	P13864 1xPhospho [S717]	FALSE	High	[K].EADDDEEADDDVSEMPSPK.[K]	1xPhospho [S17]; 1xOxidation [M15]; 1xTMT10plex [N-Term]	0.000167004	1	1	9	0	2418.92	36.4	124.8	203.2	223.3	254.9	93.5	24.1	57.4	118	129.9
Q8K327	Q8K327 [97-114]	Q8K327 1xPhospho [S108]	FALSE	High	[K].EQPSKDTESGKSPSPPER.[Q]	1xPhospho [S12]; 1xTMT10plex [N-Term]	0.000167004	1	1	1	2	2265.06	3.8	9.5	121.9	144.8	211.8	22.8	12.6	9	81.8	129.9
Q99MP8	Q99MP8 [105-119]	Q99MP8 1xPhospho [S116]	FALSE	High	[R].EQSESVNTAPESPSK.[Q]	1xPhospho [S12]; 1xTMT10plex [K15]; 1xTMT10plex [N-Term]	0.000167004	1	1	1	0	2128.02	16.4	13.1	9.3	10.6	13.8	13	24	12.4	16.6	11.5
Q3TIX9	Q3TIX9 [76-88]	Q3TIX9 1xPhospho [S81]	FALSE	High	[R].EADEDSEPEREVR.[A]	1xPhospho [S6]; 1xTMT10plex [N-Term]	0.000167004	1	1	3	1	1869.81	42.3	47.4	42.6	70.2	59.2	53.5	74.6	64.6	74.4	58.2
D3Z6Q9	D3Z6Q9 [442-456]	D3Z6Q9 1xPhospho [S443]	FALSE	High	[R].ASPDASSNPEPAETR.[E]	1xPhospho [S2]; 1xTMT10plex [N-Term]	0.000167004	1	1	5	0	1837.82	77.4	76.5	48	60.7	53.4	52.4	55.6	60.7	50.8	60.4
Q9R269	Q9R269 [11-20]	Q9R269 1xPhospho [S14]	FALSE	High	[K].GKYSPTVQTR.[S]	1xPhospho [S4]; 1xTMT10plex [N-Term]	0.000167004	1	1	1	1	1445.74	7.8	7.8	21.2	18.1	24.1	11.6	11.8	10.2	21.1	35.1
P15261	P15261 [356-377]	P15261 2xPhospho [T/S]	FALSE	High	[K].ALEAGGSTSAMTPDSPPTPTQR.[R]	2xPhospho [T/S]; 1xOxidation [M11]; 1xTMT10plex [N-Term]	0.000167004	1	1	24	0	2577.11	60.1	55.4	33.2	40	34.9	41.9	54.9	62.6	40.5	33.4
P26645	P26645 [12-30]	P26645 1xPhospho [S]	FALSE	High	[K].GEATAERPGEAAVASSPSK.[A]	1xPhospho [S]; 1xTMT10plex [N-Term]	0.000167004	1	1	6	0	2124.02	2.3	24.6	115.7	92.2	131.3	24.4	6.7	8.2	70	78.4
P26645	P26645 [12-30]	P26645 1xPhospho [S27]	FALSE	High	[K].GEATAERPGEAAVASSPSK.[A]	1xPhospho [S16]; 1xTMT10plex [K19]; 1xTMT10plex [N-Term]	0.000167004	1	1	2	0	2353.18	160.9	143.2	66.7	61.8	47.5	64.3	92.7	95.6	43.1	37.7
P26323	P26323 [32-47]	P26323 1xPhospho [S39]	FALSE	High	[K].ADMTASGSPDYGQPHK.[I]	1xPhospho [S8]; 1xOxidation [M3]; 1xTMT10plex [N-Term]	0.000167004	1	1	3	0	1986.85	26.4	25.7	87.9	70.3	102	32.4	22.8	27.6	50	80.9
Q148V8	Q148V8 [1039-1049]	Q148V8 1xPhospho [T/S]	FALSE	High	[R].GDSTEAAAEER.[G]	1xPhospho [T/S]; 1xTMT10plex [N-Term]	0.000167004	1	1	5	0	1444.62	127.9	146.2	178.7	179.1	195.7	149.9	159.1	126.3	202	203
Q99NB9	Q99NB9 [271-289]	Q99NB9 2xPhospho [T273; S287]	FALSE	High	[R].GDTPGHATPGHGGATSSAR.[K]	2xPhospho [T3; S17]; 1xTMT10plex [N-Term]	0.000167004	1	1	1	0	2122.89	50.6	43.8	54.9	37.2	33.2	38.2	41	29.8	34.4	29
Q8VDD5	Q8VDD5 [746-755]	Q8VDD5 1xPhospho [Y754]	FALSE	High	[K].ALELDSNLYR.[I]	1xPhospho [Y9]; 1xTMT10plex [N-Term]	0.000167004	1	1	2	0	1502.75	47.6	47.9	33.2	38.2	35.8	46.6	45.7	53.5	38.6	41.7
P28667	P28667 [11-25]	P28667 1xPhospho [S22]	FALSE	High	[R].GDVTAEEAAGASPAK.[A]	1xPhospho [S12]; 1xTMT10plex [N-Term]	0.000167004	1	1	13	0	1682.78	82.7	210.5	685.4	540.1	811.2	178	92.5	94.3	350.7	445
P28667	P28667 [11-25]	P28667 1xPhospho [S22]	FALSE	High	[R].GDVTAEEAAGASPAK.[A]	1xPhospho [S12]; 1xTMT10plex [K15]; 1xTMT10plex [N-Term]	0.000167004	1	1	7	0	1911.95	140	113.3	69.4	59.2	43.8	72.1	96	91.5	52.9	41.3
Q6ZQ03	Q6ZQ03 [428-442]	Q6ZQ03 1xPhospho [S]	FALSE	High	[R].ALEEGDGSVSGSSPR.[S]	1xPhospho [S]; 1xTMT10plex [N-Term]	0.000167004	1	1	10	0	1756.8	197.5	469.4	256.3	266.2	186.1	348.7	127.3	216.1	292.5	199
P26323	P26323 [32-47]	P26323 1xPhospho [S/Y]	FALSE	High	[K].ADMTASGSPDYGQPHK.[I]	1xPhospho [S/Y]; 1xOxidation [M3]; 1xTMT10plex [K16]; 1xTMT10plex [N-Term]	0.000167004	1	1	6	0	2216.01	204.6	240.3	113.7	140.6	82.4	147.7	129.3	140.2	118.5	101.5
P15702	P15702 [363-387]	P15702 1xPhospho [T/S]	FALSE	High	[K].GEEEPLVGSEDEAVETPTSDGPQAK.[D]	1xPhospho [T/S]; 1xTMT10plex [K25]; 1xTMT10plex [N-Term]	0.000167004	1	1	4	0	3109.45	25.4	26.3	17.8	11	6.1	18.5	18.5	20	10.9	10.9
P83917	P83917 [87-101]	P83917 1xPhospho [S89]	FALSE	High	[K].ADSDSEDKGEESKPK.[K]	1xPhospho [S3]; 1xTMT10plex [N-Term]	0.000167004	1	1	5	1	1930.85	2.7	7.5	93	70.8	104.9	13.8	8.5	4.2	41	61.6
P83917	P83917 [87-101]	P83917 1xPhospho [S89]	FALSE	High	[K].ADSDSEDKGEESKPK.[K]	1xPhospho [S3]; 1xTMT10plex [K]; 1xTMT10plex [N-Term]	0.000167004	1	1	2	1	2160.01	24.5	130.9	386	361.2	278.1	193.5	26.3	41.1	328.8	279.8
Q3U8K7	Q3U8K7 [117-127]	Q3U8K7 1xPhospho [S119]	FALSE	High	[K].ADSFSHNNPVR.[F]	1xPhospho [S3]; 1xTMT10plex [N-Term]	0.000167004	1	1	1	0	1552.71	15	16.3	10	15.3	14.5	18.3	23	10.5	11.1	14.8
Q6PHN1	Q6PHN1 [515-524]	Q6PHN1 1xPhospho [S517]	FALSE	High	[R].ADSPSTEIQR.[L]	1xPhospho [S3]; 1xTMT10plex [N-Term]	0.000167004	1	1	1	0	1412.66	33.9	31.5	26.6	22.6	21.1	34.5	28	28.1	27	21.9
P58871	P58871 [523-541]	P58871 1xPhospho [T533]	FALSE	High	[R].GEGVSQVGPGTPPAPESPR.[K]	1xPhospho [T11]; 1xTMT10plex [N-Term]	0.000167004	1	1	3	0	2128.03	67.2	60.3	66.8	72.5	77.2	61.4	79	78.3	92	103.5
Q8JZQ9	Q8JZQ9 [62-87]	Q8JZQ9 2xPhospho [S/T]	FALSE	High	[R].AKPAAQSEEETATSPAASPTPQSAER.[S]	2xPhospho [S/T]; 1xTMT10plex [K2]; 1xTMT10plex [N-Term]	0.000167004	1	1	7	0	3230.5	13.3	16.4	8.4	12.9	14	16.6	15.4	22.7	15.7	7.9
Q8JZQ9	Q8JZQ9 [62-87]	Q8JZQ9 2xPhospho [S75; S]	FALSE	High	[R].AKPAAQSEEETATSPAASPTPQSAER.[S]	2xPhospho [S14; S]; 1xTMT10plex [N-Term]	0.000167004	1	1	8	0	3001.34	12	29.6	124.7	145.1	201	37.2	15.9	16.6	113.8	161.9
Q0VGB7	Q0VGB7 [211-229]	Q0VGB7 1xPhospho [S226]	FALSE	High	[K].GHSDSSASESEVSLLSPVK.[N]	1xPhospho [S16]; 1xTMT10plex [N-Term]	0.000167004	1	1	1	0	2225.05	16.1	17.4	19.3	12	16.4	11.3	17	15.2	9.5	19.2
Q3UJV1	Q3UJV1 [442-452]	Q3UJV1 1xPhospho [S446]	FALSE	High	[R].GKPPSPTPWSR.[S]	1xPhospho [S5]; 1xTMT10plex [N-Term]	0.000167004	1	1	2	0	1518.77	44.4	42.2	54.4	59.3	79.8	42.9	35	33.2	62.3	64.8
Q62018	Q62018 [966-982]	Q62018 1xPhospho [S970]	FALSE	High	[K].GEEGSEEEETENGPKPK.[K]	1xPhospho [S5]; 2xTMT10plex [K15; K17]; 1xTMT10plex [N-Term]	0.000167004	1	1	1	0	2613.25	210.8	129.8	38.6	27.4	14.7	63	127.3	83.2	23.5	19
Q922M5	Q922M5 [179-192]	Q922M5 1xPhospho [S185]	FALSE	High	[K].GKEDSASDAEDESR.[A]	1xPhospho [S7]; 1xTMT10plex [K2]; 1xTMT10plex [N-Term]	0.000167004	1	1	2	1	2033.91	113.6	81.8	58.6	44.4	33.2	59.7	67.1	59.3	42	32.6
Q9JIK5	Q9JIK5 [207-220]	Q9JIK5 1xPhospho [S218]	FALSE	High	[K].GKEASGDAGEKSPR.[L]	1xPhospho [S12]; 1xTMT10plex [K]; 1xTMT10plex [N-Term]	0.000167004	1	1	2	2	1926.97	11.3	65.7	273.1	394.5	328.6	96.8	21.7	22.3	198.7	233.8
Q8VDZ4	Q8VDZ4 [378-392]	Q8VDZ4 1xPhospho [S380]	FALSE	High	[R].GDSLKEPTSIADSSR.[H]	1xPhospho [S3]; 1xTMT10plex [N-Term]	0.000167004	1	1	2	1	1871.89	13.3	14.2	21.5	20.8	24.1	11.8	8.9	10.5	14.7	21.3
Q91YE8	Q91YE8 [296-306]	Q91YE8 1xPhospho [S300]	FALSE	High	[R].GCVASPVEGGR.[S]	1xCarbamidomethyl [C2]; 1xPhospho [S5]; 1xTMT10plex [N-Term]	0.000167004	1	1	6	0	1397.64	124	128.8	156.9	166.2	194	184.2	149.2	191.5	114.1	148.5
Q8VDF2	Q8VDF2 [159-172]	Q8VDF2 1xPhospho [S161]	FALSE	High	[R].ALSEDEPCSSSAVK.[T]	1xCarbamidomethyl [C8]; 1xPhospho [S3]; 1xTMT10plex [K14]; 1xTMT10plex [N-Term]	0.000167004	1	1	4	0	2017.96	30.3	31.1	18.2	10.9	8.2	19.5	24.2	29	13.7	8.1
Q9QYC0	Q9QYC0 [453-467]	Q9QYC0 1xPhospho [S]	FALSE	High	[R].GDDASEEGQNGSSPK.[S]	1xPhospho [S]; 1xTMT10plex [K15]; 1xTMT10plex [N-Term]	0.000167004	1	1	2	0	2015.9	24.8	22.9	16.7	11.9	10.5	22.9	24.6	23.3	10.2	18.8
Q6PD29	Q6PD29 [94-106]	Q6PD29 1xPhospho [S96]	FALSE	High	[R].ALSAESEVEEPAR.[G]	1xPhospho [S3]; 1xTMT10plex [N-Term]	0.000167004	1	1	2	0	1696.8	90.8	87.3	76.6	65.7	70	65	78.2	73.2	82.3	69.5
A2A863	A2A863 [1519-1529]	A2A863 1xPhospho [T1526]	FALSE	High	[R].GAVGVPDTPTR.[L]	1xPhospho [T8]; 1xTMT10plex [N-Term]	0.000167004	1	1	3	0	1378.69	106.6	73.7	76.1	74.9	71.9	76.2	111.6	92.8	119.3	70.1
Q6KCD5	Q6KCD5 [2643-2654]	Q6KCD5 1xPhospho [S2652]	FALSE	High	[K].AITSLLGGGSPK.[N]	1xPhospho [S10]; 1xTMT10plex [N-Term]	0.000167004	1	1	14	0	1409.76	34.1	107.4	327.5	312.9	366.8	125.4	25.4	45.8	253.2	270.5
Q9R194	Q9R194 [550-559]	Q9R194 1xPhospho [S557]	FALSE	High	[R].ALSSGPASPK.[R]	1xPhospho [S8]; 1xTMT10plex [N-Term]	0.000167004	1	1	1	0	1223.62	10	9.9	17.6	20.2	21.8	14.3	10.8	9.6	25.9	23.7
Q80V23	Q80V23 [63-72]	Q80V23 1xPhospho [S68]	FALSE	High	[K].ALQEDSPGVR.[Q]	1xPhospho [S6]; 1xTMT10plex [N-Term]	0.000167004	1	1	1	0	1380.67	14.8	15.4	20	15.9	19.7	13.8	16.6	17.3	12.5	15.6
P97351	P97351 [253-264]	P97351 1xPhospho [S263]	FALSE	High	[R].ADGYEPPVQESV.[-]	1xPhospho [S11]; 1xTMT10plex [N-Term]	0.000167004	1	1	6	0	1599.71	16.3	14.6	12	15.2	11.9	16.4	14.1	21	21.8	16.6
Q62261	Q62261 [2123-2139]	Q62261 1xPhospho [S2137]	FALSE	High	[K].GDQVSQNGLPAEQGSPR.[M]	1xPhospho [S15]; 1xTMT10plex [N-Term]	0.000167004	1	1	6	0	2048.96	46.1	38.6	36.6	32.4	40	40.5	41.5	33.9	20.6	28
Q62261	Q62261 [2123-2139]	Q62261 2xPhospho [S2127; S2137]	FALSE	High	[K].GDQVSQNGLPAEQGSPR.[M]	2xPhospho [S5; S15]; 1xTMT10plex [N-Term]	0.000167004	1	1	1	0	2128.93	18.4	17.4	10.3	14.4	16.1	11.6	20.6	19.9	12.1	8.7
E9Q784	E9Q784 [1088-1102]	E9Q784 1xPhospho [S1093]	FALSE	High	[K].GDSDVSDEEAAPQNK.[K]	1xPhospho [S6]; 1xTMT10plex [K15]; 1xTMT10plex [N-Term]	0.000167004	1	1	2	0	2099.95	47.5	49.7	37.4	41.5	44.5	47.6	47.6	41.9	57.4	57.3
Q9D8T7	Q9D8T7 [98-109]	Q9D8T7 1xPhospho [S/T]	FALSE	High	[K].ALHGAQTSDEER.[F]	1xPhospho [S/T]; 1xTMT10plex [N-Term]	0.000167004	1	1	9	0	1622.74	36	35	48.9	34.5	43.5	29.2	31	33.2	32.2	44.8
Q922U1	Q922U1 [613-626]	Q922U1 1xPhospho [S619]	FALSE	High	[K].GDDDEESDEEAVKK.[T]	1xPhospho [S7]; 1xTMT10plex [K14]; 1xTMT10plex [N-Term]	0.000167004	1	1	7	1	2103.94	33.4	85.2	93.9	59.9	61.3	58.7	34.1	37.6	65.2	62.8
Q6KCD5	Q6KCD5 [729-737]	Q6KCD5 1xPhospho [T735]	FALSE	High	[K].GDGRPETPK.[Q]	1xPhospho [T7]; 1xTMT10plex [K9]; 1xTMT10plex [N-Term]	0.000167004	1	1	1	0	1494.77	226.7	154.7	92.1	50.5	44.2	71.3	124.6	74.6	49.3	36.9
Q62313	Q62313 [227-240]	Q62313 1xPhospho [S/T]	FALSE	High	[K].GDKSSEPTEDVETK.[E]	1xPhospho [S/T]; 2xTMT10plex [K3; K14]; 1xTMT10plex [N-Term]	0.000167004	1	2	2	1	2289.15	137.5	94.9	49.9	39.2	31.6	98.7	144.9	160.7	60.4	51.3
Q6NZR5	Q6NZR5 [236-250]	Q6NZR5 1xPhospho [S]	FALSE	High	[R].GDNASPSPSGTPLVR.[A]	1xPhospho [S]; 1xTMT10plex [N-Term]	0.000167004	1	1	5	0	1763.85	28.1	23.2	28.3	30	32.8	20.5	26.8	18.3	22.8	31.6
Q52KE7	Q52KE7 [354-365]	Q52KE7 1xPhospho [S358]	FALSE	High	[K].AEEKSPVSINVK.[T]	1xPhospho [S5]; 1xTMT10plex [K]; 1xTMT10plex [N-Term]	0.000167004	1	1	5	1	1839	5.6	17	40.4	34.2	27.9	19.7	4.4	5.7	27.7	31.2
P01901	P01901 [339-359]	P01901 2xPhospho [T/S]	FALSE	High	[K].GGDYALAPGSQTSDLSLPDCK.[V]	1xCarbamidomethyl [C20]; 2xPhospho [T/S]; 1xTMT10plex [K21]; 1xTMT10plex [N-Term]	0.000167004	1	4	10	0	2770.24	110.9	78.4	73.3	60.2	66.5	88	121.5	119.5	63.6	63.8
Q80T85	Q80T85 [793-803]	Q80T85 1xPhospho [S799]	FALSE	High	[R].AEEPPASPGPK.[A]	1xPhospho [S7]; 1xTMT10plex [N-Term]	0.000167004	1	1	2	0	1388.67	25.5	37.7	54	45.2	56.2	30.2	26.1	23.2	47.7	63
P11679	P11679 [19-32]	P11679 1xPhospho [S24]	FALSE	High	[R].AFSSRSFTSGPGAR.[I]	1xPhospho [S6]; 1xTMT10plex [N-Term]	0.000167004	1	1	17	1	1736.83	421.7	390.2	485.7	555.7	573.4	566.6	513.3	540.6	570.2	550.3
P59017	P59017 [370-380]	P59017 1xPhospho [S377]	FALSE	High	[R].AEGAAQLSEER.[A]	1xPhospho [S8]; 1xTMT10plex [N-Term]	0.000167004	1	1	1	0	1469.68	29.3	39.9	28.9	33	37.7	33.5	33.1	31.1	41.5	35.1
Q91XV3	Q91XV3 [26-38]	Q91XV3 1xPhospho [T36]	FALSE	High	[K].AEGAGTEEEGTPK.[E]	1xPhospho [T11]; 1xTMT10plex [N-Term]	0.000167004	1	1	1	0	1584.7	10	19.2	38.6	18.3	21.8	19.5	4.1	9.8	36.7	28.6
Q99NF3	Q99NF3 [344-360]	Q99NF3 1xPhospho [S357]	FALSE	High	[R].GGQNLPTSCPASHSSPR.[T]	1xCarbamidomethyl [C9]; 1xPhospho [S14]; 1xTMT10plex [N-Term]	0.000167004	1	1	1	0	2061.94	15.8	16.5	20.3	22.3	13.3	19.5	15.9	12.9	17.8	16.8
P51859	P51859 [158-167]	P51859 1xPhospho [S165]	FALSE	High	[R].AGDVLEDSPK.[R]	1xPhospho [S8]; 1xTMT10plex [K10]; 1xTMT10plex [N-Term]	0.000167004	1	1	9	0	1568.8	436.7	251.4	102.9	79.8	63.7	141.3	244.4	199.5	93.9	76.6
O35892	O35892 [310-323]	O35892 2xPhospho [S/T]	FALSE	High	[R].GGDTSDTESSIIIR.[R]	2xPhospho [S/T]; 1xTMT10plex [N-Term]	0.000167004	1	1	8	0	1839.8	431.7	290.2	344.6	280.8	297.7	283.9	361.8	302.9	321.9	292.2
P51859	P51859 [158-167]	P51859 1xPhospho [S165]	FALSE	High	[R].AGDVLEDSPK.[R]	1xPhospho [S8]; 1xTMT10plex [N-Term]	0.000167004	1	1	13	0	1339.63	127.1	249	251.8	189.7	190.8	182.3	48.2	96.8	181.3	213
P01899	P01899 [341-358]	P01899 1xPhospho [S]	FALSE	High	[K].GGDYALAPGSQSSEMSLR.[D]	1xPhospho [S]; 1xTMT10plex [N-Term]	0.000167004	1	3	7	0	2134.97	14.1	11.6	23	18	21.3	11	15.6	14.6	17.3	21.5
O88939	O88939 [328-340]	O88939 1xPhospho [S331]	FALSE	High	[R].AGDSDEESRTDDK.[G]	1xPhospho [S4]; 1xTMT10plex [K13]; 1xTMT10plex [N-Term]	0.000167004	1	1	5	1	1962.87	109.2	100.8	43.8	48.2	31.1	73.7	154.9	121.2	56.9	36.1
P70392	P70392 [794-810]	P70392 1xPhospho [S801]	FALSE	High	[K].AGDSADMSPCRSPTTPR.[H]	1xCarbamidomethyl [C10]; 1xPhospho [S8]; 1xOxidation [M7]; 1xTMT10plex [N-Term]	0.000167004	1	1	1	1	2130.91	18.4	14.4	16.6	17.4	17.3	20.5	16.7	17	12.5	16
P01899	P01899 [341-358]	P01899 1xPhospho [S]	FALSE	High	[K].GGDYALAPGSQSSEMSLR.[D]	1xPhospho [S]; 1xOxidation [M15]; 1xTMT10plex [N-Term]	0.000167004	1	3	49	0	2150.96	190.5	180	203.2	184	253.5	193.2	195.3	203.1	193	184.4
P01899	P01899 [341-358]	P01899 2xPhospho [S]	FALSE	High	[K].GGDYALAPGSQSSEMSLR.[D]	2xPhospho [S]; 1xOxidation [M15]; 1xTMT10plex [N-Term]	0.000167004	1	3	63	0	2230.93	319.4	257.9	231.9	201.3	260	275.6	371	380.4	211.2	233
Q8CH25	Q8CH25 [986-1003]	Q8CH25 1xPhospho [S999]	FALSE	High	[R].AGAGMITQHSSTASPVNR.[I]	1xPhospho [S14]; 1xOxidation [M5]; 1xTMT10plex [N-Term]	0.000167004	1	1	3	0	2109.99	31.2	31.2	38.3	30.6	34.4	24.9	24.4	25.4	29.2	30.4
P35564	P35564 [573-584]	P35564 1xPhospho [S582]	FALSE	High	[K].AEEDEILNRSPR.[N]	1xPhospho [S10]; 1xTMT10plex [N-Term]	0.000167004	1	1	335	1	1737.84	4019.6	4072.7	3636.3	3339.8	3564.6	4439.2	4576	4530.8	4037.2	3634.8
Q8BIK4	Q8BIK4 [930-939]	Q8BIK4 1xPhospho [S936]	FALSE	High	[K].AEPYVASEYK.[T]	1xPhospho [S7]; 1xTMT10plex [N-Term]	0.000167004	1	1	2	0	1465.68	9.6	8.2	25.7	18.4	34.6	7.5	5.7	4.6	24.4	28.4
Q61624	Q61624 [292-314]	Q61624 1xPhospho [S/T]	FALSE	High	[K].GGLLTSEEDSGFSTSPKDNSLPK.[K]	1xPhospho [S/T]; 1xTMT10plex [N-Term]	0.000167004	1	1	4	1	2675.27	7.4	7.2	23.3	34.3	49.4	10.8	10.5	10.9	20.8	35.1
Q8C5N3	Q8C5N3 [101-114]	Q8C5N3 1xPhospho [S106]	FALSE	High	[R].GGGQSSPQEEPTWK.[K]	1xPhospho [S6]; 1xTMT10plex [K14]; 1xTMT10plex [N-Term]	0.000167004	1	1	13	0	2025.97	619.5	620.6	431.7	427.2	325.6	479.3	595.3	526.4	424.2	294
Q8CFK2	Q8CFK2 [549-563]	Q8CFK2 1xPhospho [S552]	FALSE	High	[K].GGGSPPRDDSQPPER.[A]	1xPhospho [S4]; 1xTMT10plex [N-Term]	0.000167004	1	1	11	1	1860.84	218.5	234.1	316.4	358.7	393.2	236.3	236.5	213.5	337.1	387.8
P13864	P13864 [117-127]	P13864 1xPhospho [S]	FALSE	High	[R].AEMADSNRSPR.[S]	1xPhospho [S]; 1xTMT10plex [N-Term]	0.000167004	1	1	6	1	1542.69	337.2	400.3	432.3	466.3	401.6	270.1	234.5	243.9	230.9	236.9
Q61554	Q61554 [2697-2721]	Q61554 1xPhospho [S]	FALSE	High	[R].GGPEPPASSEMDDNSLSPEACYECK.[I]	2xCarbamidomethyl [C21; C24]; 1xPhospho [S]; 1xOxidation [M11]; 1xTMT10plex [K25]; 1xTMT10plex [N-Term]	0.000167004	1	1	15	0	3281.37	473.4	368.7	250.5	389.2	274.5	462.6	481.2	628.6	284.2	301.5
Q8BIK4	Q8BIK4 [930-939]	Q8BIK4 1xPhospho [S936]	FALSE	High	[K].AEPYVASEYK.[T]	1xPhospho [S7]; 1xTMT10plex [K10]; 1xTMT10plex [N-Term]	0.000167004	1	1	1	0	1694.84	25.6	17.3	11.7	13.4	12.6	28.2	34.4	28.9	20.2	13.8
Q91XV3	Q91XV3 [26-38]	Q91XV3 1xPhospho [T36]	FALSE	High	[K].AEGAGTEEEGTPK.[E]	1xPhospho [T11]; 1xTMT10plex [K13]; 1xTMT10plex [N-Term]	0.000167004	1	1	1	0	1813.86	26.9	14.1	14.8	10.7	11.2	14.8	20.7	13.4	10.2	12.4
Q8K019	Q8K019 [169-180]	Q8K019 1xPhospho [S177]	FALSE	High	[K].AEGEPQEESPLK.[S]	1xPhospho [S9]; 1xTMT10plex [N-Term]	0.000167004	1	1	1	0	1622.75	15.1	18.1	31.7	24.4	25.3	21.8	14.7	12.5	23	28
Q569Z6	Q569Z6 [376-384]	Q569Z6 1xPhospho [S379]	FALSE	High	[K].GGFSDADVK.[M]	1xPhospho [S4]; 1xTMT10plex [K9]; 1xTMT10plex [N-Term]	0.000167004	1	1	5	0	1433.71	523.1	506	272.3	221.6	169.9	382.5	555.7	382.5	242.5	172.6
Q9Z2D6	Q9Z2D6 [62-82]	Q9Z2D6 1xPhospho [S]	FALSE	High	[K].AETSESSGSAPAVPEASASPK.[Q]	1xPhospho [S]; 1xTMT10plex [K21]; 1xTMT10plex [N-Term]	0.000167004	1	1	15	0	2498.21	42.3	39	30.5	32.1	38.9	43.4	63.2	58.7	30.1	35.5
Q9Z2D6	Q9Z2D6 [62-82]	Q9Z2D6 2xPhospho [S70; S78]	FALSE	High	[K].AETSESSGSAPAVPEASASPK.[Q]	2xPhospho [S9; S17]; 1xTMT10plex [N-Term]	0.000167004	1	1	1	0	2349.01	11.8	13.3	15.4	16.2	17.1	17	14.7	20.3	16.4	15.6
B1AZA5	B1AZA5 [5-22]	B1AZA5 2xPhospho [S12; S16]	FALSE	High	[R].GGPAEAPSPRGSPRPESR.[A]	2xPhospho [S8; S12]; 1xTMT10plex [N-Term]	0.000167004	1	1	2	1	2194	9.2	16.6	11.7	30.5	17.8	22.8	14.5	22.9	23.2	28.8
Q8VED5	Q8VED5 [14-28]	Q8VED5 1xPhospho [S20]	FALSE	High	[K].GGFSSNSASGGGGSR.[M]	1xPhospho [S7]; 1xTMT10plex [N-Term]	0.000167004	1	1	1	0	1593.69	41.3	50.9	65.4	63.9	60.4	26.1	32.4	24.5	26.6	18.6
Q4VA53	Q4VA53 [1354-1371]	Q4VA53 1xPhospho [S/T]	FALSE	High	[R].AESPETSAVESTQSTPQK.[G]	1xPhospho [S/T]; 1xTMT10plex [K18]; 1xTMT10plex [N-Term]	0.000167004	1	1	43	0	2415.17	895.5	869.9	545.7	569.5	393.7	767.8	865.8	879.6	711	494.6
Q4VA53	Q4VA53 [1354-1371]	Q4VA53 1xPhospho [S1356]	FALSE	High	[R].AESPETSAVESTQSTPQK.[G]	1xPhospho [S3]; 1xTMT10plex [N-Term]	0.000167004	1	1	18	0	2186.01	25.9	25.5	42.8	38.5	47.5	25.2	27	26.1	43.1	44.4
Q7TMY8	Q7TMY8 [1393-1402]	Q7TMY8 1xPhospho [S1395]	FALSE	High	[R].AESPEEVACR.[K]	1xCarbamidomethyl [C9]; 1xPhospho [S3]; 1xTMT10plex [N-Term]	0.000167004	1	1	4	0	1456.63	43.6	45.1	41.4	43.7	54.5	47.4	44.9	33.6	40.8	45
Q8CB62	Q8CB62 [675-691]	Q8CB62 1xPhospho [S686]	FALSE	High	[R].AERPFPEEDPGSDGDAR.[L]	1xPhospho [S12]; 1xTMT10plex [N-Term]	0.000167004	1	1	2	0	2153.93	19	23.6	15	15.6	15.7	15.3	20.4	16.2	25.1	19
Q61554	Q61554 [2697-2721]	Q61554 1xPhospho [S]	FALSE	High	[R].GGPEPPASSEMDDNSLSPEACYECK.[I]	2xCarbamidomethyl [C21; C24]; 1xPhospho [S]; 1xOxidation [M11]; 1xTMT10plex [N-Term]	0.000167004	1	1	14	0	3052.21	20.3	18.6	38.1	42.8	74.9	22.4	14	8.4	26.5	37.5
P70302	P70302 [254-264]	P70302 1xPhospho [S257]	FALSE	High	[R].AEQSLHDLQER.[L]	1xPhospho [S4]; 1xTMT10plex [N-Term]	0.000167004	1	1	15	0	1634.77	265.6	265.9	271.1	182.5	211.6	150.2	165.6	176.7	238.8	194.3
Q9Z2D6	Q9Z2D6 [419-429]	Q9Z2D6 1xPhospho [S421]	FALSE	High	[R].GGSLESDGCPK.[E]	1xCarbamidomethyl [C9]; 1xPhospho [S3]; 1xTMT10plex [K11]; 1xTMT10plex [N-Term]	0.000167004	1	1	1	0	1644.77	35.1	34.1	19.4	10.9	10.3	30.4	35.8	34.5	15.4	7.3
O35892	O35892 [310-323]	O35892 1xPhospho [S/T]	FALSE	High	[R].GGDTSDTESSIIIR.[R]	1xPhospho [S/T]; 1xTMT10plex [N-Term]	0.000167004	1	1	7	0	1759.83	399.8	278.3	324.1	311	336.8	301.4	290.8	294.4	344.9	331.5
P51859	P51859 [158-170]	P51859 1xPhospho [S165]	FALSE	High	[R].AGDVLEDSPKRPK.[E]	1xPhospho [S8]; 1xTMT10plex [N-Term]	0.000167004	1	1	16	1	1720.88	117.9	141.7	407.1	423.5	635.4	172	183.1	130.3	344	494
Q9EPQ8	Q9EPQ8 [585-599]	Q9EPQ8 1xPhospho [S]	FALSE	High	[K].AGSSPTQGAQNEAPR.[L]	1xPhospho [S]; 1xTMT10plex [N-Term]	0.000167004	1	1	5	0	1779.82	128.4	155.7	110.4	114.6	88.5	79.2	91.7	71.5	92.4	88.6
P24161	P24161 [137-150]	P24161 1xPhospho [Y142]	FALSE	High	[K].GHDGLYQGLSTATK.[D]	1xPhospho [Y6]; 1xTMT10plex [K14]; 1xTMT10plex [N-Term]	0.000167004	1	1	1	0	1986.01	35.8	29.8	22.9	19.8	17.1	25.3	24	29	21.4	12
Q9ER00	Q9ER00 [137-146]	Q9ER00 1xPhospho [S142]	FALSE	High	[R].AGSRLSAEDR.[Q]	1xPhospho [S6]; 1xTMT10plex [N-Term]	0.000167004	1	1	2	1	1370.66	46.5	46.4	52.3	46.1	58.3	46.6	58.1	51	63.6	51.1
P14733	P14733 [12-27]	P14733 2xPhospho [S17; S24]	FALSE	High	[R].AGSRASAPATPLSPTR.[L]	2xPhospho [S6; S13]; 1xTMT10plex [N-Term]	0.000167004	1	1	7	1	1928.92	107	114.6	107.4	122.8	108.6	134.7	155.8	147.8	124.5	101.7
Q8CGB6	Q8CGB6 [828-842]	Q8CGB6 1xPhospho [S]	FALSE	High	[R].AGSVSPGSPPYLQPR.[K]	1xPhospho [S]; 1xTMT10plex [N-Term]	0.000167004	1	1	5	0	1821.91	15.3	18.2	10.6	10.7	8.9	23.3	20.6	21.4	20.4	19.2
O88569	O88569 [239-266]	O88569 1xPhospho [S259]	FALSE	High	[R].GFGDGYNGYGGGPGGGNFGGSPGYGGGR.[G]	1xPhospho [S21]; 1xTMT10plex [N-Term]	0.000167004	1	1	1	0	2804.17	23.3	27.7	27.2	24.7	21.5	19.1	20	12.9	15	20.3
Q8CHW4	Q8CHW4 [538-547]	Q8CHW4 1xPhospho [S540]	FALSE	High	[R].AGSPQLDDIR.[V]	1xPhospho [S3]; 1xTMT10plex [N-Term]	0.000167004	1	1	9	0	1380.67	337.6	321.8	192.6	233.2	191.9	241.5	265.5	263.5	232.3	182.6
Q61286	Q61286 [55-74]	Q61286 1xPhospho [S67]	FALSE	High	[R].GGTTSWGTSGQPSPSYDSSR.[G]	1xPhospho [S13]; 1xTMT10plex [N-Term]	0.000167004	1	1	4	0	2324	22.3	28.3	30.2	25.6	30.9	15.3	18	16.2	24.4	21.3
Q3UMU9	Q3UMU9 [364-379]	Q3UMU9 1xPhospho [S367]	FALSE	High	[R].GGSSGEELEDEEPVKK.[R]	1xPhospho [S4]; 2xTMT10plex [K15; K16]; 1xTMT10plex [N-Term]	0.000167004	1	1	1	1	2457.24	133	89.6	41.1	35.2	22.5	66.7	102.9	104.3	69.2	31.2
O35691	O35691 [64-75]	O35691 1xPhospho [S66]	FALSE	High	[R].GFSDSGGGPPAK.[Q]	1xPhospho [S3]; 1xTMT10plex [N-Term]	0.000167004	1	1	3	0	1385.63	40.8	54.1	204.9	145.2	259.3	65.4	43.6	41.7	174.5	186.2
Q3TBD2	Q3TBD2 [21-35]	Q3TBD2 1xPhospho [S23]	FALSE	High	[R].AGSPNPQSSSGELPR.[K]	1xPhospho [S3]; 1xTMT10plex [N-Term]	0.000167004	1	1	7	0	1792.84	153.1	160.5	93.5	102.7	74.9	143.6	175.8	161	115.9	86.3
P14733	P14733 [12-27]	P14733 1xPhospho [S17]	FALSE	High	[R].AGSRASAPATPLSPTR.[L]	1xPhospho [S6]; 1xTMT10plex [N-Term]	0.000167004	1	1	4	1	1848.95	45.4	62.4	53.5	66.7	63.9	61.2	55.8	55.6	63.3	54.7
Q3UMU9	Q3UMU9 [364-378]	Q3UMU9 2xPhospho [S366; S367]	FALSE	High	[R].GGSSGEELEDEEPVK.[K]	2xPhospho [S3; S4]; 1xTMT10plex [K15]; 1xTMT10plex [N-Term]	0.000167004	1	1	14	0	2179.94	49.4	46.3	30.4	28.1	20.8	28.5	52.4	44.6	32	19.3
Q9QXY1	Q9QXY1 [102-120]	Q9QXY1 1xPhospho [S111]	FALSE	High	[K].ASPASGHQLSDQEEADHGR.[G]	1xPhospho [S10]; 1xTMT10plex [N-Term]	0.000167004	1	1	1	0	2301.01	12.9	14.5	13.6	20.2	20.8	11	13.2	12.9	19	7.9
Q8JZQ9	Q8JZQ9 [108-130]	Q8JZQ9 1xPhospho [S]	FALSE	High	[R].GHPSAGAEEEGGSDGSAAEAEPR.[A]	1xPhospho [S]; 1xTMT10plex [N-Term]	0.000167004	1	1	3	0	2477.04	11	9.3	15	13.8	27.6	12.1	13.1	13.6	17.6	17.6
Q2NL51	Q2NL51 [273-283]	Q2NL51 1xPhospho [Y279]	FALSE	High	[R].GEPNVSYICSR.[Y]	1xCarbamidomethyl [C9]; 1xPhospho [Y7]; 1xTMT10plex [N-Term]	0.000167004	1	2	13	0	1590.72	602	563.5	659.6	728.1	881.9	457.7	458.3	452.8	324.5	437.5
Q8C9B9	Q8C9B9 [5-14]	Q8C9B9 1xPhospho [S8]	FALSE	High	[K].GHLSNEEAPK.[A]	1xPhospho [S4]; 1xTMT10plex [N-Term]	0.000167004	1	1	1	0	1390.66	7.5	11.3	45	32.9	49.6	14.8	3.6	5.9	27.3	37.5
Q61532	Q61532 [186-195]	Q61532 1xPhospho [S189]	FALSE	High	[K].GHLSEGLVTK.[W]	1xPhospho [S4]; 1xTMT10plex [K10]; 1xTMT10plex [N-Term]	0.000167004	1	1	1	0	1578.87	42.9	36.8	38.4	40.1	32.1	33.9	35.3	38.1	38.2	26.3
E9Q309	E9Q309 [1636-1649]	E9Q309 1xPhospho [S1641]	FALSE	High	[R].GHHDDSDEDASPDK.[T]	1xPhospho [S6]; 1xTMT10plex [K14]; 1xTMT10plex [N-Term]	0.000167004	1	1	1	0	2062.88	173.4	131.9	63.9	75.7	60.4	96.3	150	125.9	84.2	55.1
Q91YE8	Q91YE8 [244-256]	Q91YE8 1xPhospho [S247]	FALSE	High	[K].ADTSLTSSTSSGR.[E]	1xPhospho [S4]; 1xTMT10plex [N-Term]	0.000167004	1	1	1	0	1578.72	28.7	25.1	26.3	36	30.4	34.3	22.1	36.1	34.9	39.7
Q8N7N5	Q8N7N5 [96-109]	Q8N7N5 1xPhospho [S100]	FALSE	High	[R].GHGHSDEEDEEQPR.[H]	1xPhospho [S5]; 1xTMT10plex [N-Term]	0.000167004	1	1	5	0	1930.78	97.4	101	141.2	151.3	212.3	101.8	97.6	102.7	131.6	144.7
Q8R149	Q8R149 [255-266]	Q8R149 1xPhospho [S264]	FALSE	High	[R].GHHGSLGTSSPR.[Q]	1xPhospho [S10]; 1xTMT10plex [N-Term]	0.000167004	1	1	1	0	1501.71	20.3	24	29.5	18.9	21.5	20.6	12.6	11.5	8.8	10.9
Q8BK35	Q8BK35 [316-338]	Q8BK35 1xPhospho [S329]	FALSE	High	[R].AGQPEAGDGTTEISPTGAAGPEK.[R]	1xPhospho [S14]; 1xTMT10plex [K23]; 1xTMT10plex [N-Term]	0.000167004	1	1	1	0	2679.29	46.1	35.4	24.8	17.1	12.6	26.8	23.7	32.8	17.1	12.4
P26645	P26645 [131-145]	P26645 1xPhospho [S/T]	FALSE	High	[K].AEDGAAPSPSSETPK.[K]	1xPhospho [S/T]; 1xTMT10plex [K15]; 1xTMT10plex [N-Term]	0.000167004	1	1	12	0	1981.95	82.7	66.4	27.7	25	20.4	49.1	60.5	48.9	44.3	18
Q9CQI6	Q9CQI6 [132-142]	Q9CQI6 1xPhospho [S141]	FALSE	High	[K].AGGANYDAQSE.[-]	1xPhospho [S10]; 1xTMT10plex [N-Term]	0.000167004	1	1	6	0	1391.57	30.1	30.5	28.6	28.5	39.6	27.8	34	26.5	25.9	28.8
O88508	O88508 [109-126]	O88508 1xPhospho [T120]	FALSE	High	[K].GGAPAEGEGTETPPEASR.[A]	1xPhospho [T12]; 1xTMT10plex [N-Term]	0.000167004	1	1	4	0	2021.9	13.4	14	22.9	14.9	28.3	15.4	12.7	11.1	18.9	22.3
Q9JMD3	Q9JMD3 [276-291]	Q9JMD3 1xPhospho [S284]	FALSE	High	[R].AGGAGGEGSDDDTSLT.[-]	1xPhospho [S9]; 1xTMT10plex [N-Term]	0.000167004	1	1	4	0	1718.7	23.3	24.5	14.1	19	19.9	28	30.7	38.4	28.9	32.6
Q6A4J8	Q6A4J8 [13-36]	Q6A4J8 1xPhospho [S19]	FALSE	High	[K].AGEQQLSEPEDMEMEAGDTDDPPR.[I]	1xPhospho [S7]; 2xOxidation [M12; M14]; 1xTMT10plex [N-Term]	0.000167004	1	1	2	0	2988.2	27.9	26.2	19.9	23.5	28.1	19	21.2	22.7	18.3	14.8
Q0VBL3	Q0VBL3 [106-121]	Q0VBL3 1xPhospho [S108]	FALSE	High	[R].GGSREYETGGGSSSSR.[L]	1xPhospho [S3]; 1xTMT10plex [N-Term]	0.000167004	1	1	3	1	1882.81	57.7	72.6	92.1	87.7	119.4	67.4	64.7	57.6	71.4	77.6
Q91XV3	Q91XV3 [124-146]	Q91XV3 1xPhospho [S131]	FALSE	High	[K].AGEASAESTGAADGAAPEEGEAK.[K]	1xPhospho [S8]; 1xTMT10plex [K23]; 1xTMT10plex [N-Term]	0.000167004	1	1	1	0	2614.19	32.9	26.2	19.3	13.2	11.7	25.8	31.2	34.4	26.1	12
Q9JKB3	Q9JKB3 [343-361]	Q9JKB3 1xPhospho [S359]	FALSE	High	[K].AGEAPTENPAPATEQSSAE.[-]	1xPhospho [S17]; 1xTMT10plex [N-Term]	0.000167004	1	1	1	0	2165.94	29.1	39.5	29.3	27.2	22.7	35.8	30.7	31	29.4	23.3
P26645	P26645 [131-146]	P26645 1xPhospho [S]	FALSE	High	[K].AEDGAAPSPSSETPKK.[K]	1xPhospho [S]; 2xTMT10plex [K15; K16]; 1xTMT10plex [N-Term]	0.000167004	1	1	2	1	2339.21	101.2	81.6	43.2	44	26.7	74	93.5	93.4	56	43
P51859	P51859 [158-170]	P51859 1xPhospho [S165]	FALSE	High	[R].AGDVLEDSPKRPK.[E]	1xPhospho [S8]; 2xTMT10plex [K10; K13]; 1xTMT10plex [N-Term]	0.000167004	1	1	2	1	2179.21	127.9	100.1	17.2	24.2	16.4	58.8	114.1	87	31	17.4
P51859	P51859 [158-170]	P51859 1xPhospho [S165]	FALSE	High	[R].AGDVLEDSPKRPK.[E]	1xPhospho [S8]; 1xTMT10plex [K13]; 1xTMT10plex [N-Term]	0.000167004	1	1	8	1	1950.05	26.4	69.6	76	95.7	71.2	61.6	33.4	45.4	89.6	80
O35927	O35927 [262-276]	O35927 1xPhospho [S264]	FALSE	High	[R].GGSPLTTTQGGSPTK.[L]	1xPhospho [S3]; 1xTMT10plex [K15]; 1xTMT10plex [N-Term]	0.000167004	1	1	1	0	1926.99	22	22.7	12.7	18.6	8.4	30.7	41.5	34.4	22.1	16.2
Q3UMU9	Q3UMU9 [626-637]	Q3UMU9 1xPhospho [S]	FALSE	High	[R].GGSSEELHDSPR.[D]	1xPhospho [S]; 1xTMT10plex [N-Term]	0.000167004	1	1	8	0	1579.7	71.3	53.6	85.2	70.8	75.1	44.7	52.7	39.8	69.9	75.6
Q3UMU9	Q3UMU9 [626-637]	Q3UMU9 2xPhospho [S629; S635]	FALSE	High	[R].GGSSEELHDSPR.[D]	2xPhospho [S4; S10]; 1xTMT10plex [N-Term]	0.000167004	1	1	1	0	1659.66	52.9	28.1	35.4	13.1	19.7	20	19.4	15.8	26.3	18.8
Q8VE19	Q8VE19 [757-769]	Q8VE19 1xPhospho [S766]	FALSE	High	[R].GFSQYGVSGSPTK.[S]	1xPhospho [S10]; 1xTMT10plex [N-Term]	0.000167004	1	1	5	0	1623.76	3.5	24.4	139.4	119.4	209.5	26.3	5.8	12.9	64.9	103.3
Q3UMU9	Q3UMU9 [364-378]	Q3UMU9 1xPhospho [S]	FALSE	High	[R].GGSSGEELEDEEPVK.[K]	1xPhospho [S]; 1xTMT10plex [K15]; 1xTMT10plex [N-Term]	0.000167004	1	1	13	0	2099.98	282.6	233.7	143.7	180.2	137.6	196.2	251	237.3	190.2	158.7
Q8VE19	Q8VE19 [757-769]	Q8VE19 1xPhospho [S766]	FALSE	High	[R].GFSQYGVSGSPTK.[S]	1xPhospho [S10]; 1xTMT10plex [K13]; 1xTMT10plex [N-Term]	0.000167004	1	1	4	0	1852.92	100.8	113.6	81.4	92.8	77	81.1	73.7	79.4	70.7	56.7
P07744	P07744 [14-26]	P07744 1xPhospho [S19]	FALSE	High	[R].GFSSGSAIAGGVK.[R]	1xPhospho [S6]; 1xTMT10plex [N-Term]	0.000167004	1	1	1	0	1446.72	20.3	16	23.5	30.6	28.1	22.8	14.6	21.4	25.6	27.4
Q3UMU9	Q3UMU9 [364-378]	Q3UMU9 1xPhospho [S]	FALSE	High	[R].GGSSGEELEDEEPVK.[K]	1xPhospho [S]; 1xTMT10plex [N-Term]	0.000167004	1	1	4	0	1870.82	4.8	24.1	110.5	134.2	208.3	27.1	4.2	6.2	77.5	134.1
P26645	P26645 [131-145]	P26645 1xPhospho [T/S]	FALSE	High	[K].AEDGAAPSPSSETPK.[K]	1xPhospho [T/S]; 1xTMT10plex [N-Term]	0.000167004	1	1	9	0	1752.79	26.5	123.7	273.2	288.4	290.2	144.5	28.5	60.9	220.2	266.5
Q61286	Q61286 [379-397]	Q61286 1xPhospho [S386]	FALSE	High	[R].AGGQAPSSPSYENSLHSLK.[N]	1xPhospho [S8]; 1xTMT10plex [N-Term]	0.000167004	1	1	2	0	2239.06	22.6	27.4	50.4	48.8	49.6	33.4	27.4	30.1	36.8	32.8
P56677	P56677 [9-21]	P56677 1xPhospho [S13]	FALSE	High	[K].AGGGSQDFGAGLK.[Y]	1xPhospho [S5]; 1xTMT10plex [K13]; 1xTMT10plex [N-Term]	0.000167004	1	1	1	0	1702.86	24.6	21.2	8.1	8	13.3	36.7	37	30.3	20.1	8.3
Q8JZQ9	Q8JZQ9 [108-130]	Q8JZQ9 2xPhospho [S120; S123]	FALSE	High	[R].GHPSAGAEEEGGSDGSAAEAEPR.[A]	2xPhospho [S13; S16]; 1xTMT10plex [N-Term]	0.000167004	1	1	10	0	2557.01	14.7	16.1	16.9	18.6	28.8	19.1	14.6	15.4	17.1	21.5
Q61235	Q61235 [70-81]	Q61235 1xPhospho [S75]	FALSE	High	[R].GLGPPSPPAPPR.[G]	1xPhospho [S6]; 1xTMT10plex [N-Term]	0.000167004	1	1	20	0	1451.76	173.2	151.5	184.8	322.3	337.7	294.6	304.2	334.5	409.9	388
Q921T2	Q921T2 [147-175]	Q921T2 2xPhospho [S151; S153]	FALSE	High	[R].GLRDSPSSSEDREEDEPSSRPVTSQTASK.[K]	2xPhospho [S5; S7]; 1xTMT10plex [K29]; 1xTMT10plex [N-Term]	0.000167004	1	1	1	2	3752.71	16.7	18	8.7	8.8	12.2	14.3	21.7	16.7	15.6	7.7
Q8BGZ7; P11679; Q922U2	Q8BGZ7 [326-336]; P11679 [271-281]; Q922U2 [338-348]	Q8BGZ7 1xPhospho [S335]; P11679 1xPhospho [S280]; Q922U2 1xPhospho [S347]	FALSE	High	[KR].AQYEDIANRSR.[AT]	1xPhospho [S10]; 1xTMT10plex [N-Term]	0.000167004	3	3	7	1	1631.77	46.2	47.5	68	208.3	214.9	141.9	162.7	170.8	279	230.4
A2A791	A2A791 [116-134]	A2A791 1xPhospho [S121]	FALSE	High	[R].AAHQESDNENEIQIQNQLK.[K]	1xPhospho [S6]; 1xTMT10plex [K19]; 1xTMT10plex [N-Term]	0.000167004	1	1	1	0	2747.34	48.6	36.3	14.2	17.8	7.7	26.2	45	35.5	19.9	11.8
Q68FE6	Q68FE6 [341-355]	Q68FE6 1xPhospho [S347]	FALSE	High	[R].FSTYSQSPPDTPSLR.[E]	1xPhospho [S7]; 1xTMT10plex [N-Term]	0.000167004	1	1	4	0	1991.93	63.8	48	43.7	49.9	43.1	53.9	71.6	60.7	63.8	41.3
Q8R149	Q8R149 [140-151]; [166-177]; [179-190]	Q8R149 2xPhospho [T144; S148]; 2xPhospho [T170; S174]; 2xPhospho [T183; S187]	FALSE	High	[K].ARHDTPDPSPPR.[KR]	2xPhospho [T5; S9]; 1xTMT10plex [N-Term]	0.000167004	1	1	5	1	1734.76	96.9	114.4	116.8	126.8	149.3	115.6	128.4	106.9	116	117.1
Q3TWW8	Q3TWW8 [312-320]	Q3TWW8 2xPhospho [S314; S316]	FALSE	High	[K].ARSMSPPPK.[R]	2xPhospho [S3; S5]; 1xTMT10plex [K9]; 1xTMT10plex [N-Term]	0.000167004	1	1	24	1	1588.77	24.2	43.6	23.5	29.1	26.2	33.5	32.2	32.7	19.2	24.3
Q9JMH9	Q9JMH9 [2031-2044]	Q9JMH9 1xPhospho [S/Y]	FALSE	High	[R].FSHSYLSDSDTEAK.[L]	1xPhospho [S/Y]; 1xTMT10plex [K14]; 1xTMT10plex [N-Term]	0.000167004	1	1	8	0	2124.99	88.5	79.8	46.7	58.6	42.1	86.4	83.6	114.8	64.3	45.2
Q9JMH9	Q9JMH9 [2031-2044]	Q9JMH9 2xPhospho [S2039; S/T]	FALSE	High	[R].FSHSYLSDSDTEAK.[L]	2xPhospho [S/Y/T]; 1xTMT10plex [K14]; 1xTMT10plex [N-Term]	0.000167004	1	1	16	0	2204.96	197.9	149.6	87.8	81.2	70.4	152.8	216.2	221.5	115.4	94.4
E9Q4F7	E9Q4F7 [835-844]	E9Q4F7 1xPhospho [S838]	FALSE	High	[K].FSLSDDQQER.[W]	1xPhospho [S4]; 1xTMT10plex [N-Term]	0.000167004	1	1	4	0	1533.68	107.3	114.5	77.2	78	61.3	60.7	65.2	52.7	50.7	48.2
P14733	P14733 [16-27]	P14733 1xPhospho [S/T]	FALSE	High	[R].ASAPATPLSPTR.[L]	1xPhospho [S/T]; 1xTMT10plex [N-Term]	0.000167004	1	1	31	0	1477.76	778.2	770	758.5	688.6	615.8	587.8	579.4	669.4	605	559.1
Q8BNW9	Q8BNW9 [61-75]	Q8BNW9 1xPhospho [S70]	FALSE	High	[R].ASAAEGSEASPPSLR.[S]	1xPhospho [S10]; 1xTMT10plex [N-Term]	0.000167004	1	1	2	0	1738.82	54.9	54.4	45.6	44.7	30.7	65	84.4	76.3	57.1	50
Q3TWW8	Q3TWW8 [312-320]	Q3TWW8 2xPhospho [S314; S316]	FALSE	High	[K].ARSMSPPPK.[R]	2xPhospho [S3; S5]; 1xOxidation [M4]; 1xTMT10plex [K9]; 1xTMT10plex [N-Term]	0.000167004	1	1	39	1	1604.77	329.2	663	442.8	423.1	343.4	523.8	458.5	576.5	407.3	395.5
P30987	P30987 [320-330]	P30987 1xPhospho [S328]	FALSE	High	[R].FSSQLQAVSLR.[R]	1xPhospho [S9]; 1xTMT10plex [N-Term]	0.000167004	1	1	7	0	1544.8	327.3	342.1	359.1	277.2	241.5	230.9	290.5	228.9	252.7	247.2
P30987	P30987 [320-330]	P30987 2xPhospho [S322; S328]	FALSE	High	[R].FSSQLQAVSLR.[R]	2xPhospho [S3; S9]; 1xTMT10plex [N-Term]	0.000167004	1	1	1	0	1624.77	15	14.9	8.8	12.3	11.9	13.2	12.9	17	14.7	23.9
Q6ZPZ3	Q6ZPZ3 [1095-1125]	Q6ZPZ3 1xPhospho [S]	FALSE	High	[R].AAKPCPTEASPPAASPSGDSSPPATAPYDPR.[V]	1xCarbamidomethyl [C5]; 1xPhospho [S]; 1xTMT10plex [K3]; 1xTMT10plex [N-Term]	0.000167004	1	1	2	0	3588.71	37	35.9	19.4	21.3	10.5	17.2	25.2	28.1	15.9	20.1
P43276	P43276 [183-191]	P43276 1xPhospho [S186]	FALSE	High	[K].AAKSPAKPK.[A]	1xPhospho [S4]; 1xTMT10plex [K]; 1xTMT10plex [N-Term]	0.000167004	1	1	2	1	1435.84	7.8	12.3	144.9	54.9	62.5	30.4	21.8	25.2	51.5	67.9
P53986	P53986 [474-493]	P53986 1xPhospho [S/T]	FALSE	High	[K].AAQSPQQHSSGDPTEEESPV.[-]	1xPhospho [S/T]; 1xTMT10plex [N-Term]	0.000167004	1	1	22	0	2390.03	173.9	189.8	174.4	179.6	175.8	161.4	160.9	161.1	190.9	166.8
Q03347	Q03347 [13-24]	Q03347 1xPhospho [S21]	FALSE	High	[R].FTPPSTALSPGK.[M]	1xPhospho [S9]; 1xTMT10plex [N-Term]	0.000167004	1	1	11	0	1511.77	14.5	51	216.5	193.1	187.2	51.1	12.8	21.9	114	130.9
Q02858	Q02858 [1109-1122]	Q02858 1xPhospho [S1117]	FALSE	High	[K].FTYAGIDCSAEEAA.[-]	1xCarbamidomethyl [C8]; 1xPhospho [S9]; 1xTMT10plex [N-Term]	0.000167004	1	1	2	0	1813.76	12.6	9.6	16	15.5	13.8	13.5	17.4	20.7	10.2	17.2
Q9QZQ8	Q9QZQ8 [168-189]	Q9QZQ8 2xPhospho [S/T]	FALSE	High	[K].AASADSTTEGTPTDGFTVLSTK.[S]	2xPhospho [S/T]; 1xTMT10plex [N-Term]	0.000167004	1	1	16	0	2546.11	39.5	42.3	96.8	124.4	147.7	50	40.7	40.9	121.1	120
Q80VW7	Q80VW7 [297-307]	Q80VW7 1xPhospho [S302]	FALSE	High	[R].FTGSVSPLSTR.[L]	1xPhospho [S6]; 1xTMT10plex [N-Term]	0.000167004	1	1	5	0	1460.73	124.9	137.5	152.2	141.7	151.9	141.4	127.8	129.6	132.5	118.7
Q8BTI8	Q8BTI8 [1570-1586]	Q8BTI8 2xPhospho [S1576; S1577]	FALSE	High	[R].AQSGTDSSPEHKIPAPR.[A]	2xPhospho [S7; S8]; 1xTMT10plex [N-Term]	0.000167004	1	1	1	1	2166.98	7.9	11.5	19.4	26.9	35.8	14.4	11.5	5.9	24.6	24.1
O08900	O08900 [375-395]	O08900 1xPhospho [S377]	FALSE	High	[R].GLSPNNSAQDSTDTDSNHEDR.[Q]	1xPhospho [S3]; 1xTMT10plex [N-Term]	0.000167004	1	1	11	0	2569.06	79	93.1	103.3	74.9	74	64.1	60.9	46.8	64	63.4
E9Q5K9	E9Q5K9 [307-315]	E9Q5K9 1xPhospho [S309]	FALSE	High	[R].GISPIVFDR.[S]	1xPhospho [S3]; 1xTMT10plex [N-Term]	0.000167004	1	1	24	0	1312.69	782.3	803.4	934.8	845.1	971.8	588.2	614.6	571.3	710.5	745.3
Q9JJY4	Q9JJY4 [458-474]	Q9JJY4 1xPhospho [S472]	FALSE	High	[K].AAMHTYSSPTVATQSPK.[K]	1xPhospho [S15]; 1xOxidation [M3]; 1xTMT10plex [N-Term]	0.000167004	1	1	1	0	2101.98	12.6	15.5	24.8	22.4	23.2	17.2	15.6	7.4	15.7	14.2
Q91YE8	Q91YE8 [893-905]	Q91YE8 1xPhospho [S/T]	FALSE	High	[R].AQSPTPSLPASWK.[Y]	1xPhospho [S/T]; 1xTMT10plex [N-Term]	0.000167004	1	1	6	0	1678.84	13.5	19.7	86.9	93.9	127.8	50.7	18.5	16.4	80.2	164.9
Q99P88	Q99P88 [988-997]	Q99P88 1xPhospho [S992]	FALSE	High	[K].AAPQSPSVPK.[K]	1xPhospho [S5]; 1xTMT10plex [N-Term]	0.000167004	1	1	6	0	1290.67	9.8	16.9	55	60.1	58.3	18.8	11.8	15.7	50.3	48.2
Q99P88	Q99P88 [988-997]	Q99P88 1xPhospho [S992]	FALSE	High	[K].AAPQSPSVPK.[K]	1xPhospho [S5]; 1xTMT10plex [K10]; 1xTMT10plex [N-Term]	0.000167004	1	1	7	0	1519.83	67.2	45.8	27.4	27.6	14.3	39	51.3	49.2	33.2	20.9
P53564	P53564 [1324-1352]	P53564 1xPhospho [S1332]	FALSE	High	[R].AAPSSEGDSCDGVEATDAEEPGGNIVATK.[S]	1xCarbamidomethyl [C10]; 1xPhospho [S9]; 1xTMT10plex [K29]; 1xTMT10plex [N-Term]	0.000167004	1	1	1	0	3372.52	47.8	44.5	32.8	25.6	11.9	25.3	26.9	23.6	14.7	7.9
Q8R1A4	Q8R1A4 [937-956]	Q8R1A4 1xPhospho [S945]	FALSE	High	[K].AAPWGSNPSPSAESTQAMDR.[S]	1xPhospho [S9]; 1xOxidation [M18]; 1xTMT10plex [N-Term]	0.000167004	1	1	2	0	2385.04	19.2	17.3	11.7	14.6	7.7	14.4	18.5	19	11.1	10.9
Q8BZN6	Q8BZN6 [1288-1302]	Q8BZN6 2xPhospho [S1292; S1295]	FALSE	High	[R].ASLASLDSNPSTTEK.[S]	2xPhospho [S5; S8]; 1xTMT10plex [K15]; 1xTMT10plex [N-Term]	0.000167004	1	1	4	0	2139	18.9	18.4	8.8	13.2	8	12.1	23.7	21.1	11.9	11.1
E9Q784	E9Q784 [1057-1071]	E9Q784 1xPhospho [S1069]	FALSE	High	[R].GNLETHEDSQVFSPK.[K]	1xPhospho [S13]; 1xTMT10plex [N-Term]	0.000167004	1	1	6	0	1996.92	11.8	30.4	87.2	49.8	80	27.4	12.4	19.1	35.5	51.5
P62071	P62071 [178-192]	P62071 1xPhospho [S186]	FALSE	High	[K].FQEQECPPSPEPTRK.[E]	1xCarbamidomethyl [C6]; 1xPhospho [S9]; 1xTMT10plex [K15]; 1xTMT10plex [N-Term]	0.000167004	1	1	4	1	2368.14	147.3	148.3	80.9	77.3	60.9	116.6	146.4	123.6	50.3	41.7
P28667	P28667 [145-157]	P28667 1xPhospho [T148]	FALSE	High	[K].AAATPESQEPQAK.[G]	1xPhospho [T4]; 1xTMT10plex [K13]; 1xTMT10plex [N-Term]	0.000167004	1	1	1	0	1865.94	36.6	31.8	18.8	25.7	22	42	57.2	41.7	46	37.7
D3Z6Q9	D3Z6Q9 [419-441]	D3Z6Q9 1xPhospho [S]	FALSE	High	[R].ASGSGSCNAPGSPEGSSQLCSPR.[A]	2xCarbamidomethyl [C7; C20]; 1xPhospho [S]; 1xTMT10plex [N-Term]	0.000167004	1	1	9	0	2559.08	98.5	82.3	100	115.2	105.6	97.9	113.3	114.6	89.6	123
Q64511	Q64511 [1536-1549]	Q64511 1xPhospho [S]	FALSE	High	[K].ASGSENEGDYNPGR.[K]	1xPhospho [S]; 1xTMT10plex [N-Term]	0.000167004	1	1	11	0	1761.73	525	541.8	382.4	391.3	334.5	412	441.3	402.6	395	314.5
Q1HFZ0	Q1HFZ0 [10-27]	Q1HFZ0 1xPhospho [S23]	FALSE	High	[R].FQQPPQPEGEEDASDGGR.[K]	1xPhospho [S14]; 1xTMT10plex [N-Term]	0.000167004	1	1	3	0	2252.97	68.5	70.4	73	78	77.5	79.6	78.8	79.1	78.7	88.8
Q9QZM0	Q9QZM0 [16-31]	Q9QZM0 1xPhospho [S25]	FALSE	High	[R].GPAAAPGAASPPAEPK.[I]	1xPhospho [S10]; 1xTMT10plex [K16]; 1xTMT10plex [N-Term]	0.000167004	1	1	1	0	1927.01	40.8	34.1	25.3	20.8	10.1	34.4	48.8	47.5	31.6	20.3
D3YXK1	D3YXK1 [142-159]	D3YXK1 1xPhospho [S150]	FALSE	High	[R].AAAATAPPSPGPAQPGPR.[A]	1xPhospho [S9]; 1xTMT10plex [N-Term]	0.000167004	1	1	15	0	1922.97	42.7	38.7	39.6	33	38.4	32.6	33.9	42.3	35.3	29.4
P28352	P28352 [8-23]	P28352 1xPhospho [S18]	FALSE	High	[K].AAADDGEEPKSEPETK.[K]	1xPhospho [S11]; 1xTMT10plex [K16]; 1xTMT10plex [N-Term]	0.000167004	1	1	1	1	2212.04	22.3	45.1	28.9	33.9	23.4	30.1	14.2	24.7	21.3	21.5
Q91YU6	Q91YU6 [565-574]	Q91YU6 1xPhospho [S572]	FALSE	High	[R].AAAGAGGSLR.[A]	1xPhospho [S8]; 1xTMT10plex [N-Term]	0.000167004	1	1	1	0	1139.58	17.7	15	20.6	27.4	28.1	30.4	30.8	28.6	39.1	32.8
Q9CR86	Q9CR86 [37-47]	Q9CR86 1xPhospho [S42]	FALSE	High	[R].GNVVPSPLPTR.[R]	1xPhospho [S6]; 1xTMT10plex [N-Term]	0.000167004	1	1	10	0	1445.77	178.4	184.7	144.6	174.8	162.2	178.2	202	197.5	132.7	167.8
O54972	O54972 [33-44]	O54972 1xPhospho [S39]	FALSE	High	[K].AAAMPDSPAEVK.[T]	1xPhospho [S7]; 1xOxidation [M4]; 1xTMT10plex [K12]; 1xTMT10plex [N-Term]	0.000167004	1	1	2	0	1740.86	71.3	61.6	26.6	22.7	20.4	29.7	44.7	35.7	24.2	20.1
E9Q557	E9Q557 [2824-2837]	E9Q557 2xPhospho [S/Y]	FALSE	High	[K].GLPSPYNMSAPGSR.[S]	2xPhospho [S/Y]; 1xOxidation [M8]; 1xTMT10plex [N-Term]	0.000167004	1	1	29	0	1838.77	74.9	81.3	104.7	108.7	127.8	104.5	116.2	116.6	102	111.2
B2RQC6	B2RQC6 [1858-1869]	B2RQC6 1xPhospho [S1859]	FALSE	High	[R].ASDPGLPAEEPK.[E]	1xPhospho [S2]; 1xTMT10plex [K12]; 1xTMT10plex [N-Term]	0.000167004	1	1	3	0	1748.89	26.8	25.8	9.1	10.9	4.7	14.4	14.5	13.7	7.3	13
O08784	O08784 [1212-1225]	O08784 1xPhospho [S1216]	FALSE	High	[R].ASAVSPEKAPMTSK.[A]	1xPhospho [S5]; 1xOxidation [M11]; 2xTMT10plex [K8; K14]; 1xTMT10plex [N-Term]	0.000167004	1	1	4	1	2187.17	488.9	351.7	115.6	150.4	66	224.7	372.6	346.9	136.6	73.8
O08784	O08784 [1212-1225]	O08784 1xPhospho [S1216]	FALSE	High	[R].ASAVSPEKAPMTSK.[A]	1xPhospho [S5]; 2xTMT10plex [K8; K14]; 1xTMT10plex [N-Term]	0.000167004	1	1	1	1	2171.18	61.1	36.3	12.1	17.1	9.8	25.6	44.9	39.8	15.9	12.6
O08784	O08784 [1212-1225]	O08784 1xPhospho [S1216]	FALSE	High	[R].ASAVSPEKAPMTSK.[A]	1xPhospho [S5]; 1xOxidation [M11]; 1xTMT10plex [N-Term]	0.000167004	1	1	2	1	1728.84	7.1	7.2	24.2	22.3	32.3	10.6	8.4	10.3	21.8	34.4
P41183	P41183 [328-337]	P41183 1xPhospho [S334]	FALSE	High	[K].GLVSPQSPQK.[S]	1xPhospho [S7]; 1xTMT10plex [K10]; 1xTMT10plex [N-Term]	0.000167004	1	1	2	0	1578.87	28	23.5	17.5	14.1	9.4	16.1	14	15	12.1	7.9
O08784	O08784 [1212-1225]	O08784 1xPhospho [S]	FALSE	High	[R].ASAVSPEKAPMTSK.[A]	1xPhospho [S]; 1xOxidation [M11]; 1xTMT10plex [K]; 1xTMT10plex [N-Term]	0.000167004	1	1	7	1	1958.01	58.6	171.7	255.1	355.9	208.1	174.9	70.2	73.2	237.5	198.4
P62960	P62960 [303-322]	P62960 1xPhospho [S]	FALSE	High	[K].AADPPAENSSAPEAEQGGAE.[-]	1xPhospho [S]; 1xTMT10plex [N-Term]	0.000167004	1	1	6	0	2206.93	14.2	17.7	10	12	9.1	14.8	18	16.2	15.4	14.2
O08539	O08539 [293-312]	O08539 1xPhospho [S296]	FALSE	High	[K].GNKSPSPPPDGSPAATPEIR.[V]	1xPhospho [S4]; 1xTMT10plex [N-Term]	0.000167004	1	1	1	1	2284.12	10.4	12.3	17.3	20.2	31.1	14	13.4	14.9	16.3	27
O08550	O08550 [861-872]	O08550 1xPhospho [S866]	FALSE	High	[R].ASGPESPLQGPR.[I]	1xPhospho [S6]; 1xTMT10plex [N-Term]	0.000167004	1	1	7	0	1504.74	254.4	297.9	229.4	257.9	247.6	210.5	226.6	218.9	235.2	191.3
P46467	P46467 [99-113]	P46467 1xPhospho [S102]	FALSE	High	[K].GNDSDGEAESDDPEK.[K]	1xPhospho [S4]; 1xTMT10plex [K15]; 1xTMT10plex [N-Term]	0.000167004	1	1	8	0	2102.88	81.2	47.4	27.8	26.2	16.6	25.8	55.4	36.1	30.3	23.5
Q6PHZ5	Q6PHZ5 [97-109]	Q6PHZ5 1xPhospho [S107]	FALSE	High	[K].ASGDPGAGGASPR.[A]	1xPhospho [S11]; 1xTMT10plex [N-Term]	0.000167004	1	1	6	0	1408.64	269.8	295.2	250.2	223.1	212.5	212.4	244.7	175.2	247	192.1
O70305	O70305 [737-746]	O70305 1xPhospho [T740]	FALSE	High	[K].ASETSPSFSK.[A]	1xPhospho [T4]; 1xTMT10plex [K10]; 1xTMT10plex [N-Term]	0.000167004	1	1	1	0	1578.78	55.6	59.7	23.3	21.4	17.8	26.6	26.4	23.7	19.7	15.6
Q9JIH2	Q9JIH2 [319-332]	Q9JIH2 1xPhospho [S322]	FALSE	High	[K].ASESPAGGGSSECR.[D]	1xCarbamidomethyl [C13]; 1xPhospho [S4]; 1xTMT10plex [N-Term]	0.000167004	1	1	1	0	1660.68	106.9	58.7	66.7	38.1	28.1	46.8	44.4	27.8	24.2	27.8
Q6DID3	Q6DID3 [604-623]	Q6DID3 1xPhospho [S617]	FALSE	High	[K].ASEPVKEPVQTAQSPAPVEK.[E]	1xPhospho [S14]; 1xTMT10plex [K]; 1xTMT10plex [N-Term]	0.000167004	1	1	2	1	2630.38	22.4	32.6	72.8	74.6	64.8	42.8	25.9	19.8	67.5	70.3
Q9QZQ8	Q9QZQ8 [168-189]	Q9QZQ8 1xPhospho [T/S]	FALSE	High	[K].AASADSTTEGTPTDGFTVLSTK.[S]	1xPhospho [T/S]; 1xTMT10plex [K22]; 1xTMT10plex [N-Term]	0.000167004	1	1	16	0	2695.31	62.2	58.7	49.8	44.6	36.7	69.6	73	87.6	65.7	47.6
Q01320	Q01320 [1202-1213]	Q01320 1xPhospho [S1211]	FALSE	High	[K].AQMCADVLPSPR.[G]	1xCarbamidomethyl [C4]; 1xPhospho [S10]; 1xOxidation [M3]; 1xTMT10plex [N-Term]	0.000167004	1	1	39	0	1669.76	257	300.1	293.9	326.6	220.7	146.4	119.3	171.4	69.2	64.4
Q52KI8	Q52KI8 [709-719]	Q52KI8 1xPhospho [S/T]	FALSE	High	[R].APQTSSPPPVR.[R]	1xPhospho [S/T]; 1xTMT10plex [N-Term]	0.000167004	1	1	13	0	1445.74	40.5	42.9	61	96.5	79.6	68.1	61.7	72.3	130.2	96.5
[truncated: 5,975 more rows]

## Sheet: 7b Protein quantification
Table S7b. Quantification of proteins between young and middle-aged mouse ovaries based on the TMT-labeled quantification method.																				2month					12month					2month					12month
[truncated: 10,116 more rows]
