# Supplementary material for: A high-resolution N-glycoproteome landscape of aging mouse ovary
Source: Redox Biol. 2025 Mar 7;81:103584. doi: 10.1016/j.redox.2025.103584 (PMC11938160; doi:10.1016/j.redox.2025.103584)
Supplement: Multimedia component 8 [file mmc8.xlsx]

## Sheet: 1 Glycan structure code
Table S8. Mouse ovarian glycopeptides associated with ferroptosis or apoptosis.
The glycan structure code: Uppercase and lowercase letters represent the beginning and end of a layer, respectively. "A" represents the first layer of the glycan from the reducing end, "B"represents the second layer of the glycan from the reducing end, and etc. Numbers "1" to "5" represent Hex, HexNAc, NeuAc, NeuGc, and dHex, respectively. An example is shown as follow:

## Sheet: 8a Ferroptosis
Table S8a. Mouse ovarian glycopeptides associated with ferroptosis.
MS2Scan	LowEnergy_MS2Scan	MS1Scan	RetentionTime	PrecursorCharge	OriginalPrecursorMz	PrecursorMz	PMZShift	TheoreticalPrecursorMass	PeptideSequence	Peptide	PeptideMass	Protein	ProteinID	GeneName	Glycosite_Position	Matched_Pepfragment_Number	Matched_Pepfragment_Ions	Matched_Reporter_Number	Matched_Reporter_Ions	GlycanComposition	F	S	G	GlycanMass	structure_coding	Corefucose	Bisection	Glycan_type	Branches	BranchNumber	PeptideScore	GlycanScore	CoreFucose_probability	Bisection_probability	GlycanType_probability	Branch-1_probability	BranchesOverall_probability	FileName
20709	20712	20660	43.534	3	1171.83	1171.5	0	3511.46	EYEGAVYPDNTTDFQR	n[TMT10plex]EYEGAVYPDNTTDFQR	2132.99	Ceruloplasmin	Q61147	Cp	138	21	{'b1^1': (359.21335, 359.21319580078125, 42904.0), 'b2^1': (522.2767, 522.2767333984375, 22600.0), 'b3^1': (651.3193, 651.3190307617188, 47470.0), 'b4^1': (708.34076, 708.3408203125, 42535.0), 'b5^1': (779.37787, 779.3780517578125, 121663.0), 'b6^1': (878.4463, 878.4465942382812, 141991.0), 'b7^1': (1041.5096, 1041.5103759765625, 103320.0), 'b8^1': (1138.5624, 0.0, 0.0), 'b9^1': (1253.5894, 1253.…	10	{'126.1277': (126.127725, 126.1279525756836, 27762.0), '127.1248': (127.12476, 127.12508392333984, 26047.0), '127.1311': (127.131079, 127.13128662109375, 39812.0), '128.1281': (128.128114, 128.1283721923828, 29572.0), '128.1344': (128.134433, 128.13458251953125, 23826.0), '129.1315': (129.131468, 129.1317596435547, 35632.0), '129.1378': (129.137787, 129.13792419433594, 30333.0), '130.1348': (130.…	N2H6	0	0	0	1378.48	A2B2C1D1E1edD1E1eE1edcba	0	0	High mannose	[]	0	139.463	231.429			1			WYQ_MusOvary_IGP_F13_20240119	EYEGAVYPDNTTDFQR+A2B2C1D1E1edD1E1eE1edcba
20595	20597	20549	43.3194	3	1226.19	1225.52	0	3673.51	EYEGAVYPDNTTDFQR	n[TMT10plex]EYEGAVYPDNTTDFQR	2132.99	Ceruloplasmin	Q61147	Cp	138	15	{'b1^1': (359.21335, 359.2134704589844, 16828.0), 'b2^1': (522.2767, 522.2743530273438, 8046.0), 'b3^1': (651.3193, 651.3184204101562, 16885.0), 'b4^1': (708.34076, 708.3405151367188, 13733.0), 'b5^1': (779.37787, 779.3779907226562, 46717.0), 'b6^1': (878.4463, 878.4467163085938, 58424.0), 'b7^1': (1041.5096, 1041.512451171875, 37163.0), 'b8^1': (1138.5624, 0.0, 0.0), 'b9^1': (1253.5894, 1253.588…	10	{'126.1277': (126.127725, 126.12798309326172, 18297.0), '127.1248': (127.12476, 127.12507629394531, 17941.0), '127.1311': (127.131079, 127.13127136230469, 18587.0), '128.1281': (128.128114, 128.12843322753906, 17229.0), '128.1344': (128.134433, 128.13458251953125, 16585.0), '129.1315': (129.131468, 129.13174438476562, 19236.0), '129.1378': (129.137787, 129.13800048828125, 17649.0), '130.1348': (1…	N2H7	0	0	0	1540.53	A2B2C1D1E1edD1E1eE1F1fedcba	0	0	High mannose	[]	0	68.544	204.773			1			WYQ_MusOvary_IGP_F13_20240119	EYEGAVYPDNTTDFQR+A2B2C1D1E1edD1E1eE1F1fedcba
20483	20486	20438	43.105	3	1279.86	1279.54	0	3835.57	EYEGAVYPDNTTDFQR	n[TMT10plex]EYEGAVYPDNTTDFQR	2132.99	Ceruloplasmin	Q61147	Cp	138	15	{'b1^1': (359.21335, 359.213134765625, 12348.0), 'b2^1': (522.2767, 522.2764282226562, 9069.0), 'b3^1': (651.3193, 651.3187255859375, 13438.0), 'b4^1': (708.34076, 708.3399047851562, 10765.0), 'b5^1': (779.37787, 779.3787841796875, 34971.0), 'b6^1': (878.4463, 878.446533203125, 39182.0), 'b7^1': (1041.5096, 1041.5115966796875, 32994.0), 'b8^1': (1138.5624, 0.0, 0.0), 'b9^1': (1253.5894, 1253.5911…	10	{'126.1277': (126.127725, 126.12799072265625, 17460.0), '127.1248': (127.12476, 127.12510681152344, 16193.0), '127.1311': (127.131079, 127.1313247680664, 20914.0), '128.1281': (128.128114, 128.12838745117188, 15917.0), '128.1344': (128.134433, 128.13461303710938, 17688.0), '129.1315': (129.131468, 129.13182067871094, 18431.0), '129.1378': (129.137787, 129.1380157470703, 21679.0), '130.1348': (130…	N2H8	0	0	0	1702.58	A2B2C1D1E1F1fedD1E1eE1F1fedcba	0	0	High mannose	[]	0	66.911	156.357			1			WYQ_MusOvary_IGP_F13_20240119	EYEGAVYPDNTTDFQR+A2B2C1D1E1F1fedD1E1eE1F1fedcba
37984	37987	37949	78.2574	5	1347.21	1347.01	1	6729.01	ELHHLQEQNVSNVFLDKEEFFIGSK	n[TMT10plex]ELHHLQEQNVSNVFLDK[TMT10plex]EEFFIGSK[TMT10plex]	3673.97	Ceruloplasmin	Q61147	Cp	757	17	{'b1^1': (359.21335, 359.21282958984375, 5480.0), 'b2^1': (472.29742, 472.29644775390625, 6453.0), 'b3^1': (609.3563, 609.3552856445312, 14775.0), 'b4^1': (746.4152, 746.414794921875, 12183.0), 'b5^1': (859.4993, 859.4963989257812, 11389.0), 'b6^1': (987.55786, 987.5590209960938, 2900.0), 'b7^1': (1116.6005, 1116.598876953125, 3988.0), 'b8^1': (1244.659, 1244.65185546875, 2587.0), 'b9^1': (1358.7…	10	{'126.1277': (126.127725, 126.1278305053711, 8562.0), '127.1248': (127.12476, 127.12481689453125, 5134.0), '127.1311': (127.131079, 127.13111114501953, 8719.0), '128.1281': (128.128114, 128.12831115722656, 8222.0), '128.1344': (128.134433, 128.13450622558594, 6283.0), '129.1315': (129.131468, 129.13162231445312, 5010.0), '129.1378': (129.137787, 129.1378936767578, 12261.0), '130.1348': (130.13482…	N5H6F1G3	1	0	1	3055.04	A2B2C1D1E2F1G4gfedD1E2F1G4gfeE2F1G4gfedcbB5ba	1	0		['E2F1G4gfe', 'E2F1G4gfe', 'E2F1G4gfe']	3	53.9111	123.599	1		1	1	1	WYQ_MusOvary_IGP_F14_20240119	ELHHLQEQNVSNVFLDKEEFFIGSK+A2B2C1D1E2F1G4gfedD1E2F1G4gfeE2F1G4gfedcbB5ba
39561	39564	39512	79.2049	5	1245.17	1244.77	0	6217.82	ELHHLQEQNVSNVFLDKEEFFIGSK	n[TMT10plex]ELHHLQEQNVSNVFLDK[TMT10plex]EEFFIGSK[TMT10plex]	3673.97	Ceruloplasmin	Q61147	Cp	757	20	{'b1^1': (359.21335, 359.2127990722656, 14448.0), 'b2^1': (472.29742, 472.29693603515625, 12869.0), 'b3^1': (609.3563, 609.356689453125, 42841.0), 'b4^1': (746.4152, 746.41357421875, 33829.0), 'b5^1': (859.4993, 859.498779296875, 19180.0), 'b6^1': (987.55786, 987.55517578125, 11165.0), 'b7^1': (1116.6005, 1116.59912109375, 13149.0), 'b8^1': (1244.659, 1244.6629638671875, 5001.0), 'b9^1': (1358.70…	10	{'126.1277': (126.127725, 126.12783813476562, 21502.0), '127.1248': (127.12476, 127.12503051757812, 12249.0), '127.1311': (127.131079, 127.1311264038086, 29153.0), '128.1281': (128.128114, 128.1282958984375, 25472.0), '128.1344': (128.134433, 128.13442993164062, 27314.0), '129.1315': (129.131468, 129.13165283203125, 11486.0), '129.1378': (129.137787, 129.1378173828125, 27638.0), '130.1348': (130.…	N4H5G3	0	0	1	2543.85	A2B2C1D1E2F1G4gfF4fedD1E2F1G4gfedcba	0	0		['E2F1G4gfF4fe', 'E2F1G4gfe']	2	79.8981	195.787			1	1	0.5	WYQ_MusOvary_IGP_F16_20240119	ELHHLQEQNVSNVFLDKEEFFIGSK+A2B2C1D1E2F1G4gfF4fedD1E2F1G4gfedcba
34900	34903	34870	71.8534	5	1212.97	1212.37	0	6056.79	ELHHLQEQNVSNVFLDKEEFFIGSK	n[TMT10plex]ELHHLQEQNVSNVFLDK[TMT10plex]EEFFIGSK[TMT10plex]	3673.97	Ceruloplasmin	Q61147	Cp	757	21	{'b1^1': (359.21335, 359.21295166015625, 211823.0), 'b2^1': (472.29742, 472.29730224609375, 222763.0), 'b3^1': (609.3563, 609.3562622070312, 550881.0), 'b4^1': (746.4152, 746.4151611328125, 418179.0), 'b5^1': (859.4993, 859.4992065429688, 284233.0), 'b6^1': (987.55786, 987.55908203125, 169342.0), 'b7^1': (1116.6005, 1116.5992431640625, 143362.0), 'b8^1': (1244.659, 1244.6591796875, 105829.0), 'b9…	10	{'126.1277': (126.127725, 126.12792205810547, 116745.0), '127.1248': (127.12476, 127.1251220703125, 50052.0), '127.1311': (127.131079, 127.13126373291016, 180801.0), '128.1281': (128.128114, 128.1283416748047, 137501.0), '128.1344': (128.134433, 128.134521484375, 110203.0), '129.1315': (129.131468, 129.13194274902344, 67324.0), '129.1378': (129.137787, 129.13792419433594, 277425.0), '130.1348': (…	N4H5F1G2	1	0	1	2382.82	A2B2C1D1E2F1G4gfedD1E2F1G4gfedcbB5ba	1	0		['E2F1G4gfe', 'E2F1G4gfe']	2	111.292	140.057			1	1	1	WYQ_MusOvary_IGP_F18_20240119	ELHHLQEQNVSNVFLDKEEFFIGSK+A2B2C1D1E2F1G4gfedD1E2F1G4gfedcbB5ba
35288	35291	35258	72.5893	5	1183.56	1183.15	1	5910.73	ELHHLQEQNVSNVFLDKEEFFIGSK	n[TMT10plex]ELHHLQEQNVSNVFLDK[TMT10plex]EEFFIGSK[TMT10plex]	3673.97	Ceruloplasmin	Q61147	Cp	757	21	{'b1^1': (359.21335, 359.2131042480469, 61761.0), 'b2^1': (472.29742, 472.2972412109375, 76469.0), 'b3^1': (609.3563, 609.3565063476562, 185243.0), 'b4^1': (746.4152, 746.4153442382812, 139148.0), 'b5^1': (859.4993, 859.4989013671875, 86344.0), 'b6^1': (987.55786, 987.5587768554688, 58752.0), 'b7^1': (1116.6005, 1116.603271484375, 44892.0), 'b8^1': (1244.659, 1244.6595458984375, 31167.0), 'b9^1':…	10	{'126.1277': (126.127725, 126.12787628173828, 56164.0), '127.1248': (127.12476, 127.1250991821289, 24701.0), '127.1311': (127.131079, 127.13121795654297, 68337.0), '128.1281': (128.128114, 128.12831115722656, 46280.0), '128.1344': (128.134433, 128.13449096679688, 44263.0), '129.1315': (129.131468, 129.1318817138672, 26318.0), '129.1378': (129.137787, 129.137939453125, 92935.0), '130.1348': (130.1…	N4H5G2	0	0	1	2236.76	A2B2C1D1E2F1G4gfedD1E2F1G4gfedcba	0	0		['E2F1G4gfe', 'E2F1G4gfe']	2	100.498	211.171			1	1	1	WYQ_MusOvary_IGP_F18_20240119	ELHHLQEQNVSNVFLDKEEFFIGSK+A2B2C1D1E2F1G4gfedD1E2F1G4gfedcba
35165	35168	35118	72.3534	5	1209.57	1209.17	1	6040.8	ELHHLQEQNVSNVFLDKEEFFIGSK	n[TMT10plex]ELHHLQEQNVSNVFLDK[TMT10plex]EEFFIGSK[TMT10plex]	3673.97	Ceruloplasmin	Q61147	Cp	757	20	{'b1^1': (359.21335, 359.2128601074219, 20290.0), 'b2^1': (472.29742, 472.2969055175781, 17980.0), 'b3^1': (609.3563, 609.3564453125, 51879.0), 'b4^1': (746.4152, 746.4149169921875, 40944.0), 'b5^1': (859.4993, 859.4987182617188, 28629.0), 'b6^1': (987.55786, 987.5579833984375, 13255.0), 'b7^1': (1116.6005, 0.0, 0.0), 'b8^1': (1244.659, 1244.66015625, 9604.0), 'b9^1': (1358.702, 1358.71435546875,…	10	{'126.1277': (126.127725, 126.12787628173828, 28211.0), '127.1248': (127.12476, 127.12496948242188, 19973.0), '127.1311': (127.131079, 127.13118743896484, 35829.0), '128.1281': (128.128114, 128.12826538085938, 25799.0), '128.1344': (128.134433, 128.13449096679688, 21978.0), '129.1315': (129.131468, 129.13169860839844, 19782.0), '129.1378': (129.137787, 129.1378631591797, 32288.0), '130.1348': (13…	N4H5F1S1G1	1	1	1	2366.83	A2B2C1D1E2F1G4gfedD1E2F1G3gfedcbB5ba	1	0		['E2F1G4gfe', 'E2F1G3gfe']	2	81.1611	129.612			1	1	1	WYQ_MusOvary_IGP_F18_20240119	ELHHLQEQNVSNVFLDKEEFFIGSK+A2B2C1D1E2F1G4gfedD1E2F1G3gfedcbB5ba
25952	25955	25920	55.3537	4	1224.31	1223.8	0	4890.17	ELHHLQEQNVSNVFLDK	n[TMT10plex]ELHHLQEQNVSNVFLDK[TMT10plex]	2507.35	Ceruloplasmin	Q61147	Cp	757	21	{'b1^1': (359.21335, 359.2127380371094, 18212.0), 'b2^1': (472.29742, 472.2969055175781, 27578.0), 'b3^1': (609.3563, 609.3558349609375, 78266.0), 'b4^1': (746.4152, 746.4147338867188, 68867.0), 'b5^1': (859.4993, 859.499755859375, 53932.0), 'b6^1': (987.55786, 987.5576171875, 26237.0), 'b7^1': (1116.6005, 1116.6009521484375, 29718.0), 'b8^1': (1244.659, 1244.66357421875, 18448.0), 'b9^1': (1358.…	10	{'126.1277': (126.127725, 126.12785339355469, 14299.0), '127.1248': (127.12476, 127.12500762939453, 14012.0), '127.1311': (127.131079, 127.13117218017578, 26203.0), '128.1281': (128.128114, 128.1282501220703, 20988.0), '128.1344': (128.134433, 128.1344757080078, 17008.0), '129.1315': (129.131468, 129.13169860839844, 14080.0), '129.1378': (129.137787, 129.13784790039062, 24114.0), '130.1348': (130…	N4H5F1G2	1	0	1	2382.82	A2B2C1D1E2F1G4gfedD1E2F1G4gfedcbB5ba	1	0		['E2F1G4gfe', 'E2F1G4gfe']	2	136.457	145.218			1	1	1	WYQ_MusOvary_IGP_F19_20240119	ELHHLQEQNVSNVFLDK+A2B2C1D1E2F1G4gfedD1E2F1G4gfedcbB5ba
34588	34591	34557	73.7051	4	1262	1261.5	0	5041.97	EYEGAVYPDNTTDFQR	n[TMT10plex]EYEGAVYPDNTTDFQR	2132.99	Ceruloplasmin	Q61147	Cp	138	16	{'b1^1': (359.21335, 359.21343994140625, 45645.0), 'b2^1': (522.2767, 522.2769165039062, 17642.0), 'b3^1': (651.3193, 651.3201904296875, 59015.0), 'b4^1': (708.34076, 708.3419189453125, 32476.0), 'b5^1': (779.37787, 779.3789672851562, 79240.0), 'b6^1': (878.4463, 878.4469604492188, 151292.0), 'b7^1': (1041.5096, 1041.510498046875, 148457.0), 'b8^1': (1138.5624, 0.0, 0.0), 'b9^1': (1253.5894, 1253…	10	{'126.1277': (126.127725, 126.12797546386719, 15764.0), '127.1248': (127.12476, 127.125, 11572.0), '127.1311': (127.131079, 127.1313705444336, 16297.0), '128.1281': (128.128114, 128.12847900390625, 12328.0), '128.1344': (128.134433, 128.13473510742188, 16583.0), '129.1315': (129.131468, 129.13180541992188, 14059.0), '129.1378': (129.137787, 129.1355743408203, 2186.0), '130.1348': (130.134822, 130…	N5H6G3	0	0	1	2908.98	A2B2C1D1E2F1G4gfedD1E2F1G4gfeE2F1G4gfedcba	0	0		['E2F1G4gfe', 'E2F1G4gfe', 'E2F1G4gfe']	3	84.9745	228.095			1	1	1	WYQ_MusOvary_IGP_F1_20240116_20240117104633	EYEGAVYPDNTTDFQR+A2B2C1D1E2F1G4gfedD1E2F1G4gfeE2F1G4gfedcba
34391	34394	34359	73.3344	4	1170.72	1170.21	0	4676.84	EYEGAVYPDNTTDFQR	n[TMT10plex]EYEGAVYPDNTTDFQR	2132.99	Ceruloplasmin	Q61147	Cp	138	16	{'b1^1': (359.21335, 359.21337890625, 40751.0), 'b2^1': (522.2767, 522.2774047851562, 22184.0), 'b3^1': (651.3193, 651.3193359375, 57338.0), 'b4^1': (708.34076, 708.3416748046875, 30384.0), 'b5^1': (779.37787, 779.378662109375, 104693.0), 'b6^1': (878.4463, 878.4470825195312, 166405.0), 'b7^1': (1041.5096, 1041.5115966796875, 140701.0), 'b8^1': (1138.5624, 0.0, 0.0), 'b9^1': (1253.5894, 1253.5905…	10	{'126.1277': (126.127725, 126.12803649902344, 22410.0), '127.1248': (127.12476, 127.12506103515625, 20655.0), '127.1311': (127.131079, 127.13129425048828, 21366.0), '128.1281': (128.128114, 128.1284637451172, 15975.0), '128.1344': (128.134433, 128.13465881347656, 21934.0), '129.1315': (129.131468, 129.1318817138672, 17099.0), '129.1378': (129.137787, 129.1381072998047, 24399.0), '130.1348': (130.…	N4H5G3	0	0	1	2543.85	A2B2C1D1E2F1G4gfF4fedD1E2F1G4gfedcba	0	0		['E2F1G4gfF4fe', 'E2F1G4gfe']	2	84.8597	196.372			1	1	0.5	WYQ_MusOvary_IGP_F1_20240116_20240117104633	EYEGAVYPDNTTDFQR+A2B2C1D1E2F1G4gfF4fedD1E2F1G4gfedcba
33939	33942	33907	72.49	3	1615	1614.32	0	4839.91	EYEGAVYPDNTTDFQR	n[TMT10plex]EYEGAVYPDNTTDFQR	2132.99	Ceruloplasmin	Q61147	Cp	138	14	{'b1^1': (359.21335, 359.2135314941406, 17997.0), 'b2^1': (522.2767, 522.27734375, 10952.0), 'b3^1': (651.3193, 651.3206176757812, 26762.0), 'b4^1': (708.34076, 708.3414916992188, 14353.0), 'b5^1': (779.37787, 779.3788452148438, 48776.0), 'b6^1': (878.4463, 878.44775390625, 73150.0), 'b7^1': (1041.5096, 1041.5108642578125, 73904.0), 'b8^1': (1138.5624, 0.0, 0.0), 'b9^1': (1253.5894, 1253.59204101…	10	{'126.1277': (126.127725, 126.128173828125, 7835.0), '127.1248': (127.12476, 127.1251220703125, 4543.0), '127.1311': (127.131079, 127.13141632080078, 8493.0), '128.1281': (128.128114, 128.12863159179688, 7516.0), '128.1344': (128.134433, 128.13478088378906, 9079.0), '129.1315': (129.131468, 129.13192749023438, 6960.0), '129.1378': (129.137787, 129.13821411132812, 9245.0), '130.1348': (130.134822,…	N4H7F1G2	1	0	1	2706.93	A2B2C1D1E2F1G4gfF4feE2F1fedD1E1eE1edcbB5ba	1	0		['E2F1G4gfF4fe', 'E2F1fe']	2	62.4662	80.7349	1		1	1	1	WYQ_MusOvary_IGP_F1_20240116_20240117104633	EYEGAVYPDNTTDFQR+A2B2C1D1E2F1G4gfF4feE2F1fedD1E1eE1edcbB5ba
34579	34582	34528	73.6883	3	1609.31	1608.64	0	4822.9	EYEGAVYPDNTTDFQR	n[TMT10plex]EYEGAVYPDNTTDFQR	2132.99	Ceruloplasmin	Q61147	Cp	138	13	{'b1^1': (359.21335, 359.2137145996094, 17412.0), 'b2^1': (522.2767, 522.2769165039062, 10799.0), 'b3^1': (651.3193, 651.3196411132812, 21213.0), 'b4^1': (708.34076, 708.341552734375, 14009.0), 'b5^1': (779.37787, 779.3773803710938, 38489.0), 'b6^1': (878.4463, 878.4465942382812, 60186.0), 'b7^1': (1041.5096, 1041.5096435546875, 56608.0), 'b8^1': (1138.5624, 0.0, 0.0), 'b9^1': (1253.5894, 0.0, 0.…	10	{'126.1277': (126.127725, 126.12798309326172, 7514.0), '127.1248': (127.12476, 127.12490844726562, 4927.0), '127.1311': (127.131079, 127.13137817382812, 7943.0), '128.1281': (128.128114, 128.1284637451172, 8624.0), '128.1344': (128.134433, 128.1345977783203, 7604.0), '129.1315': (129.131468, 129.13168334960938, 5395.0), '129.1378': (129.137787, 129.1379852294922, 9501.0), '130.1348': (130.134822,…	N4H5F1G3	1	0	1	2689.91	A2B2C1D1E2F1G4gfF4fedD1E2F1G4gfedcbB5ba	1	0		['E2F1G4gfF4fe', 'E2F1G4gfe']	2	52.725	222.559	1		1	1	0.5	WYQ_MusOvary_IGP_F1_20240116_20240117104633	EYEGAVYPDNTTDFQR+A2B2C1D1E2F1G4gfF4fedD1E2F1G4gfedcbB5ba
34230	34233	34192	73.0355	4	1298.77	1298.02	0	5188.03	EYEGAVYPDNTTDFQR	n[TMT10plex]EYEGAVYPDNTTDFQR	2132.99	Ceruloplasmin	Q61147	Cp	138	12	{'b1^1': (359.21335, 359.2132263183594, 19921.0), 'b2^1': (522.2767, 522.2767944335938, 10623.0), 'b3^1': (651.3193, 651.3197631835938, 31085.0), 'b4^1': (708.34076, 708.3419189453125, 14613.0), 'b5^1': (779.37787, 779.37939453125, 51724.0), 'b6^1': (878.4463, 878.447021484375, 82739.0), 'b7^1': (1041.5096, 1041.5113525390625, 76670.0), 'b8^1': (1138.5624, 0.0, 0.0), 'b9^1': (1253.5894, 1253.5972…	10	{'126.1277': (126.127725, 126.1280517578125, 32830.0), '127.1248': (127.12476, 127.12535095214844, 12364.0), '127.1311': (127.131079, 127.13139343261719, 36739.0), '128.1281': (128.128114, 128.12850952148438, 29510.0), '128.1344': (128.134433, 128.1347198486328, 27798.0), '129.1315': (129.131468, 129.132080078125, 15354.0), '129.1378': (129.137787, 129.1381072998047, 47367.0), '130.1348': (130.13…	N5H6F1G3	1	0	1	3055.04	A2B2C1D1E2F1G4gfedD1E2F1G4gfeE2F1G4gfedcbB5ba	1	0		['E2F1G4gfe', 'E2F1G4gfe', 'E2F1G4gfe']	3	48.3235	85.8881	1		1	1	1	WYQ_MusOvary_IGP_F1_20240116_20240117104633	EYEGAVYPDNTTDFQR+A2B2C1D1E2F1G4gfedD1E2F1G4gfeE2F1G4gfedcbB5ba
35872	35875	35832	72.9775	5	1191.77	1191.96	0	5952.78	ELHHLQEQNVSNVFLDKEEFFIGSK	n[TMT10plex]ELHHLQEQNVSNVFLDK[TMT10plex]EEFFIGSK[TMT10plex]	3673.97	Ceruloplasmin	Q61147	Cp	757	18	{'b1^1': (359.21335, 359.21319580078125, 22163.0), 'b2^1': (472.29742, 472.2965393066406, 22270.0), 'b3^1': (609.3563, 609.3568115234375, 56072.0), 'b4^1': (746.4152, 746.4147338867188, 54037.0), 'b5^1': (859.4993, 859.4986572265625, 39376.0), 'b6^1': (987.55786, 987.5558471679688, 13383.0), 'b7^1': (1116.6005, 1116.5997314453125, 13540.0), 'b8^1': (1244.659, 0.0, 0.0), 'b9^1': (1358.702, 1358.69…	10	{'126.1277': (126.127725, 126.12788391113281, 33339.0), '127.1248': (127.12476, 127.1249771118164, 36350.0), '127.1311': (127.131079, 127.13117218017578, 39607.0), '128.1281': (128.128114, 128.12832641601562, 32680.0), '128.1344': (128.134433, 128.13455200195312, 33914.0), '129.1315': (129.131468, 129.13172912597656, 32794.0), '129.1378': (129.137787, 129.1378936767578, 54655.0), '130.1348': (130…	N5H5F1G1	1	0	1	2278.81	A2B2C1D1E2F1G4gfF5fedD1E2eE2F1fedcba	0	0		['E2F1G4gfF5fe', 'E2F1fe', 'E2e']	3	68.7084	42.2616			1	0.995387	0.995387	WYQ_MusOvary_IGP_F20_20240119	ELHHLQEQNVSNVFLDKEEFFIGSK+A2B2C1D1E2F1G4gfF5fedD1E2eE2F1fedcba
28830	28833	28794	59.0555	4	1130.46	1129.96	0	4515.81	EYEGAVYPDNTTDFQR	n[TMT10plex]EYEGAVYPDNTTDFQR	2132.99	Ceruloplasmin	Q61147	Cp	138	17	{'b1^1': (359.21335, 359.2131042480469, 171163.0), 'b2^1': (522.2767, 522.2763671875, 115153.0), 'b3^1': (651.3193, 651.3191528320312, 277790.0), 'b4^1': (708.34076, 708.3402709960938, 167239.0), 'b5^1': (779.37787, 779.3778076171875, 531763.0), 'b6^1': (878.4463, 878.4461059570312, 761483.0), 'b7^1': (1041.5096, 1041.5098876953125, 650403.0), 'b8^1': (1138.5624, 0.0, 0.0), 'b9^1': (1253.5894, 12…	10	{'126.1277': (126.127725, 126.12789916992188, 45736.0), '127.1248': (127.12476, 127.12499237060547, 52351.0), '127.1311': (127.131079, 127.12881469726562, 4657.0), '128.1281': (128.128114, 128.1282958984375, 56658.0), '128.1344': (128.134433, 128.13455200195312, 55079.0), '129.1315': (129.131468, 129.13174438476562, 50374.0), '129.1378': (129.137787, 129.137939453125, 83451.0), '130.1348': (130.1…	N4H5F1G2	1	0	1	2382.82	A2B2C1D1E2F1G4gfedD1E2F1G4gfedcbB5ba	1	0		['E2F1G4gfe', 'E2F1G4gfe']	2	108.721	226.736			1	1	1	WYQ_MusOvary_IGP_F3_20240116	EYEGAVYPDNTTDFQR+A2B2C1D1E2F1G4gfedD1E2F1G4gfedcbB5ba
28876	28879	28822	59.1369	3	1512.28	1511.95	0	4532.82	EYEGAVYPDNTTDFQR	n[TMT10plex]EYEGAVYPDNTTDFQR	2132.99	Ceruloplasmin	Q61147	Cp	138	16	{'b1^1': (359.21335, 359.21307373046875, 36261.0), 'b2^1': (522.2767, 522.276611328125, 24452.0), 'b3^1': (651.3193, 651.3192138671875, 60486.0), 'b4^1': (708.34076, 708.3409423828125, 28602.0), 'b5^1': (779.37787, 779.3776245117188, 98968.0), 'b6^1': (878.4463, 878.446533203125, 143232.0), 'b7^1': (1041.5096, 0.0, 0.0), 'b8^1': (1138.5624, 0.0, 0.0), 'b9^1': (1253.5894, 0.0, 0.0), 'b10^1': (1367…	10	{'126.1277': (126.127725, 126.12792205810547, 13812.0), '127.1248': (127.12476, 127.12499237060547, 15253.0), '127.1311': (127.131079, 127.13118743896484, 15796.0), '128.1281': (128.128114, 128.1283721923828, 12474.0), '128.1344': (128.134433, 128.13458251953125, 13431.0), '129.1315': (129.131468, 129.13174438476562, 15067.0), '129.1378': (129.137787, 129.137939453125, 18975.0), '130.1348': (130.…	N4H7F1G1	1	0	1	2399.84	A2B2C1D1E2F1G4gfeE2F1fedD1E1eE1edcbB5ba	1	0		['E2F1G4gfe', 'E2F1fe']	2	80.1976	134.932	1		1	1	1	WYQ_MusOvary_IGP_F3_20240116	EYEGAVYPDNTTDFQR+A2B2C1D1E2F1G4gfeE2F1fedD1E1eE1edcbB5ba
26647	26649	26617	60.5846	4	1093.94	1093.44	0	4369.75	EYEGAVYPDNTTDFQR	n[TMT10plex]EYEGAVYPDNTTDFQR	2132.99	Ceruloplasmin	Q61147	Cp	138	21	{'b1^1': (359.21335, 359.2133483886719, 245338.0), 'b2^1': (522.2767, 522.2769165039062, 133603.0), 'b3^1': (651.3193, 651.320068359375, 312630.0), 'b4^1': (708.34076, 708.341552734375, 230345.0), 'b5^1': (779.37787, 779.3786010742188, 633300.0), 'b6^1': (878.4463, 878.4473876953125, 768480.0), 'b7^1': (1041.5096, 0.0, 0.0), 'b8^1': (1138.5624, 0.0, 0.0), 'b9^1': (1253.5894, 0.0, 0.0), 'b10^1': (…	10	{'126.1277': (126.127725, 126.12799072265625, 71639.0), '127.1248': (127.12476, 127.12508392333984, 61830.0), '127.1311': (127.131079, 127.13126373291016, 71911.0), '128.1281': (128.128114, 128.12844848632812, 53285.0), '128.1344': (128.134433, 128.1346435546875, 71046.0), '129.1315': (129.131468, 129.1318359375, 64136.0), '129.1378': (129.137787, 129.1379852294922, 109228.0), '130.1348': (130.13…	N4H5G2	0	0	1	2236.76	A2B2C1D1E2F1G4gfedD1E2F1G4gfedcba	0	0		['E2F1G4gfe', 'E2F1G4gfe']	2	156.533	372.678			1	1	1	WYQ_MusOvary_IGP_F5_20240116	EYEGAVYPDNTTDFQR+A2B2C1D1E2F1G4gfedD1E2F1G4gfedcba
26854	26857	26825	60.9995	3	1521.28	1520.28	0	4557.85	EYEGAVYPDNTTDFQR	n[TMT10plex]EYEGAVYPDNTTDFQR	2132.99	Ceruloplasmin	Q61147	Cp	138	18	{'b1^1': (359.21335, 359.2129211425781, 67973.0), 'b2^1': (522.2767, 522.2764282226562, 41061.0), 'b3^1': (651.3193, 651.3189697265625, 105270.0), 'b4^1': (708.34076, 708.34033203125, 59780.0), 'b5^1': (779.37787, 779.3773803710938, 192477.0), 'b6^1': (878.4463, 878.446044921875, 244231.0), 'b7^1': (1041.5096, 1041.509521484375, 229257.0), 'b8^1': (1138.5624, 0.0, 0.0), 'b9^1': (1253.5894, 1253.5…	10	{'126.1277': (126.127725, 126.1279067993164, 10434.0), '127.1248': (127.12476, 127.12492370605469, 9307.0), '127.1311': (127.131079, 127.1312255859375, 10836.0), '128.1281': (128.128114, 128.12818908691406, 8095.0), '128.1344': (128.134433, 128.134521484375, 15505.0), '129.1315': (129.131468, 129.1318359375, 14319.0), '129.1378': (129.137787, 129.137939453125, 34712.0), '130.1348': (130.134822, 1…	N5H5F2G1	1	0	1	2424.87	A2B2C1D1E2F1G4gfF5fedD1E2eE2F1fedcbB5ba	1	0		['E2F1G4gfF5fe', 'E2F1fe', 'E2e']	3	110.29	151.42	1		1	1	1	WYQ_MusOvary_IGP_F5_20240116	EYEGAVYPDNTTDFQR+A2B2C1D1E2F1G4gfF5fedD1E2eE2F1fedcbB5ba
26296	26299	26260	59.9095	4	1130.72	1129.96	0	4515.81	EYEGAVYPDNTTDFQR	n[TMT10plex]EYEGAVYPDNTTDFQR	2132.99	Ceruloplasmin	Q61147	Cp	138	18	{'b1^1': (359.21335, 359.2130432128906, 74939.0), 'b2^1': (522.2767, 522.276611328125, 46136.0), 'b3^1': (651.3193, 651.3194580078125, 83860.0), 'b4^1': (708.34076, 708.3403930664062, 72753.0), 'b5^1': (779.37787, 779.3781127929688, 193121.0), 'b6^1': (878.4463, 878.4462890625, 214794.0), 'b7^1': (1041.5096, 1041.509765625, 164785.0), 'b8^1': (1138.5624, 0.0, 0.0), 'b9^1': (1253.5894, 0.0, 0.0), …	10	{'126.1277': (126.127725, 126.1279067993164, 42590.0), '127.1248': (127.12476, 127.1250228881836, 29943.0), '127.1311': (127.131079, 127.1312255859375, 44344.0), '128.1281': (128.128114, 128.1283721923828, 35275.0), '128.1344': (128.134433, 128.1345672607422, 38604.0), '129.1315': (129.131468, 129.1317596435547, 32079.0), '129.1378': (129.137787, 129.13792419433594, 52891.0), '130.1348': (130.134…	N4H5F1G2	1	0	1	2382.82	A2B2C1D1E2F1fF4fedD1E2F1G4gfedcbB5ba	1	0		['E2F1fF4fe', 'E2F1G4gfe']	2	108.274	96.5185	1		1	1	0.500402	WYQ_MusOvary_IGP_F5_20240116	EYEGAVYPDNTTDFQR+A2B2C1D1E2F1fF4fedD1E2F1G4gfedcbB5ba
26987	26989	26957	61.2552	4	1126.46	1125.96	0	4499.81	EYEGAVYPDNTTDFQR	n[TMT10plex]EYEGAVYPDNTTDFQR	2132.99	Ceruloplasmin	Q61147	Cp	138	18	{'b1^1': (359.21335, 359.21319580078125, 44209.0), 'b2^1': (522.2767, 522.2767333984375, 24831.0), 'b3^1': (651.3193, 651.3193969726562, 55888.0), 'b4^1': (708.34076, 708.3408203125, 37802.0), 'b5^1': (779.37787, 779.3781127929688, 114557.0), 'b6^1': (878.4463, 878.4468994140625, 151938.0), 'b7^1': (1041.5096, 1041.5101318359375, 126077.0), 'b8^1': (1138.5624, 1138.5535888671875, 4060.0), 'b9^1':…	10	{'126.1277': (126.127725, 126.12793731689453, 24304.0), '127.1248': (127.12476, 127.12506866455078, 17341.0), '127.1311': (127.131079, 127.13127136230469, 25529.0), '128.1281': (128.128114, 128.1283721923828, 23080.0), '128.1344': (128.134433, 128.13455200195312, 22748.0), '129.1315': (129.131468, 129.13177490234375, 26595.0), '129.1378': (129.137787, 129.13792419433594, 33913.0), '130.1348': (13…	N4H5F1S1G1	1	1	1	2366.83	A2B2C1D1E2F1G4gfedD1E2F1G3gfedcbB5ba	1	0		['E2F1G4gfe', 'E2F1G3gfe']	2	103.295	74.6954	1		1	1	1	WYQ_MusOvary_IGP_F5_20240116	EYEGAVYPDNTTDFQR+A2B2C1D1E2F1G4gfedD1E2F1G3gfedcbB5ba
21476	21479	21440	50.6654	3	1404.59	1403.91	0	4208.72	EYEGAVYPDNTTDFQR	n[TMT10plex]EYEGAVYPDNTTDFQR	2132.99	Ceruloplasmin	Q61147	Cp	138	17	{'b1^1': (359.21335, 359.21295166015625, 75314.0), 'b2^1': (522.2767, 522.2762451171875, 44103.0), 'b3^1': (651.3193, 651.31884765625, 92964.0), 'b4^1': (708.34076, 708.3408813476562, 61988.0), 'b5^1': (779.37787, 779.3775634765625, 188736.0), 'b6^1': (878.4463, 878.4456176757812, 233070.0), 'b7^1': (1041.5096, 1041.509033203125, 195097.0), 'b8^1': (1138.5624, 0.0, 0.0), 'b9^1': (1253.5894, 0.0, …	10	{'126.1277': (126.127725, 126.12784576416016, 20124.0), '127.1248': (127.12476, 127.12501525878906, 15678.0), '127.1311': (127.131079, 127.13114166259766, 19418.0), '128.1281': (128.128114, 128.1256103515625, 1415.0), '128.1344': (128.134433, 128.1345672607422, 16188.0), '129.1315': (129.131468, 129.13168334960938, 20589.0), '129.1378': (129.137787, 129.13787841796875, 29346.0), '130.1348': (130.…	N4H5F1G1	1	0	1	2075.73	A2B2C1D1E2F1G4gfedD1E2F1fedcbB5ba	1	0		['E2F1G4gfe', 'E2F1fe']	2	98.7944	446.347	1		1	1	1	WYQ_MusOvary_IGP_F5_20240116	EYEGAVYPDNTTDFQR+A2B2C1D1E2F1G4gfedD1E2F1fedcbB5ba
27149	27152	27119	61.5687	3	1472.26	1471.59	0	4411.79	EYEGAVYPDNTTDFQR	n[TMT10plex]EYEGAVYPDNTTDFQR	2132.99	Ceruloplasmin	Q61147	Cp	138	17	{'b1^1': (359.21335, 359.2132263183594, 26712.0), 'b2^1': (522.2767, 522.2760009765625, 15141.0), 'b3^1': (651.3193, 651.319580078125, 32395.0), 'b4^1': (708.34076, 708.3407592773438, 22102.0), 'b5^1': (779.37787, 779.3778686523438, 72034.0), 'b6^1': (878.4463, 878.4462280273438, 89988.0), 'b7^1': (1041.5096, 1041.509765625, 78350.0), 'b8^1': (1138.5624, 0.0, 0.0), 'b9^1': (1253.5894, 1253.589843…	10	{'126.1277': (126.127725, 126.12799835205078, 9097.0), '127.1248': (127.12476, 127.1251220703125, 7657.0), '127.1311': (127.131079, 127.13125610351562, 10629.0), '128.1281': (128.128114, 128.1284942626953, 7667.0), '128.1344': (128.134433, 128.13458251953125, 8723.0), '129.1315': (129.131468, 129.1318817138672, 8257.0), '129.1378': (129.137787, 129.13800048828125, 17452.0), '130.1348': (130.13482…	N5H6S1	0	1	0	2278.81	A2B2C1D1E2F1G3gfedD1E2F1feE2F1fedcba	0	0		['E2F1G3gfe', 'E2F1fe', 'E2F1fe']	3	91.0508	117.889			1	1	1	WYQ_MusOvary_IGP_F5_20240116	EYEGAVYPDNTTDFQR+A2B2C1D1E2F1G3gfedD1E2F1feE2F1fedcba
26451	26453	26397	60.2149	3	1282.87	1282.2	2	3843.58	EYEGAVYPDNTTDFQR	n[TMT10plex]EYEGAVYPDNTTDFQR	2132.99	Ceruloplasmin	Q61147	Cp	138	17	{'b1^1': (359.21335, 359.21307373046875, 23866.0), 'b2^1': (522.2767, 522.2763061523438, 13489.0), 'b3^1': (651.3193, 651.3195190429688, 23739.0), 'b4^1': (708.34076, 708.34033203125, 17054.0), 'b5^1': (779.37787, 779.377197265625, 49014.0), 'b6^1': (878.4463, 878.4459838867188, 63372.0), 'b7^1': (1041.5096, 1041.5091552734375, 53958.0), 'b8^1': (1138.5624, 0.0, 0.0), 'b9^1': (1253.5894, 1253.586…	10	{'126.1277': (126.127725, 126.12789154052734, 16720.0), '127.1248': (127.12476, 127.1249771118164, 13188.0), '127.1311': (127.131079, 127.13111114501953, 16470.0), '128.1281': (128.128114, 128.12826538085938, 16372.0), '128.1344': (128.134433, 128.13189697265625, 1119.0), '129.1315': (129.131468, 129.1317138671875, 14619.0), '129.1378': (129.137787, 129.13783264160156, 22416.0), '130.1348': (130.…	N3H4F1G1	1	0	1	1710.6	A2B2C1D1E2F1G4gfedD1dcbB5ba	1	0	Complex	['E2F1G4gfe']	1	87.2314	243.646	1		1	1	1	WYQ_MusOvary_IGP_F5_20240116	EYEGAVYPDNTTDFQR+A2B2C1D1E2F1G4gfedD1dcbB5ba
27231	27234	27199	61.7269	4	1122.21	1121.96	0	4483.82	EYEGAVYPDNTTDFQR	n[TMT10plex]EYEGAVYPDNTTDFQR	2132.99	Ceruloplasmin	Q61147	Cp	138	15	{'b1^1': (359.21335, 359.21356201171875, 37262.0), 'b2^1': (522.2767, 522.2770385742188, 22183.0), 'b3^1': (651.3193, 651.3198852539062, 41958.0), 'b4^1': (708.34076, 708.3416748046875, 33492.0), 'b5^1': (779.37787, 779.3784790039062, 94646.0), 'b6^1': (878.4463, 878.4475708007812, 130368.0), 'b7^1': (1041.5096, 1041.5096435546875, 109494.0), 'b8^1': (1138.5624, 0.0, 0.0), 'b9^1': (1253.5894, 125…	10	{'126.1277': (126.127725, 126.12798309326172, 37880.0), '127.1248': (127.12476, 127.12523651123047, 18105.0), '127.1311': (127.131079, 127.13131713867188, 49295.0), '128.1281': (128.128114, 128.12841796875, 35720.0), '128.1344': (128.134433, 128.1346435546875, 28716.0), '129.1315': (129.131468, 129.1318359375, 37530.0), '129.1378': (129.137787, 129.1379852294922, 51973.0), '130.1348': (130.134822…	N4H5F1S2	1	1	0	2350.83	A2B2C1D1E2F1G3gfedD1E2F1G3gfedcbB5ba	1	0		['E2F1G3gfe', 'E2F1G3gfe']	2	75.321	88.6739	1		1	1	1	WYQ_MusOvary_IGP_F5_20240116	EYEGAVYPDNTTDFQR+A2B2C1D1E2F1G3gfedD1E2F1G3gfedcbB5ba
27169	27172	27119	61.6068	3	1520.62	1520.61	0	4557.85	EYEGAVYPDNTTDFQR	n[TMT10plex]EYEGAVYPDNTTDFQR	2132.99	Ceruloplasmin	Q61147	Cp	138	15	{'b1^1': (359.21335, 359.2129821777344, 20676.0), 'b2^1': (522.2767, 522.2774047851562, 8708.0), 'b3^1': (651.3193, 651.3187866210938, 22327.0), 'b4^1': (708.34076, 708.3408813476562, 17555.0), 'b5^1': (779.37787, 779.3773193359375, 42390.0), 'b6^1': (878.4463, 878.4456787109375, 53640.0), 'b7^1': (1041.5096, 1041.5087890625, 52741.0), 'b8^1': (1138.5624, 0.0, 0.0), 'b9^1': (1253.5894, 1253.58520…	10	{'126.1277': (126.127725, 126.12789154052734, 7591.0), '127.1248': (127.12476, 127.12510681152344, 7582.0), '127.1311': (127.131079, 127.1312026977539, 9415.0), '128.1281': (128.128114, 128.12832641601562, 10043.0), '128.1344': (128.134433, 128.13449096679688, 9404.0), '129.1315': (129.131468, 129.13162231445312, 7169.0), '129.1378': (129.137787, 129.1378631591797, 13524.0), '130.1348': (130.1348…	N5H5F2G1	1	0	1	2424.87	A2B2C1D1E2F1G4gfedD1E2eE2F1fF5fedcbB5ba	1	0		['E2F1G4gfe', 'E2F1fF5fe', 'E2e']	3	70.2058	115.97	1		1	1	1	WYQ_MusOvary_IGP_F5_20240116	EYEGAVYPDNTTDFQR+A2B2C1D1E2F1G4gfedD1E2eE2F1fF5fedcbB5ba
24236	24238	24204	55.884	3	1520.96	1520.95	0	4558.87	EYEGAVYPDNTTDFQR	n[TMT10plex]EYEGAVYPDNTTDFQR	2132.99	Ceruloplasmin	Q61147	Cp	138	15	{'b1^1': (359.21335, 359.2126159667969, 23785.0), 'b2^1': (522.2767, 522.2759399414062, 10603.0), 'b3^1': (651.3193, 651.3186645507812, 22308.0), 'b4^1': (708.34076, 708.3408813476562, 15909.0), 'b5^1': (779.37787, 779.3773193359375, 54443.0), 'b6^1': (878.4463, 878.4454956054688, 68350.0), 'b7^1': (1041.5096, 1041.5086669921875, 61575.0), 'b8^1': (1138.5624, 0.0, 0.0), 'b9^1': (1253.5894, 1253.5…	10	{'126.1277': (126.127725, 126.12786102294922, 12586.0), '127.1248': (127.12476, 127.12489318847656, 8028.0), '127.1311': (127.131079, 127.13116455078125, 9774.0), '128.1281': (128.128114, 128.1282196044922, 12727.0), '128.1344': (128.134433, 128.1344451904297, 13725.0), '129.1315': (129.131468, 129.1317596435547, 8322.0), '129.1378': (129.137787, 129.1378936767578, 18625.0), '130.1348': (130.1348…	N5H6F3	1	0	0	2425.89	A2B2C1D1E2F1fF5fedD1E2F1feE2F1fF5fedcbB5ba	1	0		['E2F1fF5fe', 'E2F1fF5fe', 'E2F1fe']	3	70.0848	96.818	1		1	1	1	WYQ_MusOvary_IGP_F5_20240116	EYEGAVYPDNTTDFQR+A2B2C1D1E2F1fF5fedD1E2F1feE2F1fF5fedcbB5ba
26895	26898	26850	61.0781	4	1094.5	1093.94	0	4369.75	EYEGAVYPDNTTDFQR	n[TMT10plex]EYEGAVYPDNTTDFQR	2132.99	Ceruloplasmin	Q61147	Cp	138	12	{'b1^1': (359.21335, 359.213623046875, 29053.0), 'b2^1': (522.2767, 522.27685546875, 13986.0), 'b3^1': (651.3193, 651.3192138671875, 23840.0), 'b4^1': (708.34076, 708.341552734375, 28223.0), 'b5^1': (779.37787, 779.3788452148438, 73284.0), 'b6^1': (878.4463, 878.44775390625, 52642.0), 'b7^1': (1041.5096, 0.0, 0.0), 'b8^1': (1138.5624, 1138.5709228515625, 10870.0), 'b9^1': (1253.5894, 1253.5911865…	10	{'126.1277': (126.127725, 126.12801361083984, 57697.0), '127.1248': (127.12476, 127.1251220703125, 46766.0), '127.1311': (127.131079, 127.13133239746094, 56397.0), '128.1281': (128.128114, 128.12847900390625, 61993.0), '128.1344': (128.134433, 128.13465881347656, 65741.0), '129.1315': (129.131468, 129.13189697265625, 42429.0), '129.1378': (129.137787, 129.13803100585938, 72742.0), '130.1348': (13…	N4H5G2	0	0	1	2236.76	A2B2C1D1E2F1fF4fedD1E2F1fF4fedcba	0	0		['E2F1fF4fe', 'E2F1fF4fe']	2	47.3341	63.0169			1	1	1	WYQ_MusOvary_IGP_F5_20240116	EYEGAVYPDNTTDFQR+A2B2C1D1E2F1fF4fedD1E2F1fF4fedcba
24314	24316	24284	51.0696	3	1355.56	1355.22	0	4062.66	EYEGAVYPDNTTDFQR	n[TMT10plex]EYEGAVYPDNTTDFQR	2132.99	Ceruloplasmin	Q61147	Cp	138	17	{'b1^1': (359.21335, 359.213623046875, 58267.0), 'b2^1': (522.2767, 522.2771606445312, 32714.0), 'b3^1': (651.3193, 651.3199462890625, 65726.0), 'b4^1': (708.34076, 708.3417358398438, 47395.0), 'b5^1': (779.37787, 779.3787231445312, 135645.0), 'b6^1': (878.4463, 878.447265625, 166340.0), 'b7^1': (1041.5096, 1041.51123046875, 140505.0), 'b8^1': (1138.5624, 0.0, 0.0), 'b9^1': (1253.5894, 1253.59179…	10	{'126.1277': (126.127725, 126.1280517578125, 40256.0), '127.1248': (127.12476, 127.12523651123047, 28243.0), '127.1311': (127.131079, 127.13139343261719, 48810.0), '128.1281': (128.128114, 128.1285400390625, 34852.0), '128.1344': (128.134433, 128.13470458984375, 29390.0), '129.1315': (129.131468, 129.13189697265625, 27868.0), '129.1378': (129.137787, 129.1381072998047, 43581.0), '130.1348': (130.…	N4H5G1	0	0	1	1929.67	A2B2C1D1E2F1G4gfedD1E2F1fedcba	0	0		['E2F1G4gfe', 'E2F1fe']	2	97.5189	440.497			1	1	1	WYQ_MusOvary_IGP_F9_20240118	EYEGAVYPDNTTDFQR+A2B2C1D1E2F1G4gfedD1E2F1fedcba
24144	24147	24094	50.7473	3	1458.61	1457.93	0	4370.77	EYEGAVYPDNTTDFQR	n[TMT10plex]EYEGAVYPDNTTDFQR	2132.99	Ceruloplasmin	Q61147	Cp	138	17	{'b1^1': (359.21335, 359.21307373046875, 41465.0), 'b2^1': (522.2767, 522.276611328125, 23031.0), 'b3^1': (651.3193, 651.3193359375, 46752.0), 'b4^1': (708.34076, 708.3406372070312, 29579.0), 'b5^1': (779.37787, 779.3779907226562, 104945.0), 'b6^1': (878.4463, 878.4462890625, 124195.0), 'b7^1': (1041.5096, 1041.5106201171875, 104061.0), 'b8^1': (1138.5624, 0.0, 0.0), 'b9^1': (1253.5894, 0.0, 0.0)…	10	{'126.1277': (126.127725, 126.12798309326172, 15201.0), '127.1248': (127.12476, 127.12511444091797, 13534.0), '127.1311': (127.131079, 127.13131713867188, 25245.0), '128.1281': (128.128114, 128.12840270996094, 22129.0), '128.1344': (128.134433, 128.1345672607422, 18199.0), '129.1315': (129.131468, 129.13182067871094, 12976.0), '129.1378': (129.137787, 129.13800048828125, 16732.0), '130.1348': (13…	N4H6F1G1	1	0	1	2237.78	A2B2C1D1E2F1G4gfeE2F1fedD1E1edcbB5ba	1	0		['E2F1G4gfe', 'E2F1fe']	2	91.6175	391.539			1	1	1	WYQ_MusOvary_IGP_F9_20240118	EYEGAVYPDNTTDFQR+A2B2C1D1E2F1G4gfeE2F1fedD1E1edcbB5ba
7397	7399	7371	19.2201	3	983.775	983.442	0	2947.29	DNVSQPK	n[TMT10plex]DNVSQPK[TMT10plex]	1244.71	Metal cation symporter ZIP14	Q75N73	Slc39a14	75	12	{'b1^1': (345.1977, 345.1972961425781, 37490.0), 'b2^1': (459.24063, 459.2403259277344, 13026.0), 'b3^1': (558.309, 558.3080444335938, 14329.0), 'b4^1': (645.34106, 645.3414916992188, 9528.0), 'b5^1': (773.39966, 773.3989868164062, 27076.0), 'b6^1': (870.4524, 0.0, 0.0), 'b7^1': (1227.7103, 1227.7015380859375, 50783.0), 'y1^1': (376.27628, 376.2757873535156, 19561.0), 'y2^1': (473.32904, 473.3285…	10	{'126.1277': (126.127725, 126.12781524658203, 48742.0), '127.1248': (127.12476, 127.1250228881836, 24425.0), '127.1311': (127.131079, 127.13116455078125, 58747.0), '128.1281': (128.128114, 128.1282501220703, 61829.0), '128.1344': (128.134433, 128.1344451904297, 34921.0), '129.1315': (129.131468, 129.13174438476562, 20458.0), '129.1378': (129.137787, 129.13787841796875, 51465.0), '130.1348': (130.…	N2H8	0	0	0	1702.58	A2B2C1D1E1F1fedD1E1eE1F1fedcba	0	0	High mannose	[]	0	105.717	530.943			1			WYQ_MusOvary_IGP_F20_20240119	DNVSQPK+A2B2C1D1E1F1fedD1E1eE1F1fedcba
8504	8507	8469	21.4345	3	1073.49	1073.15	0	3216.43	DNVSQPK	n[TMT10plex]DNVSQPK[TMT10plex]	1244.71	Metal cation symporter ZIP14	Q75N73	Slc39a14	75	9	{'b1^1': (345.1977, 345.19769287109375, 4892.0), 'b2^1': (459.24063, 0.0, 0.0), 'b3^1': (558.309, 558.3079223632812, 1391.0), 'b4^1': (645.34106, 0.0, 0.0), 'b5^1': (773.39966, 773.40185546875, 4011.0), 'b6^1': (870.4524, 0.0, 0.0), 'b7^1': (1227.7103, 0.0, 0.0), 'y1^1': (376.27628, 376.27685546875, 6395.0), 'y2^1': (473.32904, 473.328857421875, 53296.0), 'y3^1': (601.38763, 601.3885498046875, 56…	10	{'126.1277': (126.127725, 126.12787628173828, 13237.0), '127.1248': (127.12476, 127.1250228881836, 8706.0), '127.1311': (127.131079, 127.13123321533203, 15190.0), '128.1281': (128.128114, 128.12841796875, 11391.0), '128.1344': (128.134433, 128.13453674316406, 11471.0), '129.1315': (129.131468, 129.1317901611328, 10271.0), '129.1378': (129.137787, 129.1379852294922, 12997.0), '130.1348': (130.1348…	N5H5F1	1	0	0	1971.72	A2B2C1D1E2F1fedD2dD1E2F1fedcbB5ba	1	1		['E2F1fe', 'E2F1fe']	2	51.1438	368.55	1	1	1	1	1	WYQ_MusOvary_IGP_F20_20240119	DNVSQPK+A2B2C1D1E2F1fedD2dD1E2F1fedcbB5ba
21314	21317	21282	46.3526	4	1009.43	1009.24	2	4031.92	YGKNDSLTLTQLK	n[TMT10plex]YGK[TMT10plex]NDSLTLTQLK[TMT10plex]	2167.28	Metal cation symporter ZIP14	Q75N73	Slc39a14	52	9	{'b1^1': (393.2341, 393.2334289550781, 4954.0), 'b2^1': (450.25555, 0.0, 0.0), 'b3^1': (807.5134, 807.516845703125, 3632.0), 'b4^1': (921.5564, 0.0, 0.0), 'b5^1': (1036.5834, 0.0, 0.0), 'b6^1': (1123.6154, 0.0, 0.0), 'b7^1': (1236.6995, 0.0, 0.0), 'b8^1': (1337.7471, 0.0, 0.0), 'b9^1': (1450.8312, 0.0, 0.0), 'b10^1': (1551.8788, 0.0, 0.0), 'b11^1': (1679.9374, 0.0, 0.0), 'b12^1': (1793.0215, 0.0,…	10	{'126.1277': (126.127725, 126.12793731689453, 40963.0), '127.1248': (127.12476, 127.12506103515625, 31116.0), '127.1311': (127.131079, 127.13125610351562, 48252.0), '128.1281': (128.128114, 128.12838745117188, 44238.0), '128.1344': (128.134433, 128.13458251953125, 37285.0), '129.1315': (129.131468, 129.1318359375, 26630.0), '129.1378': (129.137787, 129.13796997070312, 46185.0), '130.1348': (130.1…	N2H9	0	0	0	1864.63	A2B2C1D1E1F1fedD1E1F1feE1F1fedcba	0	0	High mannose	[]	0	32.1317	530.338			1			WYQ_MusOvary_IGP_F21_20240119	YGKNDSLTLTQLK+A2B2C1D1E1F1fedD1E1F1feE1F1fedcba
16091	16094	16051	35.3956	3	1210.86	1210.19	0	3627.53	DNVSQPK	n[TMT10plex]DNVSQPK[TMT10plex]	1244.71	Metal cation symporter ZIP14	Q75N73	Slc39a14	75	6	{'b1^1': (345.1977, 345.1976013183594, 2492.0), 'b2^1': (459.24063, 0.0, 0.0), 'b3^1': (558.309, 0.0, 0.0), 'b4^1': (645.34106, 0.0, 0.0), 'b5^1': (773.39966, 0.0, 0.0), 'b6^1': (870.4524, 0.0, 0.0), 'b7^1': (1227.7103, 0.0, 0.0), 'y1^1': (376.27628, 376.2754821777344, 11570.0), 'y2^1': (473.32904, 473.3281555175781, 26611.0), 'y3^1': (601.38763, 601.3858032226562, 2443.0), 'y4^1': (688.4197, 688…	10	{'126.1277': (126.127725, 126.1277847290039, 12816.0), '127.1248': (127.12476, 127.12488555908203, 12499.0), '127.1311': (127.131079, 127.13114929199219, 13669.0), '128.1281': (128.128114, 128.12828063964844, 12489.0), '128.1344': (128.134433, 128.1344451904297, 11405.0), '129.1315': (129.131468, 129.1316375732422, 11366.0), '129.1378': (129.137787, 129.13784790039062, 12883.0), '130.1348': (130.…	N4H5F1G2	1	0	1	2382.82	A2B2C1D1E2F1G4gfedD1E2F1G4gfedcbB5ba	1	0		['E2F1G4gfe', 'E2F1G4gfe']	2	24.3384	165.856	1		1	1	1	WYQ_MusOvary_IGP_F23_20240119	DNVSQPK+A2B2C1D1E2F1G4gfedD1E2F1G4gfedcbB5ba
11339	11302	26.5375	3	1108.16	1107.82	0	3320.44	3320.44	DNVSQPK	n[TMT10plex]DNVSQPK[TMT10plex]	1244.71	Metal cation symporter ZIP14	Q75N73	Slc39a14	75	12	{'b1^1': (345.1977, 345.1981201171875, 18452.0), 'b2^1': (459.24063, 459.2398376464844, 9064.0), 'b3^1': (558.309, 558.3107299804688, 7656.0), 'b4^1': (645.34106, 645.340576171875, 7738.0), 'b5^1': (773.39966, 773.4014282226562, 21627.0), 'b6^1': (870.4524, 0.0, 0.0), 'b7^1': (1227.7103, 1227.7099609375, 109775.0), 'y1^1': (376.27628, 376.27667236328125, 14026.0), 'y2^1': (473.32904, 473.32925415…	10	{'126.1277': (126.127725, 126.12798309326172, 30495.0), '127.1248': (127.12476, 127.12518310546875, 22375.0), '127.1311': (127.131079, 127.13131713867188, 39452.0), '128.1281': (128.128114, 128.12844848632812, 25786.0), '128.1344': (128.134433, 128.1346435546875, 26743.0), '129.1315': (129.131468, 129.13185119628906, 19705.0), '129.1378': (129.137787, 129.13803100585938, 31674.0), '130.1348': (13…	N4H5F1G1	1	0	1	2075.73	A2B2C1D1E2F1G4gfedD1E2F1fedcbB5ba	1	0		['E2F1G4gfe', 'E2F1fe']	2	103.9	320.439			1	1	1	WYQ_MusOvary_IGP_F10_20240118	DNVSQPK+A2B2C1D1E2F1G4gfedD1E2F1fedcbB5ba
11604	11550	27.0442	3	1102.83	1102.49	1	3303.45	3304.45	DNVSQPK	n[TMT10plex]DNVSQPK[TMT10plex]	1244.71	Metal cation symporter ZIP14	Q75N73	Slc39a14	75	9	{'b1^1': (345.1977, 345.19818115234375, 3469.0), 'b2^1': (459.24063, 0.0, 0.0), 'b3^1': (558.309, 0.0, 0.0), 'b4^1': (645.34106, 0.0, 0.0), 'b5^1': (773.39966, 773.3988037109375, 6399.0), 'b6^1': (870.4524, 0.0, 0.0), 'b7^1': (1227.7103, 1227.698974609375, 25723.0), 'y1^1': (376.27628, 376.2757263183594, 10169.0), 'y2^1': (473.32904, 473.3288879394531, 50309.0), 'y3^1': (601.38763, 601.3883666992…	10	{'126.1277': (126.127725, 126.12791442871094, 35029.0), '127.1248': (127.12476, 127.12501525878906, 26404.0), '127.1311': (127.131079, 127.13121795654297, 30947.0), '128.1281': (128.128114, 128.12835693359375, 29733.0), '128.1344': (128.134433, 128.13453674316406, 27934.0), '129.1315': (129.131468, 129.1317596435547, 22811.0), '129.1378': (129.137787, 129.137939453125, 39681.0), '130.1348': (130.…	N4H5F1S1	1	1	0	2059.73	A2B2C1D1E2F1G3gfedD1E2F1fedcbB5ba	1	0		['E2F1G3gfe', 'E2F1fe']	2	53.8257	205.644			1	1	1	WYQ_MusOvary_IGP_F10_20240118	DNVSQPK+A2B2C1D1E2F1G3gfedD1E2F1fedcbB5ba
31237	31240	31199	65.7542	4	1160.48	1159.98	0	4635.89	GENFTETDVK	n[TMT10plex]GENFTETDVK[TMT10plex]	1596.84	Major prion protein	P04925	Prnp	196	9	{'b1^1': (287.19223, 0.0, 0.0), 'b2^1': (416.2348, 416.23468017578125, 4946.0), 'b3^1': (530.2778, 0.0, 0.0), 'b4^1': (677.3461, 0.0, 0.0), 'b5^1': (778.39386, 0.0, 0.0), 'b6^1': (907.4364, 0.0, 0.0), 'b7^1': (1008.48413, 0.0, 0.0), 'b8^1': (1123.511, 1123.5068359375, 3660.0), 'b9^1': (1222.5795, 0.0, 0.0), 'b10^1': (1579.8374, 0.0, 0.0), 'y1^1': (376.27628, 376.2760009765625, 25327.0), 'y2^1': (…	10	{'126.1277': (126.127725, 126.12785339355469, 12483.0), '127.1248': (127.12476, 127.12501525878906, 8878.0), '127.1311': (127.131079, 127.13123321533203, 17438.0), '128.1281': (128.128114, 128.1283416748047, 12946.0), '128.1344': (128.134433, 128.1322479248047, 1042.0), '129.1315': (129.131468, 129.1318359375, 9368.0), '129.1378': (129.137787, 129.13790893554688, 15548.0), '130.1348': (130.134822…	N5H6F1S1G2	1	1	1	3039.05	A2B2C1D1E2F1G4gfedD1E2F1G3gfeE2F1G4gfedcbB5ba	1	0		['E2F1G4gfe', 'E2F1G4gfe', 'E2F1G3gfe']	3	37.8539	68.9817	1		1	1	1	WYQ_MusOvary_IGP_F11_20240118	GENFTETDVK+A2B2C1D1E2F1G4gfedD1E2F1G3gfeE2F1G4gfedcbB5ba
24730	24732	24685	52.9539	3	1327.89	1327.56	1	3979.66	GENFTETDVK	n[TMT10plex]GENFTETDVK[TMT10plex]	1596.84	Major prion protein	P04925	Prnp	196	7	{'b1^1': (287.19223, 0.0, 0.0), 'b2^1': (416.2348, 416.2339172363281, 2589.0), 'b3^1': (530.2778, 0.0, 0.0), 'b4^1': (677.3461, 0.0, 0.0), 'b5^1': (778.39386, 0.0, 0.0), 'b6^1': (907.4364, 0.0, 0.0), 'b7^1': (1008.48413, 0.0, 0.0), 'b8^1': (1123.511, 0.0, 0.0), 'b9^1': (1222.5795, 0.0, 0.0), 'b10^1': (1579.8374, 0.0, 0.0), 'y1^1': (376.27628, 376.2757263183594, 17986.0), 'y2^1': (475.3447, 475.34…	10	{'126.1277': (126.127725, 126.12787628173828, 9280.0), '127.1248': (127.12476, 127.12503051757812, 6708.0), '127.1311': (127.131079, 127.13116455078125, 13978.0), '128.1281': (128.128114, 128.12828063964844, 11501.0), '128.1344': (128.134433, 128.134521484375, 10107.0), '129.1315': (129.131468, 129.1317596435547, 7432.0), '129.1378': (129.137787, 129.13792419433594, 13220.0), '130.1348': (130.134…	N4H5F1G2	1	0	1	2382.82	A2B2C1D1E2F1G4gfedD1E2F1G4gfedcbB5ba	1	0		['E2F1G4gfe', 'E2F1G4gfe']	2	22.1784	268.64			1	1	1	WYQ_MusOvary_IGP_F17_20240119	GENFTETDVK+A2B2C1D1E2F1G4gfedD1E2F1G4gfedcbB5ba
19963	19966	19918	42.0401	3	1328.23	1327.55	0	3980.63	LADMNATIR	n[TMT10plex]LADMNATIR	1232.67	Solute carrier family 40 member 1	Q9JHI9	Slc40a1	174	6	{'b1^1': (343.25482, 343.2532653808594, 2087.0), 'b2^1': (414.29193, 0.0, 0.0), 'b3^1': (529.31885, 0.0, 0.0), 'b4^1': (660.3594, 660.369140625, 4887.0), 'b5^1': (774.4023, 0.0, 0.0), 'b6^1': (845.4394, 0.0, 0.0), 'b7^1': (946.48706, 0.0, 0.0), 'b8^1': (1059.5712, 0.0, 0.0), 'b9^1': (1215.6722, 1215.6639404296875, 140709.0), 'y1^1': (175.11949, 175.1190185546875, 13491.0), 'y2^1': (288.20355, 0.0…	10	{'126.1277': (126.127725, 126.1279067993164, 15382.0), '127.1248': (127.12476, 127.12489318847656, 23628.0), '127.1311': (127.131079, 127.13114929199219, 16347.0), '128.1281': (128.128114, 128.12835693359375, 12711.0), '128.1344': (128.134433, 128.13453674316406, 20637.0), '129.1315': (129.131468, 129.13165283203125, 21073.0), '129.1378': (129.137787, 129.13783264160156, 20798.0), '130.1348': (13…	N5H6F1G2	1	0	1	2747.95	A2B2C1D1E2F1G4gfedD1E2F1feE2F1G4gfedcbB5ba	1	0		['E2F1G4gfe', 'E2F1G4gfe', 'E2F1fe']	3	21.5851	151.742			1	1	1	WYQ_MusOvary_IGP_F22_20240119	LADMNATIR+A2B2C1D1E2F1G4gfedD1E2F1feE2F1G4gfedcbB5ba
41770	41773	41739	86.6542	4	1177.51	1177.76	1	4706.01	DLLFSDDTECLSNLQNK	n[TMT10plex]DLLFSDDTEC[Carbamidomethyl]LSNLQNK[TMT10plex]	2469.25	Inhibitor of carbonic anhydrase	Q9DBD0	Inhca	664	25	{'b1^1': (345.1977, 345.1973876953125, 29432.0), 'b2^1': (458.28177, 458.28173828125, 25548.0), 'b3^1': (571.36584, 571.3660278320312, 48425.0), 'b4^1': (718.43427, 718.4346923828125, 38086.0), 'b5^1': (805.46625, 805.4694213867188, 10756.0), 'b6^1': (920.4932, 920.4940795898438, 37166.0), 'b7^1': (1035.5201, 1035.5201416015625, 50580.0), 'b8^1': (1136.5679, 1136.564697265625, 4655.0), 'b9^1': (1…	10	{'126.1277': (126.127725, 126.12794494628906, 15756.0), '127.1248': (127.12476, 127.12492370605469, 3979.0), '127.1311': (127.131079, 127.13135528564453, 18175.0), '128.1281': (128.128114, 128.12843322753906, 10141.0), '128.1344': (128.134433, 128.134521484375, 11066.0), '129.1315': (129.131468, 129.13157653808594, 5735.0), '129.1378': (129.137787, 129.13796997070312, 17681.0), '130.1348': (130.1…	N4H5G2	0	0	1	2236.76	A2B2C1D1E2F1G4gfedD1E2F1G4gfedcba	0	0		['E2F1G4gfe', 'E2F1G4gfe']	2	172.959	203.961			1	1	1	WYQ_MusOvary_IGP_F11_20240118	DLLFSDDTECLSNLQNK+A2B2C1D1E2F1G4gfedD1E2F1G4gfedcba
41505	41507	41477	86.1242	4	1214.53	1214.02	0	4852.07	DLLFSDDTECLSNLQNK	n[TMT10plex]DLLFSDDTEC[Carbamidomethyl]LSNLQNK[TMT10plex]	2469.25	Inhibitor of carbonic anhydrase	Q9DBD0	Inhca	664	17	{'b1^1': (345.1977, 345.197265625, 15925.0), 'b2^1': (458.28177, 458.2810363769531, 14952.0), 'b3^1': (571.36584, 571.3649291992188, 23650.0), 'b4^1': (718.43427, 718.4342651367188, 20757.0), 'b5^1': (805.46625, 805.4656982421875, 7519.0), 'b6^1': (920.4932, 920.4940795898438, 27152.0), 'b7^1': (1035.5201, 1035.52001953125, 33716.0), 'b8^1': (1136.5679, 1136.56689453125, 2706.0), 'b9^1': (1265.61…	10	{'126.1277': (126.127725, 126.1279067993164, 7592.0), '127.1248': (127.12476, 127.12478637695312, 3352.0), '127.1311': (127.131079, 127.13119506835938, 8629.0), '128.1281': (128.128114, 128.1283416748047, 6878.0), '128.1344': (128.134433, 128.134521484375, 5683.0), '129.1315': (129.131468, 129.13157653808594, 3394.0), '129.1378': (129.137787, 129.1354217529297, 1075.0), '130.1348': (130.134822, 1…	N4H5F1G2	1	0	1	2382.82	A2B2C1D1E2F1G4gfedD1E2F1G4gfedcbB5ba	1	0		['E2F1G4gfe', 'E2F1G4gfe']	2	80.4504	65.5313	1		0.99821	1	1	WYQ_MusOvary_IGP_F11_20240118	DLLFSDDTECLSNLQNK+A2B2C1D1E2F1G4gfedD1E2F1G4gfedcbB5ba
35894	35897	35860	73.0184	4	1413.62	1413.11	0	5648.4	SCHTAVGTSEGWNVPMGLIYNQTGSCK	n[TMT10plex]SC[Carbamidomethyl]HTAVGTSEGWNVPMGLIYNQTGSC[Carbamidomethyl]K[TMT10plex]	3411.64	Inhibitor of carbonic anhydrase	Q9DBD0	Inhca	489	24	{'b1^1': (317.2028, 317.2032165527344, 6680.0), 'b2^1': (477.23343, 477.2329406738281, 14370.0), 'b3^1': (614.29236, 614.29296875, 39807.0), 'b4^1': (715.34, 715.33935546875, 45119.0), 'b5^1': (786.37714, 786.3770141601562, 96371.0), 'b6^1': (885.44556, 885.4457397460938, 126429.0), 'b7^1': (942.46704, 942.4691162109375, 28869.0), 'b8^1': (1043.5146, 1043.5137939453125, 25575.0), 'b9^1': (1130.54…	10	{'126.1277': (126.127725, 126.12796783447266, 18908.0), '127.1248': (127.12476, 127.12504577636719, 9730.0), '127.1311': (127.131079, 127.13124084472656, 21319.0), '128.1281': (128.128114, 128.12843322753906, 16895.0), '128.1344': (128.134433, 128.1345977783203, 16317.0), '129.1315': (129.131468, 129.1318359375, 12978.0), '129.1378': (129.137787, 129.13795471191406, 27843.0), '130.1348': (130.134…	N4H5G2	0	0	1	2236.76	A2B2C1D1E2F1G4gfedD1E2F1G4gfedcba	0	0		['E2F1G4gfe', 'E2F1G4gfe']	2	116.66	302.386			1	1	1	WYQ_MusOvary_IGP_F20_20240119	SCHTAVGTSEGWNVPMGLIYNQTGSCK+A2B2C1D1E2F1G4gfedD1E2F1G4gfedcba
43240	43243	43196	87.8708	3	1624.37	1624.04	0	4869.08	DLLFSDDTECLSNLQNK	n[TMT10plex]DLLFSDDTEC[Carbamidomethyl]LSNLQNK[TMT10plex]	2469.25	Inhibitor of carbonic anhydrase	Q9DBD0	Inhca	664	21	{'b1^1': (345.1977, 345.1971435546875, 22279.0), 'b2^1': (458.28177, 458.2812194824219, 22371.0), 'b3^1': (571.36584, 571.3653564453125, 35144.0), 'b4^1': (718.43427, 718.4330444335938, 25693.0), 'b5^1': (805.46625, 805.46484375, 10202.0), 'b6^1': (920.4932, 920.4935302734375, 36333.0), 'b7^1': (1035.5201, 1035.519287109375, 41917.0), 'b8^1': (1136.5679, 1136.5626220703125, 5504.0), 'b9^1': (1265…	10	{'126.1277': (126.127725, 126.12796783447266, 8162.0), '127.1248': (127.12476, 127.12480926513672, 1413.0), '127.1311': (127.131079, 127.13121032714844, 7074.0), '128.1281': (128.128114, 128.1283721923828, 6057.0), '128.1344': (128.134433, 128.13450622558594, 4186.0), '129.1315': (129.131468, 129.13148498535156, 4283.0), '129.1378': (129.137787, 129.137939453125, 10668.0), '130.1348': (130.134822…	N4H7F1G1	1	0	1	2399.84	A2B2C1D1E2F1G4gfeE2F1fedD1E1eE1edcbB5ba	1	0		['E2F1G4gfe', 'E2F1fe']	2	120.405	103.813	1		1	1	1	WYQ_MusOvary_IGP_F9_20240118	DLLFSDDTECLSNLQNK+A2B2C1D1E2F1G4gfeE2F1fedD1E1eE1edcbB5ba
43465	43468	43432	88.3271	3	1576.03	1575.36	0	4723.02	DLLFSDDTECLSNLQNK	n[TMT10plex]DLLFSDDTEC[Carbamidomethyl]LSNLQNK[TMT10plex]	2469.25	Inhibitor of carbonic anhydrase	Q9DBD0	Inhca	664	20	{'b1^1': (345.1977, 345.1971435546875, 21198.0), 'b2^1': (458.28177, 458.2816467285156, 19728.0), 'b3^1': (571.36584, 571.3654174804688, 32795.0), 'b4^1': (718.43427, 718.4338989257812, 21536.0), 'b5^1': (805.46625, 805.4691162109375, 7476.0), 'b6^1': (920.4932, 920.491943359375, 26006.0), 'b7^1': (1035.5201, 1035.518310546875, 34984.0), 'b8^1': (1136.5679, 1136.5640869140625, 2294.0), 'b9^1': (1…	10	{'126.1277': (126.127725, 126.12789916992188, 7948.0), '127.1248': (127.12476, 127.12490844726562, 3294.0), '127.1311': (127.131079, 127.13129425048828, 9117.0), '128.1281': (128.128114, 128.1282196044922, 3570.0), '128.1344': (128.134433, 128.13446044921875, 6295.0), '129.1315': (129.131468, 129.13150024414062, 3296.0), '129.1378': (129.137787, 129.13787841796875, 9260.0), '130.1348': (130.13482…	N4H7G1	0	0	1	2253.78	A2B2C1D1E2F1G4gfeE2F1fedD1E1eE1edcba	0	0		['E2F1G4gfe', 'E2F1fe']	2	106.702	123.324			1	1	1	WYQ_MusOvary_IGP_F9_20240118	DLLFSDDTECLSNLQNK+A2B2C1D1E2F1G4gfeE2F1fedD1E1eE1edcba
15625	15628	15584	34.9765	2	1392.66	1392.66	1	2783.29	NLSQVAMK	n[TMT10plex]NLSQVAM[Oxidation]K[TMT10plex]	1363.79	Diamine acetyltransferase 1	P48026	Sat1	112	6	{'b1^1': (344.21368, 344.2132873535156, 1925.0), 'b2^1': (457.29776, 457.297607421875, 2555.0), 'b3^1': (544.3298, 544.3286743164062, 2259.0), 'b4^1': (672.38837, 0.0, 0.0), 'b5^1': (771.4568, 0.0, 0.0), 'b6^1': (842.4939, 0.0, 0.0), 'b7^1': (989.5293, 989.5353393554688, 13496.0), 'b8^1': (1346.7872, 1346.7916259765625, 32004.0), 'y1^1': (376.27628, 376.2759704589844, 25890.0), 'y2^1': (523.3117,…	10	{'126.1277': (126.127725, 126.12783813476562, 31385.0), '127.1248': (127.12476, 127.12495422363281, 23210.0), '127.1311': (127.131079, 127.13117218017578, 27668.0), '128.1281': (128.128114, 128.12831115722656, 27406.0), '128.1344': (128.134433, 128.13446044921875, 23771.0), '129.1315': (129.131468, 129.1317138671875, 16326.0), '129.1378': (129.137787, 129.13783264160156, 24988.0), '130.1348': (13…	N3H5	0	0	0	1419.5	A2B2C1D1E2edD1E1eE1edcba	0	0	Hybrid	['E2e']	1	21.1364	472.662			1	1	1	WYQ_MusOvary_IGP_F12_20240119	NLSQVAMK+A2B2C1D1E2edD1E1eE1edcba
44766	44768	44738	92.7001	4	1191.79	1190.79	0	4761.13	LMNAPLYLAEWQNITK	n[TMT10plex]LM[Oxidation]NAPLYLAEWQNITK[TMT10plex]	2378.31	Amino acid transporter heavy chain SLC3A2	P10852	Slc3a2	259	22	{'b1^1': (343.25482, 343.2548828125, 32188.0), 'b2^1': (490.29022, 490.2900390625, 15063.0), 'b3^1': (604.3331, 604.3341064453125, 36404.0), 'b4^1': (675.37024, 675.37109375, 106477.0), 'b5^1': (772.42303, 772.425048828125, 5352.0), 'b6^1': (885.5071, 885.5094604492188, 65766.0), 'b7^1': (1048.5704, 1048.5721435546875, 63702.0), 'b8^1': (1161.6545, 1161.658203125, 51058.0), 'b9^1': (1232.6917, 0.…	10	{'126.1277': (126.127725, 126.12805938720703, 24001.0), '127.1248': (127.12476, 127.12519836425781, 13359.0), '127.1311': (127.131079, 127.13137817382812, 30093.0), '128.1281': (128.128114, 128.1285400390625, 20834.0), '128.1344': (128.134433, 128.13470458984375, 22864.0), '129.1315': (129.131468, 129.1318359375, 12138.0), '129.1378': (129.137787, 129.1380615234375, 21678.0), '130.1348': (130.134…	N4H5F1G2	1	0	1	2382.82	A2B2C1D1E2F1G4gfedD1E2F1G4gfedcbB5ba	1	0		['E2F1G4gfe', 'E2F1G4gfe']	2	154.404	137.586	1		1	1	1	WYQ_MusOvary_IGP_F11_20240118	LMNAPLYLAEWQNITK+A2B2C1D1E2F1G4gfedD1E2F1G4gfedcbB5ba
44855	44858	44819	92.8799	4	1187.79	1187.29	0	4745.13	LMNAPLYLAEWQNITK	n[TMT10plex]LM[Oxidation]NAPLYLAEWQNITK[TMT10plex]	2378.31	Amino acid transporter heavy chain SLC3A2	P10852	Slc3a2	259	22	{'b1^1': (343.25482, 343.25494384765625, 22410.0), 'b2^1': (490.29022, 490.2906188964844, 8934.0), 'b3^1': (604.3331, 604.333740234375, 17918.0), 'b4^1': (675.37024, 675.3704223632812, 74512.0), 'b5^1': (772.42303, 772.4241943359375, 2680.0), 'b6^1': (885.5071, 885.5106811523438, 43054.0), 'b7^1': (1048.5704, 1048.5716552734375, 45038.0), 'b8^1': (1161.6545, 1161.6553955078125, 34083.0), 'b9^1': …	10	{'126.1277': (126.127725, 126.12799072265625, 16009.0), '127.1248': (127.12476, 127.12518310546875, 8613.0), '127.1311': (127.131079, 127.13127136230469, 21344.0), '128.1281': (128.128114, 128.12840270996094, 12453.0), '128.1344': (128.134433, 128.13450622558594, 12683.0), '129.1315': (129.131468, 129.13174438476562, 10482.0), '129.1378': (129.137787, 129.13795471191406, 14302.0), '130.1348': (13…	N4H5F1S1G1	1	1	1	2366.83	A2B2C1D1E2F1G4gfedD1E2F1G3gfedcbB5ba	1	0		['E2F1G4gfe', 'E2F1G3gfe']	2	150.49	50.4859	1		0.999776	1	1	WYQ_MusOvary_IGP_F11_20240118	LMNAPLYLAEWQNITK+A2B2C1D1E2F1G4gfedD1E2F1G3gfedcbB5ba
27730	27733	27696	58.9896	3	1175.54	1174.87	0	3521.6	PVSLNMTVK	n[TMT10plex]PVSLNMTVK[TMT10plex]	1445.87	Amino acid transporter heavy chain SLC3A2	P10852	Slc3a2	399	15	{'b1^1': (327.2235, 0.0, 0.0), 'b2^1': (426.29193, 426.2920227050781, 21944.0), 'b3^1': (513.324, 513.3236083984375, 21864.0), 'b4^1': (626.408, 626.4088134765625, 17168.0), 'b5^1': (740.4509, 740.45263671875, 9375.0), 'b6^1': (871.49146, 871.4923095703125, 9411.0), 'b7^1': (972.5391, 972.53466796875, 10380.0), 'b8^1': (1071.6075, 1071.6051025390625, 8164.0), 'b9^1': (1428.8655, 1428.856079101562…	10	{'126.1277': (126.127725, 126.12792205810547, 40190.0), '127.1248': (127.12476, 127.12501525878906, 24211.0), '127.1311': (127.131079, 127.13121032714844, 49521.0), '128.1281': (128.128114, 128.12838745117188, 32296.0), '128.1344': (128.134433, 128.13455200195312, 36317.0), '129.1315': (129.131468, 129.13182067871094, 18866.0), '129.1378': (129.137787, 129.137939453125, 38855.0), '130.1348': (130…	N4H5F1G1	1	0	1	2075.73	A2B2C1D1E2F1G4gfedD1E2F1fedcbB5ba	1	0		['E2F1G4gfe', 'E2F1fe']	2	123.434	342.686			1	1	1	WYQ_MusOvary_IGP_F11_20240118	PVSLNMTVK+A2B2C1D1E2F1G4gfedD1E2F1fedcbB5ba
41168	41170	41139	85.4478	4	1124	1123.49	0	4489.94	APLMPWNESSIFHIPR	n[TMT10plex]APLMPWNESSIFHIPR	2123.12	Amino acid transporter heavy chain SLC3A2	P10852	Slc3a2	385	19	{'b1^1': (301.2079, 301.20770263671875, 81691.0), 'b2^1': (398.26062, 398.2610168457031, 5777.0), 'b3^1': (511.3447, 511.34466552734375, 47189.0), 'b4^1': (642.3852, 642.3854370117188, 123018.0), 'b5^1': (739.4379, 0.0, 0.0), 'b6^1': (925.5173, 925.5189819335938, 8486.0), 'b7^1': (1039.5602, 1039.559814453125, 4465.0), 'b8^1': (1168.6028, 1168.6009521484375, 6524.0), 'b9^1': (1255.6348, 0.0, 0.0)…	10	{'126.1277': (126.127725, 126.1279296875, 6917.0), '127.1248': (127.12476, 127.125, 9089.0), '127.1311': (127.131079, 127.13140106201172, 8059.0), '128.1281': (128.128114, 128.12835693359375, 8139.0), '128.1344': (128.134433, 128.134521484375, 5959.0), '129.1315': (129.131468, 129.1317901611328, 10515.0), '129.1378': (129.137787, 129.13795471191406, 10319.0), '130.1348': (130.134822, 130.13519287…	N4H5F1S1G1	1	1	1	2366.83	A2B2C1D1E2F1G4gfedD1E2F1G3gfedcbB5ba	1	0		['E2F1G4gfe', 'E2F1G3gfe']	2	111.198	463.767			1	1	1	WYQ_MusOvary_IGP_F11_20240118	APLMPWNESSIFHIPR+A2B2C1D1E2F1G4gfedD1E2F1G3gfedcbB5ba
40980	40983	40952	85.0697	4	1128	1127.49	0	4505.94	APLMPWNESSIFHIPR	n[TMT10plex]APLMPWNESSIFHIPR	2123.12	Amino acid transporter heavy chain SLC3A2	P10852	Slc3a2	385	18	{'b1^1': (301.2079, 301.20758056640625, 82665.0), 'b2^1': (398.26062, 398.2606506347656, 5129.0), 'b3^1': (511.3447, 511.3443603515625, 46334.0), 'b4^1': (642.3852, 642.38525390625, 115071.0), 'b5^1': (739.4379, 0.0, 0.0), 'b6^1': (925.5173, 925.5167236328125, 4301.0), 'b7^1': (1039.5602, 1039.56884765625, 2130.0), 'b8^1': (1168.6028, 1168.6016845703125, 2292.0), 'b9^1': (1255.6348, 0.0, 0.0), 'b…	10	{'126.1277': (126.127725, 126.12786865234375, 11242.0), '127.1248': (127.12476, 127.12508392333984, 10075.0), '127.1311': (127.131079, 127.13127899169922, 12865.0), '128.1281': (128.128114, 128.1283721923828, 9621.0), '128.1344': (128.134433, 128.134521484375, 9473.0), '129.1315': (129.131468, 129.1317901611328, 9509.0), '129.1378': (129.137787, 129.13792419433594, 12305.0), '130.1348': (130.1348…	N4H5F1G2	1	0	1	2382.82	A2B2C1D1E2F1G4gfedD1E2F1G4gfedcbB5ba	1	0		['E2F1G4gfe', 'E2F1G4gfe']	2	99.0997	370.045			1	1	1	WYQ_MusOvary_IGP_F11_20240118	APLMPWNESSIFHIPR+A2B2C1D1E2F1G4gfedD1E2F1G4gfedcbB5ba
41358	41361	41325	85.831	4	1120.5	1119.49	0	4473.95	APLMPWNESSIFHIPR	n[TMT10plex]APLMPWNESSIFHIPR	2123.12	Amino acid transporter heavy chain SLC3A2	P10852	Slc3a2	385	15	{'b1^1': (301.2079, 301.2076416015625, 63136.0), 'b2^1': (398.26062, 398.2610168457031, 12455.0), 'b3^1': (511.3447, 511.3445739746094, 46106.0), 'b4^1': (642.3852, 642.38525390625, 73578.0), 'b5^1': (739.4379, 0.0, 0.0), 'b6^1': (925.5173, 925.5172729492188, 3930.0), 'b7^1': (1039.5602, 0.0, 0.0), 'b8^1': (1168.6028, 0.0, 0.0), 'b9^1': (1255.6348, 0.0, 0.0), 'b10^1': (1342.6669, 0.0, 0.0), 'b11^…	10	{'126.1277': (126.127725, 126.12789916992188, 13146.0), '127.1248': (127.12476, 127.12506866455078, 11131.0), '127.1311': (127.131079, 127.13129425048828, 17504.0), '128.1281': (128.128114, 128.12847900390625, 12340.0), '128.1344': (128.134433, 128.1345977783203, 13046.0), '129.1315': (129.131468, 129.1317901611328, 19357.0), '129.1378': (129.137787, 129.1378936767578, 15130.0), '130.1348': (130.…	N4H5F1S2	1	1	0	2350.83	A2B2C1D1E2F1G3gfedD1E2F1G3gfedcbB5ba	1	0		['E2F1G3gfe', 'E2F1G3gfe']	2	70.7333	222.292			1	1	1	WYQ_MusOvary_IGP_F11_20240118	APLMPWNESSIFHIPR+A2B2C1D1E2F1G3gfedD1E2F1G3gfedcbB5ba
41179	41182	41139	85.4701	4	1091.49	1091.23	1	4359.88	APLMPWNESSIFHIPR	n[TMT10plex]APLMPWNESSIFHIPR	2123.12	Amino acid transporter heavy chain SLC3A2	P10852	Slc3a2	385	15	{'b1^1': (301.2079, 301.20751953125, 50206.0), 'b2^1': (398.26062, 398.2611999511719, 3719.0), 'b3^1': (511.3447, 511.3442077636719, 25884.0), 'b4^1': (642.3852, 642.3850708007812, 59649.0), 'b5^1': (739.4379, 0.0, 0.0), 'b6^1': (925.5173, 925.5161743164062, 2664.0), 'b7^1': (1039.5602, 0.0, 0.0), 'b8^1': (1168.6028, 0.0, 0.0), 'b9^1': (1255.6348, 0.0, 0.0), 'b10^1': (1342.6669, 0.0, 0.0), 'b11^1…	10	{'126.1277': (126.127725, 126.12793731689453, 6865.0), '127.1248': (127.12476, 127.1249771118164, 5906.0), '127.1311': (127.131079, 127.13117980957031, 8680.0), '128.1281': (128.128114, 128.12828063964844, 7120.0), '128.1344': (128.134433, 128.13453674316406, 4873.0), '129.1315': (129.131468, 129.13165283203125, 6290.0), '129.1378': (129.137787, 129.13792419433594, 10469.0), '130.1348': (130.1348…	N4H5G2	0	0	1	2236.76	A2B2C1D1E2F1G4gfedD1E2F1G4gfedcba	0	0		['E2F1G4gfe', 'E2F1G4gfe']	2	68.1217	274.477			1	1	1	WYQ_MusOvary_IGP_F11_20240118	APLMPWNESSIFHIPR+A2B2C1D1E2F1G4gfedD1E2F1G4gfedcba
41088	41090	41062	85.286	4	1132.49	1131.5	0	4522.95	APLMPWNESSIFHIPR	n[TMT10plex]APLMPWNESSIFHIPR	2123.12	Amino acid transporter heavy chain SLC3A2	P10852	Slc3a2	385	14	{'b1^1': (301.2079, 301.2075500488281, 38798.0), 'b2^1': (398.26062, 398.26055908203125, 4031.0), 'b3^1': (511.3447, 511.3441467285156, 25137.0), 'b4^1': (642.3852, 642.3850708007812, 36088.0), 'b5^1': (739.4379, 0.0, 0.0), 'b6^1': (925.5173, 0.0, 0.0), 'b7^1': (1039.5602, 0.0, 0.0), 'b8^1': (1168.6028, 0.0, 0.0), 'b9^1': (1255.6348, 0.0, 0.0), 'b10^1': (1342.6669, 0.0, 0.0), 'b11^1': (1455.7509,…	10	{'126.1277': (126.127725, 126.12788391113281, 6391.0), '127.1248': (127.12476, 127.12500762939453, 6150.0), '127.1311': (127.131079, 127.13114929199219, 7051.0), '128.1281': (128.128114, 128.12835693359375, 6373.0), '128.1344': (128.134433, 128.13458251953125, 7975.0), '129.1315': (129.131468, 129.13162231445312, 7540.0), '129.1378': (129.137787, 129.13795471191406, 6949.0), '130.1348': (130.1348…	N4H7F1G1	1	0	1	2399.84	A2B2C1D1E2F1fF4feE2F1fedD1E1eE1edcbB5ba	1	0		['E2F1fF4fe', 'E2F1fe']	2	59.4224	151.103			1	0.996782	0.996782	WYQ_MusOvary_IGP_F11_20240118	APLMPWNESSIFHIPR+A2B2C1D1E2F1fF4feE2F1fedD1E1eE1edcbB5ba
41584	41586	41555	86.2844	4	1087.48	1086.74	0	4343.89	APLMPWNESSIFHIPR	n[TMT10plex]APLMPWNESSIFHIPR	2123.12	Amino acid transporter heavy chain SLC3A2	P10852	Slc3a2	385	14	{'b1^1': (301.2079, 301.2073059082031, 26913.0), 'b2^1': (398.26062, 398.2613525390625, 1941.0), 'b3^1': (511.3447, 511.344482421875, 15661.0), 'b4^1': (642.3852, 642.3846435546875, 33231.0), 'b5^1': (739.4379, 0.0, 0.0), 'b6^1': (925.5173, 925.5164184570312, 1789.0), 'b7^1': (1039.5602, 0.0, 0.0), 'b8^1': (1168.6028, 0.0, 0.0), 'b9^1': (1255.6348, 0.0, 0.0), 'b10^1': (1342.6669, 0.0, 0.0), 'b11^…	10	{'126.1277': (126.127725, 126.12776947021484, 5585.0), '127.1248': (127.12476, 127.12483215332031, 4656.0), '127.1311': (127.131079, 127.13121032714844, 8486.0), '128.1281': (128.128114, 128.12826538085938, 4187.0), '128.1344': (128.134433, 128.13450622558594, 4800.0), '129.1315': (129.131468, 129.13156127929688, 5581.0), '129.1378': (129.137787, 129.13780212402344, 6663.0), '130.1348': (130.1348…	N4H5S1G1	0	1	1	2220.77	A2B2C1D1E2F1G4gfedD1E2F1G3gfedcba	0	0		['E2F1G4gfe', 'E2F1G3gfe']	2	55.4397	438.066			1	1	1	WYQ_MusOvary_IGP_F11_20240118	APLMPWNESSIFHIPR+A2B2C1D1E2F1G4gfedD1E2F1G3gfedcba
37775	37778	37741	78.6312	4	1132.24	1131.74	0	4521.93	APLMPWNESSIFHIPR	n[TMT10plex]APLM[Oxidation]PWNESSIFHIPR	2139.11	Amino acid transporter heavy chain SLC3A2	P10852	Slc3a2	385	14	{'b1^1': (301.2079, 301.2077331542969, 21269.0), 'b2^1': (398.26062, 398.2604064941406, 1499.0), 'b3^1': (511.3447, 511.3447570800781, 12823.0), 'b4^1': (658.3801, 658.3807983398438, 13979.0), 'b5^1': (755.43286, 0.0, 0.0), 'b6^1': (941.51215, 941.510009765625, 1542.0), 'b7^1': (1055.555, 0.0, 0.0), 'b8^1': (1184.5977, 0.0, 0.0), 'b9^1': (1271.6298, 0.0, 0.0), 'b10^1': (1358.6617, 0.0, 0.0), 'b11…	10	{'126.1277': (126.127725, 126.12809753417969, 6411.0), '127.1248': (127.12476, 127.12499237060547, 5444.0), '127.1311': (127.131079, 127.13127136230469, 7777.0), '128.1281': (128.128114, 128.12840270996094, 6407.0), '128.1344': (128.134433, 128.13458251953125, 7136.0), '129.1315': (129.131468, 129.1317138671875, 6111.0), '129.1378': (129.137787, 129.13780212402344, 6471.0), '130.1348': (130.13482…	N4H5F1G2	1	0	1	2382.82	A2B2C1D1E2F1fF4fedD1E2F1G4gfedcbB5ba	1	0		['E2F1fF4fe', 'E2F1G4gfe']	2	54.6333	135.662	1		1	0.995281	0.49764	WYQ_MusOvary_IGP_F11_20240118	APLMPWNESSIFHIPR+A2B2C1D1E2F1fF4fedD1E2F1G4gfedcbB5ba
41480	41483	41453	86.0753	4	1091.23	1091.48	0	4359.88	APLMPWNESSIFHIPR	n[TMT10plex]APLMPWNESSIFHIPR	2123.12	Amino acid transporter heavy chain SLC3A2	P10852	Slc3a2	385	12	{'b1^1': (301.2079, 301.2074890136719, 29400.0), 'b2^1': (398.26062, 0.0, 0.0), 'b3^1': (511.3447, 511.34417724609375, 15981.0), 'b4^1': (642.3852, 642.3850708007812, 37072.0), 'b5^1': (739.4379, 0.0, 0.0), 'b6^1': (925.5173, 0.0, 0.0), 'b7^1': (1039.5602, 0.0, 0.0), 'b8^1': (1168.6028, 0.0, 0.0), 'b9^1': (1255.6348, 0.0, 0.0), 'b10^1': (1342.6669, 0.0, 0.0), 'b11^1': (1455.7509, 0.0, 0.0), 'b12^…	10	{'126.1277': (126.127725, 126.12798309326172, 5889.0), '127.1248': (127.12476, 127.12490844726562, 6637.0), '127.1311': (127.131079, 127.13114929199219, 7042.0), '128.1281': (128.128114, 128.1282501220703, 7031.0), '128.1344': (128.134433, 128.134521484375, 5147.0), '129.1315': (129.131468, 129.13174438476562, 5758.0), '129.1378': (129.137787, 129.13800048828125, 7963.0), '130.1348': (130.134822,…	N4H5G2	0	0	1	2236.76	A2B2C1D1E2F1fF4fedD1E2F1fF4fedcba	0	0		['E2F1fF4fe', 'E2F1fF4fe']	2	42.7425	209.866			1	1	1	WYQ_MusOvary_IGP_F11_20240118	APLMPWNESSIFHIPR+A2B2C1D1E2F1fF4fedD1E2F1fF4fedcba
41330	41332	41297	85.7708	3	1498.66	1497.66	0	4489.94	APLMPWNESSIFHIPR	n[TMT10plex]APLMPWNESSIFHIPR	2123.12	Amino acid transporter heavy chain SLC3A2	P10852	Slc3a2	385	12	{'b1^1': (301.2079, 301.20758056640625, 27579.0), 'b2^1': (398.26062, 398.2599792480469, 2843.0), 'b3^1': (511.3447, 511.34393310546875, 19686.0), 'b4^1': (642.3852, 642.385009765625, 37962.0), 'b5^1': (739.4379, 0.0, 0.0), 'b6^1': (925.5173, 0.0, 0.0), 'b7^1': (1039.5602, 0.0, 0.0), 'b8^1': (1168.6028, 0.0, 0.0), 'b9^1': (1255.6348, 0.0, 0.0), 'b10^1': (1342.6669, 0.0, 0.0), 'b11^1': (1455.7509,…	10	{'126.1277': (126.127725, 126.12786102294922, 4487.0), '127.1248': (127.12476, 127.12482452392578, 5476.0), '127.1311': (127.131079, 127.13114929199219, 5023.0), '128.1281': (128.128114, 128.1282196044922, 4288.0), '128.1344': (128.134433, 128.13455200195312, 5156.0), '129.1315': (129.131468, 129.1314697265625, 3660.0), '129.1378': (129.137787, 129.13787841796875, 3391.0), '130.1348': (130.134822…	N4H5F1S1G1	1	1	1	2366.83	A2B2C1D1E2F1G4gfF5fedD1E2F1G3gfedcba	0	0		['E2F1G4gfF5fe', 'E2F1G3gfe']	2	42.4292	74.2573			0.5	1	1	WYQ_MusOvary_IGP_F11_20240118	APLMPWNESSIFHIPR+A2B2C1D1E2F1G4gfF5fedD1E2F1G3gfedcba
41012	41015	41005	85.1359	4	1132.5	1131.74	0	4522.95	APLMPWNESSIFHIPR	n[TMT10plex]APLMPWNESSIFHIPR	2123.12	Amino acid transporter heavy chain SLC3A2	P10852	Slc3a2	385	12	{'b1^1': (301.2079, 301.20751953125, 25406.0), 'b2^1': (398.26062, 398.2610778808594, 3877.0), 'b3^1': (511.3447, 511.34393310546875, 18736.0), 'b4^1': (642.3852, 642.384521484375, 26412.0), 'b5^1': (739.4379, 0.0, 0.0), 'b6^1': (925.5173, 0.0, 0.0), 'b7^1': (1039.5602, 0.0, 0.0), 'b8^1': (1168.6028, 0.0, 0.0), 'b9^1': (1255.6348, 0.0, 0.0), 'b10^1': (1342.6669, 0.0, 0.0), 'b11^1': (1455.7509, 0.…	10	{'126.1277': (126.127725, 126.12776947021484, 13432.0), '127.1248': (127.12476, 127.12498474121094, 10262.0), '127.1311': (127.131079, 127.13121032714844, 12557.0), '128.1281': (128.128114, 128.12840270996094, 10815.0), '128.1344': (128.134433, 128.13455200195312, 13956.0), '129.1315': (129.131468, 129.13156127929688, 11233.0), '129.1378': (129.137787, 129.13784790039062, 12205.0), '130.1348': (1…	N4H7F1G1	1	0	1	2399.84	A2B2C1D1E2F1G4gfeE2F1fedD1E1eE1edcbB5ba	1	0		['E2F1G4gfe', 'E2F1fe']	2	41.9304	41.9773	1		1	1	1	WYQ_MusOvary_IGP_F11_20240118	APLMPWNESSIFHIPR+A2B2C1D1E2F1G4gfeE2F1fedD1E1eE1edcbB5ba
44939	44942	44900	93.0474	4	1190.55	1190.29	0	4761.13	LMNAPLYLAEWQNITK	n[TMT10plex]LM[Oxidation]NAPLYLAEWQNITK[TMT10plex]	2378.31	Amino acid transporter heavy chain SLC3A2	P10852	Slc3a2	259	12	{'b1^1': (343.25482, 343.2547302246094, 4704.0), 'b2^1': (490.29022, 0.0, 0.0), 'b3^1': (604.3331, 604.33203125, 4011.0), 'b4^1': (675.37024, 675.36865234375, 13543.0), 'b5^1': (772.42303, 0.0, 0.0), 'b6^1': (885.5071, 885.5205688476562, 17947.0), 'b7^1': (1048.5704, 1048.568359375, 7636.0), 'b8^1': (1161.6545, 1161.654052734375, 5479.0), 'b9^1': (1232.6917, 0.0, 0.0), 'b10^1': (1361.7341, 0.0, 0…	10	{'126.1277': (126.127725, 126.12796020507812, 11421.0), '127.1248': (127.12476, 127.12506103515625, 7766.0), '127.1311': (127.131079, 127.13121032714844, 12514.0), '128.1281': (128.128114, 128.12843322753906, 10614.0), '128.1344': (128.134433, 128.13461303710938, 11109.0), '129.1315': (129.131468, 129.1317596435547, 6184.0), '129.1378': (129.137787, 129.13803100585938, 8018.0), '130.1348': (130.1…	N4H6S1G1	0	1	1	2382.82	A2B2C1D1E2F1fF4feE2F1G3gfedD1E1edcba	0	0		['E2F1fF4fe', 'E2F1G3gfe']	2	41.7599	49.5276			1	1	0.5	WYQ_MusOvary_IGP_F11_20240118	LMNAPLYLAEWQNITK+A2B2C1D1E2F1fF4feE2F1G3gfedD1E1edcba
44934	44937	44900	93.0373	3	1594.4	1593.73	0	4777.12	LMNAPLYLAEWQNITK	n[TMT10plex]LM[Oxidation]NAPLYLAEWQNITK[TMT10plex]	2378.31	Amino acid transporter heavy chain SLC3A2	P10852	Slc3a2	259	11	{'b1^1': (343.25482, 343.25457763671875, 6421.0), 'b2^1': (490.29022, 490.29046630859375, 3844.0), 'b3^1': (604.3331, 604.3326416015625, 7288.0), 'b4^1': (675.37024, 675.3690795898438, 17255.0), 'b5^1': (772.42303, 0.0, 0.0), 'b6^1': (885.5071, 885.5060424804688, 6734.0), 'b7^1': (1048.5704, 1048.5692138671875, 7078.0), 'b8^1': (1161.6545, 1161.652099609375, 8394.0), 'b9^1': (1232.6917, 0.0, 0.0)…	10	{'126.1277': (126.127725, 126.12793731689453, 8107.0), '127.1248': (127.12476, 127.12480163574219, 4882.0), '127.1311': (127.131079, 127.13117218017578, 10357.0), '128.1281': (128.128114, 128.12831115722656, 8365.0), '128.1344': (128.134433, 128.13453674316406, 9264.0), '129.1315': (129.131468, 129.13160705566406, 4286.0), '129.1378': (129.137787, 129.13790893554688, 7964.0), '130.1348': (130.134…	N4H6G2	0	0	1	2398.82	A2B2C1D1E2F1G4gfeE2F1G4gfedD1E1edcba	0	0		['E2F1G4gfe', 'E2F1G4gfe']	2	36.019	56.4045			1	1	1	WYQ_MusOvary_IGP_F11_20240118	LMNAPLYLAEWQNITK+A2B2C1D1E2F1G4gfeE2F1G4gfedD1E1edcba
41279	41282	41246	85.6697	3	1503.64	1502.99	0	4505.94	APLMPWNESSIFHIPR	n[TMT10plex]APLMPWNESSIFHIPR	2123.12	Amino acid transporter heavy chain SLC3A2	P10852	Slc3a2	385	11	{'b1^1': (301.2079, 301.2073059082031, 16893.0), 'b2^1': (398.26062, 0.0, 0.0), 'b3^1': (511.3447, 511.3446960449219, 10066.0), 'b4^1': (642.3852, 642.3848876953125, 12797.0), 'b5^1': (739.4379, 0.0, 0.0), 'b6^1': (925.5173, 0.0, 0.0), 'b7^1': (1039.5602, 0.0, 0.0), 'b8^1': (1168.6028, 0.0, 0.0), 'b9^1': (1255.6348, 0.0, 0.0), 'b10^1': (1342.6669, 0.0, 0.0), 'b11^1': (1455.7509, 0.0, 0.0), 'b12^1…	10	{'126.1277': (126.127725, 126.12784576416016, 3420.0), '127.1248': (127.12476, 127.12481689453125, 4033.0), '127.1311': (127.131079, 127.13113403320312, 5343.0), '128.1281': (128.128114, 128.1282501220703, 3357.0), '128.1344': (128.134433, 128.1344757080078, 2841.0), '129.1315': (129.131468, 129.1317138671875, 2088.0), '129.1378': (129.137787, 129.13784790039062, 4699.0), '130.1348': (130.134822,…	N4H5F1G2	1	0	1	2382.82	A2B2C1D1E2F1G4gfF4fedD1E2F1fedcbB5ba	1	0		['E2F1G4gfF4fe', 'E2F1fe']	2	34.3313	200.981	1		1	1	1	WYQ_MusOvary_IGP_F11_20240118	APLMPWNESSIFHIPR+A2B2C1D1E2F1G4gfF4fedD1E2F1fedcbB5ba
41144	41147	41114	85.4004	4	1131.44	1131.5	0	4521.93	APLMPWNESSIFHIPR	n[TMT10plex]APLMPWNESSIFHIPR	2123.12	Amino acid transporter heavy chain SLC3A2	P10852	Slc3a2	385	10	{'b1^1': (301.2079, 301.2078857421875, 20991.0), 'b2^1': (398.26062, 0.0, 0.0), 'b3^1': (511.3447, 511.3434753417969, 10258.0), 'b4^1': (642.3852, 642.3853149414062, 20190.0), 'b5^1': (739.4379, 0.0, 0.0), 'b6^1': (925.5173, 0.0, 0.0), 'b7^1': (1039.5602, 0.0, 0.0), 'b8^1': (1168.6028, 0.0, 0.0), 'b9^1': (1255.6348, 0.0, 0.0), 'b10^1': (1342.6669, 0.0, 0.0), 'b11^1': (1455.7509, 0.0, 0.0), 'b12^1…	10	{'126.1277': (126.127725, 126.12796020507812, 7053.0), '127.1248': (127.12476, 127.12495422363281, 7263.0), '127.1311': (127.131079, 127.13134765625, 10141.0), '128.1281': (128.128114, 128.12838745117188, 5258.0), '128.1344': (128.134433, 128.1347198486328, 7031.0), '129.1315': (129.131468, 129.1317596435547, 5968.0), '129.1378': (129.137787, 129.13809204101562, 8819.0), '130.1348': (130.134822, …	N4H6G2	0	0	1	2398.82	A2B2C1D1E2F1G4gfeE2F1G4gfedD1E1edcba	0	0		['E2F1G4gfe', 'E2F1G4gfe']	2	29.2421	132.19			1	1	1	WYQ_MusOvary_IGP_F11_20240118	APLMPWNESSIFHIPR+A2B2C1D1E2F1G4gfeE2F1G4gfedD1E1edcba
7386	7389	7344	19.9294	3	1008.09	1007.76	0	3022.26	NLSEDR	n[TMT10plex]NLSEDR	961.503	Amino acid transporter heavy chain SLC3A2;CWF19-like protein 2	P10852;Q8BG79	Slc3a2;Cwf19l2	263;308	6	{'b1^1': (344.21368, 0.0, 0.0), 'b2^1': (457.29776, 0.0, 0.0), 'b3^1': (544.3298, 0.0, 0.0), 'b4^1': (673.3724, 0.0, 0.0), 'b5^1': (788.3993, 788.396240234375, 6853.0), 'b6^1': (944.5004, 0.0, 0.0), 'y1^1': (175.11949, 175.1192626953125, 26453.0), 'y2^1': (290.14645, 290.1468200683594, 7360.0), 'y3^1': (419.18903, 0.0, 0.0), 'y4^1': (506.22107, 506.22216796875, 2609.0), 'y5^1': (619.3051, 619.306…	10	{'126.1277': (126.127725, 126.12800598144531, 15249.0), '127.1248': (127.12476, 127.12511444091797, 25070.0), '127.1311': (127.131079, 127.13127899169922, 10780.0), '128.1281': (128.128114, 128.1284637451172, 17279.0), '128.1344': (128.134433, 128.13467407226562, 21671.0), '129.1315': (129.131468, 129.1318359375, 20766.0), '129.1378': (129.137787, 129.13800048828125, 23269.0), '130.1348': (130.13…	N4H5F3	1	0	0	2060.76	A2B2C1D1E2F1fF5fedD1E2F1fF5fedcbB5ba	1	0		['E2F1fF5fe', 'E2F1fF5fe']	2	28.0623	136.505			1	1	1	WYQ_MusOvary_IGP_F11_20240118	NLSEDR+A2B2C1D1E2F1fF5fedD1E2F1fF5fedcbB5ba
41706	41709	41662	86.5252	4	1087.22	1086.98	0	4343.89	APLMPWNESSIFHIPR	n[TMT10plex]APLMPWNESSIFHIPR	2123.12	Amino acid transporter heavy chain SLC3A2	P10852	Slc3a2	385	9	{'b1^1': (301.2079, 301.20782470703125, 14458.0), 'b2^1': (398.26062, 0.0, 0.0), 'b3^1': (511.3447, 511.3440246582031, 9218.0), 'b4^1': (642.3852, 642.3851318359375, 16091.0), 'b5^1': (739.4379, 0.0, 0.0), 'b6^1': (925.5173, 0.0, 0.0), 'b7^1': (1039.5602, 0.0, 0.0), 'b8^1': (1168.6028, 0.0, 0.0), 'b9^1': (1255.6348, 0.0, 0.0), 'b10^1': (1342.6669, 0.0, 0.0), 'b11^1': (1455.7509, 0.0, 0.0), 'b12^1…	10	{'126.1277': (126.127725, 126.12797546386719, 4374.0), '127.1248': (127.12476, 127.12492370605469, 3435.0), '127.1311': (127.131079, 127.13127136230469, 7483.0), '128.1281': (128.128114, 128.12831115722656, 4441.0), '128.1344': (128.134433, 128.1346435546875, 4658.0), '129.1315': (129.131468, 129.1316680908203, 6538.0), '129.1378': (129.137787, 129.13792419433594, 5101.0), '130.1348': (130.134822…	N4H5S1G1	0	1	1	2220.77	A2B2C1D1E2F1fF4fedD1E2F1G3gfedcba	0	0		['E2F1fF4fe', 'E2F1G3gfe']	2	23.5733	115.47			1	1	1	WYQ_MusOvary_IGP_F11_20240118	APLMPWNESSIFHIPR+A2B2C1D1E2F1fF4fedD1E2F1G3gfedcba
41700	41703	41662	86.5135	4	1124.01	1123.74	0	4489.94	APLMPWNESSIFHIPR	n[TMT10plex]APLMPWNESSIFHIPR	2123.12	Amino acid transporter heavy chain SLC3A2	P10852	Slc3a2	385	9	{'b1^1': (301.2079, 301.2076416015625, 18703.0), 'b2^1': (398.26062, 0.0, 0.0), 'b3^1': (511.3447, 511.3450012207031, 12310.0), 'b4^1': (642.3852, 642.3860473632812, 13378.0), 'b5^1': (739.4379, 0.0, 0.0), 'b6^1': (925.5173, 0.0, 0.0), 'b7^1': (1039.5602, 0.0, 0.0), 'b8^1': (1168.6028, 0.0, 0.0), 'b9^1': (1255.6348, 0.0, 0.0), 'b10^1': (1342.6669, 0.0, 0.0), 'b11^1': (1455.7509, 0.0, 0.0), 'b12^1…	10	{'126.1277': (126.127725, 126.12805938720703, 11660.0), '127.1248': (127.12476, 127.12510681152344, 9096.0), '127.1311': (127.131079, 127.1313705444336, 13145.0), '128.1281': (128.128114, 128.1284942626953, 11439.0), '128.1344': (128.134433, 128.1346435546875, 11151.0), '129.1315': (129.131468, 129.13182067871094, 9224.0), '129.1378': (129.137787, 129.13796997070312, 12579.0), '130.1348': (130.13…	N4H5F1S1G1	1	1	1	2366.83	A2B2C1D1E2F1fF4fedD1E2F1G3gfedcbB5ba	1	0		['E2F1fF4fe', 'E2F1G3gfe']	2	23.5452	54.4714	1		1	1	1	WYQ_MusOvary_IGP_F11_20240118	APLMPWNESSIFHIPR+A2B2C1D1E2F1fF4fedD1E2F1G3gfedcbB5ba
28797	28800	28751	59.0071	3	1283.24	1282.57	0	3844.68	PVSLNMTVK	n[TMT10plex]PVSLNM[Oxidation]TVK[TMT10plex]	1461.86	Amino acid transporter heavy chain SLC3A2	P10852	Slc3a2	399	10	{'b1^1': (327.2235, 0.0, 0.0), 'b2^1': (426.29193, 426.2923583984375, 34221.0), 'b3^1': (513.324, 513.3240356445312, 22667.0), 'b4^1': (626.408, 626.4078979492188, 27280.0), 'b5^1': (740.4509, 740.4528198242188, 5923.0), 'b6^1': (887.4863, 0.0, 0.0), 'b7^1': (988.53406, 0.0, 0.0), 'b8^1': (1087.6024, 0.0, 0.0), 'b9^1': (1444.8604, 1444.8331298828125, 84772.0), 'y1^1': (376.27628, 376.276306152343…	10	{'126.1277': (126.127725, 126.12799835205078, 58057.0), '127.1248': (127.12476, 127.1250991821289, 36973.0), '127.1311': (127.131079, 127.13134765625, 72304.0), '128.1281': (128.128114, 128.12843322753906, 67484.0), '128.1344': (128.134433, 128.1346435546875, 58280.0), '129.1315': (129.131468, 129.13186645507812, 33355.0), '129.1378': (129.137787, 129.1380157470703, 78547.0), '130.1348': (130.134…	N4H5F1G2	1	0	1	2382.82	A2B2C1D1E2F1G4gfedD1E2F1G4gfedcbB5ba	1	0		['E2F1G4gfe', 'E2F1G4gfe']	2	60.5272	322.678			1	1	1	WYQ_MusOvary_IGP_F12_20240119	PVSLNMTVK+A2B2C1D1E2F1G4gfedD1E2F1G4gfedcbB5ba
5868	5871	5836	14.3184	3	943.053	943.052	0	2826.14	NLSEDR	n[TMT10plex]NLSEDR	961.503	Amino acid transporter heavy chain SLC3A2;CWF19-like protein 2	P10852;Q8BG79	Slc3a2;Cwf19l2	263;308	10	{'b1^1': (344.21368, 344.2132568359375, 1694.0), 'b2^1': (457.29776, 0.0, 0.0), 'b3^1': (544.3298, 544.3305053710938, 1863.0), 'b4^1': (673.3724, 0.0, 0.0), 'b5^1': (788.3993, 788.4002075195312, 7733.0), 'b6^1': (944.5004, 944.4931640625, 2214.0), 'y1^1': (175.11949, 175.11892700195312, 39500.0), 'y2^1': (290.14645, 290.145751953125, 24668.0), 'y3^1': (419.18903, 419.1887512207031, 1619.0), 'y4^1…	10	{'126.1277': (126.127725, 126.12762451171875, 6011.0), '127.1248': (127.12476, 127.12478637695312, 7923.0), '127.1311': (127.131079, 127.13109588623047, 6217.0), '128.1281': (128.128114, 128.12823486328125, 7013.0), '128.1344': (128.134433, 128.134521484375, 6580.0), '129.1315': (129.131468, 129.13157653808594, 4710.0), '129.1378': (129.137787, 129.13783264160156, 6862.0), '130.1348': (130.134822…	N2H9	0	0	0	1864.63	A2B2C1D1E1F1fedD1E1F1feE1F1fedcba	0	0	High mannose	[]	0	73.9255	658.214			1			WYQ_MusOvary_IGP_F13_20240119	NLSEDR+A2B2C1D1E1F1fedD1E1F1feE1F1fedcba
5908	5911	5863	14.3973	3	835.351	835.018	1	2502.03	NLSEDR	n[TMT10plex]NLSEDR	961.503	Amino acid transporter heavy chain SLC3A2;CWF19-like protein 2	P10852;Q8BG79	Slc3a2;Cwf19l2	263;308	9	{'b1^1': (344.21368, 344.2139587402344, 3442.0), 'b2^1': (457.29776, 457.29888916015625, 2500.0), 'b3^1': (544.3298, 0.0, 0.0), 'b4^1': (673.3724, 673.372802734375, 2745.0), 'b5^1': (788.3993, 788.3995361328125, 9457.0), 'b6^1': (944.5004, 0.0, 0.0), 'y1^1': (175.11949, 175.11911010742188, 37585.0), 'y2^1': (290.14645, 290.1461486816406, 18585.0), 'y3^1': (419.18903, 0.0, 0.0), 'y4^1': (506.22107…	10	{'126.1277': (126.127725, 126.12786102294922, 7559.0), '127.1248': (127.12476, 127.12501525878906, 16597.0), '127.1311': (127.131079, 127.1312255859375, 7749.0), '128.1281': (128.128114, 128.12841796875, 9247.0), '128.1344': (128.134433, 128.13458251953125, 13477.0), '129.1315': (129.131468, 129.13168334960938, 12409.0), '129.1378': (129.137787, 129.13787841796875, 11336.0), '130.1348': (130.1348…	N2H7	0	0	0	1540.53	A2B2C1D1E1edD1E1eE1F1fedcba	0	0	High mannose	[]	0	61.5832	543.996			1			WYQ_MusOvary_IGP_F13_20240119	NLSEDR+A2B2C1D1E1edD1E1eE1F1fedcba
5943	5945	5915	14.4698	2	1333.55	1333.05	0	2664.08	NLSEDR	n[TMT10plex]NLSEDR	961.503	Amino acid transporter heavy chain SLC3A2;CWF19-like protein 2	P10852;Q8BG79	Slc3a2;Cwf19l2	263;308	8	{'b1^1': (344.21368, 0.0, 0.0), 'b2^1': (457.29776, 0.0, 0.0), 'b3^1': (544.3298, 0.0, 0.0), 'b4^1': (673.3724, 673.3697509765625, 1556.0), 'b5^1': (788.3993, 788.4008178710938, 6959.0), 'b6^1': (944.5004, 0.0, 0.0), 'y1^1': (175.11949, 175.11888122558594, 24492.0), 'y2^1': (290.14645, 290.1457824707031, 16629.0), 'y3^1': (419.18903, 419.1890563964844, 1859.0), 'y4^1': (506.22107, 506.21994018554…	10	{'126.1277': (126.127725, 126.12789154052734, 2127.0), '127.1248': (127.12476, 127.12481689453125, 4338.0), '127.1311': (127.131079, 127.13111114501953, 5525.0), '128.1281': (128.128114, 128.12818908691406, 3543.0), '128.1344': (128.134433, 128.13449096679688, 3354.0), '129.1315': (129.131468, 129.13148498535156, 3061.0), '129.1378': (129.137787, 129.1378631591797, 4089.0), '130.1348': (130.13482…	N2H8	0	0	0	1702.58	A2B2C1D1E1F1fedD1E1eE1F1fedcba	0	0	High mannose	[]	0	48.956	912.292			1			WYQ_MusOvary_IGP_F13_20240119	NLSEDR+A2B2C1D1E1F1fedD1E1eE1F1fedcba
6532	6534	6505	15.6679	2	1171.5	1171	0	2339.98	NLSEDR	n[TMT10plex]NLSEDR	961.503	Amino acid transporter heavy chain SLC3A2;CWF19-like protein 2	P10852;Q8BG79	Slc3a2;Cwf19l2	263;308	6	{'b1^1': (344.21368, 0.0, 0.0), 'b2^1': (457.29776, 0.0, 0.0), 'b3^1': (544.3298, 0.0, 0.0), 'b4^1': (673.3724, 0.0, 0.0), 'b5^1': (788.3993, 788.3982543945312, 4975.0), 'b6^1': (944.5004, 0.0, 0.0), 'y1^1': (175.11949, 175.11907958984375, 16274.0), 'y2^1': (290.14645, 290.14605712890625, 9808.0), 'y3^1': (419.18903, 0.0, 0.0), 'y4^1': (506.22107, 506.2218322753906, 3300.0), 'y5^1': (619.3051, 61…	10	{'126.1277': (126.127725, 126.12796783447266, 1138.0), '127.1248': (127.12476, 127.12503051757812, 2898.0), '127.1311': (127.131079, 127.1310806274414, 3444.0), '128.1281': (128.128114, 128.12820434570312, 2659.0), '128.1344': (128.134433, 128.13462829589844, 2901.0), '129.1315': (129.131468, 129.1315460205078, 2909.0), '129.1378': (129.137787, 129.13796997070312, 3247.0), '130.1348': (130.134822…	N2H6	0	0	0	1378.48	A2B2C1D1E1edD1E1eE1edcba	0	0	High mannose	[]	0	27.9899	891.767			1			WYQ_MusOvary_IGP_F13_20240119	NLSEDR+A2B2C1D1E1edD1E1eE1edcba
7685	7688	7654	17.9839	3	925.065	924.731	0	2771.17	NLSEDR	n[TMT10plex]NLSEDR	961.503	Amino acid transporter heavy chain SLC3A2;CWF19-like protein 2	P10852;Q8BG79	Slc3a2;Cwf19l2	263;308	12	{'b1^1': (344.21368, 344.213623046875, 11405.0), 'b2^1': (457.29776, 457.2984313964844, 7225.0), 'b3^1': (544.3298, 544.3307495117188, 4946.0), 'b4^1': (673.3724, 673.3745727539062, 5604.0), 'b5^1': (788.3993, 788.4002685546875, 56301.0), 'b6^1': (944.5004, 944.492431640625, 8726.0), 'y1^1': (175.11949, 175.11924743652344, 107613.0), 'y2^1': (290.14645, 290.1463623046875, 64094.0), 'y3^1': (419.1…	10	{'126.1277': (126.127725, 126.12797546386719, 16100.0), '127.1248': (127.12476, 127.12510681152344, 36537.0), '127.1311': (127.131079, 127.13126373291016, 19699.0), '128.1281': (128.128114, 128.12850952148438, 18231.0), '128.1344': (128.134433, 128.1346893310547, 24941.0), '129.1315': (129.131468, 129.13186645507812, 18818.0), '129.1378': (129.137787, 129.1380157470703, 21343.0), '130.1348': (130…	N5H4F1	1	0	0	1809.67	A2B2C1D1E2F1fedD2dD1E2edcbB5ba	1	1		['E2F1fe', 'E2e']	2	120.005	423.632		1	1	1	1	WYQ_MusOvary_IGP_F13_20240119	NLSEDR+A2B2C1D1E2F1fedD2dD1E2edcbB5ba
7323	7326	7286	17.2646	3	911.387	910.717	0	2730.14	NLSEDR	n[TMT10plex]NLSEDR	961.503	Amino acid transporter heavy chain SLC3A2;CWF19-like protein 2	P10852;Q8BG79	Slc3a2;Cwf19l2	263;308	12	{'b1^1': (344.21368, 344.21441650390625, 6755.0), 'b2^1': (457.29776, 457.29840087890625, 4291.0), 'b3^1': (544.3298, 544.3310546875, 2308.0), 'b4^1': (673.3724, 673.3726196289062, 6213.0), 'b5^1': (788.3993, 788.3998413085938, 31438.0), 'b6^1': (944.5004, 944.4970703125, 6283.0), 'y1^1': (175.11949, 175.11924743652344, 73409.0), 'y2^1': (290.14645, 290.1464538574219, 43428.0), 'y3^1': (419.18903…	10	{'126.1277': (126.127725, 126.12800598144531, 10881.0), '127.1248': (127.12476, 127.12509155273438, 17596.0), '127.1311': (127.131079, 127.13131713867188, 16980.0), '128.1281': (128.128114, 128.1284637451172, 13871.0), '128.1344': (128.134433, 128.1346435546875, 16495.0), '129.1315': (129.131468, 129.13186645507812, 14553.0), '129.1378': (129.137787, 129.1380157470703, 15087.0), '130.1348': (130.…	N4H5F1	1	0	0	1768.64	A2B2C1D1E2F1fedD1E2F1fedcbB5ba	1	0		['E2F1fe', 'E2F1fe']	2	114.019	642.564			1	1	1	WYQ_MusOvary_IGP_F13_20240119	NLSEDR+A2B2C1D1E2F1fedD1E2F1fedcbB5ba
29136	29139	29083	59.6217	3	1169.55	1169.55	2	3505.6	PVSLNMTVK	n[TMT10plex]PVSLNMTVK[TMT10plex]	1445.87	Amino acid transporter heavy chain SLC3A2	P10852	Slc3a2	399	14	{'b1^1': (327.2235, 0.0, 0.0), 'b2^1': (426.29193, 426.2920227050781, 13813.0), 'b3^1': (513.324, 513.3238525390625, 12632.0), 'b4^1': (626.408, 626.4081420898438, 6279.0), 'b5^1': (740.4509, 740.4522094726562, 4451.0), 'b6^1': (871.49146, 871.4921264648438, 5734.0), 'b7^1': (972.5391, 972.5374755859375, 4623.0), 'b8^1': (1071.6075, 1071.6103515625, 5492.0), 'b9^1': (1428.8655, 1428.854248046875,…	10	{'126.1277': (126.127725, 126.12799835205078, 27199.0), '127.1248': (127.12476, 127.12506866455078, 18856.0), '127.1311': (127.131079, 127.13131713867188, 32544.0), '128.1281': (128.128114, 128.12844848632812, 22782.0), '128.1344': (128.134433, 128.13465881347656, 23107.0), '129.1315': (129.131468, 129.13182067871094, 21627.0), '129.1378': (129.137787, 129.13800048828125, 29402.0), '130.1348': (1…	N4H5F1S1	1	1	0	2059.73	A2B2C1D1E2F1G3gfedD1E2F1fedcbB5ba	1	0		['E2F1G3gfe', 'E2F1fe']	2	100.775	379.803			1	1	1	WYQ_MusOvary_IGP_F13_20240119	PVSLNMTVK+A2B2C1D1E2F1G3gfedD1E2F1fedcbB5ba
7636	7639	7602	17.8877	3	979.082	978.749	0	2933.22	NLSEDR	n[TMT10plex]NLSEDR	961.503	Amino acid transporter heavy chain SLC3A2;CWF19-like protein 2	P10852;Q8BG79	Slc3a2;Cwf19l2	263;308	11	{'b1^1': (344.21368, 344.2132263183594, 6854.0), 'b2^1': (457.29776, 457.29736328125, 4467.0), 'b3^1': (544.3298, 0.0, 0.0), 'b4^1': (673.3724, 673.3720092773438, 4434.0), 'b5^1': (788.3993, 788.4004516601562, 36157.0), 'b6^1': (944.5004, 944.4970703125, 6228.0), 'y1^1': (175.11949, 175.1192169189453, 62459.0), 'y2^1': (290.14645, 290.1463928222656, 35278.0), 'y3^1': (419.18903, 419.1891174316406…	10	{'126.1277': (126.127725, 126.1280288696289, 8932.0), '127.1248': (127.12476, 127.12509155273438, 16512.0), '127.1311': (127.131079, 127.12885284423828, 1066.0), '128.1281': (128.128114, 128.1284637451172, 11730.0), '128.1344': (128.134433, 128.1345977783203, 17050.0), '129.1315': (129.131468, 129.13180541992188, 10693.0), '129.1378': (129.137787, 129.13792419433594, 14804.0), '130.1348': (130.13…	N5H5F1	1	0	0	1971.72	A2B2C1D1E2F1fedD2dD1E2F1fedcbB5ba	1	1		['E2F1fe', 'E2F1fe']	2	97.975	483.205		1	1	1	1	WYQ_MusOvary_IGP_F13_20240119	NLSEDR+A2B2C1D1E2F1fedD2dD1E2F1fedcbB5ba
7309	7311	7262	17.2359	3	843.363	843.362	0	2527.06	NLSEDR	n[TMT10plex]NLSEDR	961.503	Amino acid transporter heavy chain SLC3A2;CWF19-like protein 2	P10852;Q8BG79	Slc3a2;Cwf19l2	263;308	11	{'b1^1': (344.21368, 344.2138671875, 5184.0), 'b2^1': (457.29776, 457.2982482910156, 3086.0), 'b3^1': (544.3298, 0.0, 0.0), 'b4^1': (673.3724, 673.3705444335938, 2067.0), 'b5^1': (788.3993, 788.3992919921875, 15626.0), 'b6^1': (944.5004, 944.5003662109375, 2691.0), 'y1^1': (175.11949, 175.11907958984375, 56362.0), 'y2^1': (290.14645, 290.14605712890625, 31599.0), 'y3^1': (419.18903, 419.188598632…	10	{'126.1277': (126.127725, 126.1278305053711, 13505.0), '127.1248': (127.12476, 127.125, 19030.0), '127.1311': (127.131079, 127.13117218017578, 13332.0), '128.1281': (128.128114, 128.12838745117188, 13070.0), '128.1344': (128.134433, 128.1345672607422, 16708.0), '129.1315': (129.131468, 129.1317138671875, 16877.0), '129.1378': (129.137787, 129.13795471191406, 17425.0), '130.1348': (130.134822, 130…	N3H5F1	1	0	0	1565.56	A2B2C1D1E2edD1E1eE1edcbB5ba	1	0	Hybrid	['E2e']	1	92.307	467.354			1	1	1	WYQ_MusOvary_IGP_F13_20240119	NLSEDR+A2B2C1D1E2edD1E1eE1edcbB5ba
7345	7348	7313	17.3086	2	1265.04	1264.54	0	2527.06	NLSEDR	n[TMT10plex]NLSEDR	961.503	Amino acid transporter heavy chain SLC3A2;CWF19-like protein 2	P10852;Q8BG79	Slc3a2;Cwf19l2	263;308	9	{'b1^1': (344.21368, 344.2137756347656, 1744.0), 'b2^1': (457.29776, 457.2972412109375, 1832.0), 'b3^1': (544.3298, 0.0, 0.0), 'b4^1': (673.3724, 0.0, 0.0), 'b5^1': (788.3993, 788.3984375, 5652.0), 'b6^1': (944.5004, 0.0, 0.0), 'y1^1': (175.11949, 175.11900329589844, 16049.0), 'y2^1': (290.14645, 290.1460266113281, 8725.0), 'y3^1': (419.18903, 419.18792724609375, 1666.0), 'y4^1': (506.22107, 506.…	10	{'126.1277': (126.127725, 126.1278305053711, 3812.0), '127.1248': (127.12476, 127.12474060058594, 3786.0), '127.1311': (127.131079, 127.13114929199219, 3182.0), '128.1281': (128.128114, 128.12815856933594, 4690.0), '128.1344': (128.134433, 128.13450622558594, 5198.0), '129.1315': (129.131468, 129.13157653808594, 3518.0), '129.1378': (129.137787, 129.13787841796875, 4596.0), '130.1348': (130.13482…	N3H5F1	1	0	0	1565.56	A2B2C1D1E2F1fedD1E1edcbB5ba	1	0	Hybrid	['E2F1fe']	1	58.7898	687.921			1	1	1	WYQ_MusOvary_IGP_F13_20240119	NLSEDR+A2B2C1D1E2F1fedD1E1edcbB5ba
42605	42607	42574	86.1575	4	1123.74	1123.49	0	4489.94	APLMPWNESSIFHIPR	n[TMT10plex]APLMPWNESSIFHIPR	2123.12	Amino acid transporter heavy chain SLC3A2	P10852	Slc3a2	385	14	{'b1^1': (301.2079, 301.20751953125, 30046.0), 'b2^1': (398.26062, 398.2602233886719, 2064.0), 'b3^1': (511.3447, 511.344482421875, 20413.0), 'b4^1': (642.3852, 642.385009765625, 38142.0), 'b5^1': (739.4379, 0.0, 0.0), 'b6^1': (925.5173, 925.5177612304688, 4872.0), 'b7^1': (1039.5602, 0.0, 0.0), 'b8^1': (1168.6028, 0.0, 0.0), 'b9^1': (1255.6348, 0.0, 0.0), 'b10^1': (1342.6669, 0.0, 0.0), 'b11^1':…	10	{'126.1277': (126.127725, 126.12788391113281, 7876.0), '127.1248': (127.12476, 127.12508392333984, 8077.0), '127.1311': (127.131079, 127.13130950927734, 8637.0), '128.1281': (128.128114, 128.12847900390625, 6377.0), '128.1344': (128.134433, 128.1345977783203, 7718.0), '129.1315': (129.131468, 129.1317138671875, 5911.0), '129.1378': (129.137787, 129.13792419433594, 10472.0), '130.1348': (130.13482…	N4H5F1S1G1	1	1	1	2366.83	A2B2C1D1E2F1fF4fedD1E2F1fF3fedcbB5ba	1	0		['E2F1fF4fe', 'E2F1fF3fe']	2	57.2678	96.7573			1	1	1	WYQ_MusOvary_IGP_F13_20240119	APLMPWNESSIFHIPR+A2B2C1D1E2F1fF4fedD1E2F1fF3fedcbB5ba
46176	46179	46136	93.3353	4	1187.8	1187.54	0	4745.13	LMNAPLYLAEWQNITK	n[TMT10plex]LM[Oxidation]NAPLYLAEWQNITK[TMT10plex]	2378.31	Amino acid transporter heavy chain SLC3A2	P10852	Slc3a2	259	14	{'b1^1': (343.25482, 343.2542724609375, 7164.0), 'b2^1': (490.29022, 490.2900390625, 3713.0), 'b3^1': (604.3331, 604.3348999023438, 3586.0), 'b4^1': (675.37024, 675.3703002929688, 12129.0), 'b5^1': (772.42303, 0.0, 0.0), 'b6^1': (885.5071, 885.5128173828125, 8836.0), 'b7^1': (1048.5704, 1048.5697021484375, 8909.0), 'b8^1': (1161.6545, 1161.65283203125, 7021.0), 'b9^1': (1232.6917, 1232.6833496093…	10	{'126.1277': (126.127725, 126.12786865234375, 11345.0), '127.1248': (127.12476, 127.1251449584961, 6034.0), '127.1311': (127.131079, 127.1312484741211, 12319.0), '128.1281': (128.128114, 128.1284942626953, 8673.0), '128.1344': (128.134433, 128.13462829589844, 11697.0), '129.1315': (129.131468, 129.1317901611328, 6081.0), '129.1378': (129.137787, 129.13787841796875, 11691.0), '130.1348': (130.1348…	N4H5F1S1G1	1	1	1	2366.83	A2B2C1D1E2F1G4gfF5fedD1E2F1G3gfedcba	0	0		['E2F1G4gfF5fe', 'E2F1G3gfe']	2	57.1857	43.6651			1	0.999626	0.499813	WYQ_MusOvary_IGP_F13_20240119	LMNAPLYLAEWQNITK+A2B2C1D1E2F1G4gfF5fedD1E2F1G3gfedcba
6792	6794	6763	16.1975	3	849.027	848.693	0	2543.06	NLSEDR	n[TMT10plex]NLSEDR	961.503	Amino acid transporter heavy chain SLC3A2;CWF19-like protein 2	P10852;Q8BG79	Slc3a2;Cwf19l2	263;308	7	{'b1^1': (344.21368, 344.2142333984375, 1866.0), 'b2^1': (457.29776, 0.0, 0.0), 'b3^1': (544.3298, 0.0, 0.0), 'b4^1': (673.3724, 0.0, 0.0), 'b5^1': (788.3993, 788.3995971679688, 3840.0), 'b6^1': (944.5004, 0.0, 0.0), 'y1^1': (175.11949, 175.1189727783203, 12926.0), 'y2^1': (290.14645, 290.14617919921875, 9562.0), 'y3^1': (419.18903, 0.0, 0.0), 'y4^1': (506.22107, 506.2200012207031, 2235.0), 'y5^1…	10	{'126.1277': (126.127725, 126.12789154052734, 5391.0), '127.1248': (127.12476, 127.12492370605469, 11224.0), '127.1311': (127.131079, 127.1312255859375, 5382.0), '128.1281': (128.128114, 128.12847900390625, 5738.0), '128.1344': (128.134433, 128.1346435546875, 8075.0), '129.1315': (129.131468, 129.13165283203125, 12773.0), '129.1378': (129.137787, 129.13772583007812, 6354.0), '130.1348': (130.1348…	N3H6	0	0	0	1581.56	A2B2C1D1E2F1fedD1E1eE1edcba	0	0	Hybrid	['E2F1fe']	1	35.8505	482.034			1	1	1	WYQ_MusOvary_IGP_F13_20240119	NLSEDR+A2B2C1D1E2F1fedD1E1eE1edcba
5324	5326	5297	15.3101	2	1090.47	1089.97	0	2177.93	NLSEDR	n[TMT10plex]NLSEDR	961.503	Amino acid transporter heavy chain SLC3A2;CWF19-like protein 2	P10852;Q8BG79	Slc3a2;Cwf19l2	263;308	12	{'b1^1': (344.21368, 344.2140808105469, 28809.0), 'b2^1': (457.29776, 457.2973937988281, 9216.0), 'b3^1': (544.3298, 544.3307495117188, 13268.0), 'b4^1': (673.3724, 673.3726196289062, 22003.0), 'b5^1': (788.3993, 788.4002685546875, 116819.0), 'b6^1': (944.5004, 944.5028076171875, 16697.0), 'y1^1': (175.11949, 175.1192169189453, 292561.0), 'y2^1': (290.14645, 290.1462707519531, 234010.0), 'y3^1': …	10	{'126.1277': (126.127725, 126.1279525756836, 36103.0), '127.1248': (127.12476, 127.12513732910156, 48621.0), '127.1311': (127.131079, 127.1312484741211, 39014.0), '128.1281': (128.128114, 128.12847900390625, 22761.0), '128.1344': (128.134433, 128.13467407226562, 31497.0), '129.1315': (129.131468, 129.13169860839844, 29342.0), '129.1378': (129.137787, 129.13803100585938, 43213.0), '130.1348': (130…	N2H5	0	0	0	1216.42	A2B2C1D1dD1E1eE1edcba	0	0	High mannose	[]	0	129.712	917.506			1			WYQ_MusOvary_IGP_F15_20240119	NLSEDR+A2B2C1D1dD1E1eE1edcba
4898	4901	4862	14.4542	2	1008.95	1008.94	0	2015.87	NLSEDR	n[TMT10plex]NLSEDR	961.503	Amino acid transporter heavy chain SLC3A2;CWF19-like protein 2	P10852;Q8BG79	Slc3a2;Cwf19l2	263;308	7	{'b1^1': (344.21368, 0.0, 0.0), 'b2^1': (457.29776, 457.2969055175781, 1506.0), 'b3^1': (544.3298, 0.0, 0.0), 'b4^1': (673.3724, 0.0, 0.0), 'b5^1': (788.3993, 788.3995361328125, 2567.0), 'b6^1': (944.5004, 0.0, 0.0), 'y1^1': (175.11949, 175.11907958984375, 15027.0), 'y2^1': (290.14645, 290.14599609375, 10611.0), 'y3^1': (419.18903, 0.0, 0.0), 'y4^1': (506.22107, 506.2209777832031, 2413.0), 'y5^1'…	10	{'126.1277': (126.127725, 126.12782287597656, 1825.0), '127.1248': (127.12476, 127.1248779296875, 5306.0), '127.1311': (127.131079, 127.13116455078125, 4696.0), '128.1281': (128.128114, 128.1282958984375, 3579.0), '128.1344': (128.134433, 128.13449096679688, 3994.0), '129.1315': (129.131468, 129.1316375732422, 3867.0), '129.1378': (129.137787, 129.137939453125, 3610.0), '130.1348': (130.134822, 1…	N2H4	0	0	0	1054.37	A2B2C1D1dD1E1edcba	0	0	High mannose	[]	0	35.85	915.634			1			WYQ_MusOvary_IGP_F15_20240119	NLSEDR+A2B2C1D1dD1E1edcba
4938	4940	4888	14.5327	2	846.89	846.388	1	1691.77	NLSEDR	n[TMT10plex]NLSEDR	961.503	Amino acid transporter heavy chain SLC3A2;CWF19-like protein 2	P10852;Q8BG79	Slc3a2;Cwf19l2	263;308	7	{'b1^1': (344.21368, 344.2131652832031, 1628.0), 'b2^1': (457.29776, 0.0, 0.0), 'b3^1': (544.3298, 0.0, 0.0), 'b4^1': (673.3724, 0.0, 0.0), 'b5^1': (788.3993, 788.3969116210938, 2300.0), 'b6^1': (944.5004, 0.0, 0.0), 'y1^1': (175.11949, 175.11912536621094, 16122.0), 'y2^1': (290.14645, 290.1462097167969, 4301.0), 'y3^1': (419.18903, 0.0, 0.0), 'y4^1': (506.22107, 506.2205810546875, 1733.0), 'y5^1…	10	{'126.1277': (126.127725, 126.12784576416016, 5169.0), '127.1248': (127.12476, 127.12495422363281, 8328.0), '127.1311': (127.131079, 127.13130950927734, 6301.0), '128.1281': (128.128114, 128.1283416748047, 6606.0), '128.1344': (128.134433, 128.13450622558594, 6178.0), '129.1315': (129.131468, 129.1315460205078, 5130.0), '129.1378': (129.137787, 129.1378173828125, 4012.0), '130.1348': (130.134822,…	N2H2	0	0	0	730.264	A2B2C1D1dcba	0	0	High mannose	[]	0	34.3823	824.316			0			WYQ_MusOvary_IGP_F15_20240119	NLSEDR+A2B2C1D1dcba
46651	46653	46624	96.8075	4	1352.1	1351.35	0	5401.36	LMNAPLYLAEWQNITK	n[TMT10plex]LMNAPLYLAEWQNITK[TMT10plex]	2362.31	Amino acid transporter heavy chain SLC3A2	P10852	Slc3a2	259	23	{'b1^1': (343.25482, 343.2543640136719, 54074.0), 'b2^1': (474.29532, 474.2949523925781, 51177.0), 'b3^1': (588.33826, 588.3379516601562, 118914.0), 'b4^1': (659.37537, 659.375, 208135.0), 'b5^1': (756.4281, 756.4285278320312, 12018.0), 'b6^1': (869.51215, 869.5117797851562, 97571.0), 'b7^1': (1032.5756, 1032.574951171875, 118096.0), 'b8^1': (1145.6595, 1145.6593017578125, 110822.0), 'b9^1': (121…	10	{'126.1277': (126.127725, 126.12789154052734, 17147.0), '127.1248': (127.12476, 127.12505340576172, 11963.0), '127.1311': (127.131079, 127.13115692138672, 33034.0), '128.1281': (128.128114, 128.12828063964844, 20122.0), '128.1344': (128.134433, 128.13453674316406, 22517.0), '129.1315': (129.131468, 129.13177490234375, 19039.0), '129.1378': (129.137787, 129.1378631591797, 34518.0), '130.1348': (13…	N5H6F1S1G2	1	1	1	3039.05	A2B2C1D1E2F1G4gfedD1E2F1G3gfeE2F1G4gfedcbB5ba	1	0		['E2F1G4gfe', 'E2F1G4gfe', 'E2F1G3gfe']	3	178.117	115.479	1		1	1	1	WYQ_MusOvary_IGP_F15_20240119	LMNAPLYLAEWQNITK+A2B2C1D1E2F1G4gfedD1E2F1G3gfeE2F1G4gfedcbB5ba
46599	46601	46572	96.7061	4	1355.85	1355.1	0	5417.36	LMNAPLYLAEWQNITK	n[TMT10plex]LMNAPLYLAEWQNITK[TMT10plex]	2362.31	Amino acid transporter heavy chain SLC3A2	P10852	Slc3a2	259	21	{'b1^1': (343.25482, 343.2544860839844, 112983.0), 'b2^1': (474.29532, 474.2954406738281, 104874.0), 'b3^1': (588.33826, 588.338134765625, 234448.0), 'b4^1': (659.37537, 659.3751831054688, 480223.0), 'b5^1': (756.4281, 756.4292602539062, 24802.0), 'b6^1': (869.51215, 869.51171875, 216014.0), 'b7^1': (1032.5756, 1032.5751953125, 266583.0), 'b8^1': (1145.6595, 1145.6605224609375, 270400.0), 'b9^1':…	10	{'126.1277': (126.127725, 126.12785339355469, 40406.0), '127.1248': (127.12476, 127.12525939941406, 27088.0), '127.1311': (127.131079, 127.13127136230469, 84486.0), '128.1281': (128.128114, 128.12831115722656, 52879.0), '128.1344': (128.134433, 128.13449096679688, 43071.0), '129.1315': (129.131468, 129.1318359375, 28010.0), '129.1378': (129.137787, 129.1379852294922, 56278.0), '130.1348': (130.13…	N5H6F1G3	1	0	1	3055.04	A2B2C1D1E2F1G4gfedD1E2F1G4gfeE2F1G4gfedcbB5ba	1	0		['E2F1G4gfe', 'E2F1G4gfe', 'E2F1G4gfe']	3	162.121	142.322	1		1	1	1	WYQ_MusOvary_IGP_F15_20240119	LMNAPLYLAEWQNITK+A2B2C1D1E2F1G4gfedD1E2F1G4gfeE2F1G4gfedcbB5ba
46626	46628	46598	96.7586	4	1279.33	1278.58	0	5110.26	LMNAPLYLAEWQNITK	n[TMT10plex]LMNAPLYLAEWQNITK[TMT10plex]	2362.31	Amino acid transporter heavy chain SLC3A2	P10852	Slc3a2	259	20	{'b1^1': (343.25482, 343.2542419433594, 20422.0), 'b2^1': (474.29532, 474.29522705078125, 12725.0), 'b3^1': (588.33826, 588.3377685546875, 38679.0), 'b4^1': (659.37537, 659.3748779296875, 73642.0), 'b5^1': (756.4281, 756.4273071289062, 2195.0), 'b6^1': (869.51215, 869.5106201171875, 33307.0), 'b7^1': (1032.5756, 1032.57421875, 35953.0), 'b8^1': (1145.6595, 1145.659912109375, 36121.0), 'b9^1': (12…	10	{'126.1277': (126.127725, 126.127685546875, 12117.0), '127.1248': (127.12476, 127.12498474121094, 5764.0), '127.1311': (127.131079, 127.13116455078125, 12565.0), '128.1281': (128.128114, 128.12828063964844, 11719.0), '128.1344': (128.134433, 128.13449096679688, 12913.0), '129.1315': (129.131468, 129.1316680908203, 6976.0), '129.1378': (129.137787, 129.1378173828125, 14230.0), '130.1348': (130.134…	N5H6F1G2	1	0	1	2747.95	A2B2C1D1E2F1G4gfedD1E2F1feE2F1G4gfedcbB5ba	1	0		['E2F1G4gfe', 'E2F1G4gfe', 'E2F1fe']	3	122.147	42.8105	1		1	1	1	WYQ_MusOvary_IGP_F15_20240119	LMNAPLYLAEWQNITK+A2B2C1D1E2F1G4gfedD1E2F1feE2F1G4gfedcbB5ba
46696	46699	46650	96.9031	4	1348.11	1347.35	0	5385.37	LMNAPLYLAEWQNITK	n[TMT10plex]LMNAPLYLAEWQNITK[TMT10plex]	2362.31	Amino acid transporter heavy chain SLC3A2	P10852	Slc3a2	259	20	{'b1^1': (343.25482, 343.2541198730469, 14343.0), 'b2^1': (474.29532, 474.29473876953125, 10801.0), 'b3^1': (588.33826, 588.3374633789062, 27248.0), 'b4^1': (659.37537, 659.3746337890625, 59963.0), 'b5^1': (756.4281, 756.4298095703125, 1534.0), 'b6^1': (869.51215, 869.5117797851562, 23125.0), 'b7^1': (1032.5756, 1032.57568359375, 26761.0), 'b8^1': (1145.6595, 1145.660400390625, 26279.0), 'b9^1': …	10	{'126.1277': (126.127725, 126.12789154052734, 7229.0), '127.1248': (127.12476, 127.12486267089844, 5497.0), '127.1311': (127.131079, 127.1311264038086, 9728.0), '128.1281': (128.128114, 128.1282501220703, 6909.0), '128.1344': (128.134433, 128.13438415527344, 5914.0), '129.1315': (129.131468, 129.13168334960938, 8985.0), '129.1378': (129.137787, 129.1380157470703, 9644.0), '130.1348': (130.134822,…	N5H6F1S2G1	1	1	1	3023.05	A2B2C1D1E2F1G4gfedD1E2F1G3gfeE2F1G3gfedcbB5ba	1	0		['E2F1G4gfe', 'E2F1G3gfe', 'E2F1G3gfe']	3	119.076	95.2231	1		1	1	1	WYQ_MusOvary_IGP_F15_20240119	LMNAPLYLAEWQNITK+A2B2C1D1E2F1G4gfedD1E2F1G3gfeE2F1G3gfedcbB5ba
5024	5027	4994	14.7067	3	849.029	848.694	0	2543.06	NLSEDR	n[TMT10plex]NLSEDR	961.503	Amino acid transporter heavy chain SLC3A2;CWF19-like protein 2	P10852;Q8BG79	Slc3a2;Cwf19l2	263;308	7	{'b1^1': (344.21368, 344.2138671875, 1806.0), 'b2^1': (457.29776, 0.0, 0.0), 'b3^1': (544.3298, 0.0, 0.0), 'b4^1': (673.3724, 0.0, 0.0), 'b5^1': (788.3993, 788.4009399414062, 5989.0), 'b6^1': (944.5004, 0.0, 0.0), 'y1^1': (175.11949, 175.11924743652344, 23923.0), 'y2^1': (290.14645, 290.1461181640625, 13166.0), 'y3^1': (419.18903, 0.0, 0.0), 'y4^1': (506.22107, 506.2205505371094, 1553.0), 'y5^1':…	10	{'126.1277': (126.127725, 126.12796020507812, 3751.0), '127.1248': (127.12476, 127.12513732910156, 7216.0), '127.1311': (127.131079, 127.13121795654297, 5611.0), '128.1281': (128.128114, 128.12831115722656, 3967.0), '128.1344': (128.134433, 128.13458251953125, 6393.0), '129.1315': (129.131468, 129.13172912597656, 4202.0), '129.1378': (129.137787, 129.1380157470703, 4853.0), '130.1348': (130.13482…	N3H6	0	0	0	1581.56	A2B2C1D1E2edD1E1eE1F1fedcba	0	0	Hybrid	['E2e']	1	37.1811	600.153			1	1	1	WYQ_MusOvary_IGP_F15_20240119	NLSEDR+A2B2C1D1E2edD1E1eE1F1fedcba
41140	41143	41103	85.7473	4	1127.99	1127.49	0	4505.94	APLMPWNESSIFHIPR	n[TMT10plex]APLMPWNESSIFHIPR	2123.12	Amino acid transporter heavy chain SLC3A2	P10852	Slc3a2	385	11	{'b1^1': (301.2079, 301.2073669433594, 12061.0), 'b2^1': (398.26062, 0.0, 0.0), 'b3^1': (511.3447, 511.3440246582031, 7951.0), 'b4^1': (642.3852, 642.385009765625, 9938.0), 'b5^1': (739.4379, 0.0, 0.0), 'b6^1': (925.5173, 0.0, 0.0), 'b7^1': (1039.5602, 0.0, 0.0), 'b8^1': (1168.6028, 0.0, 0.0), 'b9^1': (1255.6348, 0.0, 0.0), 'b10^1': (1342.6669, 0.0, 0.0), 'b11^1': (1455.7509, 0.0, 0.0), 'b12^1': …	10	{'126.1277': (126.127725, 126.12783813476562, 16514.0), '127.1248': (127.12476, 127.12487030029297, 13778.0), '127.1311': (127.131079, 127.13108825683594, 19112.0), '128.1281': (128.128114, 128.12826538085938, 15316.0), '128.1344': (128.134433, 128.13449096679688, 17199.0), '129.1315': (129.131468, 129.1316375732422, 12169.0), '129.1378': (129.137787, 129.13780212402344, 14719.0), '130.1348': (13…	N4H5F1G2	1	0	1	2382.82	A2B2C1D1E2F1fF4fedD1E2F1fF4fedcbB5ba	1	0		['E2F1fF4fe', 'E2F1fF4fe']	2	33.9524	89.7378	1		1	1	1	WYQ_MusOvary_IGP_F15_20240119	APLMPWNESSIFHIPR+A2B2C1D1E2F1fF4fedD1E2F1fF4fedcbB5ba
5686	5689	5658	16.033	3	862.704	862.369	0	2584.08	NLSEDR	n[TMT10plex]NLSEDR	961.503	Amino acid transporter heavy chain SLC3A2;CWF19-like protein 2	P10852;Q8BG79	Slc3a2;Cwf19l2	263;308	6	{'b1^1': (344.21368, 0.0, 0.0), 'b2^1': (457.29776, 0.0, 0.0), 'b3^1': (544.3298, 0.0, 0.0), 'b4^1': (673.3724, 0.0, 0.0), 'b5^1': (788.3993, 788.39990234375, 2177.0), 'b6^1': (944.5004, 0.0, 0.0), 'y1^1': (175.11949, 175.11923217773438, 10382.0), 'y2^1': (290.14645, 290.14617919921875, 7534.0), 'y3^1': (419.18903, 0.0, 0.0), 'y4^1': (506.22107, 506.2209167480469, 2794.0), 'y5^1': (619.3051, 619.…	10	{'126.1277': (126.127725, 126.12797546386719, 1942.0), '127.1248': (127.12476, 127.12506866455078, 2206.0), '127.1311': (127.131079, 127.13140106201172, 2827.0), '128.1281': (128.128114, 128.1283721923828, 2276.0), '128.1344': (128.134433, 128.13458251953125, 2949.0), '129.1315': (129.131468, 129.13162231445312, 3754.0), '129.1378': (129.137787, 129.13783264160156, 1148.0), '130.1348': (130.13482…	N4H5	0	0	0	1622.58	A2B2C1D1E2F1fedD1E2F1fedcba	0	0		['E2F1fe', 'E2F1fe']	2	26.6209	522.49			1	1	1	WYQ_MusOvary_IGP_F15_20240119	NLSEDR+A2B2C1D1E2F1fedD1E2F1fedcba
43603	43606	43572	86.8239	4	1126.48	1126.23	1	4500.91	PVSLNMTVK	n[TMT10plex]PVSLNMTVK[TMT10plex]	1445.87	Amino acid transporter heavy chain SLC3A2	P10852	Slc3a2	399	10	{'b1^1': (327.2235, 0.0, 0.0), 'b2^1': (426.29193, 426.29248046875, 7777.0), 'b3^1': (513.324, 513.3222045898438, 6243.0), 'b4^1': (626.408, 626.4061889648438, 7950.0), 'b5^1': (740.4509, 0.0, 0.0), 'b6^1': (871.49146, 871.4915161132812, 4777.0), 'b7^1': (972.5391, 0.0, 0.0), 'b8^1': (1071.6075, 0.0, 0.0), 'b9^1': (1428.8655, 1428.8565673828125, 36833.0), 'y1^1': (376.27628, 376.27606201171875, 6…	10	{'126.1277': (126.127725, 126.12789154052734, 16983.0), '127.1248': (127.12476, 127.12510681152344, 9125.0), '127.1311': (127.131079, 127.13124084472656, 23821.0), '128.1281': (128.128114, 128.12835693359375, 15234.0), '128.1344': (128.134433, 128.13455200195312, 12279.0), '129.1315': (129.131468, 129.1317901611328, 8859.0), '129.1378': (129.137787, 129.1379852294922, 16692.0), '130.1348': (130.1…	N5H6F1G3	1	0	1	3055.04	A2B2C1D1E2F1G4gfedD1E2F1G4gfeE2F1G4gfedcbB5ba	1	0		['E2F1G4gfe', 'E2F1G4gfe', 'E2F1G4gfe']	3	53.2378	139.847			1	1	1	WYQ_MusOvary_IGP_F16_20240119	PVSLNMTVK+A2B2C1D1E2F1G4gfedD1E2F1G4gfeE2F1G4gfedcbB5ba
36494	36497	36454	75.9156	4	1050.97	1050.46	0	4198.85	APLMPWNESSIFHIPR	n[TMT10plex]APLMPWNESSIFHIPR	2123.12	Amino acid transporter heavy chain SLC3A2	P10852	Slc3a2	385	17	{'b1^1': (301.2079, 301.207275390625, 62662.0), 'b2^1': (398.26062, 398.2601013183594, 3928.0), 'b3^1': (511.3447, 511.3438720703125, 34952.0), 'b4^1': (642.3852, 642.3844604492188, 97188.0), 'b5^1': (739.4379, 0.0, 0.0), 'b6^1': (925.5173, 925.517333984375, 3511.0), 'b7^1': (1039.5602, 1039.55810546875, 2207.0), 'b8^1': (1168.6028, 0.0, 0.0), 'b9^1': (1255.6348, 0.0, 0.0), 'b10^1': (1342.6669, 0…	10	{'126.1277': (126.127725, 126.12777709960938, 11520.0), '127.1248': (127.12476, 127.12493896484375, 9466.0), '127.1311': (127.131079, 127.13111114501953, 15162.0), '128.1281': (128.128114, 128.12826538085938, 12182.0), '128.1344': (128.134433, 128.13442993164062, 11689.0), '129.1315': (129.131468, 129.1317138671875, 8872.0), '129.1378': (129.137787, 129.13552856445312, 1039.0), '130.1348': (130.1…	N4H5F1G1	1	0	1	2075.73	A2B2C1D1E2F1G4gfedD1E2F1fedcbB5ba	1	0		['E2F1G4gfe', 'E2F1fe']	2	88.6568	539.412			1	1	1	WYQ_MusOvary_IGP_F17_20240119	APLMPWNESSIFHIPR+A2B2C1D1E2F1G4gfedD1E2F1fedcbB5ba
36033	36036	35985	74.9895	4	1091.99	1091.24	0	4360.9	APLMPWNESSIFHIPR	n[TMT10plex]APLMPWNESSIFHIPR	2123.12	Amino acid transporter heavy chain SLC3A2	P10852	Slc3a2	385	17	{'b1^1': (301.2079, 301.2072448730469, 57584.0), 'b2^1': (398.26062, 398.2606506347656, 8924.0), 'b3^1': (511.3447, 511.3437805175781, 44424.0), 'b4^1': (642.3852, 642.3847045898438, 63857.0), 'b5^1': (739.4379, 0.0, 0.0), 'b6^1': (925.5173, 925.5175170898438, 3034.0), 'b7^1': (1039.5602, 0.0, 0.0), 'b8^1': (1168.6028, 0.0, 0.0), 'b9^1': (1255.6348, 0.0, 0.0), 'b10^1': (1342.6669, 0.0, 0.0), 'b11…	10	{'126.1277': (126.127725, 126.1278076171875, 22664.0), '127.1248': (127.12476, 127.12491607666016, 18401.0), '127.1311': (127.131079, 127.1311264038086, 23577.0), '128.1281': (128.128114, 128.12823486328125, 23695.0), '128.1344': (128.134433, 128.13442993164062, 17828.0), '129.1315': (129.131468, 129.1316375732422, 19970.0), '129.1378': (129.137787, 129.1378173828125, 27445.0), '130.1348': (130.1…	N4H6F1G1	1	0	1	2237.78	A2B2C1D1E2F1G4gfeE2F1fedD1E1edcbB5ba	1	0		['E2F1G4gfe', 'E2F1fe']	2	86.9524	138.175	1		1	1	1	WYQ_MusOvary_IGP_F17_20240119	APLMPWNESSIFHIPR+A2B2C1D1E2F1G4gfeE2F1fedD1E1edcbB5ba
36148	36151	36115	75.217	4	1087.73	1087.24	0	4344.91	APLMPWNESSIFHIPR	n[TMT10plex]APLMPWNESSIFHIPR	2123.12	Amino acid transporter heavy chain SLC3A2	P10852	Slc3a2	385	17	{'b1^1': (301.2079, 301.2074279785156, 48869.0), 'b2^1': (398.26062, 398.2597961425781, 3336.0), 'b3^1': (511.3447, 511.3435974121094, 29993.0), 'b4^1': (642.3852, 642.3846435546875, 70935.0), 'b5^1': (739.4379, 0.0, 0.0), 'b6^1': (925.5173, 925.5169677734375, 3702.0), 'b7^1': (1039.5602, 1039.5599365234375, 2055.0), 'b8^1': (1168.6028, 0.0, 0.0), 'b9^1': (1255.6348, 0.0, 0.0), 'b10^1': (1342.666…	10	{'126.1277': (126.127725, 126.12782287597656, 11993.0), '127.1248': (127.12476, 127.12493133544922, 9223.0), '127.1311': (127.131079, 127.1311264038086, 11935.0), '128.1281': (128.128114, 128.12835693359375, 8777.0), '128.1344': (128.134433, 128.13455200195312, 9263.0), '129.1315': (129.131468, 129.13169860839844, 8407.0), '129.1378': (129.137787, 129.13787841796875, 10245.0), '130.1348': (130.13…	N4H6F1S1	1	1	0	2221.79	A2B2C1D1E2F1G3gfeE2F1fedD1E1edcbB5ba	1	0		['E2F1G3gfe', 'E2F1fe']	2	86.6205	235.478			1	1	1	WYQ_MusOvary_IGP_F17_20240119	APLMPWNESSIFHIPR+A2B2C1D1E2F1G3gfeE2F1fedD1E1edcbB5ba
41807	41810	41771	85.3122	4	1177.76	1177	0	4703.99	PVSLNMTVK	n[TMT10plex]PVSLNMTVK[TMT10plex]	1445.87	Amino acid transporter heavy chain SLC3A2	P10852	Slc3a2	399	14	{'b1^1': (327.2235, 0.0, 0.0), 'b2^1': (426.29193, 426.2915344238281, 16445.0), 'b3^1': (513.324, 513.3239135742188, 14052.0), 'b4^1': (626.408, 626.4071655273438, 10292.0), 'b5^1': (740.4509, 740.4518432617188, 7297.0), 'b6^1': (871.49146, 871.4924926757812, 6756.0), 'b7^1': (972.5391, 972.539306640625, 2789.0), 'b8^1': (1071.6075, 1071.6097412109375, 5034.0), 'b9^1': (1428.8655, 1428.85546875, …	10	{'126.1277': (126.127725, 126.12786865234375, 25579.0), '127.1248': (127.12476, 127.1250991821289, 10625.0), '127.1311': (127.131079, 127.13121795654297, 29244.0), '128.1281': (128.128114, 128.12835693359375, 19361.0), '128.1344': (128.134433, 128.13453674316406, 21974.0), '129.1315': (129.131468, 129.1317901611328, 13317.0), '129.1378': (129.137787, 129.13790893554688, 17388.0), '130.1348': (130…	N6H6F1G3	1	0	1	3258.12	A2B2C1D1E2F1G4gfedD2dD1E2F1G4gfeE2F1G4gfedcbB5ba	1	1		['E2F1G4gfe', 'E2F1G4gfe', 'E2F1G4gfe']	3	104.6	84.4955	1	0.999666	1	1	1	WYQ_MusOvary_IGP_F18_20240119	PVSLNMTVK+A2B2C1D1E2F1G4gfedD2dD1E2F1G4gfeE2F1G4gfedcbB5ba
42836	42839	42795	87.3868	4	1122.74	1121.99	0	4484.92	PVSLNMTVK	n[TMT10plex]PVSLNMTVK[TMT10plex]	1445.87	Amino acid transporter heavy chain SLC3A2	P10852	Slc3a2	399	10	{'b1^1': (327.2235, 0.0, 0.0), 'b2^1': (426.29193, 426.2911682128906, 9253.0), 'b3^1': (513.324, 513.323486328125, 8638.0), 'b4^1': (626.408, 626.4083251953125, 4841.0), 'b5^1': (740.4509, 740.4528198242188, 2816.0), 'b6^1': (871.49146, 871.4911499023438, 3227.0), 'b7^1': (972.5391, 0.0, 0.0), 'b8^1': (1071.6075, 0.0, 0.0), 'b9^1': (1428.8655, 0.0, 0.0), 'y1^1': (376.27628, 376.27587890625, 42390…	10	{'126.1277': (126.127725, 126.12794494628906, 14932.0), '127.1248': (127.12476, 127.12509155273438, 7134.0), '127.1311': (127.131079, 127.13124084472656, 18781.0), '128.1281': (128.128114, 128.1282958984375, 11272.0), '128.1344': (128.134433, 128.134521484375, 12496.0), '129.1315': (129.131468, 129.13157653808594, 9667.0), '129.1378': (129.137787, 129.1378631591797, 13628.0), '130.1348': (130.134…	N5H6F1S1G2	1	1	1	3039.05	A2B2C1D1E2F1G4gfedD1E2F1G3gfeE2F1G4gfedcbB5ba	1	0		['E2F1G4gfe', 'E2F1G4gfe', 'E2F1G3gfe']	3	52.3166	106.583			1	1	1	WYQ_MusOvary_IGP_F18_20240119	PVSLNMTVK+A2B2C1D1E2F1G4gfedD1E2F1G3gfeE2F1G4gfedcbB5ba
36309	36312	36275	75.4332	3	1338.93	1338.6	0	4011.76	APLMPWNESSIFHIPR	n[TMT10plex]APLMPWNESSIFHIPR	2123.12	Amino acid transporter heavy chain SLC3A2	P10852	Slc3a2	385	17	{'b1^1': (301.2079, 301.20751953125, 106972.0), 'b2^1': (398.26062, 398.26080322265625, 14025.0), 'b3^1': (511.3447, 511.3445739746094, 75065.0), 'b4^1': (642.3852, 642.3848266601562, 134220.0), 'b5^1': (739.4379, 739.4387817382812, 3052.0), 'b6^1': (925.5173, 925.5205078125, 3868.0), 'b7^1': (1039.5602, 0.0, 0.0), 'b8^1': (1168.6028, 0.0, 0.0), 'b9^1': (1255.6348, 0.0, 0.0), 'b10^1': (1342.6669,…	10	{'126.1277': (126.127725, 126.12787628173828, 16177.0), '127.1248': (127.12476, 127.12498474121094, 16752.0), '127.1311': (127.131079, 127.13118743896484, 23299.0), '128.1281': (128.128114, 128.12832641601562, 19734.0), '128.1344': (128.134433, 128.1344757080078, 20266.0), '129.1315': (129.131468, 129.13177490234375, 20972.0), '129.1378': (129.137787, 129.13787841796875, 25801.0), '130.1348': (13…	N3H6G1	0	0	1	1888.65	A2B2C1D1E2F1G4gfedD1E1eE1edcba	0	0	Hybrid	['E2F1G4gfe']	1	93.1126	408.855			1	1	1	WYQ_MusOvary_IGP_F19_20240119	APLMPWNESSIFHIPR+A2B2C1D1E2F1G4gfedD1E1eE1edcba
36269	36272	36219	75.3566	3	1333.59	1332.93	1	3995.77	APLMPWNESSIFHIPR	n[TMT10plex]APLMPWNESSIFHIPR	2123.12	Amino acid transporter heavy chain SLC3A2	P10852	Slc3a2	385	12	{'b1^1': (301.2079, 301.2074279785156, 13725.0), 'b2^1': (398.26062, 398.2610168457031, 1370.0), 'b3^1': (511.3447, 511.34423828125, 11770.0), 'b4^1': (642.3852, 642.3846435546875, 14980.0), 'b5^1': (739.4379, 0.0, 0.0), 'b6^1': (925.5173, 0.0, 0.0), 'b7^1': (1039.5602, 0.0, 0.0), 'b8^1': (1168.6028, 0.0, 0.0), 'b9^1': (1255.6348, 0.0, 0.0), 'b10^1': (1342.6669, 0.0, 0.0), 'b11^1': (1455.7509, 0.…	10	{'126.1277': (126.127725, 126.12789154052734, 16380.0), '127.1248': (127.12476, 127.12498474121094, 12964.0), '127.1311': (127.131079, 127.13119506835938, 15947.0), '128.1281': (128.128114, 128.12838745117188, 15791.0), '128.1344': (128.134433, 128.13453674316406, 14961.0), '129.1315': (129.131468, 129.1317138671875, 12138.0), '129.1378': (129.137787, 129.13783264160156, 18609.0), '130.1348': (13…	N3H5F1G1	1	0	1	1872.65	A2B2C1D1E2F1G4gfF5fedD1E1edcba	0	0	Hybrid	['E2F1G4gfF5fe']	1	39.9656	96.5883			1	1	1	WYQ_MusOvary_IGP_F19_20240119	APLMPWNESSIFHIPR+A2B2C1D1E2F1G4gfF5fedD1E1edcba
36433	36435	36384	75.6767	4	1004.2	1004.2	0	4011.76	APLMPWNESSIFHIPR	n[TMT10plex]APLMPWNESSIFHIPR	2123.12	Amino acid transporter heavy chain SLC3A2	P10852	Slc3a2	385	10	{'b1^1': (301.2079, 301.20770263671875, 26558.0), 'b2^1': (398.26062, 0.0, 0.0), 'b3^1': (511.3447, 511.3449401855469, 10004.0), 'b4^1': (642.3852, 642.3851318359375, 35599.0), 'b5^1': (739.4379, 0.0, 0.0), 'b6^1': (925.5173, 0.0, 0.0), 'b7^1': (1039.5602, 0.0, 0.0), 'b8^1': (1168.6028, 0.0, 0.0), 'b9^1': (1255.6348, 0.0, 0.0), 'b10^1': (1342.6669, 0.0, 0.0), 'b11^1': (1455.7509, 0.0, 0.0), 'b12^…	10	{'126.1277': (126.127725, 126.1279296875, 14431.0), '127.1248': (127.12476, 127.12506103515625, 13550.0), '127.1311': (127.131079, 127.13124084472656, 17600.0), '128.1281': (128.128114, 128.12838745117188, 14314.0), '128.1344': (128.134433, 128.134521484375, 13681.0), '129.1315': (129.131468, 129.13177490234375, 12167.0), '129.1378': (129.137787, 129.13795471191406, 17502.0), '130.1348': (130.134…	N3H6G1	0	0	1	1888.65	A2B2C1D1E2F1fF4fedD1E1eE1edcba	0	0	Hybrid	['E2F1fF4fe']	1	30.7249	182.986			1	1	1	WYQ_MusOvary_IGP_F19_20240119	APLMPWNESSIFHIPR+A2B2C1D1E2F1fF4fedD1E1eE1edcba
39610	39613	39570	82.0303	4	1115.02	1114.51	0	4454.04	LMNAPLYLAEWQNITK	n[TMT10plex]LM[Oxidation]NAPLYLAEWQNITK[TMT10plex]	2378.31	Amino acid transporter heavy chain SLC3A2	P10852	Slc3a2	259	10	{'b1^1': (343.25482, 343.25457763671875, 6066.0), 'b2^1': (490.29022, 490.2886962890625, 2116.0), 'b3^1': (604.3331, 604.3325805664062, 4756.0), 'b4^1': (675.37024, 675.3684692382812, 12693.0), 'b5^1': (772.42303, 0.0, 0.0), 'b6^1': (885.5071, 885.50537109375, 6398.0), 'b7^1': (1048.5704, 0.0, 0.0), 'b8^1': (1161.6545, 1161.651611328125, 2377.0), 'b9^1': (1232.6917, 0.0, 0.0), 'b10^1': (1361.7341…	10	{'126.1277': (126.127725, 126.12777709960938, 10004.0), '127.1248': (127.12476, 127.1248550415039, 9169.0), '127.1311': (127.131079, 127.13114166259766, 11264.0), '128.1281': (128.128114, 128.12832641601562, 9140.0), '128.1344': (128.134433, 128.13455200195312, 10335.0), '129.1315': (129.131468, 129.13168334960938, 7739.0), '129.1378': (129.137787, 129.13784790039062, 13104.0), '130.1348': (130.1…	N4H5F1G1	1	0	1	2075.73	A2B2C1D1E2F1G4gfedD1E2F1fedcbB5ba	1	0		['E2F1G4gfe', 'E2F1fe']	2	29.3681	98.9896	1		0.999194	1	1	WYQ_MusOvary_IGP_F19_20240119	LMNAPLYLAEWQNITK+A2B2C1D1E2F1G4gfedD1E2F1fedcbB5ba
33640	33643	33606	71.9239	3	1272.57	1271.57	0	3812.69	PVSLNMTVK	n[TMT10plex]PVSLNMTVK[TMT10plex]	1445.87	Amino acid transporter heavy chain SLC3A2	P10852	Slc3a2	399	15	{'b1^1': (327.2235, 0.0, 0.0), 'b2^1': (426.29193, 426.2925720214844, 40981.0), 'b3^1': (513.324, 513.3245849609375, 30009.0), 'b4^1': (626.408, 626.41015625, 32126.0), 'b5^1': (740.4509, 740.4518432617188, 14346.0), 'b6^1': (871.49146, 871.4901733398438, 25183.0), 'b7^1': (972.5391, 972.542724609375, 16227.0), 'b8^1': (1071.6075, 1071.607421875, 20148.0), 'b9^1': (1428.8655, 1428.86083984375, 17…	10	{'126.1277': (126.127725, 126.12809753417969, 64682.0), '127.1248': (127.12476, 127.1254653930664, 22206.0), '127.1311': (127.131079, 127.13145446777344, 94431.0), '128.1281': (128.128114, 128.12860107421875, 52109.0), '128.1344': (128.134433, 128.13475036621094, 40645.0), '129.1315': (129.131468, 129.1319580078125, 33691.0), '129.1378': (129.137787, 129.13812255859375, 63994.0), '130.1348': (130…	N4H5F1S1G1	1	1	1	2366.83	A2B2C1D1E2F1G4gfedD1E2F1G3gfedcbB5ba	1	0		['E2F1G4gfe', 'E2F1G3gfe']	2	131.85	401.523			1	1	1	WYQ_MusOvary_IGP_F1_20240116_20240117104633	PVSLNMTVK+A2B2C1D1E2F1G4gfedD1E2F1G3gfedcbB5ba
44776	44779	44728	93.7813	4	1291.22	1291.8	1	5162.17	APLMPWNESSIFHIPR	n[TMT10plex]APLMPWNESSIFHIPR	2123.12	Amino acid transporter heavy chain SLC3A2	P10852	Slc3a2	385	15	{'b1^1': (301.2079, 301.2076721191406, 24547.0), 'b2^1': (398.26062, 398.26092529296875, 2553.0), 'b3^1': (511.3447, 511.34466552734375, 16672.0), 'b4^1': (642.3852, 642.3853759765625, 34327.0), 'b5^1': (739.4379, 0.0, 0.0), 'b6^1': (925.5173, 925.51806640625, 1982.0), 'b7^1': (1039.5602, 0.0, 0.0), 'b8^1': (1168.6028, 0.0, 0.0), 'b9^1': (1255.6348, 0.0, 0.0), 'b10^1': (1342.6669, 0.0, 0.0), 'b11…	10	{'126.1277': (126.127725, 126.12796020507812, 11096.0), '127.1248': (127.12476, 127.12511444091797, 7438.0), '127.1311': (127.131079, 127.13127136230469, 13787.0), '128.1281': (128.128114, 128.1283721923828, 10528.0), '128.1344': (128.134433, 128.13462829589844, 10073.0), '129.1315': (129.131468, 129.13180541992188, 8171.0), '129.1378': (129.137787, 129.137939453125, 14902.0), '130.1348': (130.13…	N5H6F1S1G2	1	1	1	3039.05	A2B2C1D1E2F1G4gfedD1E2F1G3gfeE2F1G4gfedcbB5ba	1	0		['E2F1G4gfe', 'E2F1G4gfe', 'E2F1G3gfe']	3	65.0331	208.99			1	1	1	WYQ_MusOvary_IGP_F1_20240116_20240117104633	APLMPWNESSIFHIPR+A2B2C1D1E2F1G4gfedD1E2F1G3gfeE2F1G4gfedcbB5ba
33978	33981	33934	72.5625	3	1267.25	1266.58	0	3796.7	PVSLNMTVK	n[TMT10plex]PVSLNMTVK[TMT10plex]	1445.87	Amino acid transporter heavy chain SLC3A2	P10852	Slc3a2	399	10	{'b1^1': (327.2235, 0.0, 0.0), 'b2^1': (426.29193, 426.2919921875, 16954.0), 'b3^1': (513.324, 513.3244018554688, 16062.0), 'b4^1': (626.408, 626.4085693359375, 10053.0), 'b5^1': (740.4509, 740.4475708007812, 3925.0), 'b6^1': (871.49146, 871.4946899414062, 5252.0), 'b7^1': (972.5391, 0.0, 0.0), 'b8^1': (1071.6075, 0.0, 0.0), 'b9^1': (1428.8655, 0.0, 0.0), 'y1^1': (376.27628, 376.2765808105469, 56…	10	{'126.1277': (126.127725, 126.12812042236328, 30491.0), '127.1248': (127.12476, 127.12523651123047, 18369.0), '127.1311': (127.131079, 127.13143157958984, 33628.0), '128.1281': (128.128114, 128.12860107421875, 22831.0), '128.1344': (128.134433, 128.13475036621094, 25407.0), '129.1315': (129.131468, 129.1319122314453, 24642.0), '129.1378': (129.137787, 129.1381072998047, 28859.0), '130.1348': (130…	N4H5F1S2	1	1	0	2350.83	A2B2C1D1E2F1G3gfedD1E2F1G3gfedcbB5ba	1	0		['E2F1G3gfe', 'E2F1G3gfe']	2	53.4058	224.783			1	1	1	WYQ_MusOvary_IGP_F1_20240116_20240117104633	PVSLNMTVK+A2B2C1D1E2F1G3gfedD1E2F1G3gfedcbB5ba
14313	14316	14278	32.9417	3	1117.27	1116.78	1	3344.32	NLSEDR	n[TMT10plex]NLSEDR	961.503	Amino acid transporter heavy chain SLC3A2;CWF19-like protein 2	P10852;Q8BG79	Slc3a2;Cwf19l2	263;308	10	{'b1^1': (344.21368, 344.2137145996094, 12603.0), 'b2^1': (457.29776, 457.2975769042969, 7320.0), 'b3^1': (544.3298, 0.0, 0.0), 'b4^1': (673.3724, 673.3717651367188, 6029.0), 'b5^1': (788.3993, 788.4004516601562, 67451.0), 'b6^1': (944.5004, 944.4996948242188, 6996.0), 'y1^1': (175.11949, 175.11903381347656, 136493.0), 'y2^1': (290.14645, 290.1460876464844, 73887.0), 'y3^1': (419.18903, 419.18862…	10	{'126.1277': (126.127725, 126.12785339355469, 45242.0), '127.1248': (127.12476, 127.12498474121094, 33335.0), '127.1311': (127.131079, 127.13115692138672, 42610.0), '128.1281': (128.128114, 128.12835693359375, 37642.0), '128.1344': (128.134433, 128.134521484375, 41175.0), '129.1315': (129.131468, 129.13168334960938, 37007.0), '129.1378': (129.137787, 129.13787841796875, 48127.0), '130.1348': (130…	N4H5F1G2	1	0	1	2382.82	A2B2C1D1E2F1G4gfedD1E2F1G4gfedcbB5ba	1	0		['E2F1G4gfe', 'E2F1G4gfe']	2	85.4917	426.45			1	1	1	WYQ_MusOvary_IGP_F20_20240119	NLSEDR+A2B2C1D1E2F1G4gfedD1E2F1G4gfedcbB5ba
9468	9471	9436	23.3779	3	1014.09	1013.42	0	3037.23	NLSEDR	n[TMT10plex]NLSEDR	961.503	Amino acid transporter heavy chain SLC3A2;CWF19-like protein 2	P10852;Q8BG79	Slc3a2;Cwf19l2	263;308	6	{'b1^1': (344.21368, 0.0, 0.0), 'b2^1': (457.29776, 0.0, 0.0), 'b3^1': (544.3298, 0.0, 0.0), 'b4^1': (673.3724, 0.0, 0.0), 'b5^1': (788.3993, 788.399658203125, 5079.0), 'b6^1': (944.5004, 0.0, 0.0), 'y1^1': (175.11949, 175.1190185546875, 24293.0), 'y2^1': (290.14645, 290.1452331542969, 5989.0), 'y3^1': (419.18903, 0.0, 0.0), 'y4^1': (506.22107, 506.2198486328125, 3545.0), 'y5^1': (619.3051, 619.3…	10	{'126.1277': (126.127725, 126.1279525756836, 10094.0), '127.1248': (127.12476, 127.12489318847656, 18297.0), '127.1311': (127.131079, 127.13103485107422, 8472.0), '128.1281': (128.128114, 128.1283416748047, 9872.0), '128.1344': (128.134433, 128.13453674316406, 15237.0), '129.1315': (129.131468, 129.13168334960938, 12179.0), '129.1378': (129.137787, 129.13784790039062, 14246.0), '130.1348': (130.1…	N4H5F1G1	1	0	1	2075.73	A2B2C1D1E2F1G4gfedD1E2F1fedcbB5ba	1	0		['E2F1G4gfe', 'E2F1fe']	2	28.0623	316.324			1	1	1	WYQ_MusOvary_IGP_F20_20240119	NLSEDR+A2B2C1D1E2F1G4gfedD1E2F1fedcbB5ba
45729	45732	45700	94.0229	4	1347.6	1347.35	0	5386.39	LMNAPLYLAEWQNITK	n[TMT10plex]LMNAPLYLAEWQNITK[TMT10plex]	2362.31	Amino acid transporter heavy chain SLC3A2	P10852	Slc3a2	259	22	{'b1^1': (343.25482, 343.2542419433594, 20914.0), 'b2^1': (474.29532, 474.29473876953125, 17872.0), 'b3^1': (588.33826, 588.3378295898438, 45002.0), 'b4^1': (659.37537, 659.374755859375, 76875.0), 'b5^1': (756.4281, 756.4268798828125, 7140.0), 'b6^1': (869.51215, 869.5112915039062, 33530.0), 'b7^1': (1032.5756, 1032.5753173828125, 47592.0), 'b8^1': (1145.6595, 1145.6588134765625, 33670.0), 'b9^1'…	10	{'126.1277': (126.127725, 126.12776184082031, 17842.0), '127.1248': (127.12476, 127.12493133544922, 12540.0), '127.1311': (127.131079, 127.13111114501953, 21793.0), '128.1281': (128.128114, 128.1282196044922, 16133.0), '128.1344': (128.134433, 128.13450622558594, 16084.0), '129.1315': (129.131468, 129.1316375732422, 12348.0), '129.1378': (129.137787, 129.1378173828125, 19924.0), '130.1348': (130.…	N5H6F3S1G1	1	1	1	3024.07	A2B2C1D1E2F1G4gfF5fedD1E2F1fF5feE2F1G3gfedcbB5ba	1	0		['E2F1G4gfF5fe', 'E2F1G3gfe', 'E2F1fF5fe']	3	148.374	33.7143	1		1	1	0.5	WYQ_MusOvary_IGP_F21_20240119	LMNAPLYLAEWQNITK+A2B2C1D1E2F1G4gfF5fedD1E2F1fF5feE2F1G3gfedcbB5ba
45725	45727	45700	94.0144	5	1023.46	1022.86	0	5110.26	LMNAPLYLAEWQNITK	n[TMT10plex]LMNAPLYLAEWQNITK[TMT10plex]	2362.31	Amino acid transporter heavy chain SLC3A2	P10852	Slc3a2	259	21	{'b1^1': (343.25482, 343.25445556640625, 26158.0), 'b2^1': (474.29532, 474.2950744628906, 22996.0), 'b3^1': (588.33826, 588.3380126953125, 51380.0), 'b4^1': (659.37537, 659.3746948242188, 92695.0), 'b5^1': (756.4281, 756.4283447265625, 5654.0), 'b6^1': (869.51215, 869.5111083984375, 63138.0), 'b7^1': (1032.5756, 1032.57421875, 67210.0), 'b8^1': (1145.6595, 1145.660400390625, 43252.0), 'b9^1': (12…	10	{'126.1277': (126.127725, 126.1278305053711, 18539.0), '127.1248': (127.12476, 127.12498474121094, 14378.0), '127.1311': (127.131079, 127.1311264038086, 25066.0), '128.1281': (128.128114, 128.1282501220703, 19285.0), '128.1344': (128.134433, 128.13442993164062, 18522.0), '129.1315': (129.131468, 129.13169860839844, 13208.0), '129.1378': (129.137787, 129.13783264160156, 25063.0), '130.1348': (130.…	N5H6F1G2	1	0	1	2747.95	A2B2C1D1E2F1G4gfF5fedD1E2F1feE2F1G4gfedcba	0	0		['E2F1G4gfF5fe', 'E2F1G4gfe', 'E2F1fe']	3	140.385	28.6979			1	0.999395	0.499698	WYQ_MusOvary_IGP_F21_20240119	LMNAPLYLAEWQNITK+A2B2C1D1E2F1G4gfF5fedD1E2F1feE2F1G4gfedcba
45751	45753	45723	94.0664	4	1275.33	1274.83	0	5094.27	LMNAPLYLAEWQNITK	n[TMT10plex]LMNAPLYLAEWQNITK[TMT10plex]	2362.31	Amino acid transporter heavy chain SLC3A2	P10852	Slc3a2	259	18	{'b1^1': (343.25482, 343.25384521484375, 47845.0), 'b2^1': (474.29532, 474.29449462890625, 39047.0), 'b3^1': (588.33826, 588.3370971679688, 102795.0), 'b4^1': (659.37537, 659.3744506835938, 165712.0), 'b5^1': (756.4281, 0.0, 0.0), 'b6^1': (869.51215, 869.51171875, 67922.0), 'b7^1': (1032.5756, 1032.5745849609375, 95771.0), 'b8^1': (1145.6595, 1145.657470703125, 91391.0), 'b9^1': (1216.6967, 1216.…	10	{'126.1277': (126.127725, 126.12773132324219, 32102.0), '127.1248': (127.12476, 127.12469482421875, 21238.0), '127.1311': (127.131079, 127.13111114501953, 41626.0), '128.1281': (128.128114, 128.12803649902344, 20904.0), '128.1344': (128.134433, 128.1343231201172, 19592.0), '129.1315': (129.131468, 129.1314239501953, 20630.0), '129.1378': (129.137787, 129.13775634765625, 44882.0), '130.1348': (130…	N5H6F1S1G1	1	1	1	2731.96	A2B2C1D1E2F1G4gfedD1E2F1feE2F1G3gfedcbB5ba	1	0		['E2F1G4gfe', 'E2F1G3gfe', 'E2F1fe']	3	110.327	95.833			1	1	1	WYQ_MusOvary_IGP_F21_20240119	LMNAPLYLAEWQNITK+A2B2C1D1E2F1G4gfedD1E2F1feE2F1G3gfedcbB5ba
45793	45796	45750	94.1496	4	1190.8	1191.04	0	4762.15	LMNAPLYLAEWQNITK	n[TMT10plex]LMNAPLYLAEWQNITK[TMT10plex]	2362.31	Amino acid transporter heavy chain SLC3A2	P10852	Slc3a2	259	18	{'b1^1': (343.25482, 343.2542724609375, 20853.0), 'b2^1': (474.29532, 474.2943115234375, 9984.0), 'b3^1': (588.33826, 588.3375854492188, 28223.0), 'b4^1': (659.37537, 659.3743286132812, 49484.0), 'b5^1': (756.4281, 756.4232177734375, 2031.0), 'b6^1': (869.51215, 869.5100708007812, 27200.0), 'b7^1': (1032.5756, 1032.57568359375, 29376.0), 'b8^1': (1145.6595, 1145.6595458984375, 19185.0), 'b9^1': (…	10	{'126.1277': (126.127725, 126.12775421142578, 15491.0), '127.1248': (127.12476, 127.12491607666016, 13069.0), '127.1311': (127.131079, 127.13111877441406, 19407.0), '128.1281': (128.128114, 128.12818908691406, 16678.0), '128.1344': (128.134433, 128.1343994140625, 16817.0), '129.1315': (129.131468, 129.1316375732422, 11960.0), '129.1378': (129.137787, 129.1378173828125, 17630.0), '130.1348': (130.…	N4H7F1G1	1	0	1	2399.84	A2B2C1D1E2F1G4gfeE2F1fedD1E1eE1edcbB5ba	1	0		['E2F1G4gfe', 'E2F1fe']	2	97.0816	46.907	1		1	1	1	WYQ_MusOvary_IGP_F21_20240119	LMNAPLYLAEWQNITK+A2B2C1D1E2F1G4gfeE2F1fedD1E1eE1edcbB5ba
36906	36909	36872	76.3432	4	1000.71	1000.21	0	3995.77	APLMPWNESSIFHIPR	n[TMT10plex]APLMPWNESSIFHIPR	2123.12	Amino acid transporter heavy chain SLC3A2	P10852	Slc3a2	385	15	{'b1^1': (301.2079, 301.2075500488281, 29251.0), 'b2^1': (398.26062, 398.2607116699219, 2853.0), 'b3^1': (511.3447, 511.3438720703125, 20273.0), 'b4^1': (642.3852, 642.3850708007812, 35185.0), 'b5^1': (739.4379, 0.0, 0.0), 'b6^1': (925.5173, 0.0, 0.0), 'b7^1': (1039.5602, 0.0, 0.0), 'b8^1': (1168.6028, 0.0, 0.0), 'b9^1': (1255.6348, 0.0, 0.0), 'b10^1': (1342.6669, 0.0, 0.0), 'b11^1': (1455.7509, …	10	{'126.1277': (126.127725, 126.12786865234375, 24166.0), '127.1248': (127.12476, 127.12496185302734, 15799.0), '127.1311': (127.131079, 127.13121795654297, 26430.0), '128.1281': (128.128114, 128.1283416748047, 22602.0), '128.1344': (128.134433, 128.134521484375, 20887.0), '129.1315': (129.131468, 129.13177490234375, 15043.0), '129.1378': (129.137787, 129.13790893554688, 29270.0), '130.1348': (130.…	N3H5F1G1	1	0	1	1872.65	A2B2C1D1E2F1fF4fedD1E1edcbB5ba	1	0	Hybrid	['E2F1fF4fe']	1	65.2195	86.9547	1		1	1	1	WYQ_MusOvary_IGP_F21_20240119	APLMPWNESSIFHIPR+A2B2C1D1E2F1fF4fedD1E1edcbB5ba
37224	37227	37184	76.9794	4	963.684	963.444	1	3849.71	APLMPWNESSIFHIPR	n[TMT10plex]APLMPWNESSIFHIPR	2123.12	Amino acid transporter heavy chain SLC3A2	P10852	Slc3a2	385	12	{'b1^1': (301.2079, 301.2076416015625, 29176.0), 'b2^1': (398.26062, 398.2613525390625, 2952.0), 'b3^1': (511.3447, 511.3448791503906, 19788.0), 'b4^1': (642.3852, 642.385009765625, 52874.0), 'b5^1': (739.4379, 0.0, 0.0), 'b6^1': (925.5173, 0.0, 0.0), 'b7^1': (1039.5602, 0.0, 0.0), 'b8^1': (1168.6028, 0.0, 0.0), 'b9^1': (1255.6348, 0.0, 0.0), 'b10^1': (1342.6669, 0.0, 0.0), 'b11^1': (1455.7509, 0…	10	{'126.1277': (126.127725, 126.12791442871094, 20198.0), '127.1248': (127.12476, 127.12506866455078, 12423.0), '127.1311': (127.131079, 127.13121795654297, 25208.0), '128.1281': (128.128114, 128.12840270996094, 17135.0), '128.1344': (128.134433, 128.1345977783203, 17509.0), '129.1315': (129.131468, 129.12901306152344, 1125.0), '129.1378': (129.137787, 129.13790893554688, 21141.0), '130.1348': (130…	N3H5G1	0	0	1	1726.59	A2B2C1D1E2F1fF4fedD1E1edcba	0	0	Hybrid	['E2F1fF4fe']	1	44.1754	166.951			1	1	1	WYQ_MusOvary_IGP_F21_20240119	APLMPWNESSIFHIPR+A2B2C1D1E2F1fF4fedD1E1edcba
14744	14747	14710	32.3675	3	1067.43	1067.09	0	3198.27	NLSEDR	n[TMT10plex]NLSEDR	961.503	Amino acid transporter heavy chain SLC3A2;CWF19-like protein 2	P10852;Q8BG79	Slc3a2;Cwf19l2	263;308	11	{'b1^1': (344.21368, 344.2140808105469, 4796.0), 'b2^1': (457.29776, 457.2978515625, 3761.0), 'b3^1': (544.3298, 0.0, 0.0), 'b4^1': (673.3724, 673.373291015625, 5930.0), 'b5^1': (788.3993, 788.4010009765625, 22793.0), 'b6^1': (944.5004, 944.4996337890625, 6439.0), 'y1^1': (175.11949, 175.11915588378906, 87024.0), 'y2^1': (290.14645, 290.146240234375, 45113.0), 'y3^1': (419.18903, 419.189971923828…	10	{'126.1277': (126.127725, 126.1279525756836, 34179.0), '127.1248': (127.12476, 127.12505340576172, 29293.0), '127.1311': (127.131079, 127.13123321533203, 31733.0), '128.1281': (128.128114, 128.12841796875, 29788.0), '128.1344': (128.134433, 128.1345977783203, 33528.0), '129.1315': (129.131468, 129.13177490234375, 30582.0), '129.1378': (129.137787, 129.13792419433594, 35441.0), '130.1348': (130.13…	N4H5G2	0	0	1	2236.76	A2B2C1D1E2F1G4gfedD1E2F1G4gfedcba	0	0		['E2F1G4gfe', 'E2F1G4gfe']	2	97.7337	623.913			1	1	1	WYQ_MusOvary_IGP_F22_20240119	NLSEDR+A2B2C1D1E2F1G4gfedD1E2F1G4gfedcba
10644	10646	10607	24.6024	3	1008.42	1008.09	1	3021.24	NLSEDR	n[TMT10plex]NLSEDR	961.503	Amino acid transporter heavy chain SLC3A2;CWF19-like protein 2	P10852;Q8BG79	Slc3a2;Cwf19l2	263;308	10	{'b1^1': (344.21368, 344.2130126953125, 3202.0), 'b2^1': (457.29776, 457.29791259765625, 3793.0), 'b3^1': (544.3298, 0.0, 0.0), 'b4^1': (673.3724, 673.3735961914062, 2006.0), 'b5^1': (788.3993, 788.3977661132812, 14705.0), 'b6^1': (944.5004, 944.4921875, 3626.0), 'y1^1': (175.11949, 175.11912536621094, 48366.0), 'y2^1': (290.14645, 290.14599609375, 25725.0), 'y3^1': (419.18903, 0.0, 0.0), 'y4^1':…	10	{'126.1277': (126.127725, 126.1279296875, 16663.0), '127.1248': (127.12476, 127.12496185302734, 24677.0), '127.1311': (127.131079, 127.13114929199219, 17106.0), '128.1281': (128.128114, 128.12840270996094, 14418.0), '128.1344': (128.134433, 128.13458251953125, 22257.0), '129.1315': (129.131468, 129.13169860839844, 18685.0), '129.1378': (129.137787, 129.1378936767578, 22897.0), '130.1348': (130.13…	N4H5F1S1	1	1	0	2059.73	A2B2C1D1E2F1G3gfedD1E2F1fedcbB5ba	1	0		['E2F1G3gfe', 'E2F1fe']	2	78.0941	565.768			1	1	1	WYQ_MusOvary_IGP_F22_20240119	NLSEDR+A2B2C1D1E2F1G3gfedD1E2F1fedcbB5ba
15917	15920	15902	34.5254	3	1111.12	1110.45	0	3328.33	NLSEDR	n[TMT10plex]NLSEDR	961.503	Amino acid transporter heavy chain SLC3A2;CWF19-like protein 2	P10852;Q8BG79	Slc3a2;Cwf19l2	263;308	7	{'b1^1': (344.21368, 344.2132568359375, 4525.0), 'b2^1': (457.29776, 0.0, 0.0), 'b3^1': (544.3298, 0.0, 0.0), 'b4^1': (673.3724, 0.0, 0.0), 'b5^1': (788.3993, 788.4000854492188, 29014.0), 'b6^1': (944.5004, 944.4866943359375, 5516.0), 'y1^1': (175.11949, 175.11920166015625, 90185.0), 'y2^1': (290.14645, 290.14599609375, 46245.0), 'y3^1': (419.18903, 0.0, 0.0), 'y4^1': (506.22107, 506.220977783203…	10	{'126.1277': (126.127725, 126.12797546386719, 51201.0), '127.1248': (127.12476, 127.12508392333984, 37854.0), '127.1311': (127.131079, 127.13129425048828, 46777.0), '128.1281': (128.128114, 128.12843322753906, 44176.0), '128.1344': (128.134433, 128.1346435546875, 50498.0), '129.1315': (129.131468, 129.13182067871094, 30749.0), '129.1378': (129.137787, 129.13796997070312, 50406.0), '130.1348': (13…	N4H5F1S1G1	1	1	1	2366.83	A2B2C1D1E2F1G4gfedD1E2F1G3gfedcbB5ba	1	0		['E2F1G4gfe', 'E2F1G3gfe']	2	42.6144	429.577			1	1	1	WYQ_MusOvary_IGP_F22_20240119	NLSEDR+A2B2C1D1E2F1G4gfedD1E2F1G3gfedcbB5ba
9906	9908	9863	23.1945	3	965.065	964.733	0	2891.18	NLSEDR	n[TMT10plex]NLSEDR	961.503	Amino acid transporter heavy chain SLC3A2;CWF19-like protein 2	P10852;Q8BG79	Slc3a2;Cwf19l2	263;308	7	{'b1^1': (344.21368, 344.2141418457031, 4411.0), 'b2^1': (457.29776, 0.0, 0.0), 'b3^1': (544.3298, 0.0, 0.0), 'b4^1': (673.3724, 0.0, 0.0), 'b5^1': (788.3993, 788.3989868164062, 7325.0), 'b6^1': (944.5004, 0.0, 0.0), 'y1^1': (175.11949, 175.11917114257812, 48758.0), 'y2^1': (290.14645, 290.146240234375, 14717.0), 'y3^1': (419.18903, 0.0, 0.0), 'y4^1': (506.22107, 506.2214050292969, 7580.0), 'y5^1…	10	{'126.1277': (126.127725, 126.1279067993164, 18505.0), '127.1248': (127.12476, 127.12503814697266, 32649.0), '127.1311': (127.131079, 127.13118743896484, 13949.0), '128.1281': (128.128114, 128.12841796875, 21248.0), '128.1344': (128.134433, 128.1345672607422, 23643.0), '129.1315': (129.131468, 129.13174438476562, 27781.0), '129.1378': (129.137787, 129.13790893554688, 18944.0), '130.1348': (130.13…	N4H5G1	0	0	1	1929.67	A2B2C1D1E2F1G4gfedD1E2F1fedcba	0	0		['E2F1G4gfe', 'E2F1fe']	2	39.8424	360.096			1	1	1	WYQ_MusOvary_IGP_F22_20240119	NLSEDR+A2B2C1D1E2F1G4gfedD1E2F1fedcba
15595	15598	15561	33.9349	3	1122.03	1121.79	0	3361.34	NLSEDR	n[TMT10plex]NLSEDR	961.503	Amino acid transporter heavy chain SLC3A2;CWF19-like protein 2	P10852;Q8BG79	Slc3a2;Cwf19l2	263;308	6	{'b1^1': (344.21368, 344.2132873535156, 7596.0), 'b2^1': (457.29776, 0.0, 0.0), 'b3^1': (544.3298, 0.0, 0.0), 'b4^1': (673.3724, 0.0, 0.0), 'b5^1': (788.3993, 0.0, 0.0), 'b6^1': (944.5004, 0.0, 0.0), 'y1^1': (175.11949, 175.11911010742188, 95469.0), 'y2^1': (290.14645, 290.1460266113281, 24687.0), 'y3^1': (419.18903, 0.0, 0.0), 'y4^1': (506.22107, 506.2208557128906, 9487.0), 'y5^1': (619.3051, 61…	10	{'126.1277': (126.127725, 126.12789916992188, 92500.0), '127.1248': (127.12476, 127.1250228881836, 76875.0), '127.1311': (127.131079, 127.13123321533203, 73579.0), '128.1281': (128.128114, 128.12841796875, 68979.0), '128.1344': (128.134433, 128.13458251953125, 94314.0), '129.1315': (129.131468, 129.13177490234375, 83477.0), '129.1378': (129.137787, 129.137939453125, 116116.0), '130.1348': (130.13…	N4H7F1G1	1	0	1	2399.84	A2B2C1D1E2F1G4gfeE2F1fedD1E1eE1edcbB5ba	1	0		['E2F1G4gfe', 'E2F1fe']	2	31.7322	121.957			1	1	1	WYQ_MusOvary_IGP_F22_20240119	NLSEDR+A2B2C1D1E2F1G4gfeE2F1fedD1E1eE1edcbB5ba
46214	46217	46180	94.2155	5	950.434	949.836	0	4745.13	LMNAPLYLAEWQNITK	n[TMT10plex]LMNAPLYLAEWQNITK[TMT10plex]	2362.31	Amino acid transporter heavy chain SLC3A2	P10852	Slc3a2	259	23	{'b1^1': (343.25482, 343.25439453125, 52027.0), 'b2^1': (474.29532, 474.29541015625, 41620.0), 'b3^1': (588.33826, 588.3379516601562, 107748.0), 'b4^1': (659.37537, 659.3751220703125, 212161.0), 'b5^1': (756.4281, 756.4292602539062, 12953.0), 'b6^1': (869.51215, 869.5123291015625, 177672.0), 'b7^1': (1032.5756, 1032.5753173828125, 173627.0), 'b8^1': (1145.6595, 1145.6591796875, 113640.0), 'b9^1':…	10	{'126.1277': (126.127725, 126.12794494628906, 30985.0), '127.1248': (127.12476, 127.12504577636719, 23834.0), '127.1311': (127.131079, 127.13118743896484, 42157.0), '128.1281': (128.128114, 128.1282958984375, 34035.0), '128.1344': (128.134433, 128.13450622558594, 32889.0), '129.1315': (129.131468, 129.1318359375, 18212.0), '129.1378': (129.137787, 129.13790893554688, 32811.0), '130.1348': (130.13…	N4H6S1G1	0	1	1	2382.82	A2B2C1D1E2F1G4gfeE2F1G3gfedD1E1edcba	0	0		['E2F1G4gfe', 'E2F1G3gfe']	2	179.685	67.7238			0.999597	1	1	WYQ_MusOvary_IGP_F23_20240119	LMNAPLYLAEWQNITK+A2B2C1D1E2F1G4gfeE2F1G3gfedD1E1edcba
46168	46171	46123	94.128	3	1358.97	1358.98	1	4072.91	LMNAPLYLAEWQNITK	n[TMT10plex]LMNAPLYLAEWQNITK[TMT10plex]	2362.31	Amino acid transporter heavy chain SLC3A2	P10852	Slc3a2	259	23	{'b1^1': (343.25482, 343.25421142578125, 59482.0), 'b2^1': (474.29532, 474.2947998046875, 46867.0), 'b3^1': (588.33826, 588.337646484375, 110956.0), 'b4^1': (659.37537, 659.374755859375, 161063.0), 'b5^1': (756.4281, 756.4271240234375, 11520.0), 'b6^1': (869.51215, 869.511474609375, 75352.0), 'b7^1': (1032.5756, 1032.5750732421875, 93003.0), 'b8^1': (1145.6595, 1145.6585693359375, 85287.0), 'b9^1…	10	{'126.1277': (126.127725, 126.12779998779297, 37162.0), '127.1248': (127.12476, 127.12501525878906, 19870.0), '127.1311': (127.131079, 127.13113403320312, 45053.0), '128.1281': (128.128114, 128.12823486328125, 33079.0), '128.1344': (128.134433, 128.13446044921875, 37338.0), '129.1315': (129.131468, 129.1316680908203, 21695.0), '129.1378': (129.137787, 129.13784790039062, 40433.0), '130.1348': (13…	N3H4F1G1	1	0	1	1710.6	A2B2C1D1E2F1G4gfF5fedD1dcba	0	0	Complex	['E2F1G4gfF5fe']	1	173.747	401.563			1	1	1	WYQ_MusOvary_IGP_F23_20240119	LMNAPLYLAEWQNITK+A2B2C1D1E2F1G4gfF5fedD1dcba
46195	46198	46152	94.1805	4	1278.58	1279.08	0	5111.29	LMNAPLYLAEWQNITK	n[TMT10plex]LMNAPLYLAEWQNITK[TMT10plex]	2362.31	Amino acid transporter heavy chain SLC3A2	P10852	Slc3a2	259	21	{'b1^1': (343.25482, 343.2544860839844, 72355.0), 'b2^1': (474.29532, 474.294921875, 61693.0), 'b3^1': (588.33826, 588.3377075195312, 137773.0), 'b4^1': (659.37537, 659.3749389648438, 265711.0), 'b5^1': (756.4281, 756.4268798828125, 14150.0), 'b6^1': (869.51215, 869.5115966796875, 126238.0), 'b7^1': (1032.5756, 0.0, 0.0), 'b8^1': (1145.6595, 0.0, 0.0), 'b9^1': (1216.6967, 1216.6956787109375, 9450…	10	{'126.1277': (126.127725, 126.1278076171875, 37646.0), '127.1248': (127.12476, 127.1249771118164, 25341.0), '127.1311': (127.131079, 127.13114929199219, 48707.0), '128.1281': (128.128114, 128.12828063964844, 40270.0), '128.1344': (128.134433, 128.1344451904297, 38012.0), '129.1315': (129.131468, 129.13165283203125, 25957.0), '129.1378': (129.137787, 129.13783264160156, 43114.0), '130.1348': (130.…	N5H5F2G2	1	0	1	2748.98	A2B2C1D1E2F1G4gfF5fedD1E2eE2F1G4gfedcbB5ba	1	0		['E2F1G4gfF5fe', 'E2F1G4gfe', 'E2e']	3	151.431	42.5552	0.999731		1	0.999603	0.999603	WYQ_MusOvary_IGP_F23_20240119	LMNAPLYLAEWQNITK+A2B2C1D1E2F1G4gfF5fedD1E2eE2F1G4gfedcbB5ba
45841	45844	45792	93.5001	4	1183.8	1183.29	0	4729.14	LMNAPLYLAEWQNITK	n[TMT10plex]LM[Oxidation]NAPLYLAEWQNITK[TMT10plex]	2378.31	Amino acid transporter heavy chain SLC3A2	P10852	Slc3a2	259	21	{'b1^1': (343.25482, 343.2547607421875, 27058.0), 'b2^1': (490.29022, 490.2900695800781, 13184.0), 'b3^1': (604.3331, 604.3331909179688, 23018.0), 'b4^1': (675.37024, 675.3703002929688, 73720.0), 'b5^1': (772.42303, 0.0, 0.0), 'b6^1': (885.5071, 885.5071411132812, 50058.0), 'b7^1': (1048.5704, 0.0, 0.0), 'b8^1': (1161.6545, 1161.655029296875, 42027.0), 'b9^1': (1232.6917, 1232.6875, 74401.0), 'b1…	10	{'126.1277': (126.127725, 126.12793731689453, 15048.0), '127.1248': (127.12476, 127.12506103515625, 16881.0), '127.1311': (127.131079, 127.1312484741211, 30557.0), '128.1281': (128.128114, 128.1283416748047, 17456.0), '128.1344': (128.134433, 128.13458251953125, 16641.0), '129.1315': (129.131468, 129.1317138671875, 30209.0), '129.1378': (129.137787, 129.13787841796875, 25422.0), '130.1348': (130.…	N4H5F1S2	1	1	0	2350.83	A2B2C1D1E2F1G3gfedD1E2F1G3gfedcbB5ba	1	0		['E2F1G3gfe', 'E2F1G3gfe']	2	140.331	126.489	1		1	1	1	WYQ_MusOvary_IGP_F23_20240119	LMNAPLYLAEWQNITK+A2B2C1D1E2F1G3gfedD1E2F1G3gfedcbB5ba
43891	43894	43855	89.5963	4	1115.03	1114.77	0	4455.07	LMNAPLYLAEWQNITK	n[TMT10plex]LMNAPLYLAEWQNITK[TMT10plex]	2362.31	Amino acid transporter heavy chain SLC3A2	P10852	Slc3a2	259	16	{'b1^1': (343.25482, 343.2538757324219, 8938.0), 'b2^1': (474.29532, 474.294921875, 3932.0), 'b3^1': (588.33826, 588.337890625, 11645.0), 'b4^1': (659.37537, 659.375, 24157.0), 'b5^1': (756.4281, 0.0, 0.0), 'b6^1': (869.51215, 869.51171875, 16855.0), 'b7^1': (1032.5756, 1032.57568359375, 15372.0), 'b8^1': (1145.6595, 1145.665771484375, 10712.0), 'b9^1': (1216.6967, 1216.6859130859375, 8071.0), 'b…	10	{'126.1277': (126.127725, 126.12786102294922, 9478.0), '127.1248': (127.12476, 127.12503814697266, 7078.0), '127.1311': (127.131079, 127.13121032714844, 13714.0), '128.1281': (128.128114, 128.12826538085938, 9965.0), '128.1344': (128.134433, 128.1344451904297, 10211.0), '129.1315': (129.131468, 129.13172912597656, 6134.0), '129.1378': (129.137787, 129.13784790039062, 10611.0), '130.1348': (130.13…	N4H5F1G1	1	0	1	2092.75	A2B2C1D1E2F1G4gfF5feE2edD1E1edcba	0	0		['E2F1G4gfF5fe', 'E2e']	2	75.3093	46.9528			0.999194	1	1	WYQ_MusOvary_IGP_F23_20240119	LMNAPLYLAEWQNITK+A2B2C1D1E2F1G4gfF5feE2edD1E1edcba
45051	45054	45002	94.0236	4	1187.79	1187.29	0	4745.13	LMNAPLYLAEWQNITK	n[TMT10plex]LMNAPLYLAEWQNITK[TMT10plex]	2362.31	Amino acid transporter heavy chain SLC3A2	P10852	Slc3a2	259	18	{'b1^1': (343.25482, 343.2552795410156, 232545.0), 'b2^1': (474.29532, 474.2962341308594, 197325.0), 'b3^1': (588.33826, 588.3394775390625, 490681.0), 'b4^1': (659.37537, 659.3768920898438, 534226.0), 'b5^1': (756.4281, 756.4298706054688, 59208.0), 'b6^1': (869.51215, 869.5142822265625, 300879.0), 'b7^1': (1032.5756, 0.0, 0.0), 'b8^1': (1145.6595, 0.0, 0.0), 'b9^1': (1216.6967, 0.0, 0.0), 'b10^1'…	10	{'126.1277': (126.127725, 126.12812805175781, 132000.0), '127.1248': (127.12476, 127.12531280517578, 91094.0), '127.1311': (127.131079, 127.13145446777344, 193509.0), '128.1281': (128.128114, 128.12860107421875, 135755.0), '128.1344': (128.134433, 128.13479614257812, 147773.0), '129.1315': (129.131468, 129.1320343017578, 75917.0), '129.1378': (129.137787, 129.13816833496094, 152493.0), '130.1348'…	N4H5F1G2	1	0	1	2382.82	A2B2C1D1E2F1G4gfF5fedD1E2F1G4gfedcba	0	0		['E2F1G4gfF5fe', 'E2F1G4gfe']	2	119.195	52.3519			1	1	1	WYQ_MusOvary_IGP_F2_20240116	LMNAPLYLAEWQNITK+A2B2C1D1E2F1G4gfF5fedD1E2F1G4gfedcba
35666	35669	35635	71.3909	3	1277.57	1277.24	2	3830.74	PVSLNMTVK	n[TMT10plex]PVSLNMTVK[TMT10plex]	1445.87	Amino acid transporter heavy chain SLC3A2	P10852	Slc3a2	399	14	{'b1^1': (327.2235, 0.0, 0.0), 'b2^1': (426.29193, 426.2920837402344, 56905.0), 'b3^1': (513.324, 513.3238525390625, 47058.0), 'b4^1': (626.408, 626.40771484375, 35772.0), 'b5^1': (740.4509, 740.4523315429688, 12971.0), 'b6^1': (871.49146, 871.4960327148438, 19831.0), 'b7^1': (972.5391, 972.5379028320312, 16636.0), 'b8^1': (1071.6075, 1071.6112060546875, 38911.0), 'b9^1': (1428.8655, 1428.8574218…	10	{'126.1277': (126.127725, 126.12796020507812, 50179.0), '127.1248': (127.12476, 127.12522888183594, 20862.0), '127.1311': (127.131079, 127.13129425048828, 70335.0), '128.1281': (128.128114, 128.12838745117188, 42099.0), '128.1344': (128.134433, 128.1345977783203, 48566.0), '129.1315': (129.131468, 129.13177490234375, 29839.0), '129.1378': (129.137787, 129.13795471191406, 52148.0), '130.1348': (13…	N4H5F3G1	1	0	1	2384.87	A2B2C1D1E2F1G4gfF5fedD1E2F1fF5fedcbB5ba	1	0		['E2F1G4gfF5fe', 'E2F1fF5fe']	2	116.16	169.008			1	1	1	WYQ_MusOvary_IGP_F3_20240116	PVSLNMTVK+A2B2C1D1E2F1G4gfF5fedD1E2F1fF5fedcbB5ba
34903	34906	34859	70.0155	4	962.938	962.429	0	3845.7	PVSLNMTVK	n[TMT10plex]PVSLNMTVK[TMT10plex]	1445.87	Amino acid transporter heavy chain SLC3A2	P10852	Slc3a2	399	13	{'b1^1': (327.2235, 0.0, 0.0), 'b2^1': (426.29193, 426.2919006347656, 59379.0), 'b3^1': (513.324, 513.3239135742188, 43302.0), 'b4^1': (626.408, 626.4078979492188, 38347.0), 'b5^1': (740.4509, 740.4468383789062, 15001.0), 'b6^1': (871.49146, 871.4906005859375, 20639.0), 'b7^1': (972.5391, 972.5372924804688, 10160.0), 'b8^1': (1071.6075, 1071.6092529296875, 32769.0), 'b9^1': (1428.8655, 1428.86096…	10	{'126.1277': (126.127725, 126.12789916992188, 43088.0), '127.1248': (127.12476, 127.12516784667969, 17270.0), '127.1311': (127.131079, 127.1312255859375, 63493.0), '128.1281': (128.128114, 128.12831115722656, 38686.0), '128.1344': (128.134433, 128.13453674316406, 37671.0), '129.1315': (129.131468, 129.13185119628906, 19191.0), '129.1378': (129.137787, 129.13792419433594, 48099.0), '130.1348': (13…	N4H7F1G1	1	0	1	2399.84	A2B2C1D1E2F1G4gfeE2F1fedD1E1eE1edcbB5ba	1	0		['E2F1G4gfe', 'E2F1fe']	2	100.363	144.596			1	1	1	WYQ_MusOvary_IGP_F3_20240116	PVSLNMTVK+A2B2C1D1E2F1G4gfeE2F1fedD1E1eE1edcbB5ba
9234	9237	9203	23.365	3	1000.08	999.742	0	2996.21	NLSEDR	n[TMT10plex]NLSEDR	961.503	Amino acid transporter heavy chain SLC3A2;CWF19-like protein 2	P10852;Q8BG79	Slc3a2;Cwf19l2	263;308	10	{'b1^1': (344.21368, 344.2132568359375, 4131.0), 'b2^1': (457.29776, 457.29815673828125, 3527.0), 'b3^1': (544.3298, 0.0, 0.0), 'b4^1': (673.3724, 673.372802734375, 3739.0), 'b5^1': (788.3993, 788.4010620117188, 21061.0), 'b6^1': (944.5004, 0.0, 0.0), 'y1^1': (175.11949, 175.1191864013672, 93013.0), 'y2^1': (290.14645, 290.1463317871094, 58312.0), 'y3^1': (419.18903, 419.1890869140625, 3887.0), '…	10	{'126.1277': (126.127725, 126.12797546386719, 16012.0), '127.1248': (127.12476, 127.1250228881836, 28572.0), '127.1311': (127.131079, 127.13117218017578, 14385.0), '128.1281': (128.128114, 128.1284637451172, 16191.0), '128.1344': (128.134433, 128.1345977783203, 21649.0), '129.1315': (129.131468, 129.1317596435547, 23192.0), '129.1378': (129.137787, 129.13796997070312, 23984.0), '130.1348': (130.1…	N3H6F1G1	1	0	1	2034.7	A2B2C1D1E2F1G4gfedD1E1eE1edcbB5ba	1	0	Hybrid	['E2F1G4gfe']	1	81.6477	359.843			1	1	1	WYQ_MusOvary_IGP_F3_20240116	NLSEDR+A2B2C1D1E2F1G4gfedD1E1eE1edcbB5ba
9095	9097	9068	23.0944	3	1067.77	1067.43	0	3199.29	NLSEDR	n[TMT10plex]NLSEDR	961.503	Amino acid transporter heavy chain SLC3A2;CWF19-like protein 2	P10852;Q8BG79	Slc3a2;Cwf19l2	263;308	10	{'b1^1': (344.21368, 344.21380615234375, 2245.0), 'b2^1': (457.29776, 457.29815673828125, 1704.0), 'b3^1': (544.3298, 0.0, 0.0), 'b4^1': (673.3724, 0.0, 0.0), 'b5^1': (788.3993, 788.40087890625, 18912.0), 'b6^1': (944.5004, 944.4972534179688, 4931.0), 'y1^1': (175.11949, 175.1191864013672, 45688.0), 'y2^1': (290.14645, 290.1462707519531, 24582.0), 'y3^1': (419.18903, 419.1894226074219, 3138.0), '…	10	{'126.1277': (126.127725, 126.12797546386719, 8948.0), '127.1248': (127.12476, 127.12507629394531, 11087.0), '127.1311': (127.131079, 127.13130187988281, 11041.0), '128.1281': (128.128114, 128.12835693359375, 8474.0), '128.1344': (128.134433, 128.13458251953125, 9433.0), '129.1315': (129.131468, 129.13172912597656, 10800.0), '129.1378': (129.137787, 129.13800048828125, 9861.0), '130.1348': (130.1…	N4H6F1G1	1	0	1	2237.78	A2B2C1D1E2F1G4gfeE2F1fedD1E1edcbB5ba	1	0		['E2F1G4gfe', 'E2F1fe']	2	78.0821	442.189			1	1	1	WYQ_MusOvary_IGP_F3_20240116	NLSEDR+A2B2C1D1E2F1G4gfeE2F1fedD1E1edcbB5ba
48717	48720	48684	95.4833	4	1355.86	1355.35	0	5417.36	LMNAPLYLAEWQNITK	n[TMT10plex]LM[Oxidation]NAPLYLAEWQNITK[TMT10plex]	2378.31	Amino acid transporter heavy chain SLC3A2	P10852	Slc3a2	259	10	{'b1^1': (343.25482, 343.25433349609375, 10972.0), 'b2^1': (490.29022, 490.289306640625, 2851.0), 'b3^1': (604.3331, 604.3323364257812, 8762.0), 'b4^1': (675.37024, 675.3697509765625, 25462.0), 'b5^1': (772.42303, 0.0, 0.0), 'b6^1': (885.5071, 885.5064086914062, 7795.0), 'b7^1': (1048.5704, 1048.5693359375, 17906.0), 'b8^1': (1161.6545, 1161.653564453125, 23323.0), 'b9^1': (1232.6917, 0.0, 0.0), …	10	{'126.1277': (126.127725, 126.12783813476562, 14244.0), '127.1248': (127.12476, 127.12477111816406, 6157.0), '127.1311': (127.131079, 127.13113403320312, 17994.0), '128.1281': (128.128114, 128.12826538085938, 10101.0), '128.1344': (128.134433, 128.13441467285156, 8690.0), '129.1315': (129.131468, 129.13145446777344, 8276.0), '129.1378': (129.137787, 129.13792419433594, 17295.0), '130.1348': (130.…	N5H6F1S1G2	1	1	1	3039.05	A2B2C1D1E2F1G4gfF5fedD1E2F1G3gfeE2F1G4gfedcba	0	0		['E2F1G4gfF5fe', 'E2F1G4gfe', 'E2F1G3gfe']	3	31.806	34.5305			1	1	1	WYQ_MusOvary_IGP_F3_20240116	LMNAPLYLAEWQNITK+A2B2C1D1E2F1G4gfF5fedD1E2F1G3gfeE2F1G4gfedcba
35176	35179	35143	70.5111	4	953.782	953.932	0	3812.69	PVSLNMTVK	n[TMT10plex]PVSLNMTVK[TMT10plex]	1445.87	Amino acid transporter heavy chain SLC3A2	P10852	Slc3a2	399	7	{'b1^1': (327.2235, 0.0, 0.0), 'b2^1': (426.29193, 426.2918701171875, 25083.0), 'b3^1': (513.324, 513.32421875, 16162.0), 'b4^1': (626.408, 626.4085693359375, 15936.0), 'b5^1': (740.4509, 0.0, 0.0), 'b6^1': (871.49146, 0.0, 0.0), 'b7^1': (972.5391, 0.0, 0.0), 'b8^1': (1071.6075, 0.0, 0.0), 'b9^1': (1428.8655, 0.0, 0.0), 'y1^1': (376.27628, 376.2758483886719, 293090.0), 'y2^1': (475.3447, 0.0, 0.0…	10	{'126.1277': (126.127725, 126.1278305053711, 135016.0), '127.1248': (127.12476, 127.12528228759766, 37606.0), '127.1311': (127.131079, 127.13117980957031, 197021.0), '128.1281': (128.128114, 128.12831115722656, 101848.0), '128.1344': (128.134433, 128.13446044921875, 73333.0), '129.1315': (129.131468, 129.13174438476562, 50013.0), '129.1378': (129.137787, 129.13787841796875, 118838.0), '130.1348':…	N4H5F1S1G1	1	1	1	2366.83	A2B2C1D1E2F1fF4fedD1E2F1G3gfedcbB5ba	1	0		['E2F1fF4fe', 'E2F1G3gfe']	2	30.1176	50.6753	1		1	1	1	WYQ_MusOvary_IGP_F3_20240116	PVSLNMTVK+A2B2C1D1E2F1fF4fedD1E2F1G3gfedcbB5ba
25241	25244	25210	53.5025	4	1298.56	1297.81	1	5188.23	NQKDEINETDLK	n[TMT10plex]NQK[TMT10plex]DEINETDLK[TMT10plex]	2133.19	Amino acid transporter heavy chain SLC3A2	P10852	Slc3a2	166	18	{'b1^1': (344.21368, 344.213623046875, 67716.0), 'b2^1': (472.27225, 472.272705078125, 42380.0), 'b3^1': (829.53015, 829.529296875, 140167.0), 'b4^1': (944.5571, 944.557373046875, 666099.0), 'b5^1': (1073.5997, 0.0, 0.0), 'b6^1': (1186.6837, 1186.68359375, 233497.0), 'b7^1': (1300.7267, 1300.7265625, 73187.0), 'b8^1': (1429.7693, 1429.7725830078125, 24666.0), 'b9^1': (1530.8169, 0.0, 0.0), 'b10^1…	10	{'126.1277': (126.127725, 126.12794494628906, 220782.0), '127.1248': (127.12476, 127.12529754638672, 71057.0), '127.1311': (127.131079, 127.13127899169922, 339128.0), '128.1281': (128.128114, 128.12838745117188, 216578.0), '128.1344': (128.134433, 128.13455200195312, 142070.0), '129.1315': (129.131468, 129.1319122314453, 88406.0), '129.1378': (129.137787, 129.13800048828125, 293317.0), '130.1348'…	N5H6F1G3	1	0	1	3055.04	A2B2C1D1E2F1G4gfedD1E2F1G4gfeE2F1G4gfedcbB5ba	1	0		['E2F1G4gfe', 'E2F1G4gfe', 'E2F1G4gfe']	3	157.579	354.144			1	1	1	WYQ_MusOvary_IGP_F4_20240116	NQKDEINETDLK+A2B2C1D1E2F1G4gfedD1E2F1G4gfeE2F1G4gfedcbB5ba
8143	8146	8128	24.4496	3	946.067	945.723	1	2834.15	NLSEDR	n[TMT10plex]NLSEDR	961.503	Amino acid transporter heavy chain SLC3A2;CWF19-like protein 2	P10852;Q8BG79	Slc3a2;Cwf19l2	263;308	11	{'b1^1': (344.21368, 344.213134765625, 6798.0), 'b2^1': (457.29776, 457.296630859375, 1859.0), 'b3^1': (544.3298, 0.0, 0.0), 'b4^1': (673.3724, 673.3729248046875, 3806.0), 'b5^1': (788.3993, 788.3994140625, 27007.0), 'b6^1': (944.5004, 944.4942016601562, 3731.0), 'y1^1': (175.11949, 175.11903381347656, 84461.0), 'y2^1': (290.14645, 290.14593505859375, 46176.0), 'y3^1': (419.18903, 419.18811035156…	10	{'126.1277': (126.127725, 126.12785339355469, 17912.0), '127.1248': (127.12476, 127.12493133544922, 20179.0), '127.1311': (127.131079, 127.13114929199219, 21933.0), '128.1281': (128.128114, 128.1283416748047, 18749.0), '128.1344': (128.134433, 128.13453674316406, 22173.0), '129.1315': (129.131468, 129.1316680908203, 17000.0), '129.1378': (129.137787, 129.13784790039062, 19998.0), '130.1348': (130…	N3H5F1G1	1	0	1	1872.65	A2B2C1D1E2F1G4gfedD1E1edcbB5ba	1	0	Hybrid	['E2F1G4gfe']	1	96.4508	273.202			1	1	1	WYQ_MusOvary_IGP_F5_20240116	NLSEDR+A2B2C1D1E2F1G4gfedD1E1edcbB5ba
7689	7692	7654	23.3687	3	1013.12	1013.41	1	3038.25	NLSEDR	n[TMT10plex]NLSEDR	961.503	Amino acid transporter heavy chain SLC3A2;CWF19-like protein 2	P10852;Q8BG79	Slc3a2;Cwf19l2	263;308	9	{'b1^1': (344.21368, 344.21319580078125, 5341.0), 'b2^1': (457.29776, 0.0, 0.0), 'b3^1': (544.3298, 0.0, 0.0), 'b4^1': (673.3724, 0.0, 0.0), 'b5^1': (788.3993, 788.4046020507812, 10917.0), 'b6^1': (944.5004, 944.4841918945312, 1627.0), 'y1^1': (175.11949, 175.11907958984375, 15033.0), 'y2^1': (290.14645, 290.1454772949219, 6139.0), 'y3^1': (419.18903, 419.1882629394531, 2112.0), 'y4^1': (506.2210…	10	{'126.1277': (126.127725, 126.12786865234375, 21202.0), '127.1248': (127.12476, 127.12499237060547, 13653.0), '127.1311': (127.131079, 127.13119506835938, 22555.0), '128.1281': (128.128114, 128.12831115722656, 22729.0), '128.1344': (128.134433, 128.134521484375, 17175.0), '129.1315': (129.131468, 129.13172912597656, 12377.0), '129.1378': (129.137787, 129.13787841796875, 25773.0), '130.1348': (130…	N4H6F2	1	0	0	2076.75	A2B2C1D1E2F1fF5feE2F1fedD1E1edcbB5ba	1	0		['E2F1fF5fe', 'E2F1fe']	2	59.3145	160.627			1	1	1	WYQ_MusOvary_IGP_F5_20240116	NLSEDR+A2B2C1D1E2F1fF5feE2F1fedD1E1edcbB5ba
7519	7522	7483	22.9834	2	1426.58	1426.08	0	2850.15	NLSEDR	n[TMT10plex]NLSEDR	961.503	Amino acid transporter heavy chain SLC3A2;CWF19-like protein 2	P10852;Q8BG79	Slc3a2;Cwf19l2	263;308	7	{'b1^1': (344.21368, 344.21337890625, 1836.0), 'b2^1': (457.29776, 0.0, 0.0), 'b3^1': (544.3298, 0.0, 0.0), 'b4^1': (673.3724, 0.0, 0.0), 'b5^1': (788.3993, 788.3971557617188, 6912.0), 'b6^1': (944.5004, 0.0, 0.0), 'y1^1': (175.11949, 175.11892700195312, 15520.0), 'y2^1': (290.14645, 290.14581298828125, 8452.0), 'y3^1': (419.18903, 0.0, 0.0), 'y4^1': (506.22107, 506.22003173828125, 3684.0), 'y5^1…	10	{'126.1277': (126.127725, 126.12773895263672, 3186.0), '127.1248': (127.12476, 127.12476348876953, 3583.0), '127.1311': (127.131079, 127.13105010986328, 4981.0), '128.1281': (128.128114, 128.12815856933594, 4301.0), '128.1344': (128.134433, 128.1344451904297, 3929.0), '129.1315': (129.131468, 129.13148498535156, 3286.0), '129.1378': (129.137787, 129.13768005371094, 4572.0), '130.1348': (130.13482…	N3H6G1	0	0	1	1888.65	A2B2C1D1E2F1G4gfedD1E1eE1edcba	0	0	Hybrid	['E2F1G4gfe']	1	37.4764	713.335			1	1	1	WYQ_MusOvary_IGP_F5_20240116	NLSEDR+A2B2C1D1E2F1G4gfedD1E1eE1edcba
32288	32291	32257	67.5758	3	1168.47	1168.54	1	3501.59	APLMPWNESSIFHIPR	n[TMT10plex]APLMPWNESSIFHIPR	2123.12	Amino acid transporter heavy chain SLC3A2	P10852	Slc3a2	385	17	{'b1^1': (301.2079, 301.20770263671875, 43465.0), 'b2^1': (398.26062, 398.2599792480469, 7139.0), 'b3^1': (511.3447, 511.34478759765625, 45008.0), 'b4^1': (642.3852, 642.3855590820312, 56407.0), 'b5^1': (739.4379, 0.0, 0.0), 'b6^1': (925.5173, 925.5158081054688, 5538.0), 'b7^1': (1039.5602, 0.0, 0.0), 'b8^1': (1168.6028, 0.0, 0.0), 'b9^1': (1255.6348, 0.0, 0.0), 'b10^1': (1342.6669, 0.0, 0.0), 'b…	10	{'126.1277': (126.127725, 126.12801361083984, 18347.0), '127.1248': (127.12476, 127.12504577636719, 31845.0), '127.1311': (127.131079, 127.13124084472656, 19644.0), '128.1281': (128.128114, 128.1284637451172, 22640.0), '128.1344': (128.134433, 128.13465881347656, 28966.0), '129.1315': (129.131468, 129.13177490234375, 27317.0), '129.1378': (129.137787, 129.13796997070312, 26604.0), '130.1348': (13…	N2H6	0	0	0	1378.48	A2B2C1D1E1edD1E1eE1edcba	0	0	High mannose	[]	0	87.1044	484.832			1			WYQ_MusOvary_IGP_F6_20240116	APLMPWNESSIFHIPR+A2B2C1D1E1edD1E1eE1edcba
32136	32139	32092	67.2788	3	1222.89	1222.89	0	3663.65	APLMPWNESSIFHIPR	n[TMT10plex]APLMPWNESSIFHIPR	2123.12	Amino acid transporter heavy chain SLC3A2	P10852	Slc3a2	385	13	{'b1^1': (301.2079, 301.20758056640625, 43284.0), 'b2^1': (398.26062, 398.26068115234375, 6778.0), 'b3^1': (511.3447, 511.34466552734375, 40014.0), 'b4^1': (642.3852, 642.3855590820312, 72335.0), 'b5^1': (739.4379, 0.0, 0.0), 'b6^1': (925.5173, 0.0, 0.0), 'b7^1': (1039.5602, 0.0, 0.0), 'b8^1': (1168.6028, 0.0, 0.0), 'b9^1': (1255.6348, 0.0, 0.0), 'b10^1': (1342.6669, 0.0, 0.0), 'b11^1': (1455.750…	10	{'126.1277': (126.127725, 126.12792205810547, 47182.0), '127.1248': (127.12476, 127.1251220703125, 31807.0), '127.1311': (127.131079, 127.13128662109375, 73952.0), '128.1281': (128.128114, 128.12838745117188, 51767.0), '128.1344': (128.134433, 128.1345672607422, 45750.0), '129.1315': (129.131468, 129.13182067871094, 38767.0), '129.1378': (129.137787, 129.1379852294922, 51255.0), '130.1348': (130.…	N2H7	0	0	0	1540.53	A2B2C1D1E1edD1E1eE1F1fedcba	0	0	High mannose	[]	0	54.3263	642.924			1			WYQ_MusOvary_IGP_F6_20240116	APLMPWNESSIFHIPR+A2B2C1D1E1edD1E1eE1F1fedcba
10398	10401	10365	23.8977	3	897.375	897.04	0	2688.1	NLSEDR	n[TMT10plex]NLSEDR	961.503	Amino acid transporter heavy chain SLC3A2;CWF19-like protein 2	P10852;Q8BG79	Slc3a2;Cwf19l2	263;308	11	{'b1^1': (344.21368, 344.2143249511719, 3645.0), 'b2^1': (457.29776, 0.0, 0.0), 'b3^1': (544.3298, 544.3304443359375, 2407.0), 'b4^1': (673.3724, 673.3727416992188, 3375.0), 'b5^1': (788.3993, 788.4010009765625, 19642.0), 'b6^1': (944.5004, 944.4990234375, 2818.0), 'y1^1': (175.11949, 175.11923217773438, 71330.0), 'y2^1': (290.14645, 290.1463928222656, 37986.0), 'y3^1': (419.18903, 419.1895751953…	10	{'126.1277': (126.127725, 126.12800598144531, 16715.0), '127.1248': (127.12476, 127.12510681152344, 17731.0), '127.1311': (127.131079, 127.13133239746094, 14443.0), '128.1281': (128.128114, 128.12855529785156, 14633.0), '128.1344': (128.134433, 128.13470458984375, 19770.0), '129.1315': (129.131468, 129.13186645507812, 18767.0), '129.1378': (129.137787, 129.13807678222656, 18550.0), '130.1348': (1…	N3H5G1	0	0	1	1726.59	A2B2C1D1E2F1G4gfedD1E1edcba	0	0	Hybrid	['E2F1G4gfe']	1	93.8803	310.981			1	1	1	WYQ_MusOvary_IGP_F7_20240116	NLSEDR+A2B2C1D1E2F1G4gfedD1E1edcba
10620	10623	10575	24.3348	3	959.736	959.401	0	2875.18	NLSEDR	n[TMT10plex]NLSEDR	961.503	Amino acid transporter heavy chain SLC3A2;CWF19-like protein 2	P10852;Q8BG79	Slc3a2;Cwf19l2	263;308	9	{'b1^1': (344.21368, 344.2135009765625, 2823.0), 'b2^1': (457.29776, 0.0, 0.0), 'b3^1': (544.3298, 544.3319091796875, 1564.0), 'b4^1': (673.3724, 0.0, 0.0), 'b5^1': (788.3993, 788.400146484375, 16499.0), 'b6^1': (944.5004, 944.4937133789062, 3256.0), 'y1^1': (175.11949, 175.11923217773438, 37229.0), 'y2^1': (290.14645, 290.1463317871094, 17234.0), 'y3^1': (419.18903, 0.0, 0.0), 'y4^1': (506.22107…	10	{'126.1277': (126.127725, 126.12796783447266, 10704.0), '127.1248': (127.12476, 127.12518310546875, 12727.0), '127.1311': (127.131079, 127.12876892089844, 1193.0), '128.1281': (128.128114, 128.12596130371094, 992.0), '128.1344': (128.134433, 128.1345977783203, 14113.0), '129.1315': (129.131468, 129.1318359375, 13472.0), '129.1378': (129.137787, 129.13804626464844, 14885.0), '130.1348': (130.13482…	N4H5S1	0	1	0	1913.68	A2B2C1D1E2F1G3gfedD1E2F1fedcba	0	0		['E2F1G3gfe', 'E2F1fe']	2	62.4494	503.813			1	1	1	WYQ_MusOvary_IGP_F7_20240116	NLSEDR+A2B2C1D1E2F1G3gfedD1E2F1fedcba
34014	34017	33975	67.5386	3	1114.53	1114.19	0	3339.54	APLMPWNESSIFHIPR	n[TMT10plex]APLMPWNESSIFHIPR	2123.12	Amino acid transporter heavy chain SLC3A2	P10852	Slc3a2	385	22	{'b1^1': (301.2079, 301.20751953125, 349309.0), 'b2^1': (398.26062, 398.2601318359375, 40446.0), 'b3^1': (511.3447, 511.34423828125, 310304.0), 'b4^1': (642.3852, 642.3848876953125, 529822.0), 'b5^1': (739.4379, 739.4368286132812, 6710.0), 'b6^1': (925.5173, 925.5182495117188, 33505.0), 'b7^1': (1039.5602, 1039.5595703125, 26907.0), 'b8^1': (1168.6028, 0.0, 0.0), 'b9^1': (1255.6348, 0.0, 0.0), 'b…	10	{'126.1277': (126.127725, 126.1279067993164, 86199.0), '127.1248': (127.12476, 127.1250228881836, 77533.0), '127.1311': (127.131079, 127.13121795654297, 104082.0), '128.1281': (128.128114, 128.1283416748047, 77962.0), '128.1344': (128.134433, 128.134521484375, 77186.0), '129.1315': (129.131468, 129.1317138671875, 88968.0), '129.1378': (129.137787, 129.13792419433594, 96005.0), '130.1348': (130.13…	N2H5	0	0	0	1216.42	A2B2C1D1dD1E1eE1edcba	0	0	High mannose	[]	0	170.397	812.391			1			WYQ_MusOvary_IGP_F8_20240116	APLMPWNESSIFHIPR+A2B2C1D1dD1E1eE1edcba
45280	45283	45252	88.9527	4	1115.53	1114.77	0	4455.07	LMNAPLYLAEWQNITK	n[TMT10plex]LMNAPLYLAEWQNITK[TMT10plex]	2362.31	Amino acid transporter heavy chain SLC3A2	P10852	Slc3a2	259	23	{'b1^1': (343.25482, 343.2548828125, 111019.0), 'b2^1': (474.29532, 474.2955322265625, 81451.0), 'b3^1': (588.33826, 588.338134765625, 214506.0), 'b4^1': (659.37537, 659.3759155273438, 382527.0), 'b5^1': (756.4281, 756.4283447265625, 21900.0), 'b6^1': (869.51215, 869.5128784179688, 241853.0), 'b7^1': (1032.5756, 1032.5775146484375, 275098.0), 'b8^1': (1145.6595, 1145.661376953125, 190260.0), 'b9^…	10	{'126.1277': (126.127725, 126.12802124023438, 52616.0), '127.1248': (127.12476, 127.12513732910156, 34674.0), '127.1311': (127.131079, 127.13134002685547, 78531.0), '128.1281': (128.128114, 128.12843322753906, 49120.0), '128.1344': (128.134433, 128.13465881347656, 55317.0), '129.1315': (129.131468, 129.13185119628906, 37378.0), '129.1378': (129.137787, 129.1380615234375, 58351.0), '130.1348': (13…	N4H5F1G1	1	0	1	2092.75	A2B2C1D1E2F1fF4feE2edD1E1edcbB5ba	1	0		['E2F1fF4fe', 'E2e']	2	190.017	96.4725	1		0.999517	1	1	WYQ_MusOvary_IGP_F8_20240116	LMNAPLYLAEWQNITK+A2B2C1D1E2F1fF4feE2edD1E1edcbB5ba
45340	45343	45307	89.0704	4	1106.77	1106.28	0	4422.05	LMNAPLYLAEWQNITK	n[TMT10plex]LMNAPLYLAEWQNITK[TMT10plex]	2362.31	Amino acid transporter heavy chain SLC3A2	P10852	Slc3a2	259	24	{'b1^1': (343.25482, 343.2546691894531, 45011.0), 'b2^1': (474.29532, 474.2955017089844, 40252.0), 'b3^1': (588.33826, 588.3383178710938, 90912.0), 'b4^1': (659.37537, 659.37548828125, 174466.0), 'b5^1': (756.4281, 756.4283447265625, 13866.0), 'b6^1': (869.51215, 869.5122680664062, 94204.0), 'b7^1': (1032.5756, 1032.5760498046875, 115388.0), 'b8^1': (1145.6595, 1145.66015625, 91599.0), 'b9^1': (1…	10	{'126.1277': (126.127725, 126.1279296875, 15537.0), '127.1248': (127.12476, 127.12511444091797, 12134.0), '127.1311': (127.131079, 127.1312255859375, 28692.0), '128.1281': (128.128114, 128.12840270996094, 15932.0), '128.1344': (128.134433, 128.1345977783203, 15528.0), '129.1315': (129.131468, 129.13174438476562, 27760.0), '129.1378': (129.137787, 129.13792419433594, 26598.0), '130.1348': (130.134…	N4H5F1S1	1	1	0	2059.73	A2B2C1D1E2F1G3gfedD1E2F1fedcbB5ba	1	0		['E2F1G3gfe', 'E2F1fe']	2	189.694	138.137	1		1	1	1	WYQ_MusOvary_IGP_F8_20240116	LMNAPLYLAEWQNITK+A2B2C1D1E2F1G3gfedD1E2F1fedcbB5ba
45242	45245	45205	88.8763	4	1116.03	1114.77	0	4455.07	LMNAPLYLAEWQNITK	n[TMT10plex]LMNAPLYLAEWQNITK[TMT10plex]	2362.31	Amino acid transporter heavy chain SLC3A2	P10852	Slc3a2	259	21	{'b1^1': (343.25482, 343.2547912597656, 183444.0), 'b2^1': (474.29532, 474.2955627441406, 125407.0), 'b3^1': (588.33826, 588.338134765625, 320876.0), 'b4^1': (659.37537, 659.3757934570312, 427434.0), 'b5^1': (756.4281, 756.4288940429688, 39997.0), 'b6^1': (869.51215, 869.5126342773438, 259004.0), 'b7^1': (1032.5756, 1032.576904296875, 300151.0), 'b8^1': (1145.6595, 1145.661376953125, 169061.0), '…	10	{'126.1277': (126.127725, 126.12794494628906, 99561.0), '127.1248': (127.12476, 127.12511444091797, 69385.0), '127.1311': (127.131079, 127.13126373291016, 139643.0), '128.1281': (128.128114, 128.12841796875, 94781.0), '128.1344': (128.134433, 128.1345977783203, 118609.0), '129.1315': (129.131468, 129.1318359375, 67410.0), '129.1378': (129.137787, 129.13796997070312, 115570.0), '130.1348': (130.13…	N4H5F1G1	1	0	1	2092.75	A2B2C1D1E2F1fF4fedD1E2F1fedcbB5ba	1	0		['E2F1fF4fe', 'E2F1fe']	2	160.133	102.108	1		1	1	1	WYQ_MusOvary_IGP_F8_20240116	LMNAPLYLAEWQNITK+A2B2C1D1E2F1fF4fedD1E2F1fedcbB5ba
45650	45653	45616	89.6831	4	1107.27	1106.52	0	4422.05	LMNAPLYLAEWQNITK	n[TMT10plex]LMNAPLYLAEWQNITK[TMT10plex]	2362.31	Amino acid transporter heavy chain SLC3A2	P10852	Slc3a2	259	21	{'b1^1': (343.25482, 343.254638671875, 42005.0), 'b2^1': (474.29532, 474.2953186035156, 29965.0), 'b3^1': (588.33826, 588.3381958007812, 77345.0), 'b4^1': (659.37537, 659.3756103515625, 160487.0), 'b5^1': (756.4281, 756.4265747070312, 6679.0), 'b6^1': (869.51215, 869.5125122070312, 85866.0), 'b7^1': (1032.5756, 1032.5765380859375, 90469.0), 'b8^1': (1145.6595, 1145.659912109375, 75550.0), 'b9^1':…	10	{'126.1277': (126.127725, 126.12792205810547, 25975.0), '127.1248': (127.12476, 127.12505340576172, 17737.0), '127.1311': (127.131079, 127.13127899169922, 27680.0), '128.1281': (128.128114, 128.12840270996094, 20955.0), '128.1344': (128.134433, 128.1345977783203, 20563.0), '129.1315': (129.131468, 129.13177490234375, 18238.0), '129.1378': (129.137787, 129.13795471191406, 25414.0), '130.1348': (13…	N4H5F1S1	1	1	0	2059.73	A2B2C1D1E2F1G3gfF5fedD1E2F1fedcba	0	0		['E2F1G3gfF5fe', 'E2F1fe']	2	146	94.5369			1	0.999488	0.999488	WYQ_MusOvary_IGP_F8_20240116	LMNAPLYLAEWQNITK+A2B2C1D1E2F1G3gfF5fedD1E2F1fedcba
45301	45304	45252	88.9931	4	1151.54	1151.03	0	4600.1	LMNAPLYLAEWQNITK	n[TMT10plex]LMNAPLYLAEWQNITK[TMT10plex]	2362.31	Amino acid transporter heavy chain SLC3A2	P10852	Slc3a2	259	20	{'b1^1': (343.25482, 343.25439453125, 21169.0), 'b2^1': (474.29532, 474.2955322265625, 13572.0), 'b3^1': (588.33826, 588.3380737304688, 28187.0), 'b4^1': (659.37537, 659.375244140625, 57984.0), 'b5^1': (756.4281, 756.4266967773438, 2996.0), 'b6^1': (869.51215, 869.51123046875, 33105.0), 'b7^1': (1032.5756, 1032.575439453125, 41097.0), 'b8^1': (1145.6595, 1145.658447265625, 30472.0), 'b9^1': (1216…	10	{'126.1277': (126.127725, 126.1279067993164, 12331.0), '127.1248': (127.12476, 127.12505340576172, 9832.0), '127.1311': (127.131079, 127.13124084472656, 19042.0), '128.1281': (128.128114, 128.12828063964844, 14190.0), '128.1344': (128.134433, 128.13450622558594, 9591.0), '129.1315': (129.131468, 129.13180541992188, 8092.0), '129.1378': (129.137787, 129.13792419433594, 14255.0), '130.1348': (130.1…	N4H6F1G1	1	0	1	2237.78	A2B2C1D1E2F1G4gfeE2F1fedD1E1edcbB5ba	1	0		['E2F1G4gfe', 'E2F1fe']	2	122.552	87.8243	1		1	1	1	WYQ_MusOvary_IGP_F8_20240116	LMNAPLYLAEWQNITK+A2B2C1D1E2F1G4gfeE2F1fedD1E1edcbB5ba
45417	45419	45387	89.2199	3	1481.38	1480.7	0	4438.04	LMNAPLYLAEWQNITK	n[TMT10plex]LMNAPLYLAEWQNITK[TMT10plex]	2362.31	Amino acid transporter heavy chain SLC3A2	P10852	Slc3a2	259	16	{'b1^1': (343.25482, 343.2542419433594, 22886.0), 'b2^1': (474.29532, 474.2951965332031, 12704.0), 'b3^1': (588.33826, 588.3380126953125, 31022.0), 'b4^1': (659.37537, 659.3748168945312, 52602.0), 'b5^1': (756.4281, 756.4279174804688, 1934.0), 'b6^1': (869.51215, 869.5111083984375, 16409.0), 'b7^1': (1032.5756, 1032.575439453125, 24699.0), 'b8^1': (1145.6595, 1145.6641845703125, 25478.0), 'b9^1':…	10	{'126.1277': (126.127725, 126.1279067993164, 12624.0), '127.1248': (127.12476, 127.12508392333984, 7047.0), '127.1311': (127.131079, 127.1312026977539, 14809.0), '128.1281': (128.128114, 128.12840270996094, 9466.0), '128.1344': (128.134433, 128.13450622558594, 11434.0), '129.1315': (129.131468, 129.1317138671875, 10640.0), '129.1378': (129.137787, 129.1378631591797, 13438.0), '130.1348': (130.134…	N4H5F1G1	1	0	1	2075.73	A2B2C1D1E2F1G4gfF5fedD1E2F1fedcba	0	0		['E2F1G4gfF5fe', 'E2F1fe']	2	78.8762	100.514			1	1	1	WYQ_MusOvary_IGP_F8_20240116	LMNAPLYLAEWQNITK+A2B2C1D1E2F1G4gfF5fedD1E2F1fedcba
42315	42318	42278	86.0014	3	1279.24	1278.91	0	3833.72	APLMPWNESSIFHIPR	n[TMT10plex]APLMPWNESSIFHIPR	2123.12	Amino acid transporter heavy chain SLC3A2	P10852	Slc3a2	385	20	{'b1^1': (301.2079, 301.2074890136719, 87616.0), 'b2^1': (398.26062, 398.25982666015625, 7627.0), 'b3^1': (511.3447, 511.3442077636719, 50429.0), 'b4^1': (642.3852, 642.3846435546875, 102570.0), 'b5^1': (739.4379, 0.0, 0.0), 'b6^1': (925.5173, 925.5174560546875, 5371.0), 'b7^1': (1039.5602, 1039.5609130859375, 4179.0), 'b8^1': (1168.6028, 1168.6051025390625, 2807.0), 'b9^1': (1255.6348, 0.0, 0.0)…	10	{'126.1277': (126.127725, 126.12793731689453, 9874.0), '127.1248': (127.12476, 127.12499237060547, 11739.0), '127.1311': (127.131079, 127.13121032714844, 15501.0), '128.1281': (128.128114, 128.1282958984375, 13642.0), '128.1344': (128.134433, 128.13453674316406, 11355.0), '129.1315': (129.131468, 129.1317596435547, 9186.0), '129.1378': (129.137787, 129.1378173828125, 13889.0), '130.1348': (130.13…	N3H4F1G1	1	0	1	1710.6	A2B2C1D1E2F1G4gfedD1dcbB5ba	1	0	Complex	['E2F1G4gfe']	1	121.492	415.786			1	1	1	WYQ_MusOvary_IGP_F9_20240118	APLMPWNESSIFHIPR+A2B2C1D1E2F1G4gfedD1dcbB5ba
42368	42371	42331	86.1102	4	1091.24	1090.98	0	4359.88	APLMPWNESSIFHIPR	n[TMT10plex]APLMPWNESSIFHIPR	2123.12	Amino acid transporter heavy chain SLC3A2	P10852	Slc3a2	385	15	{'b1^1': (301.2079, 301.2075500488281, 50227.0), 'b2^1': (398.26062, 398.260986328125, 10213.0), 'b3^1': (511.3447, 511.3443298339844, 36465.0), 'b4^1': (642.3852, 642.3851318359375, 50312.0), 'b5^1': (739.4379, 0.0, 0.0), 'b6^1': (925.5173, 0.0, 0.0), 'b7^1': (1039.5602, 0.0, 0.0), 'b8^1': (1168.6028, 0.0, 0.0), 'b9^1': (1255.6348, 0.0, 0.0), 'b10^1': (1342.6669, 0.0, 0.0), 'b11^1': (1455.7509, …	10	{'126.1277': (126.127725, 126.12792205810547, 20023.0), '127.1248': (127.12476, 127.12503814697266, 17352.0), '127.1311': (127.131079, 127.1312026977539, 23555.0), '128.1281': (128.128114, 128.12840270996094, 16224.0), '128.1344': (128.134433, 128.1345977783203, 17749.0), '129.1315': (129.131468, 129.1316680908203, 15649.0), '129.1378': (129.137787, 129.13792419433594, 20623.0), '130.1348': (130.…	N4H5G2	0	0	1	2236.76	A2B2C1D1E2F1fF4fedD1E2F1G4gfedcba	0	0		['E2F1fF4fe', 'E2F1G4gfe']	2	68.7462	131.43			1	0.999282	0.500126	WYQ_MusOvary_IGP_F9_20240118	APLMPWNESSIFHIPR+A2B2C1D1E2F1fF4fedD1E2F1G4gfedcba
42029	42032	41990	85.4269	4	1179.01	1178.76	0	4709.02	APLMPWNESSIFHIPR	n[TMT10plex]APLMPWNESSIFHIPR	2123.12	Amino acid transporter heavy chain SLC3A2	P10852	Slc3a2	385	14	{'b1^1': (301.2079, 301.20758056640625, 38026.0), 'b2^1': (398.26062, 398.26031494140625, 3596.0), 'b3^1': (511.3447, 511.3445129394531, 26249.0), 'b4^1': (642.3852, 642.3851928710938, 56573.0), 'b5^1': (739.4379, 0.0, 0.0), 'b6^1': (925.5173, 925.5188598632812, 2800.0), 'b7^1': (1039.5602, 1039.5550537109375, 1757.0), 'b8^1': (1168.6028, 0.0, 0.0), 'b9^1': (1255.6348, 0.0, 0.0), 'b10^1': (1342.6…	10	{'126.1277': (126.127725, 126.12799072265625, 8132.0), '127.1248': (127.12476, 127.1250228881836, 8725.0), '127.1311': (127.131079, 127.13118743896484, 11621.0), '128.1281': (128.128114, 128.12831115722656, 9328.0), '128.1344': (128.134433, 128.13458251953125, 10072.0), '129.1315': (129.131468, 129.13174438476562, 6490.0), '129.1378': (129.137787, 129.1378936767578, 11092.0), '130.1348': (130.134…	N5H5F1G2	1	0	1	2585.9	A2B2C1D1E2F1G4gfedD2dD1E2F1G4gfedcbB5ba	1	1		['E2F1G4gfe', 'E2F1G4gfe']	2	58.7544	164.383	1	1	1	1	1	WYQ_MusOvary_IGP_F9_20240118	APLMPWNESSIFHIPR+A2B2C1D1E2F1G4gfedD2dD1E2F1G4gfedcbB5ba
41958	41961	41915	85.2803	4	1219.53	1219.03	0	4871.07	APLMPWNESSIFHIPR	n[TMT10plex]APLMPWNESSIFHIPR	2123.12	Amino acid transporter heavy chain SLC3A2	P10852	Slc3a2	385	13	{'b1^1': (301.2079, 301.2078857421875, 21490.0), 'b2^1': (398.26062, 398.2615966796875, 1530.0), 'b3^1': (511.3447, 511.34466552734375, 14754.0), 'b4^1': (642.3852, 642.3854370117188, 35718.0), 'b5^1': (739.4379, 0.0, 0.0), 'b6^1': (925.5173, 925.5204467773438, 2273.0), 'b7^1': (1039.5602, 0.0, 0.0), 'b8^1': (1168.6028, 0.0, 0.0), 'b9^1': (1255.6348, 0.0, 0.0), 'b10^1': (1342.6669, 0.0, 0.0), 'b1…	10	{'126.1277': (126.127725, 126.12804412841797, 5997.0), '127.1248': (127.12476, 127.12499237060547, 5400.0), '127.1311': (127.131079, 127.13130187988281, 8165.0), '128.1281': (128.128114, 128.12835693359375, 4355.0), '128.1344': (128.134433, 128.13479614257812, 5848.0), '129.1315': (129.131468, 129.1317138671875, 5225.0), '129.1378': (129.137787, 129.13803100585938, 6679.0), '130.1348': (130.13482…	N5H6F1G2	1	0	1	2747.95	A2B2C1D1E2F1G4gfedD1E2F1feE2F1G4gfedcbB5ba	1	0		['E2F1G4gfe', 'E2F1G4gfe', 'E2F1fe']	3	49.1063	210.872	1		1	1	1	WYQ_MusOvary_IGP_F9_20240118	APLMPWNESSIFHIPR+A2B2C1D1E2F1G4gfedD1E2F1feE2F1G4gfedcbB5ba
21454	21422	45.8594	4	1221.54	1221.54	1	4880.13	4881.14	NQKDEINETDLK	n[TMT10plex]NQK[TMT10plex]DEINETDLK[TMT10plex]	2133.19	Amino acid transporter heavy chain SLC3A2	P10852	Slc3a2	166	16	{'b1^1': (344.21368, 344.2135009765625, 7346.0), 'b2^1': (472.27225, 472.27093505859375, 5868.0), 'b3^1': (829.53015, 829.5280151367188, 12612.0), 'b4^1': (944.5571, 944.5579223632812, 66803.0), 'b5^1': (1073.5997, 1073.6005859375, 28585.0), 'b6^1': (1186.6837, 1186.6865234375, 15154.0), 'b7^1': (1300.7267, 1300.7265625, 13029.0), 'b8^1': (1429.7693, 1429.76904296875, 2436.0), 'b9^1': (1530.8169,…	10	{'126.1277': (126.127725, 126.12799072265625, 47648.0), '127.1248': (127.12476, 127.12519836425781, 22657.0), '127.1311': (127.131079, 127.13134002685547, 61533.0), '128.1281': (128.128114, 128.12844848632812, 48129.0), '128.1344': (128.134433, 128.13462829589844, 38235.0), '129.1315': (129.131468, 129.13192749023438, 23421.0), '129.1378': (129.137787, 129.13804626464844, 56178.0), '130.1348': (1…	N5H6F1G2	1	0	1	2747.95	A2B2C1D1E2F1G4gfedD1E2F1feE2F1G4gfedcbB5ba	1	0		['E2F1G4gfe', 'E2F1G4gfe', 'E2F1fe']	3	103.306	125.05			1	1	1	WYQ_MusOvary_IGP_F10_20240118	NQKDEINETDLK+A2B2C1D1E2F1G4gfedD1E2F1feE2F1G4gfedcbB5ba
27693	27696	27661	57.0084	3	1141.17	1140.5	0	3418.47	NITAFNETLFR	n[TMT10plex]NITAFNETLFR	1553.84	Transferrin receptor protein 1	Q62351	Tfrc	725	18	{'b1^1': (344.21368, 344.213623046875, 252148.0), 'b2^1': (457.29776, 457.29779052734375, 185588.0), 'b3^1': (558.3454, 558.3452758789062, 122457.0), 'b4^1': (629.38257, 629.383056640625, 134657.0), 'b5^1': (776.4509, 776.451416015625, 100554.0), 'b6^1': (890.4939, 890.4959716796875, 47507.0), 'b7^1': (1019.5365, 1019.5349731445312, 56686.0), 'b8^1': (1120.5841, 1120.5894775390625, 37017.0), 'b9^…	10	{'126.1277': (126.127725, 126.12797546386719, 99508.0), '127.1248': (127.12476, 127.12506103515625, 111481.0), '127.1311': (127.131079, 127.13125610351562, 86607.0), '128.1281': (128.128114, 128.12843322753906, 88716.0), '128.1344': (128.134433, 128.13461303710938, 76704.0), '129.1315': (129.131468, 129.13177490234375, 83208.0), '129.1378': (129.137787, 129.13795471191406, 86695.0), '130.1348': (…	N2H9	0	0	0	1864.63	A2B2C1D1E1F1fedD1E1F1feE1F1fedcba	0	0	High mannose	[]	0	163.875	842.391			1			WYQ_MusOvary_IGP_F3_20240116	NITAFNETLFR+A2B2C1D1E1F1fedD1E1F1feE1F1fedcba
27752	27755	27716	57.1177	3	1086.81	1086.48	0	3256.42	NITAFNETLFR	n[TMT10plex]NITAFNETLFR	1553.84	Transferrin receptor protein 1	Q62351	Tfrc	725	15	{'b1^1': (344.21368, 344.2133483886719, 223664.0), 'b2^1': (457.29776, 457.2973937988281, 177567.0), 'b3^1': (558.3454, 558.3447875976562, 127211.0), 'b4^1': (629.38257, 629.3826904296875, 150821.0), 'b5^1': (776.4509, 776.4510498046875, 90670.0), 'b6^1': (890.4939, 890.4942626953125, 40041.0), 'b7^1': (1019.5365, 1019.5374145507812, 61974.0), 'b8^1': (1120.5841, 1120.5780029296875, 34142.0), 'b9…	10	{'126.1277': (126.127725, 126.12786865234375, 101238.0), '127.1248': (127.12476, 127.12492370605469, 120019.0), '127.1311': (127.131079, 127.13114166259766, 103618.0), '128.1281': (128.128114, 128.12828063964844, 116030.0), '128.1344': (128.134433, 128.13446044921875, 91723.0), '129.1315': (129.131468, 129.1316680908203, 102015.0), '129.1378': (129.137787, 129.1378631591797, 105920.0), '130.1348'…	N2H8	0	0	0	1702.58	A2B2C1D1E1F1fedD1E1eE1F1fedcba	0	0	High mannose	[]	0	118.013	462.402			1			WYQ_MusOvary_IGP_F3_20240116	NITAFNETLFR+A2B2C1D1E1F1fedD1E1eE1F1fedcba
25458	25461	25420	58.2709	3	1032.8	1032.46	1	3094.37	NITAFNETLFR	n[TMT10plex]NITAFNETLFR	1553.84	Transferrin receptor protein 1	Q62351	Tfrc	725	16	{'b1^1': (344.21368, 344.2134704589844, 39056.0), 'b2^1': (457.29776, 457.29779052734375, 26148.0), 'b3^1': (558.3454, 558.3450927734375, 18637.0), 'b4^1': (629.38257, 629.3826904296875, 24538.0), 'b5^1': (776.4509, 776.451904296875, 14280.0), 'b6^1': (890.4939, 890.49267578125, 7056.0), 'b7^1': (1019.5365, 1019.5353393554688, 8337.0), 'b8^1': (1120.5841, 1120.5828857421875, 3901.0), 'b9^1': (123…	10	{'126.1277': (126.127725, 126.1279525756836, 24018.0), '127.1248': (127.12476, 127.12503814697266, 20561.0), '127.1311': (127.131079, 127.13123321533203, 24373.0), '128.1281': (128.128114, 128.1283721923828, 21091.0), '128.1344': (128.134433, 128.1345672607422, 23804.0), '129.1315': (129.131468, 129.13172912597656, 20115.0), '129.1378': (129.137787, 129.13795471191406, 24316.0), '130.1348': (130.…	N2H7	0	0	0	1540.53	A2B2C1D1E1edD1E1eE1F1fedcba	0	0	High mannose	[]	0	109.664	384.123			1			WYQ_MusOvary_IGP_F5_20240116	NITAFNETLFR+A2B2C1D1E1edD1E1eE1F1fedcba
43542	43544	43514	90.242	5	1266.16	1265.36	0	6322.77	FDEFFSQGCAPGYEKNSTLCDLCIGPLK	n[TMT10plex]FDEFFSQGC[Carbamidomethyl]APGYEK[TMT10plex]NSTLC[Carbamidomethyl]DLC[Carbamidomethyl]IGPLK[TMT10plex]	3939.95	Serotransferrin	Q921I1	Tf	513	22	{'b1^1': (377.23917, 377.2395324707031, 53646.0), 'b2^1': (492.2661, 492.2657470703125, 258573.0), 'b3^1': (621.3087, 621.30810546875, 198337.0), 'b4^1': (768.37714, 768.3762817382812, 325934.0), 'b5^1': (915.44556, 915.4454956054688, 337145.0), 'b6^1': (1002.47754, 1002.4767456054688, 196220.0), 'b7^1': (1130.5361, 1130.537109375, 186535.0), 'b8^1': (1187.5576, 1187.5562744140625, 151516.0), 'b9…	10	{'126.1277': (126.127725, 126.12789154052734, 122539.0), '127.1248': (127.12476, 127.12481689453125, 29847.0), '127.1311': (127.131079, 127.13126373291016, 148618.0), '128.1281': (128.128114, 128.1282958984375, 125391.0), '128.1344': (128.134433, 128.1344757080078, 100015.0), '129.1315': (129.131468, 129.13157653808594, 39949.0), '129.1378': (129.137787, 129.137939453125, 165898.0), '130.1348': (…	N4H5F1G2	1	0	1	2382.82	A2B2C1D1E2F1G4gfedD1E2F1G4gfedcbB5ba	1	0		['E2F1G4gfe', 'E2F1G4gfe']	2	110.659	91.0908			1	1	1	WYQ_MusOvary_IGP_F11_20240118	FDEFFSQGCAPGYEKNSTLCDLCIGPLK+A2B2C1D1E2F1G4gfedD1E2F1G4gfedcbB5ba
43653	43656	43622	90.4625	5	1240.36	1240.36	0	6193.73	FDEFFSQGCAPGYEKNSTLCDLCIGPLK	n[TMT10plex]FDEFFSQGC[Carbamidomethyl]APGYEK[TMT10plex]NSTLC[Carbamidomethyl]DLC[Carbamidomethyl]IGPLK[TMT10plex]	3939.95	Serotransferrin	Q921I1	Tf	513	19	{'b1^1': (377.23917, 377.23876953125, 2955.0), 'b2^1': (492.2661, 492.2655334472656, 20835.0), 'b3^1': (621.3087, 621.3088989257812, 12818.0), 'b4^1': (768.37714, 768.3753662109375, 23543.0), 'b5^1': (915.44556, 915.445556640625, 21253.0), 'b6^1': (1002.47754, 1002.4761962890625, 11441.0), 'b7^1': (1130.5361, 1130.5345458984375, 15017.0), 'b8^1': (1187.5576, 1187.5582275390625, 10319.0), 'b9^1': …	10	{'126.1277': (126.127725, 126.1279296875, 13119.0), '127.1248': (127.12476, 127.12487030029297, 4465.0), '127.1311': (127.131079, 127.13116455078125, 13563.0), '128.1281': (128.128114, 128.12828063964844, 11757.0), '128.1344': (128.134433, 128.13450622558594, 10450.0), '129.1315': (129.131468, 129.13165283203125, 4764.0), '129.1378': (129.137787, 129.13795471191406, 19648.0), '130.1348': (130.134…	N4H5G2	0	0	1	2253.79	A2B2C1D1E2F1G4gfedD1E2F1G4gfedcba	0	0		['E2F1G4gfe', 'E2F1G4gfe']	2	65.6901	39.1803			0.998434	1	1	WYQ_MusOvary_IGP_F11_20240118	FDEFFSQGCAPGYEKNSTLCDLCIGPLK+A2B2C1D1E2F1G4gfedD1E2F1G4gfedcba
43946	43949	43912	91.0502	5	1266.16	1265.76	0	6322.77	FDEFFSQGCAPGYEKNSTLCDLCIGPLK	n[TMT10plex]FDEFFSQGC[Carbamidomethyl]APGYEK[TMT10plex]NSTLC[Carbamidomethyl]DLC[Carbamidomethyl]IGPLK[TMT10plex]	3939.95	Serotransferrin	Q921I1	Tf	513	18	{'b1^1': (377.23917, 377.23919677734375, 3564.0), 'b2^1': (492.2661, 492.26666259765625, 17954.0), 'b3^1': (621.3087, 621.309326171875, 17020.0), 'b4^1': (768.37714, 768.3770751953125, 21464.0), 'b5^1': (915.44556, 915.4454345703125, 21669.0), 'b6^1': (1002.47754, 1002.4769897460938, 10795.0), 'b7^1': (1130.5361, 1130.5328369140625, 10972.0), 'b8^1': (1187.5576, 1187.5582275390625, 3932.0), 'b9^1…	10	{'126.1277': (126.127725, 126.12793731689453, 19148.0), '127.1248': (127.12476, 127.12516784667969, 8412.0), '127.1311': (127.131079, 127.13129425048828, 18487.0), '128.1281': (128.128114, 128.12841796875, 17527.0), '128.1344': (128.134433, 128.13453674316406, 16434.0), '129.1315': (129.131468, 129.1317901611328, 10510.0), '129.1378': (129.137787, 129.13795471191406, 21046.0), '130.1348': (130.13…	N4H5F1G2	1	0	1	2382.82	A2B2C1D1E2F1G4gfF5fedD1E2F1G4gfedcba	0	0		['E2F1G4gfF5fe', 'E2F1G4gfe']	2	58.8938	27.8112			0.999105	1	1	WYQ_MusOvary_IGP_F11_20240118	FDEFFSQGCAPGYEKNSTLCDLCIGPLK+A2B2C1D1E2F1G4gfF5fedD1E2F1G4gfedcba
40617	40620	40584	81.0255	3	1396.28	1395.94	0	4184.81	NSTLCDLCIGPLK	n[TMT10plex]NSTLC[Carbamidomethyl]DLC[Carbamidomethyl]IGPLK[TMT10plex]	1948.05	Serotransferrin	Q921I1	Tf	513	23	{'b1^1': (344.21368, 344.2132568359375, 10864.0), 'b2^1': (431.2457, 431.24627685546875, 3834.0), 'b3^1': (532.2934, 532.2938232421875, 3522.0), 'b4^1': (645.37744, 645.376708984375, 6082.0), 'b5^1': (805.4081, 805.4086303710938, 2822.0), 'b6^1': (920.43506, 920.4362182617188, 41963.0), 'b7^1': (1033.5192, 1033.5218505859375, 14367.0), 'b8^1': (1193.5498, 1193.5516357421875, 25459.0), 'b9^1': (13…	10	{'126.1277': (126.127725, 126.1279525756836, 41239.0), '127.1248': (127.12476, 127.12509155273438, 20716.0), '127.1311': (127.131079, 127.13127899169922, 43622.0), '128.1281': (128.128114, 128.1283721923828, 39963.0), '128.1344': (128.134433, 128.13455200195312, 31230.0), '129.1315': (129.131468, 129.13185119628906, 23397.0), '129.1378': (129.137787, 129.13796997070312, 54570.0), '130.1348': (130…	N4H5G2	0	0	1	2236.76	A2B2C1D1E2F1G4gfedD1E2F1G4gfedcba	0	0		['E2F1G4gfe', 'E2F1G4gfe']	2	208.32	471.011			1	1	1	WYQ_MusOvary_IGP_F12_20240119	NSTLCDLCIGPLK+A2B2C1D1E2F1G4gfedD1E2F1G4gfedcba
40520	40523	40480	80.8357	3	1445.64	1443.96	0	4330.87	NSTLCDLCIGPLK	n[TMT10plex]NSTLC[Carbamidomethyl]DLC[Carbamidomethyl]IGPLK[TMT10plex]	1948.05	Serotransferrin	Q921I1	Tf	513	23	{'b1^1': (344.21368, 344.21270751953125, 5785.0), 'b2^1': (431.2457, 431.2458801269531, 2218.0), 'b3^1': (532.2934, 532.2931518554688, 3061.0), 'b4^1': (645.37744, 645.37646484375, 4110.0), 'b5^1': (805.4081, 805.4104614257812, 1784.0), 'b6^1': (920.43506, 920.436767578125, 21353.0), 'b7^1': (1033.5192, 1033.521484375, 6707.0), 'b8^1': (1193.5498, 1193.5494384765625, 10729.0), 'b9^1': (1306.6338,…	10	{'126.1277': (126.127725, 126.12791442871094, 22418.0), '127.1248': (127.12476, 127.12508392333984, 10554.0), '127.1311': (127.131079, 127.13124084472656, 24821.0), '128.1281': (128.128114, 128.12835693359375, 19644.0), '128.1344': (128.134433, 128.13453674316406, 18440.0), '129.1315': (129.131468, 129.13185119628906, 14349.0), '129.1378': (129.137787, 129.137939453125, 31553.0), '130.1348': (130…	N4H5F1G2	1	0	1	2382.82	A2B2C1D1E2F1G4gfedD1E2F1G4gfedcbB5ba	1	0		['E2F1G4gfe', 'E2F1G4gfe']	2	200.503	307.192			1	1	1	WYQ_MusOvary_IGP_F12_20240119	NSTLCDLCIGPLK+A2B2C1D1E2F1G4gfedD1E2F1G4gfedcbB5ba
40532	40534	40504	80.8595	4	1087.98	1087.73	0	4347.89	NSTLCDLCIGPLK	n[TMT10plex]NSTLC[Carbamidomethyl]DLC[Carbamidomethyl]IGPLK[TMT10plex]	1948.05	Serotransferrin	Q921I1	Tf	513	17	{'b1^1': (344.21368, 0.0, 0.0), 'b2^1': (431.2457, 0.0, 0.0), 'b3^1': (532.2934, 0.0, 0.0), 'b4^1': (645.37744, 0.0, 0.0), 'b5^1': (805.4081, 0.0, 0.0), 'b6^1': (920.43506, 920.43017578125, 10033.0), 'b7^1': (1033.5192, 0.0, 0.0), 'b8^1': (1193.5498, 1193.5506591796875, 5934.0), 'b9^1': (1306.6338, 0.0, 0.0), 'b10^1': (1363.6553, 1363.6705322265625, 10176.0), 'b11^1': (1460.708, 1460.727661132812…	10	{'126.1277': (126.127725, 126.12796020507812, 19418.0), '127.1248': (127.12476, 127.12516784667969, 10891.0), '127.1311': (127.131079, 127.13130187988281, 21036.0), '128.1281': (128.128114, 128.12838745117188, 19112.0), '128.1344': (128.134433, 128.1345672607422, 17358.0), '129.1315': (129.131468, 129.1318359375, 13542.0), '129.1378': (129.137787, 129.13800048828125, 23876.0), '130.1348': (130.13…	N4H7F1G1	1	0	1	2399.84	A2B2C1D1E2F1G4gfeE2F1fedD1E1eE1edcbB5ba	1	0		['E2F1G4gfe', 'E2F1fe']	2	113.173	93.7584	1		1	1	1	WYQ_MusOvary_IGP_F12_20240119	NSTLCDLCIGPLK+A2B2C1D1E2F1G4gfeE2F1fedD1E1eE1edcbB5ba
47115	47118	47082	93.8888	3	1498.97	1498.31	0	4491.91	NSTLCDLCIGPLK	n[TMT10plex]NSTLC[Carbamidomethyl]DLC[Carbamidomethyl]IGPLK[TMT10plex]	1948.05	Serotransferrin	Q921I1	Tf	513	16	{'b1^1': (344.21368, 344.2138366699219, 3574.0), 'b2^1': (431.2457, 0.0, 0.0), 'b3^1': (532.2934, 0.0, 0.0), 'b4^1': (645.37744, 0.0, 0.0), 'b5^1': (805.4081, 0.0, 0.0), 'b6^1': (920.43506, 920.4346923828125, 3622.0), 'b7^1': (1033.5192, 0.0, 0.0), 'b8^1': (1193.5498, 1193.5499267578125, 3744.0), 'b9^1': (1306.6338, 0.0, 0.0), 'b10^1': (1363.6553, 1363.660400390625, 2766.0), 'b11^1': (1460.708, 0…	10	{'126.1277': (126.127725, 126.12785339355469, 11943.0), '127.1248': (127.12476, 127.12469482421875, 7771.0), '127.1311': (127.131079, 127.13111877441406, 13990.0), '128.1281': (128.128114, 128.1283721923828, 11503.0), '128.1344': (128.134433, 128.13441467285156, 13068.0), '129.1315': (129.131468, 129.1313934326172, 6460.0), '129.1378': (129.137787, 129.13775634765625, 17053.0), '130.1348': (130.1…	N4H5G3	0	0	1	2543.85	A2B2C1D1E2F1G4gfF4fedD1E2F1G4gfedcba	0	0		['E2F1G4gfF4fe', 'E2F1G4gfe']	2	91.6366	218.29			1	1	0.5	WYQ_MusOvary_IGP_F12_20240119	NSTLCDLCIGPLK+A2B2C1D1E2F1G4gfF4fedD1E2F1G4gfedcba
40129	40132	40093	80.0828	4	1139	1138.49	1	4549.95	NSTLCDLCIGPLK	n[TMT10plex]NSTLC[Carbamidomethyl]DLC[Carbamidomethyl]IGPLK[TMT10plex]	1948.05	Serotransferrin	Q921I1	Tf	513	14	{'b1^1': (344.21368, 344.2137756347656, 3020.0), 'b2^1': (431.2457, 0.0, 0.0), 'b3^1': (532.2934, 0.0, 0.0), 'b4^1': (645.37744, 0.0, 0.0), 'b5^1': (805.4081, 0.0, 0.0), 'b6^1': (920.43506, 920.4345703125, 7112.0), 'b7^1': (1033.5192, 1033.5338134765625, 4842.0), 'b8^1': (1193.5498, 0.0, 0.0), 'b9^1': (1306.6338, 0.0, 0.0), 'b10^1': (1363.6553, 0.0, 0.0), 'b11^1': (1460.708, 0.0, 0.0), 'b12^1': (…	10	{'126.1277': (126.127725, 126.12796020507812, 16804.0), '127.1248': (127.12476, 127.12515258789062, 10024.0), '127.1311': (127.131079, 127.13130950927734, 15285.0), '128.1281': (128.128114, 128.12844848632812, 14503.0), '128.1344': (128.134433, 128.13462829589844, 16376.0), '129.1315': (129.131468, 129.1317901611328, 11083.0), '129.1378': (129.137787, 129.13803100585938, 18628.0), '130.1348': (13…	N5H6G2	0	0	1	2601.89	A2B2C1D1E2F1G4gfedD1E2F1feE2F1G4gfedcba	0	0		['E2F1G4gfe', 'E2F1G4gfe', 'E2F1fe']	3	73.3326	192.024			1	1	1	WYQ_MusOvary_IGP_F12_20240119	NSTLCDLCIGPLK+A2B2C1D1E2F1G4gfedD1E2F1feE2F1G4gfedcba
39351	39354	39319	78.5996	4	1215.5	1214.77	1	4857.04	NSTLCDLCIGPLK	n[TMT10plex]NSTLC[Carbamidomethyl]DLC[Carbamidomethyl]IGPLK[TMT10plex]	1948.05	Serotransferrin	Q921I1	Tf	513	13	{'b1^1': (344.21368, 344.21368408203125, 3546.0), 'b2^1': (431.2457, 0.0, 0.0), 'b3^1': (532.2934, 0.0, 0.0), 'b4^1': (645.37744, 645.3775024414062, 54944.0), 'b5^1': (805.4081, 0.0, 0.0), 'b6^1': (920.43506, 0.0, 0.0), 'b7^1': (1033.5192, 0.0, 0.0), 'b8^1': (1193.5498, 0.0, 0.0), 'b9^1': (1306.6338, 0.0, 0.0), 'b10^1': (1363.6553, 0.0, 0.0), 'b11^1': (1460.708, 1460.714111328125, 3290.0), 'b12^1…	10	{'126.1277': (126.127725, 126.12785339355469, 18972.0), '127.1248': (127.12476, 127.12499237060547, 13770.0), '127.1311': (127.131079, 127.13121032714844, 17848.0), '128.1281': (128.128114, 128.1282501220703, 17719.0), '128.1344': (128.134433, 128.13450622558594, 14976.0), '129.1315': (129.131468, 129.1317901611328, 9913.0), '129.1378': (129.137787, 129.13787841796875, 23709.0), '130.1348': (130.…	N5H6G3	0	0	1	2908.98	A2B2C1D1E2F1G4gfedD1E2F1G4gfeE2F1G4gfedcba	0	0		['E2F1G4gfe', 'E2F1G4gfe', 'E2F1G4gfe']	3	65.5205	156.039			1	1	1	WYQ_MusOvary_IGP_F12_20240119	NSTLCDLCIGPLK+A2B2C1D1E2F1G4gfedD1E2F1G4gfeE2F1G4gfedcba
44977	44980	44948	90.9267	4	1586.71	1585.96	1	6339.78	FDEFFSQGCAPGYEKNSTLCDLCIGPLK	n[TMT10plex]FDEFFSQGC[Carbamidomethyl]APGYEK[TMT10plex]NSTLC[Carbamidomethyl]DLC[Carbamidomethyl]IGPLK[TMT10plex]	3939.95	Serotransferrin	Q921I1	Tf	513	23	{'b1^1': (377.23917, 377.23919677734375, 10663.0), 'b2^1': (492.2661, 492.26593017578125, 61411.0), 'b3^1': (621.3087, 621.3086547851562, 37455.0), 'b4^1': (768.37714, 768.3772583007812, 43542.0), 'b5^1': (915.44556, 915.4451904296875, 53844.0), 'b6^1': (1002.47754, 1002.4780883789062, 32112.0), 'b7^1': (1130.5361, 1130.5374755859375, 42573.0), 'b8^1': (1187.5576, 1187.5552978515625, 19000.0), 'b…	10	{'126.1277': (126.127725, 126.12791442871094, 22496.0), '127.1248': (127.12476, 127.12490844726562, 4206.0), '127.1311': (127.131079, 127.13127136230469, 24701.0), '128.1281': (128.128114, 128.12835693359375, 18173.0), '128.1344': (128.134433, 128.1345672607422, 14386.0), '129.1315': (129.131468, 129.1320343017578, 6251.0), '129.1378': (129.137787, 129.13796997070312, 29218.0), '130.1348': (130.1…	N4H7F1G1	1	0	1	2399.84	A2B2C1D1E2F1G4gfeE2F1fedD1E1eE1edcbB5ba	1	0		['E2F1G4gfe', 'E2F1fe']	2	103.18	158.256			1	1	1	WYQ_MusOvary_IGP_F13_20240119	FDEFFSQGCAPGYEKNSTLCDLCIGPLK+A2B2C1D1E2F1G4gfeE2F1fedD1E1eE1edcbB5ba
39058	39061	39005	80.3751	3	1402.46	1401.62	0	4201.83	NSTLCDLCIGPLK	n[TMT10plex]NSTLC[Carbamidomethyl]DLC[Carbamidomethyl]IGPLK[TMT10plex]	1948.05	Serotransferrin	Q921I1	Tf	513	24	{'b1^1': (344.21368, 344.2129821777344, 64932.0), 'b2^1': (431.2457, 431.247314453125, 24762.0), 'b3^1': (532.2934, 532.2932739257812, 35663.0), 'b4^1': (645.37744, 645.3778686523438, 42799.0), 'b5^1': (805.4081, 805.4087524414062, 27844.0), 'b6^1': (920.43506, 920.4351806640625, 213430.0), 'b7^1': (1033.5192, 1033.5174560546875, 112631.0), 'b8^1': (1193.5498, 1193.54931640625, 214264.0), 'b9^1':…	10	{'126.1277': (126.127725, 126.12793731689453, 269604.0), '127.1248': (127.12476, 127.12512969970703, 98899.0), '127.1311': (127.131079, 127.13124084472656, 222933.0), '128.1281': (128.128114, 128.12840270996094, 172185.0), '128.1344': (128.134433, 128.13455200195312, 195548.0), '129.1315': (129.131468, 129.13189697265625, 126821.0), '129.1378': (129.137787, 129.13795471191406, 343840.0), '130.134…	N4H7G1	0	0	1	2253.78	A2B2C1D1E2F1G4gfeE2F1fedD1E1eE1edcba	0	0		['E2F1G4gfe', 'E2F1fe']	2	268.226	277.413			1	1	1	WYQ_MusOvary_IGP_F14_20240119	NSTLCDLCIGPLK+A2B2C1D1E2F1G4gfeE2F1fedD1E1eE1edcba
38954	38957	38923	80.1769	3	1221.22	1220.56	0	3658.65	NSTLCDLCIGPLK	n[TMT10plex]NSTLC[Carbamidomethyl]DLC[Carbamidomethyl]IGPLK[TMT10plex]	1948.05	Serotransferrin	Q921I1	Tf	513	24	{'b1^1': (344.21368, 344.2135009765625, 11085.0), 'b2^1': (431.2457, 431.24609375, 6217.0), 'b3^1': (532.2934, 532.2933349609375, 3160.0), 'b4^1': (645.37744, 645.378173828125, 7949.0), 'b5^1': (805.4081, 805.40576171875, 3368.0), 'b6^1': (920.43506, 920.435791015625, 34990.0), 'b7^1': (1033.5192, 1033.5211181640625, 14825.0), 'b8^1': (1193.5498, 1193.5484619140625, 23510.0), 'b9^1': (1306.6338, …	10	{'126.1277': (126.127725, 126.12796783447266, 45650.0), '127.1248': (127.12476, 127.12512969970703, 21424.0), '127.1311': (127.131079, 127.13129425048828, 46433.0), '128.1281': (128.128114, 128.12841796875, 37137.0), '128.1344': (128.134433, 128.13461303710938, 40878.0), '129.1315': (129.131468, 129.1318817138672, 25885.0), '129.1378': (129.137787, 129.13800048828125, 64187.0), '130.1348': (130.1…	N3H4F1G1	1	0	1	1710.6	A2B2C1D1E2F1G4gfedD1dcbB5ba	1	0	Complex	['E2F1G4gfe']	1	224.751	206.071	1		1	1	1	WYQ_MusOvary_IGP_F14_20240119	NSTLCDLCIGPLK+A2B2C1D1E2F1G4gfedD1dcbB5ba
39202	39205	39173	80.6566	3	1459.3	1458.3	0	4372.92	NSTLCDLCIGPLK	n[TMT10plex]NSTLC[Carbamidomethyl]DLC[Carbamidomethyl]IGPLK[TMT10plex]	1948.05	Serotransferrin	Q921I1	Tf	513	23	{'b1^1': (344.21368, 344.2137756347656, 7359.0), 'b2^1': (431.2457, 431.24517822265625, 2363.0), 'b3^1': (532.2934, 532.291015625, 2061.0), 'b4^1': (645.37744, 0.0, 0.0), 'b5^1': (805.4081, 805.408447265625, 3680.0), 'b6^1': (920.43506, 920.435546875, 20473.0), 'b7^1': (1033.5192, 1033.5186767578125, 10367.0), 'b8^1': (1193.5498, 1193.5494384765625, 11813.0), 'b9^1': (1306.6338, 1306.609985351562…	10	{'126.1277': (126.127725, 126.1279067993164, 18264.0), '127.1248': (127.12476, 127.12506103515625, 8071.0), '127.1311': (127.131079, 127.13125610351562, 18626.0), '128.1281': (128.128114, 128.1283416748047, 14124.0), '128.1344': (128.134433, 128.13455200195312, 15048.0), '129.1315': (129.131468, 129.1318817138672, 13853.0), '129.1378': (129.137787, 129.13796997070312, 40289.0), '130.1348': (130.1…	N5H5F2G1	1	0	1	2424.87	A2B2C1D1E2F1G4gfF5fedD1E2eE2F1fedcbB5ba	1	0		['E2F1G4gfF5fe', 'E2F1fe', 'E2e']	3	203.554	154.918			1	0.999435	0.999435	WYQ_MusOvary_IGP_F14_20240119	NSTLCDLCIGPLK+A2B2C1D1E2F1G4gfF5fedD1E2eE2F1fedcbB5ba
39376	39379	39335	80.9913	3	1416.29	1415.62	0	4242.86	NSTLCDLCIGPLK	n[TMT10plex]NSTLC[Carbamidomethyl]DLC[Carbamidomethyl]IGPLK[TMT10plex]	1948.05	Serotransferrin	Q921I1	Tf	513	23	{'b1^1': (344.21368, 344.2134704589844, 5842.0), 'b2^1': (431.2457, 431.2441711425781, 2833.0), 'b3^1': (532.2934, 0.0, 0.0), 'b4^1': (645.37744, 645.3792724609375, 2436.0), 'b5^1': (805.4081, 0.0, 0.0), 'b6^1': (920.43506, 920.4363403320312, 13135.0), 'b7^1': (1033.5192, 1033.5205078125, 11396.0), 'b8^1': (1193.5498, 1193.5460205078125, 13556.0), 'b9^1': (1306.6338, 1306.60986328125, 7854.0), 'b…	10	{'126.1277': (126.127725, 126.12789154052734, 15834.0), '127.1248': (127.12476, 127.12488555908203, 8456.0), '127.1311': (127.131079, 127.13121795654297, 17821.0), '128.1281': (128.128114, 128.1283721923828, 15544.0), '128.1344': (128.134433, 128.13453674316406, 16452.0), '129.1315': (129.131468, 129.1318817138672, 11683.0), '129.1378': (129.137787, 129.137939453125, 34829.0), '130.1348': (130.13…	N5H6G1	0	0	1	2294.8	A2B2C1D1E2F1G4gfedD1E2F1feE2F1fedcba	0	0		['E2F1G4gfe', 'E2F1fe', 'E2F1fe']	3	198.823	229.129			1	1	1	WYQ_MusOvary_IGP_F14_20240119	NSTLCDLCIGPLK+A2B2C1D1E2F1G4gfedD1E2F1feE2F1fedcba
38850	38853	38818	79.972	4	1047.71	1046.46	0	4184.81	NSTLCDLCIGPLK	n[TMT10plex]NSTLC[Carbamidomethyl]DLC[Carbamidomethyl]IGPLK[TMT10plex]	1948.05	Serotransferrin	Q921I1	Tf	513	22	{'b1^1': (344.21368, 344.2135314941406, 16853.0), 'b2^1': (431.2457, 431.2463073730469, 4308.0), 'b3^1': (532.2934, 532.29296875, 6585.0), 'b4^1': (645.37744, 645.3799438476562, 7777.0), 'b5^1': (805.4081, 805.4097900390625, 5301.0), 'b6^1': (920.43506, 920.43701171875, 53913.0), 'b7^1': (1033.5192, 1033.5234375, 24911.0), 'b8^1': (1193.5498, 1193.5494384765625, 38353.0), 'b9^1': (1306.6338, 0.0,…	10	{'126.1277': (126.127725, 126.12799072265625, 63951.0), '127.1248': (127.12476, 127.12515258789062, 27789.0), '127.1311': (127.131079, 127.1313247680664, 64862.0), '128.1281': (128.128114, 128.12844848632812, 56728.0), '128.1344': (128.134433, 128.13462829589844, 60875.0), '129.1315': (129.131468, 129.13194274902344, 32127.0), '129.1378': (129.137787, 129.13804626464844, 74495.0), '130.1348': (13…	N4H5G2	0	0	1	2236.76	A2B2C1D1E2F1fF4fedD1E2F1G4gfedcba	0	0		['E2F1fF4fe', 'E2F1G4gfe']	2	196.951	105.805			1	1	0.5	WYQ_MusOvary_IGP_F14_20240119	NSTLCDLCIGPLK+A2B2C1D1E2F1fF4fedD1E2F1G4gfedcba
38909	38912	38872	80.0879	3	1342.94	1341.93	0	4023.78	NSTLCDLCIGPLK	n[TMT10plex]NSTLC[Carbamidomethyl]DLC[Carbamidomethyl]IGPLK[TMT10plex]	1948.05	Serotransferrin	Q921I1	Tf	513	23	{'b1^1': (344.21368, 344.2135314941406, 7525.0), 'b2^1': (431.2457, 431.2454528808594, 3877.0), 'b3^1': (532.2934, 532.2926025390625, 2695.0), 'b4^1': (645.37744, 645.3770141601562, 2953.0), 'b5^1': (805.4081, 0.0, 0.0), 'b6^1': (920.43506, 920.4359130859375, 15226.0), 'b7^1': (1033.5192, 1033.5172119140625, 3083.0), 'b8^1': (1193.5498, 1193.548583984375, 11368.0), 'b9^1': (1306.6338, 1306.621215…	10	{'126.1277': (126.127725, 126.12781524658203, 23743.0), '127.1248': (127.12476, 127.12493133544922, 9940.0), '127.1311': (127.131079, 127.13113403320312, 23749.0), '128.1281': (128.128114, 128.1282958984375, 15183.0), '128.1344': (128.134433, 128.13450622558594, 17659.0), '129.1315': (129.131468, 129.1317138671875, 14316.0), '129.1378': (129.137787, 129.13787841796875, 32317.0), '130.1348': (130.…	N4H5F1G1	1	0	1	2075.73	A2B2C1D1E2F1fF4fedD1E2F1fedcbB5ba	1	0		['E2F1fF4fe', 'E2F1fe']	2	195.063	336.609	1		1	1	1	WYQ_MusOvary_IGP_F14_20240119	NSTLCDLCIGPLK+A2B2C1D1E2F1fF4fedD1E2F1fedcbB5ba
38986	38989	38951	80.2389	3	1293.91	1293.23	0	3877.72	NSTLCDLCIGPLK	n[TMT10plex]NSTLC[Carbamidomethyl]DLC[Carbamidomethyl]IGPLK[TMT10plex]	1948.05	Serotransferrin	Q921I1	Tf	513	22	{'b1^1': (344.21368, 344.2133483886719, 11600.0), 'b2^1': (431.2457, 0.0, 0.0), 'b3^1': (532.2934, 532.293701171875, 3868.0), 'b4^1': (645.37744, 645.37744140625, 5791.0), 'b5^1': (805.4081, 0.0, 0.0), 'b6^1': (920.43506, 920.4370727539062, 31696.0), 'b7^1': (1033.5192, 1033.522705078125, 16676.0), 'b8^1': (1193.5498, 1193.5487060546875, 32179.0), 'b9^1': (1306.6338, 1306.6181640625, 24907.0), 'b…	10	{'126.1277': (126.127725, 126.12799835205078, 52124.0), '127.1248': (127.12476, 127.12518310546875, 18936.0), '127.1311': (127.131079, 127.13134002685547, 48018.0), '128.1281': (128.128114, 128.1284637451172, 33561.0), '128.1344': (128.134433, 128.13470458984375, 35991.0), '129.1315': (129.131468, 129.13197326660156, 24038.0), '129.1378': (129.137787, 129.13803100585938, 68302.0), '130.1348': (13…	N4H5G1	0	0	1	1929.67	A2B2C1D1E2F1G4gfedD1E2F1fedcba	0	0		['E2F1G4gfe', 'E2F1fe']	2	194.152	484.474			1	1	1	WYQ_MusOvary_IGP_F14_20240119	NSTLCDLCIGPLK+A2B2C1D1E2F1G4gfedD1E2F1fedcba
33129	33131	33099	68.6732	4	970.939	970.188	0	3877.72	NSTLCDLCIGPLK	n[TMT10plex]NSTLC[Carbamidomethyl]DLC[Carbamidomethyl]IGPLK[TMT10plex]	1948.05	Serotransferrin	Q921I1	Tf	513	22	{'b1^1': (344.21368, 344.2137451171875, 11947.0), 'b2^1': (431.2457, 431.24658203125, 3560.0), 'b3^1': (532.2934, 532.2933349609375, 3336.0), 'b4^1': (645.37744, 645.3780517578125, 7827.0), 'b5^1': (805.4081, 805.406005859375, 4383.0), 'b6^1': (920.43506, 920.43505859375, 50345.0), 'b7^1': (1033.5192, 1033.5189208984375, 25584.0), 'b8^1': (1193.5498, 1193.5504150390625, 35574.0), 'b9^1': (1306.63…	10	{'126.1277': (126.127725, 126.12786865234375, 69223.0), '127.1248': (127.12476, 127.12504577636719, 32606.0), '127.1311': (127.131079, 127.13121032714844, 72842.0), '128.1281': (128.128114, 128.12831115722656, 58131.0), '128.1344': (128.134433, 128.13450622558594, 58683.0), '129.1315': (129.131468, 129.1318359375, 31440.0), '129.1378': (129.137787, 129.13790893554688, 92350.0), '130.1348': (130.1…	N4H5G1	0	0	1	1929.67	A2B2C1D1E2F1G4gfeE2edD1E1edcba	0	0		['E2F1G4gfe', 'E2e']	2	192.846	177.589			0.999595	1	1	WYQ_MusOvary_IGP_F14_20240119	NSTLCDLCIGPLK+A2B2C1D1E2F1G4gfeE2edD1E1edcba
38899	38901	38872	80.0677	4	1007.71	1007.46	0	4023.78	NSTLCDLCIGPLK	n[TMT10plex]NSTLC[Carbamidomethyl]DLC[Carbamidomethyl]IGPLK[TMT10plex]	1948.05	Serotransferrin	Q921I1	Tf	513	21	{'b1^1': (344.21368, 344.2137756347656, 30892.0), 'b2^1': (431.2457, 431.2460632324219, 10420.0), 'b3^1': (532.2934, 532.2947387695312, 15779.0), 'b4^1': (645.37744, 645.3805541992188, 19383.0), 'b5^1': (805.4081, 805.4077758789062, 16402.0), 'b6^1': (920.43506, 920.4368286132812, 97786.0), 'b7^1': (1033.5192, 1033.521240234375, 34702.0), 'b8^1': (1193.5498, 1193.552978515625, 64834.0), 'b9^1': (…	10	{'126.1277': (126.127725, 126.1279525756836, 109262.0), '127.1248': (127.12476, 127.1251449584961, 45520.0), '127.1311': (127.131079, 127.13129425048828, 90982.0), '128.1281': (128.128114, 128.12843322753906, 82418.0), '128.1344': (128.134433, 128.13461303710938, 88004.0), '129.1315': (129.131468, 129.13192749023438, 60563.0), '129.1378': (129.137787, 129.1380157470703, 146944.0), '130.1348': (13…	N4H5F1G1	1	0	1	2075.73	A2B2C1D1E2F1G4gfeE2edD1E1edcbB5ba	1	0		['E2F1G4gfe', 'E2e']	2	188.639	117.929	1		0.998989	1	1	WYQ_MusOvary_IGP_F14_20240119	NSTLCDLCIGPLK+A2B2C1D1E2F1G4gfeE2edD1E1edcbB5ba
38882	38885	38845	80.0344	3	1342.93	1342.94	0	4023.78	NSTLCDLCIGPLK	n[TMT10plex]NSTLC[Carbamidomethyl]DLC[Carbamidomethyl]IGPLK[TMT10plex]	1948.05	Serotransferrin	Q921I1	Tf	513	22	{'b1^1': (344.21368, 344.2127685546875, 6792.0), 'b2^1': (431.2457, 431.2461853027344, 3138.0), 'b3^1': (532.2934, 0.0, 0.0), 'b4^1': (645.37744, 0.0, 0.0), 'b5^1': (805.4081, 805.4066162109375, 2791.0), 'b6^1': (920.43506, 920.4346313476562, 18380.0), 'b7^1': (1033.5192, 1033.5205078125, 6551.0), 'b8^1': (1193.5498, 1193.545166015625, 12588.0), 'b9^1': (1306.6338, 1306.6290283203125, 10429.0), '…	10	{'126.1277': (126.127725, 126.1279525756836, 23173.0), '127.1248': (127.12476, 127.12512969970703, 10787.0), '127.1311': (127.131079, 127.13128662109375, 23764.0), '128.1281': (128.128114, 128.12838745117188, 19251.0), '128.1344': (128.134433, 128.1345977783203, 19836.0), '129.1315': (129.131468, 129.13185119628906, 13844.0), '129.1378': (129.137787, 129.1379852294922, 31522.0), '130.1348': (130.…	N4H5F1G1	1	0	1	2075.73	A2B2C1D1E2F1G4gfedD1E2F1fedcbB5ba	1	0		['E2F1G4gfe', 'E2F1fe']	2	184.974	270.997			1	1	1	WYQ_MusOvary_IGP_F14_20240119	NSTLCDLCIGPLK+A2B2C1D1E2F1G4gfedD1E2F1fedcbB5ba
36321	36323	36273	74.9339	3	1410.62	1409.95	0	4226.86	NSTLCDLCIGPLK	n[TMT10plex]NSTLC[Carbamidomethyl]DLC[Carbamidomethyl]IGPLK[TMT10plex]	1948.05	Serotransferrin	Q921I1	Tf	513	22	{'b1^1': (344.21368, 344.2134704589844, 3677.0), 'b2^1': (431.2457, 431.2444763183594, 1791.0), 'b3^1': (532.2934, 532.2942504882812, 2783.0), 'b4^1': (645.37744, 0.0, 0.0), 'b5^1': (805.4081, 0.0, 0.0), 'b6^1': (920.43506, 920.4368896484375, 13703.0), 'b7^1': (1033.5192, 1033.5198974609375, 3719.0), 'b8^1': (1193.5498, 1193.5445556640625, 9634.0), 'b9^1': (1306.6338, 1306.6217041015625, 6673.0),…	10	{'126.1277': (126.127725, 126.12785339355469, 13811.0), '127.1248': (127.12476, 127.12506866455078, 9362.0), '127.1311': (127.131079, 127.13121032714844, 14414.0), '128.1281': (128.128114, 128.12835693359375, 11654.0), '128.1344': (128.134433, 128.13450622558594, 13277.0), '129.1315': (129.131468, 129.13180541992188, 10342.0), '129.1378': (129.137787, 129.13790893554688, 25313.0), '130.1348': (13…	N5H5F1G1	1	0	1	2278.81	A2B2C1D1E2F1G4gfedD1E2eE2F1fF5fedcba	0	0		['E2F1G4gfe', 'E2F1fF5fe', 'E2e']	3	176.522	119.934			1	1	1	WYQ_MusOvary_IGP_F14_20240119	NSTLCDLCIGPLK+A2B2C1D1E2F1G4gfedD1E2eE2F1fF5fedcba
40223	40226	40178	82.6417	4	1076.23	1075.47	0	4298.88	NSTLCDLCIGPLK	n[TMT10plex]NSTLC[Carbamidomethyl]DLC[Carbamidomethyl]IGPLK[TMT10plex]	1948.05	Serotransferrin	Q921I1	Tf	513	20	{'b1^1': (344.21368, 344.2134704589844, 4982.0), 'b2^1': (431.2457, 0.0, 0.0), 'b3^1': (532.2934, 0.0, 0.0), 'b4^1': (645.37744, 0.0, 0.0), 'b5^1': (805.4081, 0.0, 0.0), 'b6^1': (920.43506, 920.4364013671875, 16375.0), 'b7^1': (1033.5192, 1033.5238037109375, 8248.0), 'b8^1': (1193.5498, 1193.5494384765625, 15443.0), 'b9^1': (1306.6338, 1306.613037109375, 15601.0), 'b10^1': (1363.6553, 1363.657592…	10	{'126.1277': (126.127725, 126.12788391113281, 37683.0), '127.1248': (127.12476, 127.12510681152344, 12367.0), '127.1311': (127.131079, 127.13124084472656, 37568.0), '128.1281': (128.128114, 128.12832641601562, 33155.0), '128.1344': (128.134433, 128.13450622558594, 28624.0), '129.1315': (129.131468, 129.1317596435547, 15735.0), '129.1378': (129.137787, 129.13790893554688, 31254.0), '130.1348': (13…	N4H5F1S2	1	1	0	2350.83	A2B2C1D1E2F1G3gfedD1E2F1G3gfedcbB5ba	1	0		['E2F1G3gfe', 'E2F1G3gfe']	2	156.726	173.344			1	1	1	WYQ_MusOvary_IGP_F14_20240119	NSTLCDLCIGPLK+A2B2C1D1E2F1G3gfedD1E2F1G3gfedcbB5ba
38455	38458	38422	79.1934	4	1128.75	1127.99	1	4508.92	NSTLCDLCIGPLK	n[TMT10plex]NSTLC[Carbamidomethyl]DLC[Carbamidomethyl]IGPLK[TMT10plex]	1948.05	Serotransferrin	Q921I1	Tf	513	20	{'b1^1': (344.21368, 344.2135314941406, 3587.0), 'b2^1': (431.2457, 0.0, 0.0), 'b3^1': (532.2934, 0.0, 0.0), 'b4^1': (645.37744, 0.0, 0.0), 'b5^1': (805.4081, 805.408447265625, 2208.0), 'b6^1': (920.43506, 920.43701171875, 8472.0), 'b7^1': (1033.5192, 1033.5245361328125, 2232.0), 'b8^1': (1193.5498, 1193.544189453125, 4194.0), 'b9^1': (1306.6338, 1306.62158203125, 5162.0), 'b10^1': (1363.6553, 13…	10	{'126.1277': (126.127725, 126.12789916992188, 20604.0), '127.1248': (127.12476, 127.12503814697266, 10702.0), '127.1311': (127.131079, 127.13125610351562, 20941.0), '128.1281': (128.128114, 128.12832641601562, 21914.0), '128.1344': (128.134433, 128.13450622558594, 16686.0), '129.1315': (129.131468, 129.13182067871094, 9736.0), '129.1378': (129.137787, 129.13795471191406, 25802.0), '130.1348': (13…	N4H7G2	0	0	1	2560.87	A2B2C1D1E2F1fF4feE2F1G4gfedD1E1eE1edcba	0	0		['E2F1fF4fe', 'E2F1G4gfe']	2	147.605	124.42			1	1	0.5	WYQ_MusOvary_IGP_F14_20240119	NSTLCDLCIGPLK+A2B2C1D1E2F1fF4feE2F1G4gfedD1E1eE1edcba
39284	39287	39253	80.8128	4	1043.46	1043.21	0	4168.82	NSTLCDLCIGPLK	n[TMT10plex]NSTLC[Carbamidomethyl]DLC[Carbamidomethyl]IGPLK[TMT10plex]	1948.05	Serotransferrin	Q921I1	Tf	513	19	{'b1^1': (344.21368, 344.21343994140625, 3931.0), 'b2^1': (431.2457, 0.0, 0.0), 'b3^1': (532.2934, 532.2925415039062, 2215.0), 'b4^1': (645.37744, 645.3786010742188, 2482.0), 'b5^1': (805.4081, 0.0, 0.0), 'b6^1': (920.43506, 920.43603515625, 7436.0), 'b7^1': (1033.5192, 1033.5157470703125, 2789.0), 'b8^1': (1193.5498, 1193.54736328125, 2194.0), 'b9^1': (1306.6338, 0.0, 0.0), 'b10^1': (1363.6553, …	10	{'126.1277': (126.127725, 126.12796783447266, 14266.0), '127.1248': (127.12476, 127.12504577636719, 7586.0), '127.1311': (127.131079, 127.13118743896484, 17118.0), '128.1281': (128.128114, 128.12826538085938, 13129.0), '128.1344': (128.134433, 128.13453674316406, 12583.0), '129.1315': (129.131468, 129.13186645507812, 8872.0), '129.1378': (129.137787, 129.13796997070312, 16669.0), '130.1348': (130…	N4H5S1G1	0	1	1	2220.77	A2B2C1D1E2F1G4gfedD1E2F1G3gfedcba	0	0		['E2F1G4gfe', 'E2F1G3gfe']	2	126.834	95.7713			1	1	1	WYQ_MusOvary_IGP_F14_20240119	NSTLCDLCIGPLK+A2B2C1D1E2F1G4gfedD1E2F1G3gfedcba
39390	39393	39362	81.0186	3	1459.3	1458.64	0	4372.92	NSTLCDLCIGPLK	n[TMT10plex]NSTLC[Carbamidomethyl]DLC[Carbamidomethyl]IGPLK[TMT10plex]	1948.05	Serotransferrin	Q921I1	Tf	513	18	{'b1^1': (344.21368, 344.2137756347656, 2053.0), 'b2^1': (431.2457, 0.0, 0.0), 'b3^1': (532.2934, 532.2943725585938, 1737.0), 'b4^1': (645.37744, 0.0, 0.0), 'b5^1': (805.4081, 0.0, 0.0), 'b6^1': (920.43506, 920.433837890625, 5525.0), 'b7^1': (1033.5192, 1033.5218505859375, 3021.0), 'b8^1': (1193.5498, 1193.548095703125, 3638.0), 'b9^1': (1306.6338, 1306.62646484375, 3473.0), 'b10^1': (1363.6553, …	10	{'126.1277': (126.127725, 126.1279525756836, 11060.0), '127.1248': (127.12476, 127.1250228881836, 6746.0), '127.1311': (127.131079, 127.1288070678711, 1047.0), '128.1281': (128.128114, 128.12841796875, 8990.0), '128.1344': (128.134433, 128.13458251953125, 12511.0), '129.1315': (129.131468, 129.13182067871094, 8099.0), '129.1378': (129.137787, 129.1379852294922, 19348.0), '130.1348': (130.134822, …	N5H5F2G1	1	0	1	2424.87	A2B2C1D1E2F1fF4fedD1E2eE2F1fF5fedcbB5ba	1	0		['E2F1fF4fe', 'E2F1fF5fe', 'E2e']	3	118.513	79.5254	1		1	1	1	WYQ_MusOvary_IGP_F14_20240119	NSTLCDLCIGPLK+A2B2C1D1E2F1fF4fedD1E2eE2F1fF5fedcbB5ba
38841	38843	38792	79.9539	4	1051.96	1051.21	0	4201.83	NSTLCDLCIGPLK	n[TMT10plex]NSTLC[Carbamidomethyl]DLC[Carbamidomethyl]IGPLK[TMT10plex]	1948.05	Serotransferrin	Q921I1	Tf	513	18	{'b1^1': (344.21368, 344.21295166015625, 5638.0), 'b2^1': (431.2457, 431.2466125488281, 2273.0), 'b3^1': (532.2934, 532.2930908203125, 2386.0), 'b4^1': (645.37744, 645.3785400390625, 2674.0), 'b5^1': (805.4081, 0.0, 0.0), 'b6^1': (920.43506, 920.4363403320312, 11947.0), 'b7^1': (1033.5192, 1033.5179443359375, 4827.0), 'b8^1': (1193.5498, 0.0, 0.0), 'b9^1': (1306.6338, 0.0, 0.0), 'b10^1': (1363.65…	10	{'126.1277': (126.127725, 126.1279067993164, 29526.0), '127.1248': (127.12476, 127.12515258789062, 13653.0), '127.1311': (127.131079, 127.1312255859375, 37188.0), '128.1281': (128.128114, 128.1283416748047, 27874.0), '128.1344': (128.134433, 128.13455200195312, 24618.0), '129.1315': (129.131468, 129.13180541992188, 13783.0), '129.1378': (129.137787, 129.137939453125, 36682.0), '130.1348': (130.13…	N4H7G1	0	0	1	2253.78	A2B2C1D1E2F1fF4feE2F1fedD1E1eE1edcba	0	0		['E2F1fF4fe', 'E2F1fe']	2	116.925	50.6169			1	0.999435	0.999435	WYQ_MusOvary_IGP_F14_20240119	NSTLCDLCIGPLK+A2B2C1D1E2F1fF4feE2F1fedD1E1eE1edcba
39455	39458	39415	81.1393	3	1172.03	1171.87	0	3512.59	NSTLCDLCIGPLK	n[TMT10plex]NSTLC[Carbamidomethyl]DLC[Carbamidomethyl]IGPLK[TMT10plex]	1948.05	Serotransferrin	Q921I1	Tf	513	16	{'b1^1': (344.21368, 0.0, 0.0), 'b2^1': (431.2457, 0.0, 0.0), 'b3^1': (532.2934, 0.0, 0.0), 'b4^1': (645.37744, 0.0, 0.0), 'b5^1': (805.4081, 0.0, 0.0), 'b6^1': (920.43506, 920.4342041015625, 32342.0), 'b7^1': (1033.5192, 1033.521240234375, 9702.0), 'b8^1': (1193.5498, 1193.5482177734375, 21175.0), 'b9^1': (1306.6338, 0.0, 0.0), 'b10^1': (1363.6553, 0.0, 0.0), 'b11^1': (1460.708, 0.0, 0.0), 'b12^…	10	{'126.1277': (126.127725, 126.12789916992188, 61567.0), '127.1248': (127.12476, 127.12510681152344, 26727.0), '127.1311': (127.131079, 127.1312484741211, 53888.0), '128.1281': (128.128114, 128.1283416748047, 45188.0), '128.1344': (128.134433, 128.1345672607422, 47595.0), '129.1315': (129.131468, 129.13182067871094, 29595.0), '129.1378': (129.137787, 129.137939453125, 75622.0), '130.1348': (130.13…	N3H4G1	0	0	1	1564.54	A2B2C1D1E2F1G4gfedD1dcba	0	0	Complex	['E2F1G4gfe']	1	108.627	242.411			1	1	1	WYQ_MusOvary_IGP_F14_20240119	NSTLCDLCIGPLK+A2B2C1D1E2F1G4gfedD1dcba
40247	40250	40205	82.6924	4	1080.48	1079.98	0	4314.88	NSTLCDLCIGPLK	n[TMT10plex]NSTLC[Carbamidomethyl]DLC[Carbamidomethyl]IGPLK[TMT10plex]	1948.05	Serotransferrin	Q921I1	Tf	513	14	{'b1^1': (344.21368, 344.21368408203125, 3642.0), 'b2^1': (431.2457, 0.0, 0.0), 'b3^1': (532.2934, 0.0, 0.0), 'b4^1': (645.37744, 0.0, 0.0), 'b5^1': (805.4081, 0.0, 0.0), 'b6^1': (920.43506, 920.4343872070312, 6215.0), 'b7^1': (1033.5192, 1033.5201416015625, 3517.0), 'b8^1': (1193.5498, 1193.5478515625, 2889.0), 'b9^1': (1306.6338, 0.0, 0.0), 'b10^1': (1363.6553, 0.0, 0.0), 'b11^1': (1460.708, 0.…	10	{'126.1277': (126.127725, 126.12797546386719, 36893.0), '127.1248': (127.12476, 127.12508392333984, 13318.0), '127.1311': (127.131079, 127.13130187988281, 42831.0), '128.1281': (128.128114, 128.12838745117188, 36233.0), '128.1344': (128.134433, 128.1345672607422, 30571.0), '129.1315': (129.131468, 129.1318359375, 17546.0), '129.1378': (129.137787, 129.1379852294922, 29798.0), '130.1348': (130.134…	N4H5F1S1G1	1	1	1	2366.83	A2B2C1D1E2F1G4gfedD1E2F1G3gfedcbB5ba	1	0		['E2F1G4gfe', 'E2F1G3gfe']	2	71.3542	67.617	1		1	1	1	WYQ_MusOvary_IGP_F14_20240119	NSTLCDLCIGPLK+A2B2C1D1E2F1G4gfedD1E2F1G3gfedcbB5ba
39976	39979	39943	82.1555	3	1410.27	1409.95	1	4226.86	NSTLCDLCIGPLK	n[TMT10plex]NSTLC[Carbamidomethyl]DLC[Carbamidomethyl]IGPLK[TMT10plex]	1948.05	Serotransferrin	Q921I1	Tf	513	12	{'b1^1': (344.21368, 0.0, 0.0), 'b2^1': (431.2457, 0.0, 0.0), 'b3^1': (532.2934, 0.0, 0.0), 'b4^1': (645.37744, 0.0, 0.0), 'b5^1': (805.4081, 0.0, 0.0), 'b6^1': (920.43506, 920.43359375, 3217.0), 'b7^1': (1033.5192, 1033.5225830078125, 1947.0), 'b8^1': (1193.5498, 0.0, 0.0), 'b9^1': (1306.6338, 0.0, 0.0), 'b10^1': (1363.6553, 1363.640625, 6741.0), 'b11^1': (1460.708, 0.0, 0.0), 'b12^1': (1573.792…	10	{'126.1277': (126.127725, 126.12789916992188, 10601.0), '127.1248': (127.12476, 127.1249771118164, 5778.0), '127.1311': (127.131079, 127.13117218017578, 11341.0), '128.1281': (128.128114, 128.12840270996094, 9321.0), '128.1344': (128.134433, 128.13450622558594, 10124.0), '129.1315': (129.131468, 129.13145446777344, 4843.0), '129.1378': (129.137787, 129.13787841796875, 13674.0), '130.1348': (130.1…	N5H5F1G1	1	0	1	2278.81	A2B2C1D1E2F1G4gfF5fedD1E2eE2F1fedcba	0	0		['E2F1G4gfF5fe', 'E2F1fe', 'E2e']	3	53.1074	125.426			1	0.999435	0.999435	WYQ_MusOvary_IGP_F14_20240119	NSTLCDLCIGPLK+A2B2C1D1E2F1G4gfF5fedD1E2eE2F1fedcba
39754	39757	39709	81.7219	3	1464.97	1464.3	1	4388.91	NSTLCDLCIGPLK	n[TMT10plex]NSTLC[Carbamidomethyl]DLC[Carbamidomethyl]IGPLK[TMT10plex]	1948.05	Serotransferrin	Q921I1	Tf	513	11	{'b1^1': (344.21368, 0.0, 0.0), 'b2^1': (431.2457, 0.0, 0.0), 'b3^1': (532.2934, 0.0, 0.0), 'b4^1': (645.37744, 0.0, 0.0), 'b5^1': (805.4081, 0.0, 0.0), 'b6^1': (920.43506, 0.0, 0.0), 'b7^1': (1033.5192, 1033.515869140625, 1858.0), 'b8^1': (1193.5498, 0.0, 0.0), 'b9^1': (1306.6338, 0.0, 0.0), 'b10^1': (1363.6553, 0.0, 0.0), 'b11^1': (1460.708, 0.0, 0.0), 'b12^1': (1573.7921, 0.0, 0.0), 'b13^1': (…	10	{'126.1277': (126.127725, 126.1279067993164, 8026.0), '127.1248': (127.12476, 127.12481689453125, 5496.0), '127.1311': (127.131079, 127.131103515625, 9664.0), '128.1281': (128.128114, 128.12850952148438, 6355.0), '128.1344': (128.134433, 128.1345977783203, 8241.0), '129.1315': (129.131468, 129.13156127929688, 5626.0), '129.1378': (129.137787, 129.13546752929688, 978.0), '130.1348': (130.134822, 1…	N5H6F1G1	1	0	1	2440.86	A2B2C1D1E2F1G4gfedD1E2F1feE2F1fedcbB5ba	1	0		['E2F1G4gfe', 'E2F1fe', 'E2F1fe']	3	43.693	112.862	1		1	1	1	WYQ_MusOvary_IGP_F14_20240119	NSTLCDLCIGPLK+A2B2C1D1E2F1G4gfedD1E2F1feE2F1fedcbB5ba
40188	40191	40145	80.3586	3	893.771	893.104	1	2678.32	NSTLCDLCIGPLK	n[TMT10plex]NSTLC[Carbamidomethyl]DLC[Carbamidomethyl]IGPLK[TMT10plex]	1948.05	Serotransferrin	Q921I1	Tf	513	10	{'b1^1': (344.21368, 344.2136535644531, 7729.0), 'b2^1': (431.2457, 0.0, 0.0), 'b3^1': (532.2934, 0.0, 0.0), 'b4^1': (645.37744, 0.0, 0.0), 'b5^1': (805.4081, 805.4118041992188, 4391.0), 'b6^1': (920.43506, 920.4367065429688, 5267.0), 'b7^1': (1033.5192, 0.0, 0.0), 'b8^1': (1193.5498, 0.0, 0.0), 'b9^1': (1306.6338, 0.0, 0.0), 'b10^1': (1363.6553, 0.0, 0.0), 'b11^1': (1460.708, 0.0, 0.0), 'b12^1':…	10	{'126.1277': (126.127725, 126.1277847290039, 83832.0), '127.1248': (127.12476, 127.12504577636719, 31196.0), '127.1311': (127.131079, 127.1311264038086, 94475.0), '128.1281': (128.128114, 128.1282501220703, 54556.0), '128.1344': (128.134433, 128.13446044921875, 67530.0), '129.1315': (129.131468, 129.1316680908203, 30814.0), '129.1378': (129.137787, 129.1378173828125, 60581.0), '130.1348': (130.13…	N2H2	0	0	0	730.264	A2B2C1D1dcba	0	0	High mannose	[]	0	38.1114	359.375			0			WYQ_MusOvary_IGP_F16_20240119	NSTLCDLCIGPLK+A2B2C1D1dcba
40524	40527	40479	80.9935	3	1410.61	1409.62	0	4226.86	NSTLCDLCIGPLK	n[TMT10plex]NSTLC[Carbamidomethyl]DLC[Carbamidomethyl]IGPLK[TMT10plex]	1948.05	Serotransferrin	Q921I1	Tf	513	25	{'b1^1': (344.21368, 344.21331787109375, 10178.0), 'b2^1': (431.2457, 431.2453918457031, 4309.0), 'b3^1': (532.2934, 532.2927856445312, 6303.0), 'b4^1': (645.37744, 645.376708984375, 3908.0), 'b5^1': (805.4081, 805.4075317382812, 4604.0), 'b6^1': (920.43506, 920.4341430664062, 28085.0), 'b7^1': (1033.5192, 1033.5198974609375, 11019.0), 'b8^1': (1193.5498, 1193.5504150390625, 25078.0), 'b9^1': (13…	10	{'126.1277': (126.127725, 126.12783813476562, 26954.0), '127.1248': (127.12476, 127.12506866455078, 12313.0), '127.1311': (127.131079, 127.13118743896484, 33456.0), '128.1281': (128.128114, 128.1283416748047, 22902.0), '128.1344': (128.134433, 128.13450622558594, 27589.0), '129.1315': (129.131468, 129.13192749023438, 14980.0), '129.1378': (129.137787, 129.13790893554688, 63047.0), '130.1348': (13…	N5H6S1	0	1	0	2278.81	A2B2C1D1E2F1fF3fedD1E2F1feE2F1fedcba	0	0		['E2F1fF3fe', 'E2F1fe', 'E2F1fe']	3	245.143	133.628			1	1	1	WYQ_MusOvary_IGP_F16_20240119	NSTLCDLCIGPLK+A2B2C1D1E2F1fF3fedD1E2F1feE2F1fedcba
40396	40398	40367	80.7548	4	1047.71	1046.71	0	4184.81	NSTLCDLCIGPLK	n[TMT10plex]NSTLC[Carbamidomethyl]DLC[Carbamidomethyl]IGPLK[TMT10plex]	1948.05	Serotransferrin	Q921I1	Tf	513	19	{'b1^1': (344.21368, 344.21337890625, 38972.0), 'b2^1': (431.2457, 0.0, 0.0), 'b3^1': (532.2934, 532.289794921875, 27389.0), 'b4^1': (645.37744, 0.0, 0.0), 'b5^1': (805.4081, 0.0, 0.0), 'b6^1': (920.43506, 920.4337768554688, 136169.0), 'b7^1': (1033.5192, 1033.5169677734375, 31859.0), 'b8^1': (1193.5498, 1193.54931640625, 87116.0), 'b9^1': (1306.6338, 1306.62939453125, 120438.0), 'b10^1': (1363.6…	10	{'126.1277': (126.127725, 126.12779998779297, 228525.0), '127.1248': (127.12476, 127.12483215332031, 95287.0), '127.1311': (127.131079, 127.1310806274414, 201895.0), '128.1281': (128.128114, 128.12818908691406, 162460.0), '128.1344': (128.134433, 128.13446044921875, 137257.0), '129.1315': (129.131468, 129.1314697265625, 65686.0), '129.1378': (129.137787, 129.13787841796875, 252375.0), '130.1348':…	N4H5G2	0	0	1	2236.76	A2B2C1D1E2F1G4gfF4feE2edD1E1edcba	0	0		['E2F1G4gfF4fe', 'E2e']	2	171.414	93.2564			1	1	1	WYQ_MusOvary_IGP_F16_20240119	NSTLCDLCIGPLK+A2B2C1D1E2F1G4gfF4feE2edD1E1edcba
41082	41085	41038	82.0431	3	1424.62	1423.95	0	4268.91	NSTLCDLCIGPLK	n[TMT10plex]NSTLC[Carbamidomethyl]DLC[Carbamidomethyl]IGPLK[TMT10plex]	1948.05	Serotransferrin	Q921I1	Tf	513	21	{'b1^1': (344.21368, 344.21258544921875, 6534.0), 'b2^1': (431.2457, 0.0, 0.0), 'b3^1': (532.2934, 0.0, 0.0), 'b4^1': (645.37744, 645.3775024414062, 2834.0), 'b5^1': (805.4081, 0.0, 0.0), 'b6^1': (920.43506, 920.4310913085938, 15994.0), 'b7^1': (1033.5192, 1033.5201416015625, 5101.0), 'b8^1': (1193.5498, 1193.5439453125, 8528.0), 'b9^1': (1306.6338, 1306.6248779296875, 10901.0), 'b10^1': (1363.65…	10	{'126.1277': (126.127725, 126.1277084350586, 22232.0), '127.1248': (127.12476, 127.12500762939453, 10287.0), '127.1311': (127.131079, 127.13107299804688, 27712.0), '128.1281': (128.128114, 128.1282196044922, 13856.0), '128.1344': (128.134433, 128.13438415527344, 18029.0), '129.1315': (129.131468, 129.13182067871094, 11212.0), '129.1378': (129.137787, 129.1377716064453, 43356.0), '130.1348': (130.…	N6H5F2	1	0	0	2320.86	A2B2C1D1E2F1fF5feE2edD1E2eE2F1fF5fedcba	0	0		['E2F1fF5fe', 'E2F1fF5fe', 'E2e', 'E2e']	4	168.246	53.5752			1	1	1	WYQ_MusOvary_IGP_F16_20240119	NSTLCDLCIGPLK+A2B2C1D1E2F1fF5feE2edD1E2eE2F1fF5fedcba
40484	40487	40452	80.9181	3	1396.28	1395.95	1	4184.81	NSTLCDLCIGPLK	n[TMT10plex]NSTLC[Carbamidomethyl]DLC[Carbamidomethyl]IGPLK[TMT10plex]	1948.05	Serotransferrin	Q921I1	Tf	513	21	{'b1^1': (344.21368, 344.2135314941406, 3640.0), 'b2^1': (431.2457, 0.0, 0.0), 'b3^1': (532.2934, 532.294677734375, 2532.0), 'b4^1': (645.37744, 645.376220703125, 2732.0), 'b5^1': (805.4081, 0.0, 0.0), 'b6^1': (920.43506, 920.4321899414062, 12011.0), 'b7^1': (1033.5192, 1033.5177001953125, 5611.0), 'b8^1': (1193.5498, 1193.546630859375, 11894.0), 'b9^1': (1306.6338, 1306.6405029296875, 8080.0), '…	10	{'126.1277': (126.127725, 126.12779998779297, 24588.0), '127.1248': (127.12476, 127.12493896484375, 10707.0), '127.1311': (127.131079, 127.131103515625, 23837.0), '128.1281': (128.128114, 128.12831115722656, 18960.0), '128.1344': (128.134433, 128.13446044921875, 22199.0), '129.1315': (129.131468, 129.13174438476562, 11286.0), '129.1378': (129.137787, 129.13783264160156, 29334.0), '130.1348': (130…	N4H5G2	0	0	1	2236.76	A2B2C1D1E2F1G4gfF4fedD1E2F1fedcba	0	0		['E2F1G4gfF4fe', 'E2F1fe']	2	160.163	396.343			1	0.999143	0.999143	WYQ_MusOvary_IGP_F16_20240119	NSTLCDLCIGPLK+A2B2C1D1E2F1G4gfF4fedD1E2F1fedcba
40863	40866	40813	81.6289	3	1473.29	1472.64	0	4414.97	NSTLCDLCIGPLK	n[TMT10plex]NSTLC[Carbamidomethyl]DLC[Carbamidomethyl]IGPLK[TMT10plex]	1948.05	Serotransferrin	Q921I1	Tf	513	17	{'b1^1': (344.21368, 344.2135925292969, 2243.0), 'b2^1': (431.2457, 431.2464599609375, 1429.0), 'b3^1': (532.2934, 0.0, 0.0), 'b4^1': (645.37744, 0.0, 0.0), 'b5^1': (805.4081, 0.0, 0.0), 'b6^1': (920.43506, 920.4360961914062, 5472.0), 'b7^1': (1033.5192, 1033.5198974609375, 1515.0), 'b8^1': (1193.5498, 0.0, 0.0), 'b9^1': (1306.6338, 1306.625244140625, 2414.0), 'b10^1': (1363.6553, 1363.6613769531…	10	{'126.1277': (126.127725, 126.12793731689453, 10975.0), '127.1248': (127.12476, 127.12505340576172, 6310.0), '127.1311': (127.131079, 127.13121032714844, 8910.0), '128.1281': (128.128114, 128.12835693359375, 10583.0), '128.1344': (128.134433, 128.1345977783203, 9378.0), '129.1315': (129.131468, 129.13185119628906, 7873.0), '129.1378': (129.137787, 129.1379852294922, 17928.0), '130.1348': (130.134…	N6H5F3	1	0	0	2466.91	A2B2C1D1E2F1fF5feE2edD1E2eE2F1fF5fedcbB5ba	1	0		['E2F1fF5fe', 'E2F1fF5fe', 'E2e', 'E2e']	4	101.727	63.3335	1		1	1	1	WYQ_MusOvary_IGP_F16_20240119	NSTLCDLCIGPLK+A2B2C1D1E2F1fF5feE2edD1E2eE2F1fF5fedcbB5ba
40996	40999	40956	81.8753	3	1459.3	1458.64	0	4372.92	NSTLCDLCIGPLK	n[TMT10plex]NSTLC[Carbamidomethyl]DLC[Carbamidomethyl]IGPLK[TMT10plex]	1948.05	Serotransferrin	Q921I1	Tf	513	16	{'b1^1': (344.21368, 0.0, 0.0), 'b2^1': (431.2457, 0.0, 0.0), 'b3^1': (532.2934, 0.0, 0.0), 'b4^1': (645.37744, 0.0, 0.0), 'b5^1': (805.4081, 805.406005859375, 1886.0), 'b6^1': (920.43506, 920.4325561523438, 4093.0), 'b7^1': (1033.5192, 1033.5235595703125, 1525.0), 'b8^1': (1193.5498, 1193.529541015625, 5363.0), 'b9^1': (1306.6338, 1306.6229248046875, 2107.0), 'b10^1': (1363.6553, 0.0, 0.0), 'b11…	10	{'126.1277': (126.127725, 126.12782287597656, 12909.0), '127.1248': (127.12476, 127.1249771118164, 6961.0), '127.1311': (127.131079, 127.131103515625, 12834.0), '128.1281': (128.128114, 128.12823486328125, 11950.0), '128.1344': (128.134433, 128.13221740722656, 858.0), '129.1315': (129.131468, 129.13174438476562, 5939.0), '129.1378': (129.137787, 129.13780212402344, 18265.0), '130.1348': (130.1348…	N5H5F2G1	1	0	1	2424.87	A2B2C1D1E2F1G4gfedD1E2eE2F1fF5fedcbB5ba	1	0		['E2F1G4gfe', 'E2F1fF5fe', 'E2e']	3	90.0936	69.6843	1		1	1	1	WYQ_MusOvary_IGP_F16_20240119	NSTLCDLCIGPLK+A2B2C1D1E2F1G4gfedD1E2eE2F1fF5fedcbB5ba
40265	40268	40228	80.5084	3	1445.31	1444.63	1	4330.87	NSTLCDLCIGPLK	n[TMT10plex]NSTLC[Carbamidomethyl]DLC[Carbamidomethyl]IGPLK[TMT10plex]	1948.05	Serotransferrin	Q921I1	Tf	513	14	{'b1^1': (344.21368, 344.2135009765625, 2370.0), 'b2^1': (431.2457, 0.0, 0.0), 'b3^1': (532.2934, 0.0, 0.0), 'b4^1': (645.37744, 0.0, 0.0), 'b5^1': (805.4081, 805.4180908203125, 1748.0), 'b6^1': (920.43506, 920.4323120117188, 3075.0), 'b7^1': (1033.5192, 0.0, 0.0), 'b8^1': (1193.5498, 0.0, 0.0), 'b9^1': (1306.6338, 0.0, 0.0), 'b10^1': (1363.6553, 0.0, 0.0), 'b11^1': (1460.708, 0.0, 0.0), 'b12^1':…	10	{'126.1277': (126.127725, 126.12779998779297, 18338.0), '127.1248': (127.12476, 127.12491607666016, 8610.0), '127.1311': (127.131079, 127.1311264038086, 18331.0), '128.1281': (128.128114, 128.12826538085938, 15626.0), '128.1344': (128.134433, 128.13438415527344, 14423.0), '129.1315': (129.131468, 129.13162231445312, 7769.0), '129.1378': (129.137787, 129.1377716064453, 15669.0), '130.1348': (130.1…	N4H5F1G2	1	0	1	2382.82	A2B2C1D1E2F1G4gfF4fedD1E2F1fedcbB5ba	1	0		['E2F1G4gfF4fe', 'E2F1fe']	2	71.1047	217.047	1		1	0.999143	0.999143	WYQ_MusOvary_IGP_F16_20240119	NSTLCDLCIGPLK+A2B2C1D1E2F1G4gfF4fedD1E2F1fedcbB5ba
34103	34106	34056	68.9399	3	1293.91	1293.58	1	3877.72	NSTLCDLCIGPLK	n[TMT10plex]NSTLC[Carbamidomethyl]DLC[Carbamidomethyl]IGPLK[TMT10plex]	1948.05	Serotransferrin	Q921I1	Tf	513	13	{'b1^1': (344.21368, 344.213623046875, 5415.0), 'b2^1': (431.2457, 0.0, 0.0), 'b3^1': (532.2934, 0.0, 0.0), 'b4^1': (645.37744, 0.0, 0.0), 'b5^1': (805.4081, 0.0, 0.0), 'b6^1': (920.43506, 920.4359130859375, 6530.0), 'b7^1': (1033.5192, 0.0, 0.0), 'b8^1': (1193.5498, 1193.5579833984375, 4135.0), 'b9^1': (1306.6338, 0.0, 0.0), 'b10^1': (1363.6553, 1363.649658203125, 4216.0), 'b11^1': (1460.708, 0.…	10	{'126.1277': (126.127725, 126.12793731689453, 28685.0), '127.1248': (127.12476, 127.1251449584961, 16841.0), '127.1311': (127.131079, 127.12886047363281, 2034.0), '128.1281': (128.128114, 128.12847900390625, 26990.0), '128.1344': (128.134433, 128.13467407226562, 24033.0), '129.1315': (129.131468, 129.13186645507812, 21353.0), '129.1378': (129.137787, 129.1380157470703, 40375.0), '130.1348': (130.…	N4H5G1	0	0	1	1929.67	A2B2C1D1E2F1fF4fedD1E2F1fedcba	0	0		['E2F1fF4fe', 'E2F1fe']	2	64.3993	156.988			1	1	1	WYQ_MusOvary_IGP_F16_20240119	NSTLCDLCIGPLK+A2B2C1D1E2F1fF4fedD1E2F1fedcba
46125	46128	46086	95.1801	4	1124.98	1124.23	0	4492.93	NSTLCDLCIGPLK	n[TMT10plex]NSTLC[Carbamidomethyl]DLC[Carbamidomethyl]IGPLK[TMT10plex]	1948.05	Serotransferrin	Q921I1	Tf	513	8	{'b1^1': (344.21368, 0.0, 0.0), 'b2^1': (431.2457, 0.0, 0.0), 'b3^1': (532.2934, 0.0, 0.0), 'b4^1': (645.37744, 0.0, 0.0), 'b5^1': (805.4081, 0.0, 0.0), 'b6^1': (920.43506, 0.0, 0.0), 'b7^1': (1033.5192, 0.0, 0.0), 'b8^1': (1193.5498, 0.0, 0.0), 'b9^1': (1306.6338, 0.0, 0.0), 'b10^1': (1363.6553, 0.0, 0.0), 'b11^1': (1460.708, 0.0, 0.0), 'b12^1': (1573.7921, 0.0, 0.0), 'b13^1': (1931.05, 0.0, 0.0…	10	{'126.1277': (126.127725, 126.12779998779297, 10050.0), '127.1248': (127.12476, 127.12493133544922, 6055.0), '127.1311': (127.131079, 127.1311264038086, 11010.0), '128.1281': (128.128114, 128.1282196044922, 8767.0), '128.1344': (128.134433, 128.13446044921875, 10355.0), '129.1315': (129.131468, 129.131591796875, 5779.0), '129.1378': (129.137787, 129.13783264160156, 12495.0), '130.1348': (130.1348…	N4H7S1G1	0	1	1	2544.87	A2B2C1D1E2F1fF4feE2F1fF3fedD1E1eE1edcba	0	0		['E2F1fF4fe', 'E2F1fF3fe']	2	25.4034	33.2374			1	1	1	WYQ_MusOvary_IGP_F19_20240119	NSTLCDLCIGPLK+A2B2C1D1E2F1fF4feE2F1fF3fedD1E1eE1edcba
35204	35207	35171	69.6725	3	1308.25	1307.59	1	3918.75	NSTLCDLCIGPLK	n[TMT10plex]NSTLC[Carbamidomethyl]DLC[Carbamidomethyl]IGPLK[TMT10plex]	1948.05	Serotransferrin	Q921I1	Tf	513	23	{'b1^1': (344.21368, 344.2134704589844, 25601.0), 'b2^1': (431.2457, 0.0, 0.0), 'b3^1': (532.2934, 532.2930908203125, 16441.0), 'b4^1': (645.37744, 645.3771362304688, 11689.0), 'b5^1': (805.4081, 805.4093627929688, 11121.0), 'b6^1': (920.43506, 920.4349365234375, 94318.0), 'b7^1': (1033.5192, 1033.5203857421875, 28014.0), 'b8^1': (1193.5498, 1193.5452880859375, 65909.0), 'b9^1': (1306.6338, 1306.…	10	{'126.1277': (126.127725, 126.12783813476562, 103632.0), '127.1248': (127.12476, 127.12500762939453, 65510.0), '127.1311': (127.131079, 127.13118743896484, 105463.0), '128.1281': (128.128114, 128.12832641601562, 87007.0), '128.1344': (128.134433, 128.13449096679688, 125950.0), '129.1315': (129.131468, 129.1318359375, 76876.0), '129.1378': (129.137787, 129.13787841796875, 213942.0), '130.1348': (1…	N5H4G1	0	0	1	1970.7	A2B2C1D1E2F1G4gfedD1E2eE2edcba	0	0		['E2F1G4gfe', 'E2e', 'E2e']	3	223.983	296.136			1	1	1	WYQ_MusOvary_IGP_F22_20240119	NSTLCDLCIGPLK+A2B2C1D1E2F1G4gfedD1E2eE2edcba
35045	35048	34994	69.3858	4	966.686	966.688	0	3861.73	NSTLCDLCIGPLK	n[TMT10plex]NSTLC[Carbamidomethyl]DLC[Carbamidomethyl]IGPLK[TMT10plex]	1948.05	Serotransferrin	Q921I1	Tf	513	20	{'b1^1': (344.21368, 344.2138671875, 15059.0), 'b2^1': (431.2457, 0.0, 0.0), 'b3^1': (532.2934, 0.0, 0.0), 'b4^1': (645.37744, 645.377685546875, 12376.0), 'b5^1': (805.4081, 0.0, 0.0), 'b6^1': (920.43506, 920.4351196289062, 48529.0), 'b7^1': (1033.5192, 1033.5184326171875, 11190.0), 'b8^1': (1193.5498, 1193.5509033203125, 26036.0), 'b9^1': (1306.6338, 1306.6251220703125, 21788.0), 'b10^1': (1363.…	10	{'126.1277': (126.127725, 126.12786865234375, 112364.0), '127.1248': (127.12476, 127.1250228881836, 69472.0), '127.1311': (127.131079, 127.13121795654297, 125602.0), '128.1281': (128.128114, 128.1283416748047, 102354.0), '128.1344': (128.134433, 128.13453674316406, 112689.0), '129.1315': (129.131468, 129.1317596435547, 77546.0), '129.1378': (129.137787, 129.13790893554688, 131048.0), '130.1348': …	N4H4F1G1	1	0	1	1913.68	A2B2C1D1E2F1G4gfedD1E2edcbB5ba	1	0		['E2F1G4gfe', 'E2e']	2	164.886	118.976	1		1	1	1	WYQ_MusOvary_IGP_F22_20240119	NSTLCDLCIGPLK+A2B2C1D1E2F1G4gfedD1E2edcbB5ba
35094	35097	35054	69.4732	4	1017.7	1017.46	0	4065.83	NSTLCDLCIGPLK	n[TMT10plex]NSTLC[Carbamidomethyl]DLC[Carbamidomethyl]IGPLK[TMT10plex]	1948.05	Serotransferrin	Q921I1	Tf	513	19	{'b1^1': (344.21368, 344.21368408203125, 21439.0), 'b2^1': (431.2457, 0.0, 0.0), 'b3^1': (532.2934, 0.0, 0.0), 'b4^1': (645.37744, 645.3785400390625, 11382.0), 'b5^1': (805.4081, 0.0, 0.0), 'b6^1': (920.43506, 920.4367065429688, 59258.0), 'b7^1': (1033.5192, 1033.5194091796875, 41806.0), 'b8^1': (1193.5498, 1193.545654296875, 59785.0), 'b9^1': (1306.6338, 0.0, 0.0), 'b10^1': (1363.6553, 1363.6544…	10	{'126.1277': (126.127725, 126.12794494628906, 138043.0), '127.1248': (127.12476, 127.12520599365234, 66760.0), '127.1311': (127.131079, 127.13129425048828, 181281.0), '128.1281': (128.128114, 128.12840270996094, 114273.0), '128.1344': (128.134433, 128.13458251953125, 110811.0), '129.1315': (129.131468, 129.1319122314453, 67970.0), '129.1378': (129.137787, 129.13800048828125, 198866.0), '130.1348'…	N5H5F2	1	0	0	2117.78	A2B2C1D1E2F1fF5fedD1E2eE2F1fedcbB5ba	1	0		['E2F1fF5fe', 'E2F1fe', 'E2e']	3	158.078	69.2889	1		1	1	1	WYQ_MusOvary_IGP_F22_20240119	NSTLCDLCIGPLK+A2B2C1D1E2F1fF5fedD1E2eE2F1fedcbB5ba
35289	35292	35259	69.8299	4	1003.46	1002.95	0	4007.79	NSTLCDLCIGPLK	n[TMT10plex]NSTLC[Carbamidomethyl]DLC[Carbamidomethyl]IGPLK[TMT10plex]	1948.05	Serotransferrin	Q921I1	Tf	513	16	{'b1^1': (344.21368, 344.2127685546875, 6503.0), 'b2^1': (431.2457, 0.0, 0.0), 'b3^1': (532.2934, 0.0, 0.0), 'b4^1': (645.37744, 0.0, 0.0), 'b5^1': (805.4081, 0.0, 0.0), 'b6^1': (920.43506, 920.4328002929688, 11420.0), 'b7^1': (1033.5192, 1033.516357421875, 10892.0), 'b8^1': (1193.5498, 0.0, 0.0), 'b9^1': (1306.6338, 1306.6263427734375, 4529.0), 'b10^1': (1363.6553, 1363.6610107421875, 4821.0), '…	10	{'126.1277': (126.127725, 126.12792205810547, 62380.0), '127.1248': (127.12476, 127.12503814697266, 34408.0), '127.1311': (127.131079, 127.1312255859375, 61184.0), '128.1281': (128.128114, 128.1282958984375, 58044.0), '128.1344': (128.134433, 128.134521484375, 48753.0), '129.1315': (129.131468, 129.13177490234375, 32649.0), '129.1378': (129.137787, 129.13792419433594, 58769.0), '130.1348': (130.1…	N4H5F1S1	1	1	0	2059.73	A2B2C1D1E2F1G3gfedD1E2F1fedcbB5ba	1	0		['E2F1G3gfe', 'E2F1fe']	2	98.4929	113.356	1		1	1	1	WYQ_MusOvary_IGP_F22_20240119	NSTLCDLCIGPLK+A2B2C1D1E2F1G3gfedD1E2F1fedcbB5ba
29641	29644	29585	59.614	3	1191.56	1191.22	1	3570.63	NSTLCDLCIGPLK	n[TMT10plex]NSTLC[Carbamidomethyl]DLC[Carbamidomethyl]IGPLK[TMT10plex]	1948.05	Serotransferrin	Q921I1	Tf	513	11	{'b1^1': (344.21368, 344.2140197753906, 14179.0), 'b2^1': (431.2457, 0.0, 0.0), 'b3^1': (532.2934, 0.0, 0.0), 'b4^1': (645.37744, 0.0, 0.0), 'b5^1': (805.4081, 0.0, 0.0), 'b6^1': (920.43506, 0.0, 0.0), 'b7^1': (1033.5192, 0.0, 0.0), 'b8^1': (1193.5498, 0.0, 0.0), 'b9^1': (1306.6338, 1306.6256103515625, 7586.0), 'b10^1': (1363.6553, 0.0, 0.0), 'b11^1': (1460.708, 0.0, 0.0), 'b12^1': (1573.7921, 0.…	10	{'126.1277': (126.127725, 126.12794494628906, 59688.0), '127.1248': (127.12476, 127.12507629394531, 41425.0), '127.1311': (127.131079, 127.13130187988281, 66840.0), '128.1281': (128.128114, 128.12841796875, 50930.0), '128.1344': (128.134433, 128.1346435546875, 61251.0), '129.1315': (129.131468, 129.13177490234375, 51532.0), '129.1378': (129.137787, 129.13796997070312, 65588.0), '130.1348': (130.1…	N4H5	0	0	0	1622.58	A2B2C1D1E2F1fedD1E2F1fedcba	0	0		['E2F1fe', 'E2F1fe']	2	48.0606	253.771			1	1	1	WYQ_MusOvary_IGP_F22_20240119	NSTLCDLCIGPLK+A2B2C1D1E2F1fedD1E2F1fedcba
35412	35415	35361	69.4353	4	981.617	980.945	0	3919.77	NSTLCDLCIGPLK	n[TMT10plex]NSTLC[Carbamidomethyl]DLC[Carbamidomethyl]IGPLK[TMT10plex]	1948.05	Serotransferrin	Q921I1	Tf	513	15	{'b1^1': (344.21368, 344.21331787109375, 18491.0), 'b2^1': (431.2457, 0.0, 0.0), 'b3^1': (532.2934, 0.0, 0.0), 'b4^1': (645.37744, 0.0, 0.0), 'b5^1': (805.4081, 0.0, 0.0), 'b6^1': (920.43506, 920.4347534179688, 32328.0), 'b7^1': (1033.5192, 1033.52587890625, 8490.0), 'b8^1': (1193.5498, 1193.5504150390625, 15794.0), 'b9^1': (1306.6338, 0.0, 0.0), 'b10^1': (1363.6553, 1363.6524658203125, 12353.0),…	10	{'126.1277': (126.127725, 126.12785339355469, 92109.0), '127.1248': (127.12476, 127.12503814697266, 43311.0), '127.1311': (127.131079, 127.13118743896484, 101477.0), '128.1281': (128.128114, 128.12832641601562, 74865.0), '128.1344': (128.134433, 128.134521484375, 93838.0), '129.1315': (129.131468, 129.13174438476562, 52806.0), '129.1378': (129.137787, 129.1378936767578, 119228.0), '130.1348': (13…	N5H5F1	1	0	0	1971.72	A2B2C1D1E2F1fF5fedD1E2eE2F1fedcba	0	0		['E2F1fF5fe', 'E2F1fe', 'E2e']	3	93.8969	53.0139			1	1	1	WYQ_MusOvary_IGP_F24_20240119	NSTLCDLCIGPLK+A2B2C1D1E2F1fF5fedD1E2eE2F1fedcba
35425	35428	35392	69.4588	3	1240.89	1240.23	1	3716.69	NSTLCDLCIGPLK	n[TMT10plex]NSTLC[Carbamidomethyl]DLC[Carbamidomethyl]IGPLK[TMT10plex]	1948.05	Serotransferrin	Q921I1	Tf	513	14	{'b1^1': (344.21368, 344.2139587402344, 12002.0), 'b2^1': (431.2457, 0.0, 0.0), 'b3^1': (532.2934, 0.0, 0.0), 'b4^1': (645.37744, 645.3771362304688, 6641.0), 'b5^1': (805.4081, 0.0, 0.0), 'b6^1': (920.43506, 920.4343872070312, 21950.0), 'b7^1': (1033.5192, 1033.5135498046875, 22702.0), 'b8^1': (1193.5498, 1193.5592041015625, 7481.0), 'b9^1': (1306.6338, 0.0, 0.0), 'b10^1': (1363.6553, 0.0, 0.0), …	10	{'126.1277': (126.127725, 126.1279525756836, 87039.0), '127.1248': (127.12476, 127.12508392333984, 43616.0), '127.1311': (127.131079, 127.13121795654297, 85093.0), '128.1281': (128.128114, 128.12841796875, 75708.0), '128.1344': (128.134433, 128.1345977783203, 81600.0), '129.1315': (129.131468, 129.1317901611328, 63730.0), '129.1378': (129.137787, 129.1379852294922, 115678.0), '130.1348': (130.134…	N4H5F1	1	0	0	1768.64	A2B2C1D1E2F1fF5fedD1E2F1fedcba	0	0		['E2F1fF5fe', 'E2F1fe']	2	82.3914	174.666			1	1	1	WYQ_MusOvary_IGP_F24_20240119	NSTLCDLCIGPLK+A2B2C1D1E2F1fF5fedD1E2F1fedcba
50016	50018	49988	104.243	4	1292.54	1292.29	1	5164.13	NSTLCDLCIGPLK	n[TMT10plex]NSTLC[Carbamidomethyl]DLC[Carbamidomethyl]IGPLK[TMT10plex]	1948.05	Serotransferrin	Q921I1	Tf	513	14	{'b1^1': (344.21368, 0.0, 0.0), 'b2^1': (431.2457, 0.0, 0.0), 'b3^1': (532.2934, 0.0, 0.0), 'b4^1': (645.37744, 0.0, 0.0), 'b5^1': (805.4081, 0.0, 0.0), 'b6^1': (920.43506, 920.43359375, 6233.0), 'b7^1': (1033.5192, 0.0, 0.0), 'b8^1': (1193.5498, 1193.549560546875, 3040.0), 'b9^1': (1306.6338, 0.0, 0.0), 'b10^1': (1363.6553, 1363.6558837890625, 2009.0), 'b11^1': (1460.708, 0.0, 0.0), 'b12^1': (15…	10	{'126.1277': (126.127725, 126.12796783447266, 8196.0), '127.1248': (127.12476, 127.12495422363281, 4416.0), '127.1311': (127.131079, 127.1314468383789, 7119.0), '128.1281': (128.128114, 128.12840270996094, 7687.0), '128.1344': (128.134433, 128.13455200195312, 9594.0), '129.1315': (129.131468, 129.13169860839844, 3254.0), '129.1378': (129.137787, 129.13796997070312, 9242.0), '130.1348': (130.13482…	N5H6G4	0	0	1	3216.07	A2B2C1D1E2F1G4gfF4fedD1E2F1G4gfeE2F1G4gfedcba	0	0		['E2F1G4gfF4fe', 'E2F1G4gfe', 'E2F1G4gfe']	3	70.8556	126.312			1	1	0.500229	WYQ_MusOvary_IGP_F2_20240116	NSTLCDLCIGPLK+A2B2C1D1E2F1G4gfF4fedD1E2F1G4gfeE2F1G4gfedcba
28242	28245	28208	58.0006	3	1218.56	1217.88	0	3650.63	NSTLCDLCIGPLK	n[TMT10plex]NSTLC[Carbamidomethyl]DLC[Carbamidomethyl]IGPLK[TMT10plex]	1948.05	Serotransferrin	Q921I1	Tf	513	23	{'b1^1': (344.21368, 344.2131652832031, 37485.0), 'b2^1': (431.2457, 431.2454528808594, 13907.0), 'b3^1': (532.2934, 532.2943115234375, 14941.0), 'b4^1': (645.37744, 645.3788452148438, 18033.0), 'b5^1': (805.4081, 805.4088745117188, 8526.0), 'b6^1': (920.43506, 920.4349975585938, 123846.0), 'b7^1': (1033.5192, 1033.5150146484375, 55563.0), 'b8^1': (1193.5498, 1193.54736328125, 69902.0), 'b9^1': (…	10	{'126.1277': (126.127725, 126.12782287597656, 147397.0), '127.1248': (127.12476, 127.12503814697266, 69786.0), '127.1311': (127.131079, 127.13115692138672, 178884.0), '128.1281': (128.128114, 128.1282501220703, 164427.0), '128.1344': (128.134433, 128.13442993164062, 118475.0), '129.1315': (129.131468, 129.1316680908203, 70938.0), '129.1378': (129.137787, 129.13784790039062, 116514.0), '130.1348':…	N2H8	0	0	0	1702.58	A2B2C1D1E1F1fedD1E1eE1F1fedcba	0	0	High mannose	[]	0	228.965	296.828			1			WYQ_MusOvary_IGP_F3_20240116	NSTLCDLCIGPLK+A2B2C1D1E1F1fedD1E1eE1F1fedcba
54198	54201	54194	110.206	4	1201.51	1200.76	0	4799	NSTLCDLCIGPLK	n[TMT10plex]NSTLC[Carbamidomethyl]DLC[Carbamidomethyl]IGPLK[TMT10plex]	1948.05	Serotransferrin	Q921I1	Tf	513	17	{'b1^1': (344.21368, 344.2137145996094, 1565.0), 'b2^1': (431.2457, 0.0, 0.0), 'b3^1': (532.2934, 0.0, 0.0), 'b4^1': (645.37744, 0.0, 0.0), 'b5^1': (805.4081, 0.0, 0.0), 'b6^1': (920.43506, 920.4349365234375, 2822.0), 'b7^1': (1033.5192, 1033.5238037109375, 1671.0), 'b8^1': (1193.5498, 1193.548095703125, 2210.0), 'b9^1': (1306.6338, 1306.621826171875, 3278.0), 'b10^1': (1363.6553, 0.0, 0.0), 'b11…	10	{'126.1277': (126.127725, 126.12793731689453, 8975.0), '127.1248': (127.12476, 127.12504577636719, 4279.0), '127.1311': (127.131079, 127.12910461425781, 871.0), '128.1281': (128.128114, 128.12826538085938, 5275.0), '128.1344': (128.134433, 128.13461303710938, 8993.0), '129.1315': (129.131468, 129.1317138671875, 3525.0), '129.1378': (129.137787, 129.1379852294922, 7339.0), '130.1348': (130.134822,…	N4H5G4	0	0	1	2850.94	A2B2C1D1E2F1G4gfF4fedD1E2F1G4gfF4fedcba	0	0		['E2F1G4gfF4fe', 'E2F1G4gfF4fe']	2	99.1695	33.9078			1	1	1	WYQ_MusOvary_IGP_F4_20240116	NSTLCDLCIGPLK+A2B2C1D1E2F1G4gfF4fedD1E2F1G4gfF4fedcba
54059	54060	54041	109.903	4	1205.76	1205.26	0	4816.01	NSTLCDLCIGPLK	n[TMT10plex]NSTLC[Carbamidomethyl]DLC[Carbamidomethyl]IGPLK[TMT10plex]	1948.05	Serotransferrin	Q921I1	Tf	513	11	{'b1^1': (344.21368, 0.0, 0.0), 'b2^1': (431.2457, 0.0, 0.0), 'b3^1': (532.2934, 0.0, 0.0), 'b4^1': (645.37744, 0.0, 0.0), 'b5^1': (805.4081, 0.0, 0.0), 'b6^1': (920.43506, 920.4295043945312, 3586.0), 'b7^1': (1033.5192, 0.0, 0.0), 'b8^1': (1193.5498, 1193.5494384765625, 4029.0), 'b9^1': (1306.6338, 1306.6285400390625, 2694.0), 'b10^1': (1363.6553, 0.0, 0.0), 'b11^1': (1460.708, 0.0, 0.0), 'b12^1…	10	{'126.1277': (126.127725, 126.12786865234375, 11115.0), '127.1248': (127.12476, 127.12496185302734, 4970.0), '127.1311': (127.131079, 127.13108825683594, 11295.0), '128.1281': (128.128114, 128.12831115722656, 10478.0), '128.1344': (128.134433, 128.134521484375, 11559.0), '129.1315': (129.131468, 129.13168334960938, 6638.0), '129.1378': (129.137787, 129.1378936767578, 8772.0), '130.1348': (130.134…	N4H7G3	0	0	1	2867.96	A2B2C1D1E2F1G4gfF4feE2F1G4gfedD1E1eE1edcba	0	0		['E2F1G4gfF4fe', 'E2F1G4gfe']	2	43.131	38.9215			1	1	0.5	WYQ_MusOvary_IGP_F4_20240116	NSTLCDLCIGPLK+A2B2C1D1E2F1G4gfF4feE2F1G4gfedD1E1eE1edcba
25880	25882	25851	59.0958	3	1164.54	1164.2	0	3488.58	NSTLCDLCIGPLK	n[TMT10plex]NSTLC[Carbamidomethyl]DLC[Carbamidomethyl]IGPLK[TMT10plex]	1948.05	Serotransferrin	Q921I1	Tf	513	13	{'b1^1': (344.21368, 344.2140197753906, 3379.0), 'b2^1': (431.2457, 0.0, 0.0), 'b3^1': (532.2934, 0.0, 0.0), 'b4^1': (645.37744, 0.0, 0.0), 'b5^1': (805.4081, 0.0, 0.0), 'b6^1': (920.43506, 920.4365844726562, 9707.0), 'b7^1': (1033.5192, 0.0, 0.0), 'b8^1': (1193.5498, 1193.5457763671875, 2578.0), 'b9^1': (1306.6338, 0.0, 0.0), 'b10^1': (1363.6553, 1363.6634521484375, 5238.0), 'b11^1': (1460.708, …	10	{'126.1277': (126.127725, 126.12793731689453, 36077.0), '127.1248': (127.12476, 127.12506103515625, 16646.0), '127.1311': (127.131079, 127.13125610351562, 34655.0), '128.1281': (128.128114, 128.1283416748047, 37379.0), '128.1344': (128.134433, 128.1345672607422, 31222.0), '129.1315': (129.131468, 129.13182067871094, 19929.0), '129.1378': (129.137787, 129.13796997070312, 40112.0), '130.1348': (130…	N2H7	0	0	0	1540.53	A2B2C1D1E1edD1E1eE1F1fedcba	0	0	High mannose	[]	0	63.1121	115.737			1			WYQ_MusOvary_IGP_F5_20240116	NSTLCDLCIGPLK+A2B2C1D1E1edD1E1eE1F1fedcba
45449	45451	45422	94.089	4	1252.53	1251.78	0	5003.1	NSTLCDLCIGPLK	n[TMT10plex]NSTLC[Carbamidomethyl]DLC[Carbamidomethyl]IGPLK[TMT10plex]	1948.05	Serotransferrin	Q921I1	Tf	513	16	{'b1^1': (344.21368, 344.2146301269531, 8877.0), 'b2^1': (431.2457, 0.0, 0.0), 'b3^1': (532.2934, 0.0, 0.0), 'b4^1': (645.37744, 0.0, 0.0), 'b5^1': (805.4081, 0.0, 0.0), 'b6^1': (920.43506, 920.4343872070312, 11991.0), 'b7^1': (1033.5192, 0.0, 0.0), 'b8^1': (1193.5498, 1193.5394287109375, 9913.0), 'b9^1': (1306.6338, 0.0, 0.0), 'b10^1': (1363.6553, 0.0, 0.0), 'b11^1': (1460.708, 0.0, 0.0), 'b12^1…	10	{'126.1277': (126.127725, 126.12796783447266, 11895.0), '127.1248': (127.12476, 127.12484741210938, 6768.0), '127.1311': (127.131079, 127.13116455078125, 18669.0), '128.1281': (128.128114, 128.12820434570312, 9170.0), '128.1344': (128.134433, 128.1345672607422, 18767.0), '129.1315': (129.131468, 129.13165283203125, 12548.0), '129.1378': (129.137787, 129.1377716064453, 27741.0), '130.1348': (130.1…	N5H6F1G3	1	0	1	3055.04	A2B2C1D1E2F1G4gfedD1E2F1G4gfeE2F1G4gfedcbB5ba	1	0		['E2F1G4gfe', 'E2F1G4gfe', 'E2F1G4gfe']	3	105.513	150.179	1		1	1	1	WYQ_MusOvary_IGP_F6_20240116	NSTLCDLCIGPLK+A2B2C1D1E2F1G4gfedD1E2F1G4gfeE2F1G4gfedcbB5ba
47857	47860	47822	94.064	3	1512.98	1512.31	0	4533.95	NSTLCDLCIGPLK	n[TMT10plex]NSTLC[Carbamidomethyl]DLC[Carbamidomethyl]IGPLK[TMT10plex]	1948.05	Serotransferrin	Q921I1	Tf	513	23	{'b1^1': (344.21368, 344.2137756347656, 10468.0), 'b2^1': (431.2457, 431.2460632324219, 4513.0), 'b3^1': (532.2934, 532.2941284179688, 2844.0), 'b4^1': (645.37744, 645.378662109375, 4899.0), 'b5^1': (805.4081, 805.4104614257812, 3291.0), 'b6^1': (920.43506, 920.4357299804688, 25144.0), 'b7^1': (1033.5192, 1033.5152587890625, 5203.0), 'b8^1': (1193.5498, 1193.55029296875, 16227.0), 'b9^1': (1306.6…	10	{'126.1277': (126.127725, 126.12804412841797, 23471.0), '127.1248': (127.12476, 127.12248992919922, 1223.0), '127.1311': (127.131079, 127.13128662109375, 23871.0), '128.1281': (128.128114, 128.12843322753906, 21113.0), '128.1344': (128.134433, 128.13465881347656, 27455.0), '129.1315': (129.131468, 129.13194274902344, 16226.0), '129.1378': (129.137787, 129.13804626464844, 41785.0), '130.1348': (13…	N5H6S1G1	0	1	1	2585.9	A2B2C1D1E2F1fF4fedD1E2F1feE2F1G3gfedcba	0	0		['E2F1fF4fe', 'E2F1G3gfe', 'E2F1fe']	3	203.847	81.7825			1	1	1	WYQ_MusOvary_IGP_F8_20240116	NSTLCDLCIGPLK+A2B2C1D1E2F1fF4fedD1E2F1feE2F1G3gfedcba
47640	47643	47604	93.6426	3	1547.68	1547	0	4637.96	NSTLCDLCIGPLK	n[TMT10plex]NSTLC[Carbamidomethyl]DLC[Carbamidomethyl]IGPLK[TMT10plex]	1948.05	Serotransferrin	Q921I1	Tf	513	22	{'b1^1': (344.21368, 344.21356201171875, 9612.0), 'b2^1': (431.2457, 431.2462463378906, 4760.0), 'b3^1': (532.2934, 532.2940063476562, 2712.0), 'b4^1': (645.37744, 645.3781127929688, 3595.0), 'b5^1': (805.4081, 0.0, 0.0), 'b6^1': (920.43506, 920.436279296875, 28234.0), 'b7^1': (1033.5192, 1033.5205078125, 7733.0), 'b8^1': (1193.5498, 1193.5487060546875, 21034.0), 'b9^1': (1306.6338, 1306.62988281…	10	{'126.1277': (126.127725, 126.12799072265625, 38703.0), '127.1248': (127.12476, 127.1251449584961, 15694.0), '127.1311': (127.131079, 127.13133239746094, 35604.0), '128.1281': (128.128114, 128.1284637451172, 28263.0), '128.1344': (128.134433, 128.13462829589844, 31896.0), '129.1315': (129.131468, 129.1318359375, 22472.0), '129.1378': (129.137787, 129.13800048828125, 38235.0), '130.1348': (130.134…	N4H5F1G3	1	0	1	2689.91	A2B2C1D1E2F1G4gfF4fedD1E2F1G4gfedcbB5ba	1	0		['E2F1G4gfF4fe', 'E2F1G4gfe']	2	190.414	342.315			1	1	0.5	WYQ_MusOvary_IGP_F8_20240116	NSTLCDLCIGPLK+A2B2C1D1E2F1G4gfF4fedD1E2F1G4gfedcbB5ba
47867	47870	47822	94.082	4	1165.01	1164.76	0	4654.98	NSTLCDLCIGPLK	n[TMT10plex]NSTLC[Carbamidomethyl]DLC[Carbamidomethyl]IGPLK[TMT10plex]	1948.05	Serotransferrin	Q921I1	Tf	513	22	{'b1^1': (344.21368, 344.21380615234375, 5777.0), 'b2^1': (431.2457, 0.0, 0.0), 'b3^1': (532.2934, 532.294677734375, 2375.0), 'b4^1': (645.37744, 645.3790893554688, 6396.0), 'b5^1': (805.4081, 805.4074096679688, 3050.0), 'b6^1': (920.43506, 920.432861328125, 18425.0), 'b7^1': (1033.5192, 1033.5201416015625, 6553.0), 'b8^1': (1193.5498, 1193.5499267578125, 8601.0), 'b9^1': (1306.6338, 1306.6339111…	10	{'126.1277': (126.127725, 126.1279296875, 30606.0), '127.1248': (127.12476, 127.12525939941406, 10544.0), '127.1311': (127.131079, 127.13130187988281, 29299.0), '128.1281': (128.128114, 128.12841796875, 23090.0), '128.1344': (128.134433, 128.13458251953125, 26022.0), '129.1315': (129.131468, 129.1319122314453, 14929.0), '129.1378': (129.137787, 129.13796997070312, 28630.0), '130.1348': (130.13482…	N4H7F1G2	1	0	1	2706.93	A2B2C1D1E2F1G4gfF4feE2F1fedD1E1eE1edcbB5ba	1	0		['E2F1G4gfF4fe', 'E2F1fe']	2	184.971	82.2871			1	1	1	WYQ_MusOvary_IGP_F8_20240116	NSTLCDLCIGPLK+A2B2C1D1E2F1G4gfF4feE2F1fedD1E1eE1edcbB5ba
47855	47858	47822	94.0605	4	1139.49	1138.74	0	4550.98	NSTLCDLCIGPLK	n[TMT10plex]NSTLC[Carbamidomethyl]DLC[Carbamidomethyl]IGPLK[TMT10plex]	1948.05	Serotransferrin	Q921I1	Tf	513	21	{'b1^1': (344.21368, 344.2138366699219, 7728.0), 'b2^1': (431.2457, 431.2452392578125, 4930.0), 'b3^1': (532.2934, 0.0, 0.0), 'b4^1': (645.37744, 645.38037109375, 3844.0), 'b5^1': (805.4081, 0.0, 0.0), 'b6^1': (920.43506, 920.4354858398438, 36299.0), 'b7^1': (1033.5192, 1033.5186767578125, 12157.0), 'b8^1': (1193.5498, 1193.5506591796875, 19623.0), 'b9^1': (1306.6338, 1306.6282958984375, 23118.0)…	10	{'126.1277': (126.127725, 126.1279067993164, 37299.0), '127.1248': (127.12476, 127.1250228881836, 17624.0), '127.1311': (127.131079, 127.1312255859375, 32750.0), '128.1281': (128.128114, 128.12843322753906, 25492.0), '128.1344': (128.134433, 128.1345977783203, 35691.0), '129.1315': (129.131468, 129.13185119628906, 21220.0), '129.1378': (129.137787, 129.13792419433594, 54618.0), '130.1348': (130.1…	N5H6S1G1	0	1	1	2602.92	A2B2C1D1E2F2G3gfeE2F1G4gfedD1E1eE1edcba	0	0		['E2F2G3gfe', 'E2F1G4gfe']	2	181.842	70.6562			1	1	0.5	WYQ_MusOvary_IGP_F8_20240116	NSTLCDLCIGPLK+A2B2C1D1E2F2G3gfeE2F1G4gfedD1E1eE1edcba
47916	47919	47878	94.1758	4	1133.49	1132.74	1	4525.94	NSTLCDLCIGPLK	n[TMT10plex]NSTLC[Carbamidomethyl]DLC[Carbamidomethyl]IGPLK[TMT10plex]	1948.05	Serotransferrin	Q921I1	Tf	513	20	{'b1^1': (344.21368, 344.21356201171875, 3502.0), 'b2^1': (431.2457, 0.0, 0.0), 'b3^1': (532.2934, 0.0, 0.0), 'b4^1': (645.37744, 645.3785400390625, 2661.0), 'b5^1': (805.4081, 0.0, 0.0), 'b6^1': (920.43506, 920.4344482421875, 12422.0), 'b7^1': (1033.5192, 1033.5213623046875, 7649.0), 'b8^1': (1193.5498, 1193.552490234375, 13066.0), 'b9^1': (1306.6338, 1306.6197509765625, 6971.0), 'b10^1': (1363.…	10	{'126.1277': (126.127725, 126.12794494628906, 28538.0), '127.1248': (127.12476, 127.12511444091797, 12742.0), '127.1311': (127.131079, 127.13127136230469, 24905.0), '128.1281': (128.128114, 128.12841796875, 24954.0), '128.1344': (128.134433, 128.13462829589844, 25392.0), '129.1315': (129.131468, 129.1318359375, 13719.0), '129.1378': (129.137787, 129.13800048828125, 27268.0), '130.1348': (130.1348…	N4H9G1	0	0	1	2577.88	A2B2C1D1E2F1fF4feE2F1fedD1E1F1feE1F1fedcba	0	0		['E2F1fF4fe', 'E2F1fe']	2	155.565	154.495			1	1	1	WYQ_MusOvary_IGP_F8_20240116	NSTLCDLCIGPLK+A2B2C1D1E2F1fF4feE2F1fedD1E1F1feE1F1fedcba
47803	47806	47769	93.9587	4	1120.24	1119.99	1	4475.91	NSTLCDLCIGPLK	n[TMT10plex]NSTLC[Carbamidomethyl]DLC[Carbamidomethyl]IGPLK[TMT10plex]	1948.05	Serotransferrin	Q921I1	Tf	513	20	{'b1^1': (344.21368, 344.2127380371094, 1901.0), 'b2^1': (431.2457, 0.0, 0.0), 'b3^1': (532.2934, 0.0, 0.0), 'b4^1': (645.37744, 645.381103515625, 2991.0), 'b5^1': (805.4081, 0.0, 0.0), 'b6^1': (920.43506, 920.435302734375, 7542.0), 'b7^1': (1033.5192, 1033.523193359375, 2571.0), 'b8^1': (1193.5498, 1193.5509033203125, 5939.0), 'b9^1': (1306.6338, 1306.6207275390625, 3370.0), 'b10^1': (1363.6553,…	10	{'126.1277': (126.127725, 126.12796020507812, 21795.0), '127.1248': (127.12476, 127.12516021728516, 9564.0), '127.1311': (127.131079, 127.13127899169922, 22620.0), '128.1281': (128.128114, 128.12843322753906, 16461.0), '128.1344': (128.134433, 128.13462829589844, 21276.0), '129.1315': (129.131468, 129.13177490234375, 14971.0), '129.1378': (129.137787, 129.1380157470703, 23616.0), '130.1348': (130…	N4H5S1G2	0	1	1	2527.86	A2B2C1D1E2F1G4gfF4fedD1E2F1G3gfedcba	0	0		['E2F1G4gfF4fe', 'E2F1G3gfe']	2	146.732	156.636			1	1	0.5	WYQ_MusOvary_IGP_F8_20240116	NSTLCDLCIGPLK+A2B2C1D1E2F1G4gfF4fedD1E2F1G3gfedcba
47699	47702	47658	93.7578	4	1128.99	1127.74	0	4508.92	NSTLCDLCIGPLK	n[TMT10plex]NSTLC[Carbamidomethyl]DLC[Carbamidomethyl]IGPLK[TMT10plex]	1948.05	Serotransferrin	Q921I1	Tf	513	17	{'b1^1': (344.21368, 344.2147216796875, 47873.0), 'b2^1': (431.2457, 431.2471923828125, 19355.0), 'b3^1': (532.2934, 532.2965087890625, 16293.0), 'b4^1': (645.37744, 645.3837890625, 19597.0), 'b5^1': (805.4081, 0.0, 0.0), 'b6^1': (920.43506, 920.4398193359375, 91028.0), 'b7^1': (1033.5192, 1033.52392578125, 37450.0), 'b8^1': (1193.5498, 1193.557373046875, 54798.0), 'b9^1': (1306.6338, 0.0, 0.0), …	10	{'126.1277': (126.127725, 126.1281967163086, 209944.0), '127.1248': (127.12476, 127.12545013427734, 80736.0), '127.1311': (127.131079, 127.1315689086914, 206310.0), '128.1281': (128.128114, 128.1287384033203, 174737.0), '128.1344': (128.134433, 128.13490295410156, 205446.0), '129.1315': (129.131468, 129.1322021484375, 97653.0), '129.1378': (129.137787, 129.13829040527344, 210175.0), '130.1348': (…	N4H7G2	0	0	1	2560.87	A2B2C1D1E2F1G4gfF4feE2F1fedD1E1eE1edcba	0	0		['E2F1G4gfF4fe', 'E2F1fe']	2	132.556	178.5			1	1	1	WYQ_MusOvary_IGP_F8_20240116	NSTLCDLCIGPLK+A2B2C1D1E2F1G4gfF4feE2F1fedD1E1eE1edcba
47797	47799	47769	93.946	4	1171.5	1171	0	4680.01	NSTLCDLCIGPLK	n[TMT10plex]NSTLC[Carbamidomethyl]DLC[Carbamidomethyl]IGPLK[TMT10plex]	1948.05	Serotransferrin	Q921I1	Tf	513	15	{'b1^1': (344.21368, 0.0, 0.0), 'b2^1': (431.2457, 0.0, 0.0), 'b3^1': (532.2934, 0.0, 0.0), 'b4^1': (645.37744, 0.0, 0.0), 'b5^1': (805.4081, 0.0, 0.0), 'b6^1': (920.43506, 920.4284057617188, 18933.0), 'b7^1': (1033.5192, 0.0, 0.0), 'b8^1': (1193.5498, 0.0, 0.0), 'b9^1': (1306.6338, 1306.6370849609375, 16334.0), 'b10^1': (1363.6553, 0.0, 0.0), 'b11^1': (1460.708, 0.0, 0.0), 'b12^1': (1573.7921, 0…	10	{'126.1277': (126.127725, 126.1278305053711, 33408.0), '127.1248': (127.12476, 127.12477111816406, 18281.0), '127.1311': (127.131079, 127.13116455078125, 47926.0), '128.1281': (128.128114, 128.12818908691406, 30521.0), '128.1344': (128.134433, 128.1344757080078, 40518.0), '129.1315': (129.131468, 129.1314239501953, 22686.0), '129.1378': (129.137787, 129.1377716064453, 44011.0), '130.1348': (130.1…	N5H6F1S1G1	1	1	1	2731.96	A2B2C1D1E2F2G3gfeE2F1G4gfedD1E1eE1edcbB5ba	1	0		['E2F2G3gfe', 'E2F1G4gfe']	2	97.9354	44.9287			1	1	0.5	WYQ_MusOvary_IGP_F8_20240116	NSTLCDLCIGPLK+A2B2C1D1E2F2G3gfeE2F1G4gfedD1E1eE1edcbB5ba
41573	41576	41541	80.9724	5	838.374	837.767	0	4184.81	NSTLCDLCIGPLK	n[TMT10plex]NSTLC[Carbamidomethyl]DLC[Carbamidomethyl]IGPLK[TMT10plex]	1948.05	Serotransferrin	Q921I1	Tf	513	18	{'b1^1': (344.21368, 344.21380615234375, 7151.0), 'b2^1': (431.2457, 0.0, 0.0), 'b3^1': (532.2934, 0.0, 0.0), 'b4^1': (645.37744, 645.3793334960938, 4740.0), 'b5^1': (805.4081, 0.0, 0.0), 'b6^1': (920.43506, 920.435302734375, 23136.0), 'b7^1': (1033.5192, 0.0, 0.0), 'b8^1': (1193.5498, 1193.5474853515625, 14335.0), 'b9^1': (1306.6338, 0.0, 0.0), 'b10^1': (1363.6553, 1363.661865234375, 7173.0), 'b…	10	{'126.1277': (126.127725, 126.12793731689453, 38458.0), '127.1248': (127.12476, 127.12513732910156, 18314.0), '127.1311': (127.131079, 127.13127899169922, 39855.0), '128.1281': (128.128114, 128.1283721923828, 33914.0), '128.1344': (128.134433, 128.13458251953125, 29698.0), '129.1315': (129.131468, 129.13186645507812, 20837.0), '129.1378': (129.137787, 129.1379852294922, 47404.0), '130.1348': (130…	N4H5G2	0	0	1	2236.76	A2B2C1D1E2F1fF4fedD1E2F1fF4fedcba	0	0		['E2F1fF4fe', 'E2F1fF4fe']	2	123.8	32.2772			1	1	1	WYQ_MusOvary_IGP_normal_2_20240123	NSTLCDLCIGPLK+A2B2C1D1E2F1fF4fedD1E2F1fF4fedcba
46406	46352	94.0992	4	1164.74	1165.26	0	4655.98	4656	NSTLCDLCIGPLK	n[TMT10plex]NSTLC[Carbamidomethyl]DLC[Carbamidomethyl]IGPLK[TMT10plex]	1948.05	Serotransferrin	Q921I1	Tf	513	15	{'b1^1': (344.21368, 0.0, 0.0), 'b2^1': (431.2457, 0.0, 0.0), 'b3^1': (532.2934, 0.0, 0.0), 'b4^1': (645.37744, 0.0, 0.0), 'b5^1': (805.4081, 805.4058837890625, 1789.0), 'b6^1': (920.43506, 920.428955078125, 6539.0), 'b7^1': (1033.5192, 0.0, 0.0), 'b8^1': (1193.5498, 0.0, 0.0), 'b9^1': (1306.6338, 0.0, 0.0), 'b10^1': (1363.6553, 1363.655029296875, 2379.0), 'b11^1': (1460.708, 0.0, 0.0), 'b12^1': …	10	{'126.1277': (126.127725, 126.12791442871094, 19470.0), '127.1248': (127.12476, 127.12507629394531, 9902.0), '127.1311': (127.131079, 127.13126373291016, 18085.0), '128.1281': (128.128114, 128.12838745117188, 13701.0), '128.1344': (128.134433, 128.13465881347656, 17741.0), '129.1315': (129.131468, 129.1318359375, 10343.0), '129.1378': (129.137787, 129.1379852294922, 21127.0), '130.1348': (130.134…	N4H8F2G1	1	0	1	2707.95	A2B2C1D1E2F1G4gfF5feE2F1fedD1E1eE1F1fedcbB5ba	1	0		['E2F1G4gfF5fe', 'E2F1fe']	2	82.4054	65.5867	1		1	0.999325	0.999325	WYQ_MusOvary_IGP_F10_20240118	NSTLCDLCIGPLK+A2B2C1D1E2F1G4gfF5feE2F1fedD1E1eE1F1fedcbB5ba
46308	46275	93.9066	4	1120.49	1119.99	0	4475.93	4475.91	NSTLCDLCIGPLK	n[TMT10plex]NSTLC[Carbamidomethyl]DLC[Carbamidomethyl]IGPLK[TMT10plex]	1948.05	Serotransferrin	Q921I1	Tf	513	12	{'b1^1': (344.21368, 0.0, 0.0), 'b2^1': (431.2457, 0.0, 0.0), 'b3^1': (532.2934, 0.0, 0.0), 'b4^1': (645.37744, 0.0, 0.0), 'b5^1': (805.4081, 0.0, 0.0), 'b6^1': (920.43506, 920.4370727539062, 11781.0), 'b7^1': (1033.5192, 0.0, 0.0), 'b8^1': (1193.5498, 1193.5491943359375, 6943.0), 'b9^1': (1306.6338, 0.0, 0.0), 'b10^1': (1363.6553, 0.0, 0.0), 'b11^1': (1460.708, 0.0, 0.0), 'b12^1': (1573.7921, 0.…	10	{'126.1277': (126.127725, 126.1280288696289, 23853.0), '127.1248': (127.12476, 127.12518310546875, 13608.0), '127.1311': (127.131079, 127.13130950927734, 24799.0), '128.1281': (128.128114, 128.12841796875, 19051.0), '128.1344': (128.134433, 128.13462829589844, 19273.0), '129.1315': (129.131468, 129.13186645507812, 12839.0), '129.1378': (129.137787, 129.13800048828125, 23612.0), '130.1348': (130.1…	N4H5S1G2	0	1	1	2527.86	A2B2C1D1E2F1G3gfF4fedD1E2F1G4gfedcba	0	0		['E2F1G3gfF4fe', 'E2F1G4gfe']	2	56.7803	77.262			1	1	0.5	WYQ_MusOvary_IGP_F10_20240118	NSTLCDLCIGPLK+A2B2C1D1E2F1G3gfF4fedD1E2F1G4gfedcba
46303	46275	93.8956	3	1512.34	1511.66	1	4532.97	4533.95	NSTLCDLCIGPLK	n[TMT10plex]NSTLC[Carbamidomethyl]DLC[Carbamidomethyl]IGPLK[TMT10plex]	1948.05	Serotransferrin	Q921I1	Tf	513	11	{'b1^1': (344.21368, 0.0, 0.0), 'b2^1': (431.2457, 0.0, 0.0), 'b3^1': (532.2934, 0.0, 0.0), 'b4^1': (645.37744, 0.0, 0.0), 'b5^1': (805.4081, 0.0, 0.0), 'b6^1': (920.43506, 920.4400634765625, 1698.0), 'b7^1': (1033.5192, 0.0, 0.0), 'b8^1': (1193.5498, 0.0, 0.0), 'b9^1': (1306.6338, 0.0, 0.0), 'b10^1': (1363.6553, 0.0, 0.0), 'b11^1': (1460.708, 0.0, 0.0), 'b12^1': (1573.7921, 0.0, 0.0), 'b13^1': (…	10	{'126.1277': (126.127725, 126.12803649902344, 11521.0), '127.1248': (127.12476, 127.12494659423828, 6061.0), '127.1311': (127.131079, 127.13133239746094, 10616.0), '128.1281': (128.128114, 128.1284637451172, 9999.0), '128.1344': (128.134433, 128.1346435546875, 11709.0), '129.1315': (129.131468, 129.13160705566406, 5068.0), '129.1378': (129.137787, 129.1379852294922, 12605.0), '130.1348': (130.134…	N5H5F1G2	1	0	1	2585.9	A2B2C1D1E2F1G4gfF4fedD1E2eE2F1fF5fedcba	0	0		['E2F1G4gfF4fe', 'E2F1fF5fe', 'E2e']	3	43.0951	91.8209			1	1	1	WYQ_MusOvary_IGP_F10_20240118	NSTLCDLCIGPLK+A2B2C1D1E2F1G4gfF4fedD1E2eE2F1fF5fedcba
20856	20859	20822	45.5805	3	1172.52	1171.86	1	3512.54	QVLANK	n[TMT10plex]QVLANK[TMT10plex]	1129.72	Metalloreductase STEAP3	Q8CI59	Steap3	344	6	{'b1^1': (358.22934, 358.2292175292969, 19259.0), 'b2^1': (457.29776, 457.2975769042969, 16648.0), 'b3^1': (570.38184, 570.3815307617188, 13373.0), 'b4^1': (641.41895, 641.4188232421875, 18613.0), 'b5^1': (755.46185, 0.0, 0.0), 'b6^1': (1112.7197, 0.0, 0.0), 'y1^1': (376.27628, 376.2760314941406, 88418.0), 'y2^1': (490.3192, 0.0, 0.0), 'y3^1': (561.3563, 0.0, 0.0), 'y4^1': (674.44037, 0.0, 0.0), …	10	{'126.1277': (126.127725, 126.12791442871094, 59284.0), '127.1248': (127.12476, 127.12509155273438, 46890.0), '127.1311': (127.131079, 127.13125610351562, 74539.0), '128.1281': (128.128114, 128.12838745117188, 58702.0), '128.1344': (128.134433, 128.13453674316406, 60787.0), '129.1315': (129.131468, 129.13185119628906, 38560.0), '129.1378': (129.137787, 129.13790893554688, 79088.0), '130.1348': (1…	N4H5F1G2	1	0	1	2382.82	A2B2C1D1E2F1G4gfedD1E2F1G4gfedcbB5ba	1	0		['E2F1G4gfe', 'E2F1G4gfe']	2	32.5188	115.481			1	1	1	WYQ_MusOvary_IGP_F4_20240116	QVLANK+A2B2C1D1E2F1G4gfedD1E2F1G4gfedcbB5ba

## Sheet: 8b Apoptosis
Table S8b. Mouse ovarian glycopeptides associated with apoptosis.
MS2Scan	LowEnergy_MS2Scan	MS1Scan	RetentionTime	PrecursorCharge	OriginalPrecursorMz	PrecursorMz	PMZShift	TheoreticalPrecursorMass	PeptideSequence	Peptide	PeptideMass	Protein	ProteinID	GeneName	Glycosite_Position	Matched_Pepfragment_Number	Matched_Pepfragment_Ions	Matched_Reporter_Number	Matched_Reporter_Ions	GlycanComposition	F	S	G	GlycanMass	structure_coding	Corefucose	Bisection	Glycan_type	Branches	BranchNumber	PeptideScore	GlycanScore	CoreFucose_probability	Bisection_probability	GlycanType_probability	Branch-1_probability	BranchesOverall_probability	FileName
6506	6509	6464	15.7362	3	899.661	899.075	0	2692.21	NASAGPVRTGR	n[TMT10plex]NASAGPVRTGR	1313.74	Caspase-7	P97864	Casp7	42	7	{'b1^1': (344.21368, 344.21343994140625, 20115.0), 'b2^1': (415.2508, 0.0, 0.0), 'b3^1': (502.28284, 0.0, 0.0), 'b4^1': (573.31995, 0.0, 0.0), 'b5^1': (630.34143, 0.0, 0.0), 'b6^1': (727.39417, 727.3965454101562, 9688.0), 'b7^1': (826.4626, 0.0, 0.0), 'b8^1': (982.5637, 0.0, 0.0), 'b9^1': (1083.6113, 0.0, 0.0), 'b10^1': (1140.6328, 0.0, 0.0), 'b11^1': (1296.7339, 1296.7210693359375, 486434.0), 'y…	10	{'126.1277': (126.127725, 126.12787628173828, 64051.0), '127.1248': (127.12476, 127.125, 64885.0), '127.1311': (127.131079, 127.13127136230469, 68660.0), '128.1281': (128.128114, 128.12844848632812, 42949.0), '128.1344': (128.134433, 128.13458251953125, 90705.0), '129.1315': (129.131468, 129.13182067871094, 56185.0), '129.1378': (129.137787, 129.13790893554688, 88310.0), '130.1348': (130.134822, …	N2H6	0	0	0	1378.48	A2B2C1D1E1edD1E1eE1edcba	0	0	High mannose	[]	0	26.6771	405.899			1			WYQ_MusOvary_IGP_F8_20240116	NASAGPVRTGR+A2B2C1D1E1edD1E1eE1edcba
21343	21345	21313	46.6623	3	855.074	854.739	0	2561.19	VYINDSVELSR	n[TMT10plex]VYINDSVELSR	1522.82	Cathepsin F	Q9R013	Ctsf	356	21	{'b1^1': (329.23917, 329.239013671875, 165158.0), 'b2^1': (492.3025, 492.3025207519531, 124599.0), 'b3^1': (605.38654, 605.3865356445312, 59343.0), 'b4^1': (719.4295, 719.429931640625, 18487.0), 'b5^1': (834.4564, 834.4573364257812, 46348.0), 'b6^1': (921.48846, 921.489013671875, 30894.0), 'b7^1': (1020.5569, 1020.5624389648438, 12732.0), 'b8^1': (1149.5995, 1149.603515625, 36474.0), 'b9^1': (126…	10	{'126.1277': (126.127725, 126.12796020507812, 44761.0), '127.1248': (127.12476, 127.12503814697266, 43726.0), '127.1311': (127.131079, 127.13125610351562, 48299.0), '128.1281': (128.128114, 128.12841796875, 46453.0), '128.1344': (128.134433, 128.1345977783203, 47879.0), '129.1315': (129.131468, 129.1317901611328, 60552.0), '129.1378': (129.137787, 129.13795471191406, 68780.0), '130.1348': (130.13…	N2H3F1	1	0	0	1038.38	A2B2C1D1dD1dcbB5ba	1	0	High mannose	[]	0	212.002	903.943			0			WYQ_MusOvary_IGP_F11_20240118	VYINDSVELSR+A2B2C1D1dD1dcbB5ba
20928	20931	20899	45.867	3	914.418	913.751	0	2739.24	VYINDSVELSR	n[TMT10plex]VYINDSVELSR	1522.82	Cathepsin F	Q9R013	Ctsf	356	19	{'b1^1': (329.23917, 329.2391357421875, 511003.0), 'b2^1': (492.3025, 492.3025817871094, 327006.0), 'b3^1': (605.38654, 605.3872680664062, 201530.0), 'b4^1': (719.4295, 719.4321899414062, 27301.0), 'b5^1': (834.4564, 834.4578857421875, 103320.0), 'b6^1': (921.48846, 921.4906005859375, 38612.0), 'b7^1': (1020.5569, 0.0, 0.0), 'b8^1': (1149.5995, 1149.596923828125, 107947.0), 'b9^1': (1262.6836, 12…	10	{'126.1277': (126.127725, 126.12801361083984, 137531.0), '127.1248': (127.12476, 127.12511444091797, 144652.0), '127.1311': (127.131079, 127.13130950927734, 148628.0), '128.1281': (128.128114, 128.1284637451172, 138382.0), '128.1344': (128.134433, 128.1346435546875, 158257.0), '129.1315': (129.131468, 129.13180541992188, 195162.0), '129.1378': (129.137787, 129.13800048828125, 220621.0), '130.1348…	N2H5	0	0	0	1216.42	A2B2C1D1dD1E1eE1edcba	0	0	High mannose	[]	0	192.318	480.301			1			WYQ_MusOvary_IGP_F11_20240118	VYINDSVELSR+A2B2C1D1dD1E1eE1edcba
20987	20990	20955	45.9752	3	860.405	860.07	0	2577.19	VYINDSVELSR	n[TMT10plex]VYINDSVELSR	1522.82	Cathepsin F	Q9R013	Ctsf	356	19	{'b1^1': (329.23917, 329.2389221191406, 388801.0), 'b2^1': (492.3025, 492.30230712890625, 297670.0), 'b3^1': (605.38654, 605.3863525390625, 162326.0), 'b4^1': (719.4295, 719.4306030273438, 45769.0), 'b5^1': (834.4564, 834.45654296875, 121497.0), 'b6^1': (921.48846, 921.49072265625, 58812.0), 'b7^1': (1020.5569, 1020.559326171875, 37439.0), 'b8^1': (1149.5995, 1149.599365234375, 105233.0), 'b9^1':…	10	{'126.1277': (126.127725, 126.1279067993164, 89893.0), '127.1248': (127.12476, 127.12499237060547, 98104.0), '127.1311': (127.131079, 127.13121795654297, 98448.0), '128.1281': (128.128114, 128.1283721923828, 94703.0), '128.1344': (128.134433, 128.1345672607422, 92668.0), '129.1315': (129.131468, 129.13174438476562, 159093.0), '129.1378': (129.137787, 129.13790893554688, 170662.0), '130.1348': (13…	N2H4	0	0	0	1054.37	A2B2C1D1dD1E1edcba	0	0	High mannose	[]	0	190.749	272.384			1			WYQ_MusOvary_IGP_F11_20240118	VYINDSVELSR+A2B2C1D1dD1E1edcba
21651	21654	21612	47.2557	3	800.721	800.721	0	2399.14	VYINDSVELSR	n[TMT10plex]VYINDSVELSR	1522.82	Cathepsin F	Q9R013	Ctsf	356	20	{'b1^1': (329.23917, 329.2391052246094, 115418.0), 'b2^1': (492.3025, 492.3026123046875, 82979.0), 'b3^1': (605.38654, 605.38720703125, 47928.0), 'b4^1': (719.4295, 719.4309692382812, 14765.0), 'b5^1': (834.4564, 834.457275390625, 35292.0), 'b6^1': (921.48846, 921.4889526367188, 7491.0), 'b7^1': (1020.5569, 1020.5616455078125, 8927.0), 'b8^1': (1149.5995, 1149.60009765625, 30660.0), 'b9^1': (1262…	10	{'126.1277': (126.127725, 126.12799072265625, 40328.0), '127.1248': (127.12476, 127.12507629394531, 38020.0), '127.1311': (127.131079, 127.13125610351562, 37529.0), '128.1281': (128.128114, 128.12840270996094, 40315.0), '128.1344': (128.134433, 128.1345977783203, 35681.0), '129.1315': (129.131468, 129.13180541992188, 54531.0), '129.1378': (129.137787, 129.1379852294922, 58466.0), '130.1348': (130…	N2H2F1	1	0	0	876.322	A2B2C1D1dcbB5ba	1	0	High mannose	[]	0	184.935	853.273	1		0			WYQ_MusOvary_IGP_F11_20240118	VYINDSVELSR+A2B2C1D1dcbB5ba
22880	22883	22843	47.6304	3	806.383	806.052	0	2415.14	VYINDSVELSR	n[TMT10plex]VYINDSVELSR	1522.82	Cathepsin F	Q9R013	Ctsf	356	18	{'b1^1': (329.23917, 329.23883056640625, 49059.0), 'b2^1': (492.3025, 492.3022155761719, 40490.0), 'b3^1': (605.38654, 605.3861694335938, 23955.0), 'b4^1': (719.4295, 719.4282836914062, 5369.0), 'b5^1': (834.4564, 834.4523315429688, 19150.0), 'b6^1': (921.48846, 921.4906005859375, 5942.0), 'b7^1': (1020.5569, 1020.5572509765625, 3877.0), 'b8^1': (1149.5995, 1149.598876953125, 14395.0), 'b9^1': (1…	10	{'126.1277': (126.127725, 126.12786865234375, 53437.0), '127.1248': (127.12476, 127.125, 45076.0), '127.1311': (127.131079, 127.13118743896484, 60264.0), '128.1281': (128.128114, 128.12831115722656, 54281.0), '128.1344': (128.134433, 128.13449096679688, 48535.0), '129.1315': (129.131468, 129.13168334960938, 60451.0), '129.1378': (129.137787, 129.13787841796875, 77424.0), '130.1348': (130.134822, …	N2H3	0	0	0	892.317	A2B2C1D1dD1dcba	0	0	High mannose	[]	0	142.67	616.649			0			WYQ_MusOvary_IGP_F13_20240119	VYINDSVELSR+A2B2C1D1dD1dcba
32193	32196	32146	66.8477	3	1303.57	1302.89	0	3905.64	VYINDSVELSR	n[TMT10plex]VYINDSVELSR	1522.82	Cathepsin F	Q9R013	Ctsf	356	12	{'b1^1': (329.23917, 329.23895263671875, 34427.0), 'b2^1': (492.3025, 492.3023681640625, 22698.0), 'b3^1': (605.38654, 605.38671875, 14248.0), 'b4^1': (719.4295, 0.0, 0.0), 'b5^1': (834.4564, 834.4588623046875, 4458.0), 'b6^1': (921.48846, 0.0, 0.0), 'b7^1': (1020.5569, 0.0, 0.0), 'b8^1': (1149.5995, 0.0, 0.0), 'b9^1': (1262.6836, 0.0, 0.0), 'b10^1': (1349.7156, 0.0, 0.0), 'b11^1': (1505.8167, 0.…	10	{'126.1277': (126.127725, 126.12791442871094, 24012.0), '127.1248': (127.12476, 127.12503051757812, 21942.0), '127.1311': (127.131079, 127.13121795654297, 23583.0), '128.1281': (128.128114, 128.1283721923828, 24775.0), '128.1344': (128.134433, 128.13458251953125, 23831.0), '129.1315': (129.131468, 129.13177490234375, 23010.0), '129.1378': (129.137787, 129.13792419433594, 28395.0), '130.1348': (13…	N4H5F1G2	1	0	1	2382.82	A2B2C1D1E2F1G4gfedD1E2F1G4gfedcbB5ba	1	0		['E2F1G4gfe', 'E2F1G4gfe']	2	66.2335	316.562			1	1	1	WYQ_MusOvary_IGP_F14_20240119	VYINDSVELSR+A2B2C1D1E2F1G4gfedD1E2F1G4gfedcbB5ba
33264	33267	33235	67.3957	3	1297.89	1297.56	0	3889.64	VYINDSVELSR	n[TMT10plex]VYINDSVELSR	1522.82	Cathepsin F	Q9R013	Ctsf	356	17	{'b1^1': (329.23917, 329.2392883300781, 45473.0), 'b2^1': (492.3025, 492.3027648925781, 41679.0), 'b3^1': (605.38654, 605.3867797851562, 26869.0), 'b4^1': (719.4295, 719.4292602539062, 6738.0), 'b5^1': (834.4564, 834.4564208984375, 14886.0), 'b6^1': (921.48846, 921.4970092773438, 10008.0), 'b7^1': (1020.5569, 0.0, 0.0), 'b8^1': (1149.5995, 1149.6075439453125, 7656.0), 'b9^1': (1262.6836, 1262.679…	10	{'126.1277': (126.127725, 126.12802124023438, 22821.0), '127.1248': (127.12476, 127.1250991821289, 21140.0), '127.1311': (127.131079, 127.13134002685547, 24727.0), '128.1281': (128.128114, 128.1284637451172, 23564.0), '128.1344': (128.134433, 128.13465881347656, 21292.0), '129.1315': (129.131468, 129.13186645507812, 26418.0), '129.1378': (129.137787, 129.1380157470703, 35665.0), '130.1348': (130.…	N4H5F1S1G1	1	1	1	2366.83	A2B2C1D1E2F1G4gfedD1E2F1G3gfedcbB5ba	1	0		['E2F1G4gfe', 'E2F1G3gfe']	2	130.913	284.66			1	1	1	WYQ_MusOvary_IGP_F16_20240119	VYINDSVELSR+A2B2C1D1E2F1G4gfedD1E2F1G3gfedcbB5ba
25735	25738	25701	56.5904	3	1079.48	1079.15	1	3233.42	VYINDSVELSR	n[TMT10plex]VYINDSVELSR	1522.82	Cathepsin F	Q9R013	Ctsf	356	15	{'b1^1': (329.23917, 329.23883056640625, 40390.0), 'b2^1': (492.3025, 492.3023986816406, 32339.0), 'b3^1': (605.38654, 605.385009765625, 20002.0), 'b4^1': (719.4295, 719.4323120117188, 2785.0), 'b5^1': (834.4564, 834.455810546875, 14167.0), 'b6^1': (921.48846, 0.0, 0.0), 'b7^1': (1020.5569, 0.0, 0.0), 'b8^1': (1149.5995, 1149.60302734375, 9611.0), 'b9^1': (1262.6836, 0.0, 0.0), 'b10^1': (1349.715…	10	{'126.1277': (126.127725, 126.12786865234375, 22030.0), '127.1248': (127.12476, 127.125, 19895.0), '127.1311': (127.131079, 127.13119506835938, 20313.0), '128.1281': (128.128114, 128.12832641601562, 22079.0), '128.1344': (128.134433, 128.134521484375, 20904.0), '129.1315': (129.131468, 129.13172912597656, 23142.0), '129.1378': (129.137787, 129.1378631591797, 26145.0), '130.1348': (130.134822, 130…	N3H4F1G1	1	0	1	1710.6	A2B2C1D1E2F1G4gfedD1dcbB5ba	1	0	Complex	['E2F1G4gfe']	1	100.839	211.132			1	1	1	WYQ_MusOvary_IGP_F1_20240116_20240117104633	VYINDSVELSR+A2B2C1D1E2F1G4gfedD1dcbB5ba
16446	16449	16408	36.0673	3	1048.42	1047.76	0	3140.25	DFMTTYNR	n[TMT10plex]DFMTTYNR	1275.61	Cathepsin F	Q9R013	Ctsf	173	11	{'b1^1': (345.1977, 345.197509765625, 127802.0), 'b2^1': (492.2661, 492.26593017578125, 64040.0), 'b3^1': (623.3066, 623.3070678710938, 71362.0), 'b4^1': (724.35425, 724.3543701171875, 60197.0), 'b5^1': (825.402, 825.401611328125, 71651.0), 'b6^1': (988.4653, 988.4622192382812, 54218.0), 'b7^1': (1102.5082, 1102.5120849609375, 77980.0), 'b8^1': (1258.6094, 0.0, 0.0), 'y1^1': (175.11949, 175.11906…	10	{'126.1277': (126.127725, 126.12789916992188, 64627.0), '127.1248': (127.12476, 127.12503814697266, 51407.0), '127.1311': (127.131079, 127.1312255859375, 73101.0), '128.1281': (128.128114, 128.1283721923828, 59563.0), '128.1344': (128.134433, 128.1345672607422, 56879.0), '129.1315': (129.131468, 129.13174438476562, 43941.0), '129.1378': (129.137787, 129.13792419433594, 57446.0), '130.1348': (130.…	N2H9	0	0	0	1864.63	A2B2C1D1E1F1fedD1E1F1feE1F1fedcba	0	0	High mannose	[]	0	83.0074	673.396			1			WYQ_MusOvary_IGP_F23_20240119	DFMTTYNR+A2B2C1D1E1F1fedD1E1F1feE1F1fedcba
16581	16584	16543	36.3262	3	994.072	993.738	0	2978.19	DFMTTYNR	n[TMT10plex]DFMTTYNR	1275.61	Cathepsin F	Q9R013	Ctsf	173	10	{'b1^1': (345.1977, 345.197509765625, 63913.0), 'b2^1': (492.2661, 492.2657165527344, 30688.0), 'b3^1': (623.3066, 623.3065795898438, 30319.0), 'b4^1': (724.35425, 724.3555297851562, 29067.0), 'b5^1': (825.402, 825.4000244140625, 40070.0), 'b6^1': (988.4653, 988.4605102539062, 26073.0), 'b7^1': (1102.5082, 1102.5093994140625, 42247.0), 'b8^1': (1258.6094, 0.0, 0.0), 'y1^1': (175.11949, 175.119079…	10	{'126.1277': (126.127725, 126.12787628173828, 56777.0), '127.1248': (127.12476, 127.12500762939453, 47430.0), '127.1311': (127.131079, 127.13119506835938, 66016.0), '128.1281': (128.128114, 128.1283416748047, 57064.0), '128.1344': (128.134433, 128.13453674316406, 50623.0), '129.1315': (129.131468, 129.1317138671875, 39287.0), '129.1378': (129.137787, 129.13790893554688, 57370.0), '130.1348': (130…	N2H8	0	0	0	1702.58	A2B2C1D1E1F1fedD1E1eE1F1fedcba	0	0	High mannose	[]	0	66.4158	544.482			1			WYQ_MusOvary_IGP_F23_20240119	DFMTTYNR+A2B2C1D1E1F1fedD1E1eE1F1fedcba
27826	27829	27792	55.7285	3	1201.19	1200.52	0	3598.55	VYINDSVELSR	n[TMT10plex]VYINDSVELSR	1522.82	Cathepsin F	Q9R013	Ctsf	356	17	{'b1^1': (329.23917, 329.2389831542969, 114473.0), 'b2^1': (492.3025, 492.3030700683594, 87405.0), 'b3^1': (605.38654, 605.3865966796875, 50911.0), 'b4^1': (719.4295, 719.4295043945312, 21902.0), 'b5^1': (834.4564, 834.4541625976562, 30644.0), 'b6^1': (921.48846, 921.486083984375, 10479.0), 'b7^1': (1020.5569, 0.0, 0.0), 'b8^1': (1149.5995, 1149.5972900390625, 34426.0), 'b9^1': (1262.6836, 0.0, 0…	10	{'126.1277': (126.127725, 126.1279067993164, 108543.0), '127.1248': (127.12476, 127.1250228881836, 94940.0), '127.1311': (127.131079, 127.13121032714844, 115009.0), '128.1281': (128.128114, 128.12835693359375, 102908.0), '128.1344': (128.134433, 128.13453674316406, 106036.0), '129.1315': (129.131468, 129.13172912597656, 102500.0), '129.1378': (129.137787, 129.137939453125, 136205.0), '130.1348': …	N4H5F1G1	1	0	1	2075.73	A2B2C1D1E2F1G4gfedD1E2F1fedcbB5ba	1	0		['E2F1G4gfe', 'E2F1fe']	2	143.98	354.553			1	1	1	WYQ_MusOvary_IGP_F24_20240119	VYINDSVELSR+A2B2C1D1E2F1G4gfedD1E2F1fedcbB5ba
27747	27750	27706	55.5879	3	1241.53	1240.87	0	3719.58	VYINDSVELSR	n[TMT10plex]VYINDSVELSR	1522.82	Cathepsin F	Q9R013	Ctsf	356	12	{'b1^1': (329.23917, 329.2389221191406, 65973.0), 'b2^1': (492.3025, 492.30255126953125, 53614.0), 'b3^1': (605.38654, 605.3856811523438, 29694.0), 'b4^1': (719.4295, 0.0, 0.0), 'b5^1': (834.4564, 834.454833984375, 18277.0), 'b6^1': (921.48846, 0.0, 0.0), 'b7^1': (1020.5569, 0.0, 0.0), 'b8^1': (1149.5995, 1149.595458984375, 13469.0), 'b9^1': (1262.6836, 0.0, 0.0), 'b10^1': (1349.7156, 0.0, 0.0), …	10	{'126.1277': (126.127725, 126.12796783447266, 73520.0), '127.1248': (127.12476, 127.1250228881836, 75172.0), '127.1311': (127.131079, 127.13121795654297, 81128.0), '128.1281': (128.128114, 128.12840270996094, 72424.0), '128.1344': (128.134433, 128.1345977783203, 88077.0), '129.1315': (129.131468, 129.13177490234375, 71823.0), '129.1378': (129.137787, 129.13796997070312, 94032.0), '130.1348': (130…	N3H7F1G1	1	0	1	2196.76	A2B2C1D1E2F1G4gfedD1E1eE1F1fedcbB5ba	1	0	Hybrid	['E2F1G4gfe']	1	70.254	217.864	1		1	1	1	WYQ_MusOvary_IGP_F24_20240119	VYINDSVELSR+A2B2C1D1E2F1G4gfedD1E1eE1F1fedcbB5ba
41381	41384	41348	81.2932	4	1145.72	1145.47	0	4577.86	VYINDSVELSR	n[TMT10plex]VYINDSVELSR	1522.82	Cathepsin F	Q9R013	Ctsf	356	12	{'b1^1': (329.23917, 329.2388916015625, 17198.0), 'b2^1': (492.3025, 492.3029479980469, 8764.0), 'b3^1': (605.38654, 605.3869018554688, 5355.0), 'b4^1': (719.4295, 0.0, 0.0), 'b5^1': (834.4564, 834.4539184570312, 1816.0), 'b6^1': (921.48846, 0.0, 0.0), 'b7^1': (1020.5569, 0.0, 0.0), 'b8^1': (1149.5995, 1149.6163330078125, 10737.0), 'b9^1': (1262.6836, 0.0, 0.0), 'b10^1': (1349.7156, 0.0, 0.0), 'b…	10	{'126.1277': (126.127725, 126.12787628173828, 14516.0), '127.1248': (127.12476, 127.12506103515625, 9555.0), '127.1311': (127.131079, 127.13124084472656, 18470.0), '128.1281': (128.128114, 128.1283721923828, 12497.0), '128.1344': (128.134433, 128.134521484375, 14986.0), '129.1315': (129.131468, 129.13174438476562, 10484.0), '129.1378': (129.137787, 129.137939453125, 15641.0), '130.1348': (130.134…	N5H6F1G3	1	0	1	3055.04	A2B2C1D1E2F1G4gfedD1E2F1G4gfeE2F1G4gfedcbB5ba	1	0		['E2F1G4gfe', 'E2F1G4gfe', 'E2F1G4gfe']	3	61.198	210.09			1	1	1	WYQ_MusOvary_IGP_F8_20240116	VYINDSVELSR+A2B2C1D1E2F1G4gfedD1E2F1G4gfeE2F1G4gfedcbB5ba
21786	21789	21755	46.3336	3	968.108	968.107	0	2901.3	VYINDSVELSR	n[TMT10plex]VYINDSVELSR	1522.82	Cathepsin F	Q9R013	Ctsf	356	20	{'b1^1': (329.23917, 329.23931884765625, 265727.0), 'b2^1': (492.3025, 492.30316162109375, 191010.0), 'b3^1': (605.38654, 605.3873291015625, 108260.0), 'b4^1': (719.4295, 719.4310913085938, 30728.0), 'b5^1': (834.4564, 834.4583740234375, 70033.0), 'b6^1': (921.48846, 921.4884033203125, 17460.0), 'b7^1': (1020.5569, 1020.5608520507812, 28180.0), 'b8^1': (1149.5995, 1149.6024169921875, 56988.0), 'b…	10	{'126.1277': (126.127725, 126.12806701660156, 94681.0), '127.1248': (127.12476, 127.12516784667969, 91068.0), '127.1311': (127.131079, 127.13136291503906, 93875.0), '128.1281': (128.128114, 128.1285400390625, 95361.0), '128.1344': (128.134433, 128.1347198486328, 80153.0), '129.1315': (129.131468, 129.1319122314453, 116483.0), '129.1378': (129.137787, 129.13807678222656, 139371.0), '130.1348': (13…	N2H6	0	0	0	1378.48	A2B2C1D1E1edD1E1eE1edcba	0	0	High mannose	[]	0	202.903	533.466			1			WYQ_MusOvary_IGP_F9_20240118	VYINDSVELSR+A2B2C1D1E1edD1E1eE1edcba
21688	21691	21640	46.1483	3	1022.46	1022.12	0	3063.35	VYINDSVELSR	n[TMT10plex]VYINDSVELSR	1522.82	Cathepsin F	Q9R013	Ctsf	356	16	{'b1^1': (329.23917, 329.239013671875, 65870.0), 'b2^1': (492.3025, 492.3026123046875, 46651.0), 'b3^1': (605.38654, 605.3862915039062, 28864.0), 'b4^1': (719.4295, 719.43017578125, 7100.0), 'b5^1': (834.4564, 834.4566040039062, 11960.0), 'b6^1': (921.48846, 0.0, 0.0), 'b7^1': (1020.5569, 1020.5574951171875, 4424.0), 'b8^1': (1149.5995, 1149.602294921875, 13600.0), 'b9^1': (1262.6836, 0.0, 0.0), …	10	{'126.1277': (126.127725, 126.12789916992188, 50565.0), '127.1248': (127.12476, 127.12506866455078, 41419.0), '127.1311': (127.131079, 127.13124084472656, 59709.0), '128.1281': (128.128114, 128.12840270996094, 48507.0), '128.1344': (128.134433, 128.13458251953125, 51451.0), '129.1315': (129.131468, 129.1317596435547, 47930.0), '129.1378': (129.137787, 129.137939453125, 67438.0), '130.1348': (130.…	N2H7	0	0	0	1540.53	A2B2C1D1E1edD1E1eE1F1fedcba	0	0	High mannose	[]	0	118.123	477.243			1			WYQ_MusOvary_IGP_F9_20240118	VYINDSVELSR+A2B2C1D1E1edD1E1eE1F1fedcba
17334	17337	17292	38.3038	3	1210.51	1210.18	2	3626.52	SDINCSVMEATEEK	n[TMT10plex]SDINC[Carbamidomethyl]SVM[Oxidation]EATEEK[TMT10plex]	2086	Dipeptidyl peptidase 1	P97821	Ctsc	53	13	{'b1^1': (317.2028, 317.2027587890625, 4280.0), 'b2^1': (432.22974, 432.2299499511719, 33468.0), 'b3^1': (545.3138, 545.314453125, 8789.0), 'b4^1': (659.3567, 659.3577270507812, 6685.0), 'b5^1': (819.3874, 819.3858032226562, 2337.0), 'b6^1': (906.4194, 906.4191284179688, 4256.0), 'b7^1': (1005.4878, 1005.490478515625, 4011.0), 'b8^1': (1152.5232, 0.0, 0.0), 'b9^1': (1281.5658, 0.0, 0.0), 'b10^1':…	10	{'126.1277': (126.127725, 126.12787628173828, 23225.0), '127.1248': (127.12476, 127.12500762939453, 16520.0), '127.1311': (127.131079, 127.13117980957031, 27518.0), '128.1281': (128.128114, 128.1282958984375, 21741.0), '128.1344': (128.134433, 128.134521484375, 18623.0), '129.1315': (129.131468, 129.13174438476562, 21355.0), '129.1378': (129.137787, 129.1378936767578, 33146.0), '130.1348': (130.1…	N2H7	0	0	0	1540.53	A2B2C1D1E1edD1E1eE1F1fedcba	0	0	High mannose	[]	0	58.8235	226.034			1			WYQ_MusOvary_IGP_F17_20240119	SDINCSVMEATEEK+A2B2C1D1E1edD1E1eE1F1fedcba
25007	25010	24977	52.6989	3	1374.91	1374.57	1	4120.7	SDINCSVMEATEEK	n[TMT10plex]SDINC[Carbamidomethyl]SVMEATEEK[TMT10plex]	2070	Dipeptidyl peptidase 1	P97821	Ctsc	53	23	{'b1^1': (317.2028, 317.20245361328125, 12766.0), 'b2^1': (432.22974, 432.22955322265625, 100015.0), 'b3^1': (545.3138, 545.3136596679688, 31130.0), 'b4^1': (659.3567, 659.3561401367188, 16283.0), 'b5^1': (819.3874, 819.38671875, 4784.0), 'b6^1': (906.4194, 906.4172973632812, 8690.0), 'b7^1': (1005.4878, 1005.485595703125, 11389.0), 'b8^1': (1136.5283, 1136.534912109375, 931847.0), 'b9^1': (1265.…	10	{'126.1277': (126.127725, 126.12789154052734, 26536.0), '127.1248': (127.12476, 127.12506103515625, 13288.0), '127.1311': (127.131079, 127.13123321533203, 35172.0), '128.1281': (128.128114, 128.1283416748047, 22118.0), '128.1344': (128.134433, 128.134521484375, 19067.0), '129.1315': (129.131468, 129.1317138671875, 23367.0), '129.1378': (129.137787, 129.1378936767578, 38501.0), '130.1348': (130.13…	N3H7G1	0	0	1	2050.7	A2B2C1D1E2F1G4gfedD1E1eE1F1fedcba	0	0	Hybrid	['E2F1G4gfe']	1	190.577	544.104			1	1	1	WYQ_MusOvary_IGP_F23_20240119	SDINCSVMEATEEK+A2B2C1D1E2F1G4gfedD1E1eE1F1fedcba
25232	25235	25194	53.1341	3	1320.89	1320.89	1	3958.65	SDINCSVMEATEEK	n[TMT10plex]SDINC[Carbamidomethyl]SVMEATEEK[TMT10plex]	2070	Dipeptidyl peptidase 1	P97821	Ctsc	53	20	{'b1^1': (317.2028, 317.2026062011719, 5502.0), 'b2^1': (432.22974, 432.2295837402344, 34762.0), 'b3^1': (545.3138, 545.3126831054688, 10237.0), 'b4^1': (659.3567, 659.3536987304688, 5775.0), 'b5^1': (819.3874, 819.3897705078125, 2253.0), 'b6^1': (906.4194, 906.4207153320312, 3849.0), 'b7^1': (1005.4878, 1005.4922485351562, 2421.0), 'b8^1': (1136.5283, 0.0, 0.0), 'b9^1': (1265.5709, 1265.57434082…	10	{'126.1277': (126.127725, 126.12792205810547, 16553.0), '127.1248': (127.12476, 127.12506866455078, 11800.0), '127.1311': (127.131079, 127.13121795654297, 19323.0), '128.1281': (128.128114, 128.1283416748047, 15654.0), '128.1344': (128.134433, 128.13455200195312, 16245.0), '129.1315': (129.131468, 129.1317596435547, 16687.0), '129.1378': (129.137787, 129.1378936767578, 22292.0), '130.1348': (130.…	N3H6G1	0	0	1	1888.65	A2B2C1D1E2F1G4gfedD1E1eE1edcba	0	0	Hybrid	['E2F1G4gfe']	1	133.832	552.129			1	1	1	WYQ_MusOvary_IGP_F23_20240119	SDINCSVMEATEEK+A2B2C1D1E2F1G4gfedD1E1eE1edcba
25219	25221	25168	53.1082	3	1369.58	1369.58	0	4104.7	SDINCSVMEATEEK	n[TMT10plex]SDINC[Carbamidomethyl]SVMEATEEK[TMT10plex]	2070	Dipeptidyl peptidase 1	P97821	Ctsc	53	16	{'b1^1': (317.2028, 317.20318603515625, 1863.0), 'b2^1': (432.22974, 432.2292175292969, 21245.0), 'b3^1': (545.3138, 545.31298828125, 5997.0), 'b4^1': (659.3567, 659.3572998046875, 2565.0), 'b5^1': (819.3874, 819.38525390625, 1544.0), 'b6^1': (906.4194, 0.0, 0.0), 'b7^1': (1005.4878, 0.0, 0.0), 'b8^1': (1136.5283, 1136.5316162109375, 180413.0), 'b9^1': (1265.5709, 0.0, 0.0), 'b10^1': (1336.608, 0…	10	{'126.1277': (126.127725, 126.12779235839844, 12343.0), '127.1248': (127.12476, 127.12494659423828, 8091.0), '127.1311': (127.131079, 127.13109588623047, 12743.0), '128.1281': (128.128114, 128.12826538085938, 10292.0), '128.1344': (128.134433, 128.13458251953125, 9988.0), '129.1315': (129.131468, 129.13160705566406, 10431.0), '129.1378': (129.137787, 129.13778686523438, 15717.0), '130.1348': (130…	N3H7S1	0	1	0	2034.7	A2B2C1D1E2F1G3gfedD1E1eE1F1fedcba	0	0	Hybrid	['E2F1G3gfe']	1	86.5623	273.713			1	1	1	WYQ_MusOvary_IGP_F23_20240119	SDINCSVMEATEEK+A2B2C1D1E2F1G3gfedD1E1eE1F1fedcba
21137	21140	21108	45.3655	3	1096.82	1095.82	0	3286.42	SDINCSVMEATEEK	n[TMT10plex]SDINC[Carbamidomethyl]SVMEATEEK[TMT10plex]	2070	Dipeptidyl peptidase 1	P97821	Ctsc	53	23	{'b1^1': (317.2028, 317.2023010253906, 15021.0), 'b2^1': (432.22974, 432.2294921875, 118698.0), 'b3^1': (545.3138, 545.3134765625, 36325.0), 'b4^1': (659.3567, 659.3568115234375, 25863.0), 'b5^1': (819.3874, 819.3859252929688, 12349.0), 'b6^1': (906.4194, 906.4189453125, 24735.0), 'b7^1': (1005.4878, 1005.4888305664062, 30170.0), 'b8^1': (1136.5283, 1136.5269775390625, 11375.0), 'b9^1': (1265.570…	10	{'126.1277': (126.127725, 126.12786865234375, 32652.0), '127.1248': (127.12476, 127.12506866455078, 19012.0), '127.1311': (127.131079, 127.1312484741211, 46254.0), '128.1281': (128.128114, 128.12831115722656, 30788.0), '128.1344': (128.134433, 128.13455200195312, 27166.0), '129.1315': (129.131468, 129.1317596435547, 35956.0), '129.1378': (129.137787, 129.13790893554688, 63904.0), '130.1348': (130…	N2H5	0	0	0	1216.42	A2B2C1D1dD1E1eE1edcba	0	0	High mannose	[]	0	193.304	149.7			1			WYQ_MusOvary_IGP_F6_20240116	SDINCSVMEATEEK+A2B2C1D1dD1E1eE1edcba
20952	20954	20923	44.9888	3	1150.84	1150.5	0	3448.48	SDINCSVMEATEEK	n[TMT10plex]SDINC[Carbamidomethyl]SVMEATEEK[TMT10plex]	2070	Dipeptidyl peptidase 1	P97821	Ctsc	53	22	{'b1^1': (317.2028, 317.2026062011719, 43758.0), 'b2^1': (432.22974, 432.229736328125, 337671.0), 'b3^1': (545.3138, 545.31396484375, 105204.0), 'b4^1': (659.3567, 659.3567504882812, 76612.0), 'b5^1': (819.3874, 819.387939453125, 37337.0), 'b6^1': (906.4194, 906.4196166992188, 57204.0), 'b7^1': (1005.4878, 0.0, 0.0), 'b8^1': (1136.5283, 1136.5284423828125, 52556.0), 'b9^1': (1265.5709, 1265.57141…	10	{'126.1277': (126.127725, 126.12793731689453, 88209.0), '127.1248': (127.12476, 127.12516784667969, 46692.0), '127.1311': (127.131079, 127.13127899169922, 117125.0), '128.1281': (128.128114, 128.12838745117188, 81522.0), '128.1344': (128.134433, 128.1345672607422, 65410.0), '129.1315': (129.131468, 129.13185119628906, 84734.0), '129.1378': (129.137787, 129.13796997070312, 170134.0), '130.1348': (…	N2H6	0	0	0	1378.48	A2B2C1D1E1edD1E1eE1edcba	0	0	High mannose	[]	0	191.774	272.085			1			WYQ_MusOvary_IGP_F6_20240116	SDINCSVMEATEEK+A2B2C1D1E1edD1E1eE1edcba
19795	19798	19754	43.7852	3	1075.49	1075.15	1	3221.42	YYHGELSYLNVTR	n[TMT10plex]YYHGELSYLNVTR	1842.95	Cathepsin D	P18242	Ctsd	261	8	{'b1^1': (393.2341, 393.2339172363281, 24369.0), 'b2^1': (556.2974, 556.2984008789062, 22833.0), 'b3^1': (693.3563, 693.3547973632812, 16902.0), 'b4^1': (750.3778, 750.3760375976562, 7356.0), 'b5^1': (879.4204, 879.4219970703125, 8355.0), 'b6^1': (992.50446, 992.5072021484375, 5808.0), 'b7^1': (1079.5365, 0.0, 0.0), 'b8^1': (1242.5999, 0.0, 0.0), 'b9^1': (1355.6838, 0.0, 0.0), 'b10^1': (1469.7268…	10	{'126.1277': (126.127725, 126.12800598144531, 40966.0), '127.1248': (127.12476, 127.12509155273438, 32985.0), '127.1311': (127.131079, 127.13131713867188, 40416.0), '128.1281': (128.128114, 128.12844848632812, 41853.0), '128.1344': (128.134433, 128.1346435546875, 41274.0), '129.1315': (129.131468, 129.1318359375, 34540.0), '129.1378': (129.137787, 129.13803100585938, 65836.0), '130.1348': (130.13…	N2H6	0	0	0	1378.48	A2B2C1D1E1edD1E1eE1edcba	0	0	High mannose	[]	0	25.513	323.771			1			WYQ_MusOvary_IGP_F11_20240118	YYHGELSYLNVTR+A2B2C1D1E1edD1E1eE1edcba
27303	27306	27269	58.1829	4	1057.95	1057.45	1	4225.77	YYHGELSYLNVTR	n[TMT10plex]YYHGELSYLNVTR	1842.95	Cathepsin D	P18242	Ctsd	261	14	{'b1^1': (393.2341, 393.234130859375, 149433.0), 'b2^1': (556.2974, 556.2976684570312, 156152.0), 'b3^1': (693.3563, 693.356689453125, 106871.0), 'b4^1': (750.3778, 750.3780517578125, 40756.0), 'b5^1': (879.4204, 879.4213256835938, 82428.0), 'b6^1': (992.50446, 992.507080078125, 54556.0), 'b7^1': (1079.5365, 0.0, 0.0), 'b8^1': (1242.5999, 1242.6044921875, 24406.0), 'b9^1': (1355.6838, 0.0, 0.0), …	10	{'126.1277': (126.127725, 126.12797546386719, 43216.0), '127.1248': (127.12476, 127.12509155273438, 28124.0), '127.1311': (127.131079, 127.13127136230469, 46907.0), '128.1281': (128.128114, 128.12841796875, 44210.0), '128.1344': (128.134433, 128.13458251953125, 32516.0), '129.1315': (129.131468, 129.13182067871094, 36313.0), '129.1378': (129.137787, 129.13796997070312, 59759.0), '130.1348': (130.…	N4H5F1G2	1	0	1	2382.82	A2B2C1D1E2F1G4gfedD1E2F1G4gfedcbB5ba	1	0		['E2F1G4gfe', 'E2F1G4gfe']	2	81.5515	124.04	1		1	1	1	WYQ_MusOvary_IGP_F11_20240118	YYHGELSYLNVTR+A2B2C1D1E2F1G4gfedD1E2F1G4gfedcbB5ba
27512	27515	27476	58.5703	4	1053.95	1053.45	0	4209.77	YYHGELSYLNVTR	n[TMT10plex]YYHGELSYLNVTR	1842.95	Cathepsin D	P18242	Ctsd	261	11	{'b1^1': (393.2341, 393.23382568359375, 22571.0), 'b2^1': (556.2974, 556.2970581054688, 31512.0), 'b3^1': (693.3563, 693.3565063476562, 20567.0), 'b4^1': (750.3778, 750.3775024414062, 10401.0), 'b5^1': (879.4204, 879.4193115234375, 14784.0), 'b6^1': (992.50446, 992.5037841796875, 16697.0), 'b7^1': (1079.5365, 0.0, 0.0), 'b8^1': (1242.5999, 1242.599609375, 3118.0), 'b9^1': (1355.6838, 0.0, 0.0), '…	10	{'126.1277': (126.127725, 126.1279525756836, 26551.0), '127.1248': (127.12476, 127.12503051757812, 25549.0), '127.1311': (127.131079, 127.13123321533203, 27292.0), '128.1281': (128.128114, 128.12838745117188, 23112.0), '128.1344': (128.134433, 128.1345977783203, 26373.0), '129.1315': (129.131468, 129.1317901611328, 22120.0), '129.1378': (129.137787, 129.13795471191406, 39367.0), '130.1348': (130.…	N4H5F1S1G1	1	1	1	2366.83	A2B2C1D1E2F1G4gfedD1E2F1G3gfedcbB5ba	1	0		['E2F1G4gfe', 'E2F1G3gfe']	2	45.3344	68.2542			1	1	1	WYQ_MusOvary_IGP_F11_20240118	YYHGELSYLNVTR+A2B2C1D1E2F1G4gfedD1E2F1G3gfedcbB5ba
32356	32359	32306	67.9284	4	1225.83	1225.51	1	4897.99	YYHGELSYLNVTR	n[TMT10plex]YYHGELSYLNVTR	1842.95	Cathepsin D	P18242	Ctsd	261	10	{'b1^1': (393.2341, 393.2342529296875, 69988.0), 'b2^1': (556.2974, 556.2970581054688, 60519.0), 'b3^1': (693.3563, 693.3567504882812, 79572.0), 'b4^1': (750.3778, 750.37841796875, 19357.0), 'b5^1': (879.4204, 879.4183959960938, 71696.0), 'b6^1': (992.50446, 0.0, 0.0), 'b7^1': (1079.5365, 1079.5341796875, 22144.0), 'b8^1': (1242.5999, 0.0, 0.0), 'b9^1': (1355.6838, 0.0, 0.0), 'b10^1': (1469.7268,…	10	{'126.1277': (126.127725, 126.12793731689453, 42514.0), '127.1248': (127.12476, 127.12510681152344, 32454.0), '127.1311': (127.131079, 127.1312484741211, 68275.0), '128.1281': (128.128114, 128.12838745117188, 44866.0), '128.1344': (128.134433, 128.1346435546875, 39945.0), '129.1315': (129.131468, 129.1317596435547, 36403.0), '129.1378': (129.137787, 129.13795471191406, 50037.0), '130.1348': (130.…	N5H6F1G3	1	0	1	3055.04	A2B2C1D1E2F1G4gfedD1E2F1G4gfeE2F1G4gfedcbB5ba	1	0		['E2F1G4gfe', 'E2F1G4gfe', 'E2F1G4gfe']	3	42.8471	152.468	1		1	1	1	WYQ_MusOvary_IGP_F11_20240118	YYHGELSYLNVTR+A2B2C1D1E2F1G4gfedD1E2F1G4gfeE2F1G4gfedcbB5ba
20206	20208	20177	43.383	3	1128.49	1128.5	0	3383.48	YYHGELSYLNVTR	n[TMT10plex]YYHGELSYLNVTR	1842.95	Cathepsin D	P18242	Ctsd	261	21	{'b1^1': (393.2341, 393.23388671875, 17451331.0), 'b2^1': (556.2974, 556.29736328125, 17109958.0), 'b3^1': (693.3563, 693.3563842773438, 11116669.0), 'b4^1': (750.3778, 750.3781127929688, 3807164.0), 'b5^1': (879.4204, 879.4202270507812, 10382084.0), 'b6^1': (992.50446, 992.5043334960938, 6164368.0), 'b7^1': (1079.5365, 1079.535888671875, 2892358.0), 'b8^1': (1242.5999, 0.0, 0.0), 'b9^1': (1355.6…	10	{'126.1277': (126.127725, 126.1279296875, 1838518.0), '127.1248': (127.12476, 127.12503051757812, 2442584.0), '127.1311': (127.131079, 127.13121795654297, 1260685.0), '128.1281': (128.128114, 128.12838745117188, 2177207.0), '128.1344': (128.134433, 128.13461303710938, 2643588.0), '129.1315': (129.131468, 129.13174438476562, 7033320.0), '129.1378': (129.137787, 129.13792419433594, 5250052.0), '130…	N2H7	0	0	0	1540.53	A2B2C1D1E1edD1E1eE1F1fedcba	0	0	High mannose	[]	0	250.982	639.309			1			WYQ_MusOvary_IGP_F12_20240119	YYHGELSYLNVTR+A2B2C1D1E1edD1E1eE1F1fedcba
20322	20325	20293	43.5964	3	1069.15	1069.48	0	3205.43	YYHGELSYLNVTR	n[TMT10plex]YYHGELSYLNVTR	1842.95	Cathepsin D	P18242	Ctsd	261	21	{'b1^1': (393.2341, 393.2339782714844, 15577298.0), 'b2^1': (556.2974, 556.2975463867188, 14475432.0), 'b3^1': (693.3563, 693.356689453125, 9024795.0), 'b4^1': (750.3778, 750.3780517578125, 2756110.0), 'b5^1': (879.4204, 879.4207153320312, 7913602.0), 'b6^1': (992.50446, 992.5054321289062, 5017128.0), 'b7^1': (1079.5365, 1079.5372314453125, 2512119.0), 'b8^1': (1242.5999, 1242.60107421875, 231726…	10	{'126.1277': (126.127725, 126.12796020507812, 2242289.0), '127.1248': (127.12476, 127.125, 4147312.0), '127.1311': (127.131079, 127.13113403320312, 1555440.0), '128.1281': (128.128114, 128.12840270996094, 2739705.0), '128.1344': (128.134433, 128.1345977783203, 2430509.0), '129.1315': (129.131468, 129.13172912597656, 5564869.0), '129.1378': (129.137787, 129.1378936767578, 3348548.0), '130.1348': (…	N2H5F1	1	0	0	1362.48	A2B2C1D1dD1E1eE1edcbB5ba	1	0	High mannose	[]	0	247.541	881.134			1			WYQ_MusOvary_IGP_F12_20240119	YYHGELSYLNVTR+A2B2C1D1dD1E1eE1edcbB5ba
20189	20192	20148	43.3531	4	842.876	842.632	0	3367.48	YYHGELSYLNVTR	n[TMT10plex]YYHGELSYLNVTR	1842.95	Cathepsin D	P18242	Ctsd	261	22	{'b1^1': (393.2341, 393.2341613769531, 288679.0), 'b2^1': (556.2974, 556.2978515625, 468532.0), 'b3^1': (693.3563, 693.357177734375, 249150.0), 'b4^1': (750.3778, 750.3780517578125, 66134.0), 'b5^1': (879.4204, 879.4210205078125, 184971.0), 'b6^1': (992.50446, 992.5044555664062, 107352.0), 'b7^1': (1079.5365, 1079.53857421875, 48365.0), 'b8^1': (1242.5999, 1242.6002197265625, 42158.0), 'b9^1': (1…	10	{'126.1277': (126.127725, 126.12796783447266, 48256.0), '127.1248': (127.12476, 127.12504577636719, 65769.0), '127.1311': (127.131079, 127.13125610351562, 43274.0), '128.1281': (128.128114, 128.12844848632812, 47333.0), '128.1344': (128.134433, 128.13465881347656, 52643.0), '129.1315': (129.131468, 129.13177490234375, 121177.0), '129.1378': (129.137787, 129.13795471191406, 94816.0), '130.1348': (…	N2H6F1	1	0	0	1524.53	A2B2C1D1E1edD1E1eE1edcbB5ba	1	0	High mannose	[]	0	201.123	98.4609			1			WYQ_MusOvary_IGP_F12_20240119	YYHGELSYLNVTR+A2B2C1D1E1edD1E1eE1edcbB5ba
20334	20336	20293	43.6179	4	762.353	761.852	0	3043.37	YYHGELSYLNVTR	n[TMT10plex]YYHGELSYLNVTR	1842.95	Cathepsin D	P18242	Ctsd	261	21	{'b1^1': (393.2341, 393.234619140625, 397581.0), 'b2^1': (556.2974, 556.2985229492188, 599144.0), 'b3^1': (693.3563, 693.3583984375, 312631.0), 'b4^1': (750.3778, 750.3795166015625, 88911.0), 'b5^1': (879.4204, 879.4223022460938, 214935.0), 'b6^1': (992.50446, 992.5078125, 105296.0), 'b7^1': (1079.5365, 0.0, 0.0), 'b8^1': (1242.5999, 1242.600830078125, 42485.0), 'b9^1': (1355.6838, 0.0, 0.0), 'b1…	10	{'126.1277': (126.127725, 126.12809753417969, 70189.0), '127.1248': (127.12476, 127.12516021728516, 155317.0), '127.1311': (127.131079, 127.13123321533203, 50758.0), '128.1281': (128.128114, 128.12860107421875, 81393.0), '128.1344': (128.134433, 128.13478088378906, 106348.0), '129.1315': (129.131468, 129.1319122314453, 176339.0), '129.1378': (129.137787, 129.13807678222656, 111131.0), '130.1348':…	N2H4F1	1	0	0	1200.43	A2B2C1D1dD1E1edcbB5ba	1	0	High mannose	[]	0	188.033	116.693			1			WYQ_MusOvary_IGP_F12_20240119	YYHGELSYLNVTR+A2B2C1D1dD1E1edcbB5ba
20085	20088	20034	43.1678	3	1236.53	1236.53	0	3707.58	YYHGELSYLNVTR	n[TMT10plex]YYHGELSYLNVTR	1842.95	Cathepsin D	P18242	Ctsd	261	18	{'b1^1': (393.2341, 393.234375, 1762584.0), 'b2^1': (556.2974, 556.298095703125, 1744875.0), 'b3^1': (693.3563, 693.3574829101562, 1193586.0), 'b4^1': (750.3778, 750.3787841796875, 397076.0), 'b5^1': (879.4204, 879.4215698242188, 1066587.0), 'b6^1': (992.50446, 992.5061645507812, 600616.0), 'b7^1': (1079.5365, 0.0, 0.0), 'b8^1': (1242.5999, 0.0, 0.0), 'b9^1': (1355.6838, 0.0, 0.0), 'b10^1': (1469…	10	{'126.1277': (126.127725, 126.12805938720703, 269022.0), '127.1248': (127.12476, 127.12515258789062, 512376.0), '127.1311': (127.131079, 127.13133239746094, 246763.0), '128.1281': (128.128114, 128.12857055664062, 314183.0), '128.1344': (128.134433, 128.134765625, 421166.0), '129.1315': (129.131468, 129.1318817138672, 596570.0), '129.1378': (129.137787, 129.13807678222656, 435382.0), '130.1348': (…	N2H9	0	0	0	1864.63	A2B2C1D1E1F1fedD1E1F1feE1F1fedcba	0	0	High mannose	[]	0	159.054	881.76			1			WYQ_MusOvary_IGP_F12_20240119	YYHGELSYLNVTR+A2B2C1D1E1F1fedD1E1F1feE1F1fedcba
20614	20617	20575	44.1257	3	967.113	966.781	0	2897.32	YYHGELSYLNVTR	n[TMT10plex]YYHGELSYLNVTR	1842.95	Cathepsin D	P18242	Ctsd	261	18	{'b1^1': (393.2341, 393.23443603515625, 437202.0), 'b2^1': (556.2974, 556.2981567382812, 410445.0), 'b3^1': (693.3563, 693.3576049804688, 226031.0), 'b4^1': (750.3778, 750.3792114257812, 77119.0), 'b5^1': (879.4204, 879.4215087890625, 201531.0), 'b6^1': (992.50446, 992.5059814453125, 108986.0), 'b7^1': (1079.5365, 1079.5377197265625, 68178.0), 'b8^1': (1242.5999, 1242.6029052734375, 71090.0), 'b9…	10	{'126.1277': (126.127725, 126.1280517578125, 176595.0), '127.1248': (127.12476, 127.12516784667969, 123340.0), '127.1311': (127.131079, 127.13138580322266, 162088.0), '128.1281': (128.128114, 128.12850952148438, 183301.0), '128.1344': (128.134433, 128.1346893310547, 135759.0), '129.1315': (129.131468, 129.1318817138672, 161292.0), '129.1378': (129.137787, 129.13807678222656, 236713.0), '130.1348'…	N2H4	0	0	0	1054.37	A2B2C1D1dD1E1edcba	0	0	High mannose	[]	0	143.608	214.423			1			WYQ_MusOvary_IGP_F12_20240119	YYHGELSYLNVTR+A2B2C1D1dD1E1edcba
20098	20101	20061	43.1912	3	1191.87	1191.19	0	3570.56	YYHGELSYLNVTR	n[TMT10plex]YYHGELSYLNVTR	1842.95	Cathepsin D	P18242	Ctsd	261	17	{'b1^1': (393.2341, 393.23419189453125, 620418.0), 'b2^1': (556.2974, 556.2978515625, 558315.0), 'b3^1': (693.3563, 693.3572387695312, 413389.0), 'b4^1': (750.3778, 750.3780517578125, 137669.0), 'b5^1': (879.4204, 879.4216918945312, 348216.0), 'b6^1': (992.50446, 992.5053100585938, 233445.0), 'b7^1': (1079.5365, 1079.53857421875, 132891.0), 'b8^1': (1242.5999, 1242.602783203125, 116885.0), 'b9^1'…	10	{'126.1277': (126.127725, 126.12803649902344, 123959.0), '127.1248': (127.12476, 127.12509155273438, 249064.0), '127.1311': (127.131079, 127.13124084472656, 97381.0), '128.1281': (128.128114, 128.12850952148438, 137119.0), '128.1344': (128.134433, 128.13470458984375, 178678.0), '129.1315': (129.131468, 129.13182067871094, 246370.0), '129.1378': (129.137787, 129.1379852294922, 165644.0), '130.1348…	N3H6F1	1	0	0	1727.61	A2B2C1D1E1edD2dD1E1eE1edcbB5ba	1	1	High mannose	[]	0	133.929	705.479		1	1			WYQ_MusOvary_IGP_F12_20240119	YYHGELSYLNVTR+A2B2C1D1E1edD2dD1E1eE1edcbB5ba
20702	20705	20662	44.2829	3	961.784	961.448	0	2881.32	YYHGELSYLNVTR	n[TMT10plex]YYHGELSYLNVTR	1842.95	Cathepsin D	P18242	Ctsd	261	17	{'b1^1': (393.2341, 393.2343444824219, 238161.0), 'b2^1': (556.2974, 556.2980346679688, 242716.0), 'b3^1': (693.3563, 693.3573608398438, 145326.0), 'b4^1': (750.3778, 750.3792114257812, 48247.0), 'b5^1': (879.4204, 879.4210205078125, 113635.0), 'b6^1': (992.50446, 992.5083618164062, 75231.0), 'b7^1': (1079.5365, 1079.5386962890625, 42494.0), 'b8^1': (1242.5999, 1242.60205078125, 33062.0), 'b9^1':…	10	{'126.1277': (126.127725, 126.1280746459961, 118821.0), '127.1248': (127.12476, 127.12516021728516, 94745.0), '127.1311': (127.131079, 127.13136291503906, 118514.0), '128.1281': (128.128114, 128.1285400390625, 95785.0), '128.1344': (128.134433, 128.13473510742188, 112132.0), '129.1315': (129.131468, 129.13194274902344, 125542.0), '129.1378': (129.137787, 129.13809204101562, 198943.0), '130.1348':…	N2H3F1	1	0	0	1038.38	A2B2C1D1dD1dcbB5ba	1	0	High mannose	[]	0	123.164	815.875	1		0			WYQ_MusOvary_IGP_F12_20240119	YYHGELSYLNVTR+A2B2C1D1dD1dcbB5ba
20444	20447	20404	43.8195	3	1021.47	1019.79	0	3059.37	YYHGELSYLNVTR	n[TMT10plex]YYHGELSYLNVTR	1842.95	Cathepsin D	P18242	Ctsd	261	16	{'b1^1': (393.2341, 393.2344055175781, 590819.0), 'b2^1': (556.2974, 556.2982788085938, 544052.0), 'b3^1': (693.3563, 693.3580322265625, 322953.0), 'b4^1': (750.3778, 750.3788452148438, 113114.0), 'b5^1': (879.4204, 879.4219360351562, 252168.0), 'b6^1': (992.50446, 992.5069580078125, 140612.0), 'b7^1': (1079.5365, 1079.539306640625, 74991.0), 'b8^1': (1242.5999, 1242.6044921875, 67001.0), 'b9^1':…	10	{'126.1277': (126.127725, 126.1280288696289, 151048.0), '127.1248': (127.12476, 127.12516021728516, 121717.0), '127.1311': (127.131079, 127.13134765625, 160192.0), '128.1281': (128.128114, 128.12850952148438, 154732.0), '128.1344': (128.134433, 128.1346893310547, 141121.0), '129.1315': (129.131468, 129.13189697265625, 206508.0), '129.1378': (129.137787, 129.1380615234375, 292998.0), '130.1348': (…	N2H5	0	0	0	1216.42	A2B2C1D1dD1E1eE1edcba	0	0	High mannose	[]	0	115.979	429.725			1			WYQ_MusOvary_IGP_F12_20240119	YYHGELSYLNVTR+A2B2C1D1dD1E1eE1edcba
20007	20010	19975	43.0273	3	1291.56	1290.89	0	3869.63	YYHGELSYLNVTR	n[TMT10plex]YYHGELSYLNVTR	1842.95	Cathepsin D	P18242	Ctsd	261	14	{'b1^1': (393.2341, 393.2342529296875, 1286826.0), 'b2^1': (556.2974, 556.2981567382812, 1305328.0), 'b3^1': (693.3563, 693.3572387695312, 996456.0), 'b4^1': (750.3778, 750.3790893554688, 295241.0), 'b5^1': (879.4204, 879.4213256835938, 788333.0), 'b6^1': (992.50446, 992.5059204101562, 512834.0), 'b7^1': (1079.5365, 1079.5391845703125, 289467.0), 'b8^1': (1242.5999, 1242.6026611328125, 215566.0),…	10	{'126.1277': (126.127725, 126.1280517578125, 306561.0), '127.1248': (127.12476, 127.12509155273438, 582164.0), '127.1311': (127.131079, 127.13115692138672, 193433.0), '128.1281': (128.128114, 128.12852478027344, 393476.0), '128.1344': (128.134433, 128.13473510742188, 448657.0), '129.1315': (129.131468, 129.13186645507812, 561595.0), '129.1378': (129.137787, 129.13800048828125, 343414.0), '130.134…	N2H10	0	0	0	2026.69	A2B2C1D1E1F1G1gfedD1E1F1feE1F1fedcba	0	0	High mannose	[]	0	100.191	596.125			1			WYQ_MusOvary_IGP_F12_20240119	YYHGELSYLNVTR+A2B2C1D1E1F1G1gfedD1E1F1feE1F1fedcba
20396	20399	20348	43.7296	3	1183.52	1182.85	1	3545.53	YYHGELSYLNVTR	n[TMT10plex]YYHGELSYLNVTR	1842.95	Cathepsin D	P18242	Ctsd	261	14	{'b1^1': (393.2341, 393.23382568359375, 76998.0), 'b2^1': (556.2974, 556.2980346679688, 64683.0), 'b3^1': (693.3563, 693.356689453125, 48340.0), 'b4^1': (750.3778, 750.3773803710938, 14437.0), 'b5^1': (879.4204, 879.4218139648438, 40229.0), 'b6^1': (992.50446, 992.5028686523438, 13412.0), 'b7^1': (1079.5365, 1079.5321044921875, 16517.0), 'b8^1': (1242.5999, 1242.5965576171875, 6690.0), 'b9^1': (1…	10	{'126.1277': (126.127725, 126.12788391113281, 52221.0), '127.1248': (127.12476, 127.125, 62959.0), '127.1311': (127.131079, 127.1312026977539, 77880.0), '128.1281': (128.128114, 128.1283721923828, 60457.0), '128.1344': (128.134433, 128.13455200195312, 70197.0), '129.1315': (129.131468, 129.1317138671875, 70174.0), '129.1378': (129.137787, 129.13787841796875, 68816.0), '130.1348': (130.134822, 130…	N2H8	0	0	0	1702.58	A2B2C1D1E1F1fedD1E1eE1F1fedcba	0	0	High mannose	[]	0	76.7111	298.969			1			WYQ_MusOvary_IGP_F12_20240119	YYHGELSYLNVTR+A2B2C1D1E1F1fedD1E1eE1F1fedcba
20091	20093	20061	43.1784	3	1137.51	1136.84	0	3408.51	YYHGELSYLNVTR	n[TMT10plex]YYHGELSYLNVTR	1842.95	Cathepsin D	P18242	Ctsd	261	17	{'b1^1': (393.2341, 393.23419189453125, 6579401.0), 'b2^1': (556.2974, 556.2977294921875, 5586621.0), 'b3^1': (693.3563, 693.3568115234375, 4182129.0), 'b4^1': (750.3778, 750.378662109375, 1372237.0), 'b5^1': (879.4204, 879.4210205078125, 3593054.0), 'b6^1': (992.50446, 992.5062866210938, 2181938.0), 'b7^1': (1079.5365, 1079.540283203125, 1330824.0), 'b8^1': (1242.5999, 1242.6015625, 1388615.0), …	10	{'126.1277': (126.127725, 126.12816619873047, 403612.0), '127.1248': (127.12476, 127.12507629394531, 556266.0), '127.1311': (127.131079, 127.13126373291016, 375364.0), '128.1281': (128.128114, 128.1284637451172, 585584.0), '128.1344': (128.134433, 128.13467407226562, 573844.0), '129.1315': (129.131468, 129.1318359375, 2570333.0), '129.1378': (129.137787, 129.13803100585938, 2067673.0), '130.1348'…	N3H5F1	1	0	0	1565.56	A2B2C1D1E2edD1E1eE1edcbB5ba	1	0	Hybrid	['E2e']	1	161.114	785.969			1	1	1	WYQ_MusOvary_IGP_F12_20240119	YYHGELSYLNVTR+A2B2C1D1E2edD1E1eE1edcbB5ba
20294	20296	20265	43.5414	3	1083.83	1083.16	0	3246.45	YYHGELSYLNVTR	n[TMT10plex]YYHGELSYLNVTR	1842.95	Cathepsin D	P18242	Ctsd	261	17	{'b1^1': (393.2341, 393.23394775390625, 3665141.0), 'b2^1': (556.2974, 556.2974243164062, 2794038.0), 'b3^1': (693.3563, 693.3563232421875, 2152718.0), 'b4^1': (750.3778, 750.3772583007812, 637791.0), 'b5^1': (879.4204, 879.42041015625, 1873103.0), 'b6^1': (992.50446, 992.5038452148438, 1186309.0), 'b7^1': (1079.5365, 1079.536376953125, 548308.0), 'b8^1': (1242.5999, 1242.598876953125, 621602.0),…	10	{'126.1277': (126.127725, 126.1279296875, 447752.0), '127.1248': (127.12476, 127.1250228881836, 696243.0), '127.1311': (127.131079, 127.13117218017578, 334703.0), '128.1281': (128.128114, 128.12838745117188, 437531.0), '128.1344': (128.134433, 128.13461303710938, 562970.0), '129.1315': (129.131468, 129.1317138671875, 1502976.0), '129.1378': (129.137787, 129.13787841796875, 982511.0), '130.1348': …	N3H4F1	1	0	0	1403.51	A2B2C1D1E2edD1E1edcbB5ba	1	0	Hybrid	['E2e']	1	151.274	615.701			0.999537	1	1	WYQ_MusOvary_IGP_F12_20240119	YYHGELSYLNVTR+A2B2C1D1E2edD1E1edcbB5ba
20266	20268	20236	43.4916	3	1083.49	1083.16	0	3246.45	YYHGELSYLNVTR	n[TMT10plex]YYHGELSYLNVTR	1842.95	Cathepsin D	P18242	Ctsd	261	16	{'b1^1': (393.2341, 393.23382568359375, 1542216.0), 'b2^1': (556.2974, 556.29736328125, 1280935.0), 'b3^1': (693.3563, 693.3564453125, 844750.0), 'b4^1': (750.3778, 750.3761596679688, 309223.0), 'b5^1': (879.4204, 879.4207153320312, 726524.0), 'b6^1': (992.50446, 992.5042114257812, 576987.0), 'b7^1': (1079.5365, 1079.5394287109375, 261785.0), 'b8^1': (1242.5999, 1242.5997314453125, 263652.0), 'b9…	10	{'126.1277': (126.127725, 126.12796020507812, 204276.0), '127.1248': (127.12476, 127.12496185302734, 306857.0), '127.1311': (127.131079, 127.13113403320312, 170335.0), '128.1281': (128.128114, 128.12841796875, 267773.0), '128.1344': (128.134433, 128.13458251953125, 283686.0), '129.1315': (129.131468, 129.13172912597656, 699568.0), '129.1378': (129.137787, 129.1378936767578, 496837.0), '130.1348':…	N3H4F1	1	0	0	1403.51	A2B2C1D1E2F1fedD1dcbB5ba	1	0	Complex	['E2F1fe']	1	127.664	376.26	1		0.5	1	1	WYQ_MusOvary_IGP_F12_20240119	YYHGELSYLNVTR+A2B2C1D1E2F1fedD1dcbB5ba
20288	20291	20236	43.5307	3	1151.19	1150.85	0	3449.53	YYHGELSYLNVTR	n[TMT10plex]YYHGELSYLNVTR	1842.95	Cathepsin D	P18242	Ctsd	261	17	{'b1^1': (393.2341, 393.23406982421875, 249748.0), 'b2^1': (556.2974, 556.2978515625, 206711.0), 'b3^1': (693.3563, 693.356689453125, 146951.0), 'b4^1': (750.3778, 750.378662109375, 54099.0), 'b5^1': (879.4204, 879.421142578125, 134276.0), 'b6^1': (992.50446, 992.5067138671875, 81440.0), 'b7^1': (1079.5365, 1079.54052734375, 46944.0), 'b8^1': (1242.5999, 1242.6019287109375, 56846.0), 'b9^1': (135…	10	{'126.1277': (126.127725, 126.12798309326172, 73274.0), '127.1248': (127.12476, 127.12504577636719, 84288.0), '127.1311': (127.131079, 127.13126373291016, 87615.0), '128.1281': (128.128114, 128.12841796875, 87012.0), '128.1344': (128.134433, 128.13461303710938, 86133.0), '129.1315': (129.131468, 129.1317596435547, 156772.0), '129.1378': (129.137787, 129.13795471191406, 145206.0), '130.1348': (130…	N4H4F1	1	0	0	1606.59	A2B2C1D1E2F1fedD1E2edcbB5ba	1	0		['E2F1fe', 'E2e']	2	124.14	365.713			1	1	1	WYQ_MusOvary_IGP_F12_20240119	YYHGELSYLNVTR+A2B2C1D1E2F1fedD1E2edcbB5ba
20039	20042	20005	43.0859	3	1245.55	1244.88	0	3732.61	YYHGELSYLNVTR	n[TMT10plex]YYHGELSYLNVTR	1842.95	Cathepsin D	P18242	Ctsd	261	17	{'b1^1': (393.2341, 393.2345275878906, 198465.0), 'b2^1': (556.2974, 556.298095703125, 183219.0), 'b3^1': (693.3563, 693.3574829101562, 134544.0), 'b4^1': (750.3778, 750.3781127929688, 45872.0), 'b5^1': (879.4204, 879.421875, 115332.0), 'b6^1': (992.50446, 992.5061645507812, 73030.0), 'b7^1': (1079.5365, 1079.5389404296875, 32640.0), 'b8^1': (1242.5999, 1242.60205078125, 45101.0), 'b9^1': (1355.6…	10	{'126.1277': (126.127725, 126.12808990478516, 49525.0), '127.1248': (127.12476, 127.12519836425781, 64868.0), '127.1311': (127.131079, 127.13137817382812, 54133.0), '128.1281': (128.128114, 128.12855529785156, 55005.0), '128.1344': (128.134433, 128.13473510742188, 55730.0), '129.1315': (129.131468, 129.1319122314453, 114651.0), '129.1378': (129.137787, 129.13809204101562, 97411.0), '130.1348': (1…	N3H7F1	1	0	0	1889.67	A2B2C1D1E2edD1E1F1feE1F1fedcbB5ba	1	0	Hybrid	['E2e']	1	121.14	587.828			1	1	1	WYQ_MusOvary_IGP_F12_20240119	YYHGELSYLNVTR+A2B2C1D1E2edD1E1F1feE1F1fedcbB5ba
20185	20188	20148	43.3461	4	898.146	897.646	0	3586.55	YYHGELSYLNVTR	n[TMT10plex]YYHGELSYLNVTR	1842.95	Cathepsin D	P18242	Ctsd	261	15	{'b1^1': (393.2341, 393.2342224121094, 308124.0), 'b2^1': (556.2974, 556.2979125976562, 358406.0), 'b3^1': (693.3563, 693.3572387695312, 243341.0), 'b4^1': (750.3778, 750.3782958984375, 58841.0), 'b5^1': (879.4204, 879.4213256835938, 188243.0), 'b6^1': (992.50446, 992.5061645507812, 127458.0), 'b7^1': (1079.5365, 1079.53662109375, 46032.0), 'b8^1': (1242.5999, 1242.6014404296875, 43427.0), 'b9^1'…	10	{'126.1277': (126.127725, 126.12797546386719, 66647.0), '127.1248': (127.12476, 127.12508392333984, 62770.0), '127.1311': (127.131079, 127.13133239746094, 62189.0), '128.1281': (128.128114, 128.12843322753906, 67350.0), '128.1344': (128.134433, 128.1346435546875, 58436.0), '129.1315': (129.131468, 129.13182067871094, 164077.0), '129.1378': (129.137787, 129.1379852294922, 148723.0), '130.1348': (1…	N3H7	0	0	0	1743.61	A2B2C1D1E2F1fedD1E1eE1F1fedcba	0	0	Hybrid	['E2F1fe']	1	99.317	127.29			1	1	1	WYQ_MusOvary_IGP_F12_20240119	YYHGELSYLNVTR+A2B2C1D1E2F1fedD1E1eE1F1fedcba
20352	20355	20320	43.6517	3	1142.84	1142.51	0	3424.5	YYHGELSYLNVTR	n[TMT10plex]YYHGELSYLNVTR	1842.95	Cathepsin D	P18242	Ctsd	261	15	{'b1^1': (393.2341, 393.23406982421875, 271878.0), 'b2^1': (556.2974, 556.2977294921875, 237949.0), 'b3^1': (693.3563, 693.35693359375, 169358.0), 'b4^1': (750.3778, 750.3783569335938, 48745.0), 'b5^1': (879.4204, 879.4204711914062, 162587.0), 'b6^1': (992.50446, 992.5045776367188, 87693.0), 'b7^1': (1079.5365, 0.0, 0.0), 'b8^1': (1242.5999, 1242.600341796875, 49385.0), 'b9^1': (1355.6838, 0.0, 0…	10	{'126.1277': (126.127725, 126.12796783447266, 89084.0), '127.1248': (127.12476, 127.12508392333984, 89780.0), '127.1311': (127.131079, 127.13128662109375, 93842.0), '128.1281': (128.128114, 128.12840270996094, 85416.0), '128.1344': (128.134433, 128.13461303710938, 94610.0), '129.1315': (129.131468, 129.1317901611328, 158636.0), '129.1378': (129.137787, 129.13796997070312, 149366.0), '130.1348': (…	N3H6	0	0	0	1581.56	A2B2C1D1E2edD1E1eE1F1fedcba	0	0	Hybrid	['E2e']	1	97.8428	434.293			1	1	1	WYQ_MusOvary_IGP_F12_20240119	YYHGELSYLNVTR+A2B2C1D1E2edD1E1eE1F1fedcba
20131	20134	20090	43.2499	3	1205.54	1204.87	1	3611.59	YYHGELSYLNVTR	n[TMT10plex]YYHGELSYLNVTR	1842.95	Cathepsin D	P18242	Ctsd	261	15	{'b1^1': (393.2341, 393.23406982421875, 181708.0), 'b2^1': (556.2974, 556.2974853515625, 161066.0), 'b3^1': (693.3563, 693.35693359375, 113195.0), 'b4^1': (750.3778, 750.3790283203125, 35955.0), 'b5^1': (879.4204, 879.4215698242188, 94949.0), 'b6^1': (992.50446, 992.50732421875, 72002.0), 'b7^1': (1079.5365, 1079.5384521484375, 38488.0), 'b8^1': (1242.5999, 1242.5985107421875, 44133.0), 'b9^1': (…	10	{'126.1277': (126.127725, 126.12796020507812, 68193.0), '127.1248': (127.12476, 127.12500762939453, 135531.0), '127.1311': (127.131079, 127.13116455078125, 65710.0), '128.1281': (128.128114, 128.1283721923828, 76602.0), '128.1344': (128.134433, 128.13462829589844, 80710.0), '129.1315': (129.131468, 129.13172912597656, 152920.0), '129.1378': (129.137787, 129.13790893554688, 107909.0), '130.1348': …	N4H5F1	1	0	0	1768.64	A2B2C1D1E2F1fedD1E2F1fedcbB5ba	1	0		['E2F1fe', 'E2F1fe']	2	95.7441	321.873			1	1	1	WYQ_MusOvary_IGP_F12_20240119	YYHGELSYLNVTR+A2B2C1D1E2F1fedD1E2F1fedcbB5ba
20152	20155	20119	43.2874	3	1196.86	1196.19	0	3586.55	YYHGELSYLNVTR	n[TMT10plex]YYHGELSYLNVTR	1842.95	Cathepsin D	P18242	Ctsd	261	14	{'b1^1': (393.2341, 393.23419189453125, 587983.0), 'b2^1': (556.2974, 556.2978515625, 551251.0), 'b3^1': (693.3563, 693.356689453125, 374771.0), 'b4^1': (750.3778, 750.37841796875, 141977.0), 'b5^1': (879.4204, 879.4210815429688, 346680.0), 'b6^1': (992.50446, 992.5057983398438, 196251.0), 'b7^1': (1079.5365, 0.0, 0.0), 'b8^1': (1242.5999, 0.0, 0.0), 'b9^1': (1355.6838, 0.0, 0.0), 'b10^1': (1469.…	10	{'126.1277': (126.127725, 126.12798309326172, 56753.0), '127.1248': (127.12476, 127.12510681152344, 69927.0), '127.1311': (127.131079, 127.13128662109375, 55431.0), '128.1281': (128.128114, 128.12850952148438, 58960.0), '128.1344': (128.134433, 128.13465881347656, 81973.0), '129.1315': (129.131468, 129.1317901611328, 258583.0), '129.1378': (129.137787, 129.13796997070312, 177915.0), '130.1348': (…	N3H7	0	0	0	1743.61	A2B2C1D1E2edD1E1F1feE1F1fedcba	0	0	Hybrid	['E2e']	1	91.8295	747.378			1	1	1	WYQ_MusOvary_IGP_F12_20240119	YYHGELSYLNVTR+A2B2C1D1E2edD1E1F1feE1F1fedcba
20217	20220	20177	43.4031	4	894.401	893.647	0	3570.56	YYHGELSYLNVTR	n[TMT10plex]YYHGELSYLNVTR	1842.95	Cathepsin D	P18242	Ctsd	261	13	{'b1^1': (393.2341, 393.2342224121094, 129898.0), 'b2^1': (556.2974, 556.2976684570312, 144497.0), 'b3^1': (693.3563, 693.3568115234375, 102950.0), 'b4^1': (750.3778, 750.377197265625, 31847.0), 'b5^1': (879.4204, 879.4202270507812, 68974.0), 'b6^1': (992.50446, 992.50537109375, 34018.0), 'b7^1': (1079.5365, 1079.5377197265625, 22944.0), 'b8^1': (1242.5999, 1242.5985107421875, 20148.0), 'b9^1': (…	10	{'126.1277': (126.127725, 126.12796020507812, 72585.0), '127.1248': (127.12476, 127.12503814697266, 88102.0), '127.1311': (127.131079, 127.13121032714844, 57825.0), '128.1281': (128.128114, 128.1284637451172, 60504.0), '128.1344': (128.134433, 128.1346435546875, 78769.0), '129.1315': (129.131468, 129.13177490234375, 76262.0), '129.1378': (129.137787, 129.1379852294922, 79329.0), '130.1348': (130.…	N3H6F1	1	0	0	1727.61	A2B2C1D1E2F1fedD1E1eE1edcbB5ba	1	0	Hybrid	['E2F1fe']	1	70.9245	201.34			1	1	1	WYQ_MusOvary_IGP_F12_20240119	YYHGELSYLNVTR+A2B2C1D1E2F1fedD1E1eE1edcbB5ba
37624	37627	37583	75.3217	5	1135.69	1135.3	0	5670.45	NGTSFDIHYGSGSLSGYLSQDTVSVPCK	n[TMT10plex]NGTSFDIHYGSGSLSGYLSQDTVSVPC[Carbamidomethyl]K[TMT10plex]	3433.69	Cathepsin D	P18242	Ctsd	134	16	{'b1^1': (344.21368, 344.21270751953125, 8422.0), 'b2^1': (401.23514, 0.0, 0.0), 'b3^1': (502.28284, 0.0, 0.0), 'b4^1': (589.3149, 0.0, 0.0), 'b5^1': (736.38324, 0.0, 0.0), 'b6^1': (851.4102, 851.408935546875, 17030.0), 'b7^1': (964.49426, 964.4954833984375, 8204.0), 'b8^1': (1101.5532, 1101.5552978515625, 15263.0), 'b9^1': (1264.6165, 0.0, 0.0), 'b10^1': (1321.638, 1321.6478271484375, 5453.0), '…	10	{'126.1277': (126.127725, 126.1279296875, 40747.0), '127.1248': (127.12476, 127.12505340576172, 24375.0), '127.1311': (127.131079, 127.13126373291016, 45398.0), '128.1281': (128.128114, 128.12838745117188, 33686.0), '128.1344': (128.134433, 128.13455200195312, 33423.0), '129.1315': (129.131468, 129.13180541992188, 33825.0), '129.1378': (129.137787, 129.13795471191406, 59414.0), '130.1348': (130.1…	N4H5G2	0	0	1	2236.76	A2B2C1D1E2F1G4gfedD1E2F1G4gfedcba	0	0		['E2F1G4gfe', 'E2F1G4gfe']	2	51.3014	118.53			1	1	1	WYQ_MusOvary_IGP_F12_20240119	NGTSFDIHYGSGSLSGYLSQDTVSVPCK+A2B2C1D1E2F1G4gfedD1E2F1G4gfedcba
20210	20213	20172	44.0674	3	913.432	912.762	2	2735.26	YYHGELSYLNVTR	n[TMT10plex]YYHGELSYLNVTR	1842.95	Cathepsin D	P18242	Ctsd	261	18	{'b1^1': (393.2341, 393.2342834472656, 287906.0), 'b2^1': (556.2974, 556.2979736328125, 280563.0), 'b3^1': (693.3563, 693.3575439453125, 171898.0), 'b4^1': (750.3778, 750.3787231445312, 57036.0), 'b5^1': (879.4204, 879.4213256835938, 131056.0), 'b6^1': (992.50446, 992.50634765625, 76947.0), 'b7^1': (1079.5365, 1079.538330078125, 44551.0), 'b8^1': (1242.5999, 0.0, 0.0), 'b9^1': (1355.6838, 0.0, 0.…	10	{'126.1277': (126.127725, 126.1280288696289, 59625.0), '127.1248': (127.12476, 127.12510681152344, 77423.0), '127.1311': (127.131079, 127.13128662109375, 41368.0), '128.1281': (128.128114, 128.12850952148438, 54780.0), '128.1344': (128.134433, 128.1347198486328, 63047.0), '129.1315': (129.131468, 129.1318359375, 114564.0), '129.1378': (129.137787, 129.13800048828125, 80487.0), '130.1348': (130.13…	N2H3	0	0	0	892.317	A2B2C1D1dD1dcba	0	0	High mannose	[]	0	133.335	836.987			0			WYQ_MusOvary_IGP_F14_20240119	YYHGELSYLNVTR+A2B2C1D1dD1dcba
20191	20194	20144	44.0328	3	859.413	858.745	0	2573.21	YYHGELSYLNVTR	n[TMT10plex]YYHGELSYLNVTR	1842.95	Cathepsin D	P18242	Ctsd	261	17	{'b1^1': (393.2341, 393.23455810546875, 421400.0), 'b2^1': (556.2974, 556.2984008789062, 481627.0), 'b3^1': (693.3563, 693.35791015625, 265331.0), 'b4^1': (750.3778, 750.3787841796875, 87311.0), 'b5^1': (879.4204, 879.4219360351562, 217839.0), 'b6^1': (992.50446, 992.5071411132812, 106493.0), 'b7^1': (1079.5365, 1079.5367431640625, 70207.0), 'b8^1': (1242.5999, 1242.613037109375, 35141.0), 'b9^1'…	10	{'126.1277': (126.127725, 126.12811279296875, 101344.0), '127.1248': (127.12476, 127.12520599365234, 129676.0), '127.1311': (127.131079, 127.13141632080078, 120219.0), '128.1281': (128.128114, 128.12857055664062, 125117.0), '128.1344': (128.134433, 128.134765625, 119804.0), '129.1315': (129.131468, 129.1319122314453, 204947.0), '129.1378': (129.137787, 129.13809204101562, 146769.0), '130.1348': (…	N2H2	0	0	0	730.264	A2B2C1D1dcba	0	0	High mannose	[]	0	128.176	677.073			0			WYQ_MusOvary_IGP_F14_20240119	YYHGELSYLNVTR+A2B2C1D1dcba
20371	20372	20319	44.3722	3	1034.47	1034.81	0	3100.4	YYHGELSYLNVTR	n[TMT10plex]YYHGELSYLNVTR	1842.95	Cathepsin D	P18242	Ctsd	261	11	{'b1^1': (393.2341, 393.2344665527344, 33242.0), 'b2^1': (556.2974, 556.2979736328125, 32704.0), 'b3^1': (693.3563, 693.3585205078125, 17778.0), 'b4^1': (750.3778, 750.3792724609375, 6049.0), 'b5^1': (879.4204, 879.4239501953125, 16554.0), 'b6^1': (992.50446, 992.5095825195312, 15065.0), 'b7^1': (1079.5365, 1079.5406494140625, 7527.0), 'b8^1': (1242.5999, 1242.609619140625, 9646.0), 'b9^1': (1355…	10	{'126.1277': (126.127725, 126.1280517578125, 29755.0), '127.1248': (127.12476, 127.12519073486328, 40050.0), '127.1311': (127.131079, 127.13136291503906, 30034.0), '128.1281': (128.128114, 128.1285400390625, 27949.0), '128.1344': (128.134433, 128.13475036621094, 37140.0), '129.1315': (129.131468, 129.13189697265625, 33627.0), '129.1378': (129.137787, 129.13812255859375, 34790.0), '130.1348': (130…	N3H4	0	0	0	1257.45	A2B2C1D1dD2dD1E1edcba	0	1	High mannose	[]	0	47.1104	306.238		1	1			WYQ_MusOvary_IGP_F14_20240119	YYHGELSYLNVTR+A2B2C1D1dD2dD1E1edcba
20125	20127	20092	43.911	3	1029.48	1029.14	0	3084.4	YYHGELSYLNVTR	n[TMT10plex]YYHGELSYLNVTR	1842.95	Cathepsin D	P18242	Ctsd	261	16	{'b1^1': (393.2341, 393.23431396484375, 195054.0), 'b2^1': (556.2974, 556.2982177734375, 168681.0), 'b3^1': (693.3563, 693.3572387695312, 115993.0), 'b4^1': (750.3778, 750.37939453125, 38339.0), 'b5^1': (879.4204, 879.4209594726562, 106280.0), 'b6^1': (992.50446, 992.5068359375, 64735.0), 'b7^1': (1079.5365, 1079.540771484375, 29793.0), 'b8^1': (1242.5999, 1242.60498046875, 26911.0), 'b9^1': (135…	10	{'126.1277': (126.127725, 126.12802124023438, 100261.0), '127.1248': (127.12476, 127.1250991821289, 110539.0), '127.1311': (127.131079, 127.13127899169922, 68274.0), '128.1281': (128.128114, 128.1284942626953, 65666.0), '128.1344': (128.134433, 128.1346893310547, 82772.0), '129.1315': (129.131468, 129.13185119628906, 125993.0), '129.1378': (129.137787, 129.13803100585938, 133787.0), '130.1348': (…	N3H3F1	1	0	0	1241.45	A2B2C1D1E2edD1dcbB5ba	1	0	Complex	['E2e']	1	107.285	241.34	1		1	1	1	WYQ_MusOvary_IGP_F14_20240119	YYHGELSYLNVTR+A2B2C1D1E2edD1dcbB5ba
20112	20115	20070	43.882	3	1088.83	1088.82	0	3262.45	YYHGELSYLNVTR	n[TMT10plex]YYHGELSYLNVTR	1842.95	Cathepsin D	P18242	Ctsd	261	15	{'b1^1': (393.2341, 393.2342224121094, 129864.0), 'b2^1': (556.2974, 556.2979736328125, 135803.0), 'b3^1': (693.3563, 693.3572387695312, 97632.0), 'b4^1': (750.3778, 750.378662109375, 33524.0), 'b5^1': (879.4204, 879.4209594726562, 80246.0), 'b6^1': (992.50446, 992.506103515625, 46992.0), 'b7^1': (1079.5365, 0.0, 0.0), 'b8^1': (1242.5999, 1242.602783203125, 22593.0), 'b9^1': (1355.6838, 0.0, 0.0)…	10	{'126.1277': (126.127725, 126.12800598144531, 38865.0), '127.1248': (127.12476, 127.12511444091797, 44597.0), '127.1311': (127.131079, 127.13129425048828, 38903.0), '128.1281': (128.128114, 128.1284637451172, 38681.0), '128.1344': (128.134433, 128.1346435546875, 35130.0), '129.1315': (129.131468, 129.13182067871094, 70001.0), '129.1378': (129.137787, 129.13800048828125, 64304.0), '130.1348': (130…	N3H5	0	0	0	1419.5	A2B2C1D1E2edD1E1eE1edcba	0	0	Hybrid	['E2e']	1	92.2062	584.286			1	1	1	WYQ_MusOvary_IGP_F14_20240119	YYHGELSYLNVTR+A2B2C1D1E2edD1E1eE1edcba
19835	19838	19781	43.3762	3	1137.51	1137.18	0	3408.51	YYHGELSYLNVTR	n[TMT10plex]YYHGELSYLNVTR	1842.95	Cathepsin D	P18242	Ctsd	261	11	{'b1^1': (393.2341, 393.2341613769531, 46321.0), 'b2^1': (556.2974, 556.2979736328125, 50674.0), 'b3^1': (693.3563, 693.3567504882812, 32390.0), 'b4^1': (750.3778, 750.382568359375, 12140.0), 'b5^1': (879.4204, 879.4216918945312, 23945.0), 'b6^1': (992.50446, 992.5062866210938, 12351.0), 'b7^1': (1079.5365, 1079.5330810546875, 9429.0), 'b8^1': (1242.5999, 0.0, 0.0), 'b9^1': (1355.6838, 0.0, 0.0),…	10	{'126.1277': (126.127725, 126.12803649902344, 34615.0), '127.1248': (127.12476, 127.12512969970703, 43494.0), '127.1311': (127.131079, 127.13130187988281, 30338.0), '128.1281': (128.128114, 128.12852478027344, 37114.0), '128.1344': (128.134433, 128.1347198486328, 38178.0), '129.1315': (129.131468, 129.1318359375, 49085.0), '129.1378': (129.137787, 129.1380157470703, 46250.0), '130.1348': (130.134…	N3H5F1	1	0	0	1565.56	A2B2C1D1E2F1fedD1E1edcbB5ba	1	0	Hybrid	['E2F1fe']	1	48.2088	48.4703	1		1	1	1	WYQ_MusOvary_IGP_F14_20240119	YYHGELSYLNVTR+A2B2C1D1E2F1fedD1E1edcbB5ba
22827	22830	22782	50.0596	3	1361.59	1361.25	0	4080.73	YYHGELSYLNVTR	n[TMT10plex]YYHGELSYLNVTR	1842.95	Cathepsin D	P18242	Ctsd	261	16	{'b1^1': (393.2341, 393.2340087890625, 109228.0), 'b2^1': (556.2974, 556.2974853515625, 118932.0), 'b3^1': (693.3563, 693.3567504882812, 101938.0), 'b4^1': (750.3778, 750.3771362304688, 33857.0), 'b5^1': (879.4204, 879.4205322265625, 85154.0), 'b6^1': (992.50446, 992.5042114257812, 46808.0), 'b7^1': (1079.5365, 1079.5361328125, 25672.0), 'b8^1': (1242.5999, 1242.5987548828125, 35118.0), 'b9^1': (…	10	{'126.1277': (126.127725, 126.12796783447266, 26353.0), '127.1248': (127.12476, 127.12503814697266, 14592.0), '127.1311': (127.131079, 127.13127899169922, 36268.0), '128.1281': (128.128114, 128.12838745117188, 23284.0), '128.1344': (128.134433, 128.13458251953125, 23609.0), '129.1315': (129.131468, 129.1319580078125, 24019.0), '129.1378': (129.137787, 129.13800048828125, 61318.0), '130.1348': (13…	N4H6F1G1	1	0	1	2237.78	A2B2C1D1E2F1G4gfeE2edD1E1eE1edcbB5ba	1	0		['E2F1G4gfe', 'E2e']	2	103.881	351.22			1	1	1	WYQ_MusOvary_IGP_F15_20240119	YYHGELSYLNVTR+A2B2C1D1E2F1G4gfeE2edD1E1eE1edcbB5ba
23076	23079	23028	50.5331	3	1294.56	1293.56	0	3877.65	YYHGELSYLNVTR	n[TMT10plex]YYHGELSYLNVTR	1842.95	Cathepsin D	P18242	Ctsd	261	15	{'b1^1': (393.2341, 393.2341613769531, 231151.0), 'b2^1': (556.2974, 556.2979125976562, 200221.0), 'b3^1': (693.3563, 693.3571166992188, 144255.0), 'b4^1': (750.3778, 750.3783569335938, 50639.0), 'b5^1': (879.4204, 879.421142578125, 130062.0), 'b6^1': (992.50446, 992.5055541992188, 80645.0), 'b7^1': (1079.5365, 0.0, 0.0), 'b8^1': (1242.5999, 1242.6029052734375, 35734.0), 'b9^1': (1355.6838, 0.0, …	10	{'126.1277': (126.127725, 126.12799835205078, 58792.0), '127.1248': (127.12476, 127.12513732910156, 36909.0), '127.1311': (127.131079, 127.1313247680664, 72343.0), '128.1281': (128.128114, 128.12843322753906, 57795.0), '128.1344': (128.134433, 128.1345977783203, 39702.0), '129.1315': (129.131468, 129.13189697265625, 37858.0), '129.1378': (129.137787, 129.13804626464844, 72608.0), '130.1348': (130…	N3H6F1G1	1	0	1	2034.7	A2B2C1D1E2F1G4gfedD1E1eE1edcbB5ba	1	0	Hybrid	['E2F1G4gfe']	1	96.6403	325.523			1	1	1	WYQ_MusOvary_IGP_F15_20240119	YYHGELSYLNVTR+A2B2C1D1E2F1G4gfedD1E1eE1edcbB5ba
27487	27490	27447	58.9184	3	1477.95	1477.29	0	4428.85	YYHGELSYLNVTR	n[TMT10plex]YYHGELSYLNVTR	1842.95	Cathepsin D	P18242	Ctsd	261	15	{'b1^1': (393.2341, 393.2337951660156, 53203.0), 'b2^1': (556.2974, 556.2972412109375, 55698.0), 'b3^1': (693.3563, 693.3560180664062, 47545.0), 'b4^1': (750.3778, 750.3770141601562, 10182.0), 'b5^1': (879.4204, 879.420166015625, 45634.0), 'b6^1': (992.50446, 992.5040893554688, 27512.0), 'b7^1': (1079.5365, 1079.5382080078125, 19868.0), 'b8^1': (1242.5999, 1242.597412109375, 11751.0), 'b9^1': (13…	10	{'126.1277': (126.127725, 126.1279067993164, 15570.0), '127.1248': (127.12476, 127.12498474121094, 17643.0), '127.1311': (127.131079, 127.1312255859375, 13981.0), '128.1281': (128.128114, 128.12832641601562, 17537.0), '128.1344': (128.134433, 128.134521484375, 18113.0), '129.1315': (129.131468, 129.13169860839844, 12368.0), '129.1378': (129.137787, 129.13784790039062, 14538.0), '130.1348': (130.1…	N5H5F1G2	1	0	1	2585.9	A2B2C1D1E2F1G4gfedD2dD1E2F1G4gfedcbB5ba	1	1		['E2F1G4gfe', 'E2F1G4gfe']	2	85.6036	213.904	1	1	1	1	1	WYQ_MusOvary_IGP_F15_20240119	YYHGELSYLNVTR+A2B2C1D1E2F1G4gfedD2dD1E2F1G4gfedcbB5ba
23169	23172	23137	50.7168	3	1356.59	1355.92	0	4064.73	YYHGELSYLNVTR	n[TMT10plex]YYHGELSYLNVTR	1842.95	Cathepsin D	P18242	Ctsd	261	15	{'b1^1': (393.2341, 393.2335510253906, 46247.0), 'b2^1': (556.2974, 556.297119140625, 38843.0), 'b3^1': (693.3563, 693.3555297851562, 29136.0), 'b4^1': (750.3778, 750.3782348632812, 10557.0), 'b5^1': (879.4204, 879.4194946289062, 29444.0), 'b6^1': (992.50446, 992.5040893554688, 20258.0), 'b7^1': (1079.5365, 1079.5350341796875, 8168.0), 'b8^1': (1242.5999, 1242.59326171875, 10354.0), 'b9^1': (1355…	10	{'126.1277': (126.127725, 126.12781524658203, 45547.0), '127.1248': (127.12476, 127.12504577636719, 16706.0), '127.1311': (127.131079, 127.13116455078125, 48563.0), '128.1281': (128.128114, 128.1282501220703, 30833.0), '128.1344': (128.134433, 128.1344451904297, 25927.0), '129.1315': (129.131468, 129.13186645507812, 23126.0), '129.1378': (129.137787, 129.1378631591797, 65188.0), '130.1348': (130.…	N4H6F1S1	1	1	0	2221.79	A2B2C1D1E2F1G3gfeE2F1fedD1E1edcbB5ba	1	0		['E2F1G3gfe', 'E2F1fe']	2	84.0266	117.044			1	1	1	WYQ_MusOvary_IGP_F15_20240119	YYHGELSYLNVTR+A2B2C1D1E2F1G3gfeE2F1fedD1E1edcbB5ba
23481	23484	23444	51.3075	3	1186.19	1185.52	0	3553.54	YYHGELSYLNVTR	n[TMT10plex]YYHGELSYLNVTR	1842.95	Cathepsin D	P18242	Ctsd	261	15	{'b1^1': (393.2341, 393.2338562011719, 43216.0), 'b2^1': (556.2974, 556.29736328125, 33919.0), 'b3^1': (693.3563, 693.3563232421875, 26722.0), 'b4^1': (750.3778, 750.3775024414062, 9255.0), 'b5^1': (879.4204, 879.4219970703125, 21812.0), 'b6^1': (992.50446, 992.5062255859375, 9422.0), 'b7^1': (1079.5365, 1079.5430908203125, 8252.0), 'b8^1': (1242.5999, 1242.607666015625, 9479.0), 'b9^1': (1355.68…	10	{'126.1277': (126.127725, 126.12792205810547, 36319.0), '127.1248': (127.12476, 127.12503051757812, 34119.0), '127.1311': (127.131079, 127.1312484741211, 32759.0), '128.1281': (128.128114, 128.12841796875, 27968.0), '128.1344': (128.134433, 128.13461303710938, 44611.0), '129.1315': (129.131468, 129.13185119628906, 30404.0), '129.1378': (129.137787, 129.13796997070312, 58983.0), '130.1348': (130.1…	N3H4F1G1	1	0	1	1710.6	A2B2C1D1E2F1G4gfedD1dcbB5ba	1	0	Complex	['E2F1G4gfe']	1	81.9129	258.015	1		1	1	1	WYQ_MusOvary_IGP_F15_20240119	YYHGELSYLNVTR+A2B2C1D1E2F1G4gfedD1dcbB5ba
23151	23154	23114	50.6807	3	1342.58	1342.24	0	4023.71	YYHGELSYLNVTR	n[TMT10plex]YYHGELSYLNVTR	1842.95	Cathepsin D	P18242	Ctsd	261	14	{'b1^1': (393.2341, 393.2337951660156, 50631.0), 'b2^1': (556.2974, 556.2973022460938, 45370.0), 'b3^1': (693.3563, 693.3568115234375, 31839.0), 'b4^1': (750.3778, 750.3768310546875, 12076.0), 'b5^1': (879.4204, 879.419921875, 33677.0), 'b6^1': (992.50446, 992.5043334960938, 17859.0), 'b7^1': (1079.5365, 1079.535400390625, 10975.0), 'b8^1': (1242.5999, 1242.59716796875, 8520.0), 'b9^1': (1355.683…	10	{'126.1277': (126.127725, 126.12792205810547, 15026.0), '127.1248': (127.12476, 127.12507629394531, 12498.0), '127.1311': (127.131079, 127.1312484741211, 20808.0), '128.1281': (128.128114, 128.1283721923828, 15693.0), '128.1344': (128.134433, 128.1346435546875, 15072.0), '129.1315': (129.131468, 129.1318359375, 17718.0), '129.1378': (129.137787, 129.13795471191406, 30346.0), '130.1348': (130.1348…	N3H7F1S1	1	1	0	2180.76	A2B2C1D1E2F1G3gfedD1E1eE1F1fedcbB5ba	1	0	Hybrid	['E2F1G3gfe']	1	74.54	463.033			1	1	1	WYQ_MusOvary_IGP_F15_20240119	YYHGELSYLNVTR+A2B2C1D1E2F1G3gfedD1E1eE1F1fedcbB5ba
23116	23119	23087	50.6075	3	1307.56	1307.23	0	3918.68	YYHGELSYLNVTR	n[TMT10plex]YYHGELSYLNVTR	1842.95	Cathepsin D	P18242	Ctsd	261	12	{'b1^1': (393.2341, 393.233642578125, 59509.0), 'b2^1': (556.2974, 556.29833984375, 52135.0), 'b3^1': (693.3563, 693.35595703125, 48622.0), 'b4^1': (750.3778, 750.375732421875, 16356.0), 'b5^1': (879.4204, 879.4197387695312, 44645.0), 'b6^1': (992.50446, 992.5081176757812, 21073.0), 'b7^1': (1079.5365, 1079.5374755859375, 15527.0), 'b8^1': (1242.5999, 1242.5989990234375, 13650.0), 'b9^1': (1355.6…	10	{'126.1277': (126.127725, 126.12784576416016, 32410.0), '127.1248': (127.12476, 127.1249771118164, 27393.0), '127.1311': (127.131079, 127.13118743896484, 38450.0), '128.1281': (128.128114, 128.12831115722656, 40893.0), '128.1344': (128.134433, 128.13450622558594, 36780.0), '129.1315': (129.131468, 129.1317901611328, 34230.0), '129.1378': (129.137787, 129.1378936767578, 68917.0), '130.1348': (130.…	N4H5F1G1	1	0	1	2075.73	A2B2C1D1E2F1G4gfedD1E2F1fedcbB5ba	1	0		['E2F1G4gfe', 'E2F1fe']	2	58.4857	238.963	1		1	1	1	WYQ_MusOvary_IGP_F15_20240119	YYHGELSYLNVTR+A2B2C1D1E2F1G4gfedD1E2F1fedcbB5ba
23262	23265	23220	50.8941	3	1288.56	1288.56	1	3861.66	YYHGELSYLNVTR	n[TMT10plex]YYHGELSYLNVTR	1842.95	Cathepsin D	P18242	Ctsd	261	12	{'b1^1': (393.2341, 393.23382568359375, 43509.0), 'b2^1': (556.2974, 556.2975463867188, 38737.0), 'b3^1': (693.3563, 693.357177734375, 28536.0), 'b4^1': (750.3778, 750.3789672851562, 6228.0), 'b5^1': (879.4204, 879.4208374023438, 26030.0), 'b6^1': (992.50446, 992.505859375, 13940.0), 'b7^1': (1079.5365, 1079.535888671875, 7308.0), 'b8^1': (1242.5999, 1242.59814453125, 9308.0), 'b9^1': (1355.6838,…	10	{'126.1277': (126.127725, 126.12793731689453, 19399.0), '127.1248': (127.12476, 127.12498474121094, 13497.0), '127.1311': (127.131079, 127.13126373291016, 22453.0), '128.1281': (128.128114, 128.1283721923828, 17497.0), '128.1344': (128.134433, 128.13458251953125, 15820.0), '129.1315': (129.131468, 129.13177490234375, 18323.0), '129.1378': (129.137787, 129.137939453125, 26466.0), '130.1348': (130.…	N3H6F1S1	1	1	0	2018.71	A2B2C1D1E2F1G3gfedD1E1eE1edcbB5ba	1	0	Hybrid	['E2F1G3gfe']	1	54.6629	300.134	1		1	1	1	WYQ_MusOvary_IGP_F15_20240119	YYHGELSYLNVTR+A2B2C1D1E2F1G3gfedD1E1eE1edcbB5ba
28088	28091	28047	60.0611	4	1050.45	1049.7	0	4193.78	YYHGELSYLNVTR	n[TMT10plex]YYHGELSYLNVTR	1842.95	Cathepsin D	P18242	Ctsd	261	11	{'b1^1': (393.2341, 393.2336120605469, 38701.0), 'b2^1': (556.2974, 556.2969360351562, 32996.0), 'b3^1': (693.3563, 693.3565063476562, 21157.0), 'b4^1': (750.3778, 0.0, 0.0), 'b5^1': (879.4204, 879.4218139648438, 24433.0), 'b6^1': (992.50446, 992.501220703125, 14184.0), 'b7^1': (1079.5365, 1079.53466796875, 6235.0), 'b8^1': (1242.5999, 1242.5928955078125, 3661.0), 'b9^1': (1355.6838, 0.0, 0.0), '…	10	{'126.1277': (126.127725, 126.12784576416016, 44125.0), '127.1248': (127.12476, 127.12499237060547, 34211.0), '127.1311': (127.131079, 127.13117980957031, 57982.0), '128.1281': (128.128114, 128.1282958984375, 52119.0), '128.1344': (128.134433, 128.13449096679688, 48422.0), '129.1315': (129.131468, 129.1317138671875, 53106.0), '129.1378': (129.137787, 129.13784790039062, 67822.0), '130.1348': (130…	N4H5F1S2	1	1	0	2350.83	A2B2C1D1E2F1G3gfedD1E2F1G3gfedcbB5ba	1	0		['E2F1G3gfe', 'E2F1G3gfe']	2	45.8435	74.5099	1		1	1	1	WYQ_MusOvary_IGP_F15_20240119	YYHGELSYLNVTR+A2B2C1D1E2F1G3gfedD1E2F1G3gfedcbB5ba
27950	27953	27914	59.7949	4	1053.95	1053.46	0	4209.77	YYHGELSYLNVTR	n[TMT10plex]YYHGELSYLNVTR	1842.95	Cathepsin D	P18242	Ctsd	261	10	{'b1^1': (393.2341, 393.2338562011719, 25839.0), 'b2^1': (556.2974, 556.2979736328125, 32152.0), 'b3^1': (693.3563, 693.35595703125, 21998.0), 'b4^1': (750.3778, 750.37548828125, 5168.0), 'b5^1': (879.4204, 879.4207763671875, 17930.0), 'b6^1': (992.50446, 992.5040283203125, 12656.0), 'b7^1': (1079.5365, 0.0, 0.0), 'b8^1': (1242.5999, 1242.605712890625, 3049.0), 'b9^1': (1355.6838, 0.0, 0.0), 'b10…	10	{'126.1277': (126.127725, 126.1279296875, 31266.0), '127.1248': (127.12476, 127.12503051757812, 27058.0), '127.1311': (127.131079, 127.1312255859375, 30204.0), '128.1281': (128.128114, 128.12840270996094, 28862.0), '128.1344': (128.134433, 128.13458251953125, 34375.0), '129.1315': (129.131468, 129.13177490234375, 28916.0), '129.1378': (129.137787, 129.13795471191406, 42989.0), '130.1348': (130.13…	N4H5F1S1G1	1	1	1	2366.83	A2B2C1D1E2F1fF4fedD1E2F1G3gfedcbB5ba	1	0		['E2F1fF4fe', 'E2F1G3gfe']	2	38.273	38.995	1		1	1	1	WYQ_MusOvary_IGP_F15_20240119	YYHGELSYLNVTR+A2B2C1D1E2F1fF4fedD1E2F1G3gfedcbB5ba
20779	20782	20747	44.5781	3	907.761	907.094	0	2719.27	YYHGELSYLNVTR	n[TMT10plex]YYHGELSYLNVTR	1842.95	Cathepsin D	P18242	Ctsd	261	19	{'b1^1': (393.2341, 393.234130859375, 1319517.0), 'b2^1': (556.2974, 556.2978515625, 1249569.0), 'b3^1': (693.3563, 693.3573608398438, 675239.0), 'b4^1': (750.3778, 750.3785400390625, 218354.0), 'b5^1': (879.4204, 879.42138671875, 512991.0), 'b6^1': (992.50446, 992.5061645507812, 283360.0), 'b7^1': (1079.5365, 1079.5389404296875, 141169.0), 'b8^1': (1242.5999, 0.0, 0.0), 'b9^1': (1355.6838, 0.0, …	10	{'126.1277': (126.127725, 126.12793731689453, 221495.0), '127.1248': (127.12476, 127.12501525878906, 394149.0), '127.1311': (127.131079, 127.13109588623047, 139001.0), '128.1281': (128.128114, 128.12841796875, 228851.0), '128.1344': (128.134433, 128.13458251953125, 195858.0), '129.1315': (129.131468, 129.1317596435547, 464187.0), '129.1378': (129.137787, 129.13787841796875, 274032.0), '130.1348':…	N2H2F1	1	0	0	876.322	A2B2C1D1dcbB5ba	1	0	High mannose	[]	0	165.631	819.878			0			WYQ_MusOvary_IGP_F16_20240119	YYHGELSYLNVTR+A2B2C1D1dcbB5ba
27858	27861	27812	59.0774	3	1423.95	1423.6	0	4266.79	YYHGELSYLNVTR	n[TMT10plex]YYHGELSYLNVTR	1842.95	Cathepsin D	P18242	Ctsd	261	10	{'b1^1': (393.2341, 393.2334289550781, 20617.0), 'b2^1': (556.2974, 556.2968139648438, 14473.0), 'b3^1': (693.3563, 693.3552856445312, 14230.0), 'b4^1': (750.3778, 750.377685546875, 3945.0), 'b5^1': (879.4204, 879.4192504882812, 13348.0), 'b6^1': (992.50446, 992.5016479492188, 5380.0), 'b7^1': (1079.5365, 1079.53759765625, 2965.0), 'b8^1': (1242.5999, 0.0, 0.0), 'b9^1': (1355.6838, 0.0, 0.0), 'b1…	10	{'126.1277': (126.127725, 126.12784576416016, 11807.0), '127.1248': (127.12476, 127.12492370605469, 11692.0), '127.1311': (127.131079, 127.13113403320312, 9611.0), '128.1281': (128.128114, 128.12820434570312, 9050.0), '128.1344': (128.134433, 128.13441467285156, 11674.0), '129.1315': (129.131468, 129.13150024414062, 4197.0), '129.1378': (129.137787, 129.13790893554688, 6196.0), '130.1348': (130.1…	N5H4F1G2	1	0	1	2423.85	A2B2C1D1E2F2G4gfedD1E2F1G4gfedcbB5ba	1	0		['E2F2G4gfe', 'E2F1G4gfe']	2	36.3561	266.323	1		1	1	0.5	WYQ_MusOvary_IGP_F17_20240119	YYHGELSYLNVTR+A2B2C1D1E2F2G4gfedD1E2F1G4gfedcbB5ba
23680	23682	23651	50.8884	3	1180.53	1179.86	0	3537.55	YYHGELSYLNVTR	n[TMT10plex]YYHGELSYLNVTR	1842.95	Cathepsin D	P18242	Ctsd	261	17	{'b1^1': (393.2341, 393.2336120605469, 74539.0), 'b2^1': (556.2974, 556.2969360351562, 60784.0), 'b3^1': (693.3563, 693.3561401367188, 45309.0), 'b4^1': (750.3778, 750.377197265625, 14220.0), 'b5^1': (879.4204, 879.4190673828125, 43015.0), 'b6^1': (992.50446, 992.5048217773438, 31171.0), 'b7^1': (1079.5365, 1079.538818359375, 16923.0), 'b8^1': (1242.5999, 1242.5970458984375, 13658.0), 'b9^1': (13…	10	{'126.1277': (126.127725, 126.12781524658203, 26716.0), '127.1248': (127.12476, 127.12490844726562, 22721.0), '127.1311': (127.131079, 127.13113403320312, 32924.0), '128.1281': (128.128114, 128.12823486328125, 28930.0), '128.1344': (128.134433, 128.13446044921875, 28058.0), '129.1315': (129.131468, 129.13169860839844, 31096.0), '129.1378': (129.137787, 129.13783264160156, 59316.0), '130.1348': (1…	N3H4F1S1	1	1	0	1694.6	A2B2C1D1E2F1G3gfedD1dcbB5ba	1	0	Complex	['E2F1G3gfe']	1	109.409	490.118			1	1	1	WYQ_MusOvary_IGP_F19_20240119	YYHGELSYLNVTR+A2B2C1D1E2F1G3gfedD1dcbB5ba
22934	22937	22901	49.4326	3	1348.24	1347.57	0	4039.7	YYHGELSYLNVTR	n[TMT10plex]YYHGELSYLNVTR	1842.95	Cathepsin D	P18242	Ctsd	261	14	{'b1^1': (393.2341, 393.23382568359375, 81434.0), 'b2^1': (556.2974, 556.2974853515625, 77019.0), 'b3^1': (693.3563, 693.35595703125, 77474.0), 'b4^1': (750.3778, 750.3764038085938, 19182.0), 'b5^1': (879.4204, 879.4193115234375, 63205.0), 'b6^1': (992.50446, 992.5037841796875, 29417.0), 'b7^1': (1079.5365, 0.0, 0.0), 'b8^1': (1242.5999, 1242.59912109375, 11540.0), 'b9^1': (1355.6838, 0.0, 0.0), …	10	{'126.1277': (126.127725, 126.12789916992188, 21690.0), '127.1248': (127.12476, 127.12498474121094, 19812.0), '127.1311': (127.131079, 127.13117218017578, 29415.0), '128.1281': (128.128114, 128.12826538085938, 24995.0), '128.1344': (128.134433, 128.13449096679688, 21818.0), '129.1315': (129.131468, 129.1317138671875, 27063.0), '129.1378': (129.137787, 129.13787841796875, 36144.0), '130.1348': (13…	N3H7F1G1	1	0	1	2196.76	A2B2C1D1E2F1G4gfedD1E1eE1F1fedcbB5ba	1	0	Hybrid	['E2F1G4gfe']	1	78.216	368.262	1		1	1	1	WYQ_MusOvary_IGP_F19_20240119	YYHGELSYLNVTR+A2B2C1D1E2F1G4gfedD1E1eE1F1fedcbB5ba
23477	23480	23441	50.4818	3	1294.22	1293.56	0	3877.65	YYHGELSYLNVTR	n[TMT10plex]YYHGELSYLNVTR	1842.95	Cathepsin D	P18242	Ctsd	261	14	{'b1^1': (393.2341, 393.2338562011719, 61968.0), 'b2^1': (556.2974, 556.2969360351562, 50251.0), 'b3^1': (693.3563, 693.353759765625, 33884.0), 'b4^1': (750.3778, 750.37744140625, 14274.0), 'b5^1': (879.4204, 879.419921875, 30576.0), 'b6^1': (992.50446, 992.5062866210938, 23713.0), 'b7^1': (1079.5365, 1079.5369873046875, 10862.0), 'b8^1': (1242.5999, 1242.59716796875, 4756.0), 'b9^1': (1355.6838,…	10	{'126.1277': (126.127725, 126.12789916992188, 20069.0), '127.1248': (127.12476, 127.12493133544922, 20313.0), '127.1311': (127.131079, 127.13121795654297, 20614.0), '128.1281': (128.128114, 128.12835693359375, 22239.0), '128.1344': (128.134433, 128.1321563720703, 1591.0), '129.1315': (129.131468, 129.13180541992188, 24058.0), '129.1378': (129.137787, 129.13790893554688, 41298.0), '130.1348': (130…	N3H7S1	0	1	0	2034.7	A2B2C1D1E2F1G3gfedD1E1eE1F1fedcba	0	0	Hybrid	['E2F1G3gfe']	1	74.5301	507.673			1	1	1	WYQ_MusOvary_IGP_F19_20240119	YYHGELSYLNVTR+A2B2C1D1E2F1G3gfedD1E1eE1F1fedcba
22748	22751	22712	49.0715	3	1361.92	1361.25	0	4080.73	YYHGELSYLNVTR	n[TMT10plex]YYHGELSYLNVTR	1842.95	Cathepsin D	P18242	Ctsd	261	14	{'b1^1': (393.2341, 393.2338562011719, 35648.0), 'b2^1': (556.2974, 556.2973022460938, 38162.0), 'b3^1': (693.3563, 693.3557739257812, 32536.0), 'b4^1': (750.3778, 750.375244140625, 4874.0), 'b5^1': (879.4204, 879.4193115234375, 34027.0), 'b6^1': (992.50446, 992.5036010742188, 14126.0), 'b7^1': (1079.5365, 1079.540283203125, 11532.0), 'b8^1': (1242.5999, 1242.5987548828125, 7159.0), 'b9^1': (1355…	10	{'126.1277': (126.127725, 126.12805938720703, 10249.0), '127.1248': (127.12476, 127.1249008178711, 7752.0), '127.1311': (127.131079, 127.1288070678711, 927.0), '128.1281': (128.128114, 128.12843322753906, 10041.0), '128.1344': (128.134433, 128.13450622558594, 10759.0), '129.1315': (129.131468, 129.1289520263672, 1111.0), '129.1378': (129.137787, 129.13800048828125, 19873.0), '130.1348': (130.1348…	N4H6F1G1	1	0	1	2237.78	A2B2C1D1E2F1G4gfeE2F1fedD1E1edcbB5ba	1	0		['E2F1G4gfe', 'E2F1fe']	2	73.1663	354.857	1		1	1	1	WYQ_MusOvary_IGP_F19_20240119	YYHGELSYLNVTR+A2B2C1D1E2F1G4gfeE2F1fedD1E1edcbB5ba
23289	23292	23256	50.1157	3	1245.21	1244.87	0	3731.59	YYHGELSYLNVTR	n[TMT10plex]YYHGELSYLNVTR	1842.95	Cathepsin D	P18242	Ctsd	261	14	{'b1^1': (393.2341, 393.23370361328125, 34189.0), 'b2^1': (556.2974, 556.2969360351562, 34755.0), 'b3^1': (693.3563, 693.3563232421875, 27167.0), 'b4^1': (750.3778, 750.3756713867188, 8259.0), 'b5^1': (879.4204, 879.4191284179688, 21806.0), 'b6^1': (992.50446, 992.5047607421875, 13718.0), 'b7^1': (1079.5365, 1079.5389404296875, 3039.0), 'b8^1': (1242.5999, 1242.5928955078125, 5039.0), 'b9^1': (13…	10	{'126.1277': (126.127725, 126.12782287597656, 15470.0), '127.1248': (127.12476, 127.12493896484375, 9175.0), '127.1311': (127.131079, 127.13111877441406, 14914.0), '128.1281': (128.128114, 128.12828063964844, 12969.0), '128.1344': (128.134433, 128.13449096679688, 13467.0), '129.1315': (129.131468, 129.13172912597656, 13277.0), '129.1378': (129.137787, 129.13787841796875, 19521.0), '130.1348': (13…	N3H6G1	0	0	1	1888.65	A2B2C1D1E2F1G4gfedD1E1eE1edcba	0	0	Hybrid	['E2F1G4gfe']	1	70.6643	376.678			1	1	1	WYQ_MusOvary_IGP_F19_20240119	YYHGELSYLNVTR+A2B2C1D1E2F1G4gfedD1E1eE1edcba
23097	23100	23065	49.7429	3	1299.56	1298.89	0	3893.64	YYHGELSYLNVTR	n[TMT10plex]YYHGELSYLNVTR	1842.95	Cathepsin D	P18242	Ctsd	261	13	{'b1^1': (393.2341, 393.2340087890625, 84485.0), 'b2^1': (556.2974, 556.2977905273438, 82672.0), 'b3^1': (693.3563, 693.3565063476562, 71568.0), 'b4^1': (750.3778, 750.3760986328125, 14539.0), 'b5^1': (879.4204, 879.4208374023438, 50117.0), 'b6^1': (992.50446, 992.5047607421875, 37351.0), 'b7^1': (1079.5365, 0.0, 0.0), 'b8^1': (1242.5999, 1242.5960693359375, 12844.0), 'b9^1': (1355.6838, 0.0, 0.0…	10	{'126.1277': (126.127725, 126.12797546386719, 24001.0), '127.1248': (127.12476, 127.12510681152344, 15594.0), '127.1311': (127.131079, 127.13131713867188, 25879.0), '128.1281': (128.128114, 128.12844848632812, 20645.0), '128.1344': (128.134433, 128.13462829589844, 21141.0), '129.1315': (129.131468, 129.13185119628906, 23311.0), '129.1378': (129.137787, 129.13796997070312, 39688.0), '130.1348': (1…	N3H7G1	0	0	1	2050.7	A2B2C1D1E2F1G4gfedD1E1eE1F1fedcba	0	0	Hybrid	['E2F1G4gfe']	1	67.9594	536.588			1	1	1	WYQ_MusOvary_IGP_F19_20240119	YYHGELSYLNVTR+A2B2C1D1E2F1G4gfedD1E1eE1F1fedcba
23134	23137	23091	49.8126	3	1302.9	1301.9	1	3902.68	YYHGELSYLNVTR	n[TMT10plex]YYHGELSYLNVTR	1842.95	Cathepsin D	P18242	Ctsd	261	13	{'b1^1': (393.2341, 393.2336730957031, 29801.0), 'b2^1': (556.2974, 556.2969970703125, 36096.0), 'b3^1': (693.3563, 693.35595703125, 31677.0), 'b4^1': (750.3778, 750.374267578125, 9089.0), 'b5^1': (879.4204, 879.4200439453125, 21518.0), 'b6^1': (992.50446, 992.50439453125, 16325.0), 'b7^1': (1079.5365, 1079.53369140625, 8941.0), 'b8^1': (1242.5999, 1242.59912109375, 7954.0), 'b9^1': (1355.6838, 0…	10	{'126.1277': (126.127725, 126.12791442871094, 24021.0), '127.1248': (127.12476, 127.12503814697266, 17674.0), '127.1311': (127.131079, 127.13118743896484, 18145.0), '128.1281': (128.128114, 128.12831115722656, 16883.0), '128.1344': (128.134433, 128.13453674316406, 16984.0), '129.1315': (129.131468, 129.13174438476562, 19308.0), '129.1378': (129.137787, 129.13792419433594, 30914.0), '130.1348': (1…	N4H5F1S1	1	1	0	2059.73	A2B2C1D1E2F1G3gfedD1E2F1fF5fedcba	0	0		['E2F1G3gfe', 'E2F1fF5fe']	2	63.1077	149.601			1	1	1	WYQ_MusOvary_IGP_F19_20240119	YYHGELSYLNVTR+A2B2C1D1E2F1G3gfedD1E2F1fF5fedcba
23347	23350	23310	50.2331	3	1248.56	1247.88	1	3740.63	YYHGELSYLNVTR	n[TMT10plex]YYHGELSYLNVTR	1842.95	Cathepsin D	P18242	Ctsd	261	11	{'b1^1': (393.2341, 393.2336730957031, 26347.0), 'b2^1': (556.2974, 556.2967529296875, 28019.0), 'b3^1': (693.3563, 693.3564453125, 19208.0), 'b4^1': (750.3778, 750.3765258789062, 4642.0), 'b5^1': (879.4204, 879.420166015625, 15435.0), 'b6^1': (992.50446, 992.5051879882812, 8433.0), 'b7^1': (1079.5365, 1079.539794921875, 7499.0), 'b8^1': (1242.5999, 1242.5992431640625, 2079.0), 'b9^1': (1355.6838…	10	{'126.1277': (126.127725, 126.1279296875, 9098.0), '127.1248': (127.12476, 127.12496948242188, 8417.0), '127.1311': (127.131079, 127.1311264038086, 11485.0), '128.1281': (128.128114, 128.12831115722656, 10286.0), '128.1344': (128.134433, 128.13446044921875, 10778.0), '129.1315': (129.131468, 129.13177490234375, 12167.0), '129.1378': (129.137787, 129.1378936767578, 20350.0), '130.1348': (130.13482…	N4H4F1S1	1	1	0	1897.68	A2B2C1D1E2F1G3gfedD1E2edcbB5ba	1	0		['E2F1G3gfe', 'E2e']	2	44.6093	356.438	1		1	1	1	WYQ_MusOvary_IGP_F19_20240119	YYHGELSYLNVTR+A2B2C1D1E2F1G3gfedD1E2edcbB5ba
30388	30391	30355	62.8839	3	1606.07	1605.4	1	4812.16	NGTSFDIHYGSGSLSGYLSQDTVSVPCK	n[TMT10plex]NGTSFDIHYGSGSLSGYLSQDTVSVPC[Carbamidomethyl]K[TMT10plex]	3433.69	Cathepsin D	P18242	Ctsd	134	21	{'b1^1': (344.21368, 344.2127685546875, 5992.0), 'b2^1': (401.23514, 0.0, 0.0), 'b3^1': (502.28284, 0.0, 0.0), 'b4^1': (589.3149, 589.3125610351562, 3207.0), 'b5^1': (736.38324, 736.3837280273438, 3117.0), 'b6^1': (851.4102, 851.4100341796875, 54347.0), 'b7^1': (964.49426, 964.498046875, 17643.0), 'b8^1': (1101.5532, 1101.55322265625, 24670.0), 'b9^1': (1264.6165, 0.0, 0.0), 'b10^1': (1321.638, 1…	10	{'126.1277': (126.127725, 126.12782287597656, 26799.0), '127.1248': (127.12476, 127.12494659423828, 15130.0), '127.1311': (127.131079, 127.1311264038086, 27539.0), '128.1281': (128.128114, 128.12823486328125, 30030.0), '128.1344': (128.134433, 128.1344451904297, 19518.0), '129.1315': (129.131468, 129.1317596435547, 26639.0), '129.1378': (129.137787, 129.13784790039062, 54141.0), '130.1348': (130.…	N2H6	0	0	0	1378.48	A2B2C1D1E1edD1E1eE1edcba	0	0	High mannose	[]	0	85.0852	818.526			1			WYQ_MusOvary_IGP_F20_20240119	NGTSFDIHYGSGSLSGYLSQDTVSVPCK+A2B2C1D1E1edD1E1eE1edcba
30548	30551	30498	63.1713	3	1552.05	1551.71	1	4650.11	NGTSFDIHYGSGSLSGYLSQDTVSVPCK	n[TMT10plex]NGTSFDIHYGSGSLSGYLSQDTVSVPC[Carbamidomethyl]K[TMT10plex]	3433.69	Cathepsin D	P18242	Ctsd	134	19	{'b1^1': (344.21368, 344.21343994140625, 3386.0), 'b2^1': (401.23514, 0.0, 0.0), 'b3^1': (502.28284, 0.0, 0.0), 'b4^1': (589.3149, 0.0, 0.0), 'b5^1': (736.38324, 736.3798217773438, 3085.0), 'b6^1': (851.4102, 851.4096069335938, 24177.0), 'b7^1': (964.49426, 964.4991455078125, 10185.0), 'b8^1': (1101.5532, 1101.5489501953125, 15578.0), 'b9^1': (1264.6165, 1264.618408203125, 4105.0), 'b10^1': (1321…	10	{'126.1277': (126.127725, 126.1278305053711, 22407.0), '127.1248': (127.12476, 127.125, 11067.0), '127.1311': (127.131079, 127.13116455078125, 25064.0), '128.1281': (128.128114, 128.1282501220703, 26559.0), '128.1344': (128.134433, 128.13442993164062, 14258.0), '129.1315': (129.131468, 129.13172912597656, 16289.0), '129.1378': (129.137787, 129.13784790039062, 29136.0), '130.1348': (130.134822, 13…	N2H5	0	0	0	1216.42	A2B2C1D1dD1E1eE1edcba	0	0	High mannose	[]	0	66.7464	777.508			1			WYQ_MusOvary_IGP_F20_20240119	NGTSFDIHYGSGSLSGYLSQDTVSVPCK+A2B2C1D1dD1E1eE1edcba
24031	24034	24001	51.5686	3	1240.21	1239.54	0	3715.6	YYHGELSYLNVTR	n[TMT10plex]YYHGELSYLNVTR	1842.95	Cathepsin D	P18242	Ctsd	261	16	{'b1^1': (393.2341, 393.2341613769531, 154742.0), 'b2^1': (556.2974, 556.2978515625, 143285.0), 'b3^1': (693.3563, 693.357177734375, 114334.0), 'b4^1': (750.3778, 750.3781127929688, 33260.0), 'b5^1': (879.4204, 879.4215087890625, 106379.0), 'b6^1': (992.50446, 992.5054931640625, 55702.0), 'b7^1': (1079.5365, 1079.53857421875, 26324.0), 'b8^1': (1242.5999, 1242.6015625, 20131.0), 'b9^1': (1355.683…	10	{'126.1277': (126.127725, 126.12799072265625, 22308.0), '127.1248': (127.12476, 127.12512969970703, 17177.0), '127.1311': (127.131079, 127.13133239746094, 27079.0), '128.1281': (128.128114, 128.12844848632812, 24860.0), '128.1344': (128.134433, 128.13465881347656, 21815.0), '129.1315': (129.131468, 129.1318359375, 48447.0), '129.1378': (129.137787, 129.1380157470703, 64613.0), '130.1348': (130.13…	N3H6S1	0	1	0	1872.65	A2B2C1D1E2F1G3gfedD1E1eE1edcba	0	0	Hybrid	['E2F1G3gfe']	1	104.211	343.983			1	1	1	WYQ_MusOvary_IGP_F21_20240119	YYHGELSYLNVTR+A2B2C1D1E2F1G3gfedD1E1eE1edcba
23883	23886	23835	51.2854	3	1253.88	1253.21	0	3756.62	YYHGELSYLNVTR	n[TMT10plex]YYHGELSYLNVTR	1842.95	Cathepsin D	P18242	Ctsd	261	13	{'b1^1': (393.2341, 393.2335205078125, 47254.0), 'b2^1': (556.2974, 556.2971801757812, 46675.0), 'b3^1': (693.3563, 693.3558349609375, 36579.0), 'b4^1': (750.3778, 750.3776245117188, 12668.0), 'b5^1': (879.4204, 879.42041015625, 34831.0), 'b6^1': (992.50446, 992.5067749023438, 19809.0), 'b7^1': (1079.5365, 1079.5382080078125, 11374.0), 'b8^1': (1242.5999, 1242.601318359375, 11998.0), 'b9^1': (135…	10	{'126.1277': (126.127725, 126.12782287597656, 19152.0), '127.1248': (127.12476, 127.12499237060547, 14300.0), '127.1311': (127.131079, 127.13111114501953, 18678.0), '128.1281': (128.128114, 128.12828063964844, 17697.0), '128.1344': (128.134433, 128.13450622558594, 20116.0), '129.1315': (129.131468, 129.13169860839844, 17807.0), '129.1378': (129.137787, 129.1378936767578, 26972.0), '130.1348': (13…	N4H4F1G1	1	0	1	1913.68	A2B2C1D1E2F1G4gfedD1E2edcbB5ba	1	0		['E2F1G4gfe', 'E2e']	2	65.0213	395.624	1		1	1	1	WYQ_MusOvary_IGP_F21_20240119	YYHGELSYLNVTR+A2B2C1D1E2F1G4gfedD1E2edcbB5ba
23916	23919	23863	51.3466	4	940.665	940.663	0	3756.62	YYHGELSYLNVTR	n[TMT10plex]YYHGELSYLNVTR	1842.95	Cathepsin D	P18242	Ctsd	261	12	{'b1^1': (393.2341, 393.2332763671875, 21897.0), 'b2^1': (556.2974, 556.296630859375, 28561.0), 'b3^1': (693.3563, 693.3568115234375, 24776.0), 'b4^1': (750.3778, 750.3794555664062, 2366.0), 'b5^1': (879.4204, 879.4201049804688, 14363.0), 'b6^1': (992.50446, 992.5053100585938, 7801.0), 'b7^1': (1079.5365, 0.0, 0.0), 'b8^1': (1242.5999, 1242.5924072265625, 2911.0), 'b9^1': (1355.6838, 0.0, 0.0), '…	10	{'126.1277': (126.127725, 126.12786102294922, 19859.0), '127.1248': (127.12476, 127.12494659423828, 18962.0), '127.1311': (127.131079, 127.13115692138672, 19216.0), '128.1281': (128.128114, 128.1282501220703, 21089.0), '128.1344': (128.134433, 128.1344451904297, 19673.0), '129.1315': (129.131468, 129.13162231445312, 18070.0), '129.1378': (129.137787, 129.13783264160156, 24737.0), '130.1348': (130…	N4H4F1G1	1	0	1	1913.68	A2B2C1D1E2F1fF4fedD2dD1dcbB5ba	1	1		['E2F1fF4fe']	1	51.9914	59.2534	1	1	1	1	1	WYQ_MusOvary_IGP_F21_20240119	YYHGELSYLNVTR+A2B2C1D1E2F1fF4fedD2dD1dcbB5ba
23804	23807	23751	51.1375	4	991.44	990.928	0	3959.7	YYHGELSYLNVTR	n[TMT10plex]YYHGELSYLNVTR	1842.95	Cathepsin D	P18242	Ctsd	261	11	{'b1^1': (393.2341, 393.23382568359375, 31376.0), 'b2^1': (556.2974, 556.2972412109375, 32151.0), 'b3^1': (693.3563, 693.3563232421875, 17805.0), 'b4^1': (750.3778, 750.3787231445312, 7132.0), 'b5^1': (879.4204, 879.4176025390625, 18019.0), 'b6^1': (992.50446, 992.5045776367188, 13019.0), 'b7^1': (1079.5365, 1079.5316162109375, 7513.0), 'b8^1': (1242.5999, 1242.5921630859375, 7080.0), 'b9^1': (13…	10	{'126.1277': (126.127725, 126.1278305053711, 58242.0), '127.1248': (127.12476, 127.1249771118164, 37713.0), '127.1311': (127.131079, 127.13114929199219, 48743.0), '128.1281': (128.128114, 128.12828063964844, 41479.0), '128.1344': (128.134433, 128.13449096679688, 47119.0), '129.1315': (129.131468, 129.13169860839844, 32654.0), '129.1378': (129.137787, 129.1378631591797, 54225.0), '130.1348': (130.…	N5H4F1G1	1	0	1	2116.76	A2B2C1D1E2F1G4gfedD2dD1E2edcbB5ba	1	1		['E2F1G4gfe', 'E2e']	2	46.1122	69.0508	1	1	1	1	1	WYQ_MusOvary_IGP_F21_20240119	YYHGELSYLNVTR+A2B2C1D1E2F1G4gfedD2dD1E2edcbB5ba
31781	31784	31738	63.4851	3	1443.68	1443	1	4326	NGTSFDIHYGSGSLSGYLSQDTVSVPCK	n[TMT10plex]NGTSFDIHYGSGSLSGYLSQDTVSVPC[Carbamidomethyl]K[TMT10plex]	3433.69	Cathepsin D	P18242	Ctsd	134	18	{'b1^1': (344.21368, 344.21270751953125, 9146.0), 'b2^1': (401.23514, 0.0, 0.0), 'b3^1': (502.28284, 0.0, 0.0), 'b4^1': (589.3149, 0.0, 0.0), 'b5^1': (736.38324, 736.3806762695312, 4115.0), 'b6^1': (851.4102, 851.41015625, 53054.0), 'b7^1': (964.49426, 964.4918823242188, 8749.0), 'b8^1': (1101.5532, 1101.552490234375, 21802.0), 'b9^1': (1264.6165, 1264.609375, 6926.0), 'b10^1': (1321.638, 0.0, 0.…	10	{'126.1277': (126.127725, 126.12788391113281, 41475.0), '127.1248': (127.12476, 127.12510681152344, 20755.0), '127.1311': (127.131079, 127.13124084472656, 49481.0), '128.1281': (128.128114, 128.12832641601562, 38034.0), '128.1344': (128.134433, 128.134521484375, 30896.0), '129.1315': (129.131468, 129.13177490234375, 34720.0), '129.1378': (129.137787, 129.13792419433594, 66735.0), '130.1348': (130…	N2H3	0	0	0	892.317	A2B2C1D1dD1dcba	0	0	High mannose	[]	0	64.2956	756.574			0			WYQ_MusOvary_IGP_F22_20240119	NGTSFDIHYGSGSLSGYLSQDTVSVPCK+A2B2C1D1dD1dcba
23832	23835	23784	50.4705	4	1010.48	1010.68	0	4039.7	YYHGELSYLNVTR	n[TMT10plex]YYHGELSYLNVTR	1842.95	Cathepsin D	P18242	Ctsd	261	17	{'b1^1': (393.2341, 393.2337646484375, 84810.0), 'b2^1': (556.2974, 556.2971801757812, 80356.0), 'b3^1': (693.3563, 693.3563232421875, 65717.0), 'b4^1': (750.3778, 750.3768310546875, 19667.0), 'b5^1': (879.4204, 879.4193725585938, 49049.0), 'b6^1': (992.50446, 992.5045776367188, 31356.0), 'b7^1': (1079.5365, 1079.5380859375, 17876.0), 'b8^1': (1242.5999, 1242.5960693359375, 14069.0), 'b9^1': (135…	10	{'126.1277': (126.127725, 126.12785339355469, 45700.0), '127.1248': (127.12476, 127.12496185302734, 40297.0), '127.1311': (127.131079, 127.13116455078125, 48861.0), '128.1281': (128.128114, 128.12828063964844, 51347.0), '128.1344': (128.134433, 128.1344757080078, 43926.0), '129.1315': (129.131468, 129.13165283203125, 46430.0), '129.1378': (129.137787, 129.13783264160156, 45863.0), '130.1348': (13…	N3H7F1G1	1	0	1	2196.76	A2B2C1D1E2F1fF4fedD1E1eE1F1fedcbB5ba	1	0	Hybrid	['E2F1fF4fe']	1	110.73	69.8742			1	1	1	WYQ_MusOvary_IGP_F23_20240119	YYHGELSYLNVTR+A2B2C1D1E2F1fF4fedD1E1eE1F1fedcbB5ba
23867	23870	23839	50.539	3	1356.59	1355.92	0	4064.73	YYHGELSYLNVTR	n[TMT10plex]YYHGELSYLNVTR	1842.95	Cathepsin D	P18242	Ctsd	261	14	{'b1^1': (393.2341, 393.2337646484375, 127954.0), 'b2^1': (556.2974, 556.2973022460938, 144060.0), 'b3^1': (693.3563, 693.3565063476562, 124124.0), 'b4^1': (750.3778, 750.3772583007812, 35697.0), 'b5^1': (879.4204, 879.4200439453125, 95008.0), 'b6^1': (992.50446, 992.504150390625, 63887.0), 'b7^1': (1079.5365, 0.0, 0.0), 'b8^1': (1242.5999, 1242.5987548828125, 25045.0), 'b9^1': (1355.6838, 0.0, 0…	10	{'126.1277': (126.127725, 126.12783813476562, 13669.0), '127.1248': (127.12476, 127.12492370605469, 13025.0), '127.1311': (127.131079, 127.13114166259766, 18917.0), '128.1281': (128.128114, 128.12820434570312, 18378.0), '128.1344': (128.134433, 128.13446044921875, 16877.0), '129.1315': (129.131468, 129.13165283203125, 58238.0), '129.1378': (129.137787, 129.13783264160156, 46541.0), '130.1348': (1…	N4H6F1S1	1	1	0	2221.79	A2B2C1D1E2F1G3gfeE2edD1E1eE1edcbB5ba	1	0		['E2F1G3gfe', 'E2e']	2	81.721	412.108			1	1	1	WYQ_MusOvary_IGP_F23_20240119	YYHGELSYLNVTR+A2B2C1D1E2F1G3gfeE2edD1E1eE1edcbB5ba
24013	24016	23975	50.8101	4	981.175	980.672	0	3918.68	YYHGELSYLNVTR	n[TMT10plex]YYHGELSYLNVTR	1842.95	Cathepsin D	P18242	Ctsd	261	12	{'b1^1': (393.2341, 393.2338562011719, 39726.0), 'b2^1': (556.2974, 556.2964477539062, 38603.0), 'b3^1': (693.3563, 693.3562622070312, 35524.0), 'b4^1': (750.3778, 750.375244140625, 8075.0), 'b5^1': (879.4204, 879.4188842773438, 23631.0), 'b6^1': (992.50446, 992.5055541992188, 22627.0), 'b7^1': (1079.5365, 1079.5382080078125, 10041.0), 'b8^1': (1242.5999, 1242.5972900390625, 5505.0), 'b9^1': (135…	10	{'126.1277': (126.127725, 126.12777709960938, 60191.0), '127.1248': (127.12476, 127.12493133544922, 46608.0), '127.1311': (127.131079, 127.13111877441406, 81757.0), '128.1281': (128.128114, 128.1282501220703, 65116.0), '128.1344': (128.134433, 128.13442993164062, 56158.0), '129.1315': (129.131468, 129.131591796875, 59633.0), '129.1378': (129.137787, 129.13778686523438, 68619.0), '130.1348': (130.…	N4H5F1G1	1	0	1	2075.73	A2B2C1D1E2F1fF4fedD1E2F1fedcbB5ba	1	0		['E2F1fF4fe', 'E2F1fe']	2	55.9304	37.8945			1	1	1	WYQ_MusOvary_IGP_F23_20240119	YYHGELSYLNVTR+A2B2C1D1E2F1fF4fedD1E2F1fedcbB5ba
22976	22979	22942	50.4499	3	1240.21	1239.2	0	3715.6	YYHGELSYLNVTR	n[TMT10plex]YYHGELSYLNVTR	1842.95	Cathepsin D	P18242	Ctsd	261	16	{'b1^1': (393.2341, 393.2345886230469, 189151.0), 'b2^1': (556.2974, 556.2985229492188, 202329.0), 'b3^1': (693.3563, 693.3578491210938, 156331.0), 'b4^1': (750.3778, 750.3793334960938, 46253.0), 'b5^1': (879.4204, 879.4219970703125, 114852.0), 'b6^1': (992.50446, 992.5064086914062, 72644.0), 'b7^1': (1079.5365, 0.0, 0.0), 'b8^1': (1242.5999, 1242.603759765625, 30980.0), 'b9^1': (1355.6838, 0.0, …	10	{'126.1277': (126.127725, 126.12813568115234, 41457.0), '127.1248': (127.12476, 127.12519073486328, 55363.0), '127.1311': (127.131079, 127.13138580322266, 33553.0), '128.1281': (128.128114, 128.12857055664062, 41140.0), '128.1344': (128.134433, 128.13478088378906, 45925.0), '129.1315': (129.131468, 129.13192749023438, 56241.0), '129.1378': (129.137787, 129.13807678222656, 41502.0), '130.1348': (1…	N3H5F1G1	1	0	1	1872.65	A2B2C1D1E2F1G4gfedD1E1edcbB5ba	1	0	Hybrid	['E2F1G4gfe']	1	106.057	286.156			1	1	1	WYQ_MusOvary_IGP_F2_20240116	YYHGELSYLNVTR+A2B2C1D1E2F1G4gfedD1E1edcbB5ba
19113	19116	19086	43.1682	3	1191.53	1191.2	0	3570.56	YYHGELSYLNVTR	n[TMT10plex]YYHGELSYLNVTR	1842.95	Cathepsin D	P18242	Ctsd	261	15	{'b1^1': (393.2341, 393.2343444824219, 187068.0), 'b2^1': (556.2974, 556.298095703125, 192991.0), 'b3^1': (693.3563, 693.357421875, 161612.0), 'b4^1': (750.3778, 750.3792724609375, 48601.0), 'b5^1': (879.4204, 879.421630859375, 121330.0), 'b6^1': (992.50446, 992.506103515625, 76009.0), 'b7^1': (1079.5365, 0.0, 0.0), 'b8^1': (1242.5999, 1242.6015625, 31178.0), 'b9^1': (1355.6838, 0.0, 0.0), 'b10^1…	10	{'126.1277': (126.127725, 126.12803649902344, 44875.0), '127.1248': (127.12476, 127.12510681152344, 68266.0), '127.1311': (127.131079, 127.13130187988281, 38699.0), '128.1281': (128.128114, 128.1284942626953, 49922.0), '128.1344': (128.134433, 128.1346893310547, 55992.0), '129.1315': (129.131468, 129.13185119628906, 66905.0), '129.1378': (129.137787, 129.13800048828125, 49082.0), '130.1348': (130…	N3H6F1	1	0	0	1727.61	A2B2C1D1E2edD1E1eE1F1fedcbB5ba	1	0	Hybrid	['E2e']	1	95.3636	552.421			1	1	1	WYQ_MusOvary_IGP_F2_20240116	YYHGELSYLNVTR+A2B2C1D1E2edD1E1eE1F1fedcbB5ba
22806	22808	22777	50.1325	4	981.18	980.424	0	3918.68	YYHGELSYLNVTR	n[TMT10plex]YYHGELSYLNVTR	1842.95	Cathepsin D	P18242	Ctsd	261	13	{'b1^1': (393.2341, 393.2344055175781, 1006276.0), 'b2^1': (556.2974, 556.298095703125, 1176503.0), 'b3^1': (693.3563, 693.3572387695312, 800081.0), 'b4^1': (750.3778, 750.378662109375, 228410.0), 'b5^1': (879.4204, 879.4207153320312, 709092.0), 'b6^1': (992.50446, 992.50390625, 375441.0), 'b7^1': (1079.5365, 1079.5369873046875, 319795.0), 'b8^1': (1242.5999, 1242.6024169921875, 148859.0), 'b9^1'…	10	{'126.1277': (126.127725, 126.12816619873047, 155962.0), '127.1248': (127.12476, 127.12511444091797, 219105.0), '127.1311': (127.131079, 127.13139343261719, 139240.0), '128.1281': (128.128114, 128.1284637451172, 135817.0), '128.1344': (128.134433, 128.1347198486328, 190336.0), '129.1315': (129.131468, 129.13185119628906, 425826.0), '129.1378': (129.137787, 129.13795471191406, 218694.0), '130.1348…	N4H5F1G1	1	0	1	2075.73	A2B2C1D1E2F1G4gfeE2edD1E1edcbB5ba	1	0		['E2F1G4gfe', 'E2e']	2	85.6245	245.307	1		1	1	1	WYQ_MusOvary_IGP_F2_20240116	YYHGELSYLNVTR+A2B2C1D1E2F1G4gfeE2edD1E1edcbB5ba
22943	22945	22915	50.3883	3	1302.57	1301.9	1	3902.68	YYHGELSYLNVTR	n[TMT10plex]YYHGELSYLNVTR	1842.95	Cathepsin D	P18242	Ctsd	261	13	{'b1^1': (393.2341, 393.23394775390625, 343055.0), 'b2^1': (556.2974, 556.2976684570312, 360657.0), 'b3^1': (693.3563, 693.3560791015625, 319715.0), 'b4^1': (750.3778, 750.3789672851562, 83258.0), 'b5^1': (879.4204, 879.4222412109375, 277951.0), 'b6^1': (992.50446, 992.5043334960938, 138087.0), 'b7^1': (1079.5365, 1079.540771484375, 112609.0), 'b8^1': (1242.5999, 1242.5947265625, 50961.0), 'b9^1'…	10	{'126.1277': (126.127725, 126.12787628173828, 54096.0), '127.1248': (127.12476, 127.12494659423828, 58383.0), '127.1311': (127.131079, 127.13125610351562, 69101.0), '128.1281': (128.128114, 128.12832641601562, 54097.0), '128.1344': (128.134433, 128.1345977783203, 35355.0), '129.1315': (129.131468, 129.13177490234375, 115878.0), '129.1378': (129.137787, 129.13800048828125, 75054.0), '130.1348': (1…	N4H5F1S1	1	1	0	2059.73	A2B2C1D1E2F1G3gfedD1E2F1fedcbB5ba	1	0		['E2F1G3gfe', 'E2F1fe']	2	78.6499	314.887			1	1	1	WYQ_MusOvary_IGP_F2_20240116	YYHGELSYLNVTR+A2B2C1D1E2F1G3gfedD1E2F1fedcbB5ba
22627	22630	22582	49.7944	3	1415.93	1415.27	0	4242.78	YYHGELSYLNVTR	n[TMT10plex]YYHGELSYLNVTR	1842.95	Cathepsin D	P18242	Ctsd	261	14	{'b1^1': (393.2341, 393.2342834472656, 51030.0), 'b2^1': (556.2974, 556.298095703125, 58374.0), 'b3^1': (693.3563, 693.356689453125, 51774.0), 'b4^1': (750.3778, 750.379150390625, 12875.0), 'b5^1': (879.4204, 879.42041015625, 32184.0), 'b6^1': (992.50446, 992.5049438476562, 23735.0), 'b7^1': (1079.5365, 1079.5411376953125, 14498.0), 'b8^1': (1242.5999, 1242.606201171875, 8930.0), 'b9^1': (1355.68…	10	{'126.1277': (126.127725, 126.12806701660156, 17776.0), '127.1248': (127.12476, 127.12517547607422, 21099.0), '127.1311': (127.131079, 127.13133239746094, 13956.0), '128.1281': (128.128114, 128.1285400390625, 15682.0), '128.1344': (128.134433, 128.13473510742188, 18332.0), '129.1315': (129.131468, 129.13185119628906, 16154.0), '129.1378': (129.137787, 129.1379852294922, 11863.0), '130.1348': (130…	N4H7F1G1	1	0	1	2399.84	A2B2C1D1E2F1G4gfedD2dD1E1eE1F1fedcbB5ba	1	1		['E2F1G4gfe']	1	74.4187	371.902	1	1	1	1	1	WYQ_MusOvary_IGP_F2_20240116	YYHGELSYLNVTR+A2B2C1D1E2F1G4gfedD2dD1E1eE1F1fedcbB5ba
23162	23165	23120	50.7944	4	940.667	940.414	0	3756.62	YYHGELSYLNVTR	n[TMT10plex]YYHGELSYLNVTR	1842.95	Cathepsin D	P18242	Ctsd	261	13	{'b1^1': (393.2341, 393.23443603515625, 78648.0), 'b2^1': (556.2974, 556.2981567382812, 67166.0), 'b3^1': (693.3563, 693.3568115234375, 53876.0), 'b4^1': (750.3778, 750.3790893554688, 12497.0), 'b5^1': (879.4204, 879.4212646484375, 36683.0), 'b6^1': (992.50446, 992.5066528320312, 23522.0), 'b7^1': (1079.5365, 1079.5355224609375, 19084.0), 'b8^1': (1242.5999, 1242.5860595703125, 15512.0), 'b9^1': …	10	{'126.1277': (126.127725, 126.12806701660156, 38290.0), '127.1248': (127.12476, 127.12520599365234, 34828.0), '127.1311': (127.131079, 127.13138580322266, 41134.0), '128.1281': (128.128114, 128.12852478027344, 33735.0), '128.1344': (128.134433, 128.13470458984375, 37901.0), '129.1315': (129.131468, 129.13189697265625, 37676.0), '129.1378': (129.137787, 129.13809204101562, 45569.0), '130.1348': (1…	N4H4F1G1	1	0	1	1913.68	A2B2C1D1E2F1G4gfedD2dD1dcbB5ba	1	1		['E2F1G4gfe']	1	67.7704	195.364		1	1	1	1	WYQ_MusOvary_IGP_F2_20240116	YYHGELSYLNVTR+A2B2C1D1E2F1G4gfedD2dD1dcbB5ba
18929	18932	18892	42.8146	3	1259.56	1258.89	0	3773.64	YYHGELSYLNVTR	n[TMT10plex]YYHGELSYLNVTR	1842.95	Cathepsin D	P18242	Ctsd	261	13	{'b1^1': (393.2341, 393.2341613769531, 69138.0), 'b2^1': (556.2974, 556.2978515625, 62983.0), 'b3^1': (693.3563, 693.3573608398438, 62715.0), 'b4^1': (750.3778, 750.3779296875, 16684.0), 'b5^1': (879.4204, 879.4198608398438, 48754.0), 'b6^1': (992.50446, 992.5059204101562, 28546.0), 'b7^1': (1079.5365, 0.0, 0.0), 'b8^1': (1242.5999, 1242.6041259765625, 16412.0), 'b9^1': (1355.6838, 0.0, 0.0), 'b1…	10	{'126.1277': (126.127725, 126.12808990478516, 14893.0), '127.1248': (127.12476, 127.12511444091797, 19822.0), '127.1311': (127.131079, 127.13126373291016, 13833.0), '128.1281': (128.128114, 128.12844848632812, 15330.0), '128.1344': (128.134433, 128.13465881347656, 19644.0), '129.1315': (129.131468, 129.1318359375, 35114.0), '129.1378': (129.137787, 129.13796997070312, 28066.0), '130.1348': (130.1…	N4H6F1	1	0	0	1930.69	A2B2C1D1E2F1feE2edD1E1eE1edcbB5ba	1	0		['E2F1fe', 'E2e']	2	67.066	267.616			1	1	1	WYQ_MusOvary_IGP_F2_20240116	YYHGELSYLNVTR+A2B2C1D1E2F1feE2edD1E1eE1edcbB5ba
22778	22780	22749	50.0791	4	1021.69	1021.19	0	4080.73	YYHGELSYLNVTR	n[TMT10plex]YYHGELSYLNVTR	1842.95	Cathepsin D	P18242	Ctsd	261	12	{'b1^1': (393.2341, 393.2342834472656, 255397.0), 'b2^1': (556.2974, 556.2974853515625, 280051.0), 'b3^1': (693.3563, 693.3571166992188, 243095.0), 'b4^1': (750.3778, 750.3772583007812, 62504.0), 'b5^1': (879.4204, 879.4209594726562, 139210.0), 'b6^1': (992.50446, 992.5059204101562, 102706.0), 'b7^1': (1079.5365, 1079.5338134765625, 49601.0), 'b8^1': (1242.5999, 0.0, 0.0), 'b9^1': (1355.6838, 0.0…	10	{'126.1277': (126.127725, 126.12799072265625, 74616.0), '127.1248': (127.12476, 127.12499237060547, 72956.0), '127.1311': (127.131079, 127.1312484741211, 74306.0), '128.1281': (128.128114, 128.12844848632812, 64981.0), '128.1344': (128.134433, 128.13458251953125, 71390.0), '129.1315': (129.131468, 129.1317901611328, 105606.0), '129.1378': (129.137787, 129.13804626464844, 72816.0), '130.1348': (13…	N4H6F1G1	1	0	1	2237.78	A2B2C1D1E2F1G4gfedD2dD1E1eE1edcbB5ba	1	1		['E2F1G4gfe']	1	65.5457	157.734		1	1	1	1	WYQ_MusOvary_IGP_F2_20240116	YYHGELSYLNVTR+A2B2C1D1E2F1G4gfedD2dD1E1eE1edcbB5ba
18904	18907	18864	42.7664	3	1259.22	1259.22	0	3773.64	YYHGELSYLNVTR	n[TMT10plex]YYHGELSYLNVTR	1842.95	Cathepsin D	P18242	Ctsd	261	13	{'b1^1': (393.2341, 393.2342224121094, 42515.0), 'b2^1': (556.2974, 556.2985229492188, 47195.0), 'b3^1': (693.3563, 693.3580322265625, 38214.0), 'b4^1': (750.3778, 750.3771362304688, 15495.0), 'b5^1': (879.4204, 879.4212036132812, 31090.0), 'b6^1': (992.50446, 992.5070190429688, 19478.0), 'b7^1': (1079.5365, 1079.53955078125, 13354.0), 'b8^1': (1242.5999, 1242.5999755859375, 10114.0), 'b9^1': (13…	10	{'126.1277': (126.127725, 126.12553405761719, 961.0), '127.1248': (127.12476, 127.12513732910156, 19787.0), '127.1311': (127.131079, 127.13130187988281, 15237.0), '128.1281': (128.128114, 128.12857055664062, 16389.0), '128.1344': (128.134433, 128.13473510742188, 20713.0), '129.1315': (129.131468, 129.13186645507812, 34266.0), '129.1378': (129.137787, 129.1380157470703, 28441.0), '130.1348': (130.…	N4H6F1	1	0	0	1930.69	A2B2C1D1E2F1feE2F1fedD1E1edcbB5ba	1	0		['E2F1fe', 'E2F1fe']	2	65.4057	280.41	1		1	1	1	WYQ_MusOvary_IGP_F2_20240116	YYHGELSYLNVTR+A2B2C1D1E2F1feE2F1fedD1E1edcbB5ba
19069	19072	19031	43.0762	4	934.409	934.163	0	3732.61	YYHGELSYLNVTR	n[TMT10plex]YYHGELSYLNVTR	1842.95	Cathepsin D	P18242	Ctsd	261	10	{'b1^1': (393.2341, 393.2341003417969, 17172.0), 'b2^1': (556.2974, 556.298095703125, 18820.0), 'b3^1': (693.3563, 693.3561401367188, 12066.0), 'b4^1': (750.3778, 750.3780517578125, 4805.0), 'b5^1': (879.4204, 879.4221801757812, 12636.0), 'b6^1': (992.50446, 992.507568359375, 4949.0), 'b7^1': (1079.5365, 1079.5350341796875, 2017.0), 'b8^1': (1242.5999, 0.0, 0.0), 'b9^1': (1355.6838, 0.0, 0.0), 'b…	10	{'126.1277': (126.127725, 126.12791442871094, 16159.0), '127.1248': (127.12476, 127.12508392333984, 14197.0), '127.1311': (127.131079, 127.12892150878906, 1118.0), '128.1281': (128.128114, 128.12838745117188, 17878.0), '128.1344': (128.134433, 128.13455200195312, 13245.0), '129.1315': (129.131468, 129.13182067871094, 16480.0), '129.1378': (129.137787, 129.137939453125, 19820.0), '130.1348': (130.…	N3H7F1	1	0	0	1889.67	A2B2C1D1E2F1fedD1E1eE1F1fedcbB5ba	1	0	Hybrid	['E2F1fe']	1	35.8168	81.9953	1		1	1	1	WYQ_MusOvary_IGP_F2_20240116	YYHGELSYLNVTR+A2B2C1D1E2F1fedD1E1eE1F1fedcbB5ba
22835	22837	22805	50.1848	4	1017.69	1016.94	0	4064.73	YYHGELSYLNVTR	n[TMT10plex]YYHGELSYLNVTR	1842.95	Cathepsin D	P18242	Ctsd	261	7	{'b1^1': (393.2341, 393.2337951660156, 237531.0), 'b2^1': (556.2974, 556.2994384765625, 234500.0), 'b3^1': (693.3563, 693.35546875, 133903.0), 'b4^1': (750.3778, 0.0, 0.0), 'b5^1': (879.4204, 879.4215087890625, 137211.0), 'b6^1': (992.50446, 992.5016479492188, 52723.0), 'b7^1': (1079.5365, 1079.53173828125, 45202.0), 'b8^1': (1242.5999, 0.0, 0.0), 'b9^1': (1355.6838, 0.0, 0.0), 'b10^1': (1469.726…	10	{'126.1277': (126.127725, 126.1279067993164, 78590.0), '127.1248': (127.12476, 127.12512969970703, 41100.0), '127.1311': (127.131079, 127.13142395019531, 154234.0), '128.1281': (128.128114, 128.1283721923828, 111459.0), '128.1344': (128.134433, 128.13465881347656, 96683.0), '129.1315': (129.131468, 129.1317596435547, 147146.0), '129.1378': (129.137787, 129.13809204101562, 387790.0), '130.1348': (…	N4H5F2G1	1	0	1	2221.79	A2B2C1D1E2F1G4gfF5feE2edD1E1edcbB5ba	1	0		['E2F1G4gfF5fe', 'E2e']	2	24.0736	43.9492	1		1	0.998884	0.998884	WYQ_MusOvary_IGP_F2_20240116	YYHGELSYLNVTR+A2B2C1D1E2F1G4gfF5feE2edD1E1edcbB5ba
23177	23180	23139	49.7718	3	1302.92	1302.25	0	3903.7	YYHGELSYLNVTR	n[TMT10plex]YYHGELSYLNVTR	1842.95	Cathepsin D	P18242	Ctsd	261	13	{'b1^1': (393.2341, 393.23358154296875, 227768.0), 'b2^1': (556.2974, 556.2969360351562, 232571.0), 'b3^1': (693.3563, 693.3555297851562, 156699.0), 'b4^1': (750.3778, 750.3768310546875, 59971.0), 'b5^1': (879.4204, 879.4194946289062, 157745.0), 'b6^1': (992.50446, 992.5029296875, 73193.0), 'b7^1': (1079.5365, 1079.5367431640625, 20859.0), 'b8^1': (1242.5999, 1242.6011962890625, 25973.0), 'b9^1':…	10	{'126.1277': (126.127725, 126.1278305053711, 86445.0), '127.1248': (127.12476, 127.12491607666016, 70906.0), '127.1311': (127.131079, 127.13114166259766, 124790.0), '128.1281': (128.128114, 128.1281280517578, 83523.0), '128.1344': (128.134433, 128.1344451904297, 85617.0), '129.1315': (129.131468, 129.13156127929688, 130643.0), '129.1378': (129.137787, 129.1377410888672, 126135.0), '130.1348': (13…	N4H5F3	1	0	0	2060.76	A2B2C1D1E2F1fF5fedD1E2F1fF5fedcbB5ba	1	0		['E2F1fF5fe', 'E2F1fF5fe']	2	74.9205	114.173	1		1	1	1	WYQ_MusOvary_IGP_F4_20240116	YYHGELSYLNVTR+A2B2C1D1E2F1fF5fedD1E2F1fF5fedcbB5ba
23317	23320	23262	50.0199	3	1137.17	1137.51	0	3407.49	YYHGELSYLNVTR	n[TMT10plex]YYHGELSYLNVTR	1842.95	Cathepsin D	P18242	Ctsd	261	13	{'b1^1': (393.2341, 393.23358154296875, 180903.0), 'b2^1': (556.2974, 556.2968139648438, 184032.0), 'b3^1': (693.3563, 693.3556518554688, 127779.0), 'b4^1': (750.3778, 750.3768310546875, 41198.0), 'b5^1': (879.4204, 879.4196166992188, 114542.0), 'b6^1': (992.50446, 992.5030517578125, 57483.0), 'b7^1': (1079.5365, 1079.539306640625, 27177.0), 'b8^1': (1242.5999, 1242.5943603515625, 35090.0), 'b9^1…	10	{'126.1277': (126.127725, 126.12786865234375, 47682.0), '127.1248': (127.12476, 127.12490844726562, 62040.0), '127.1311': (127.131079, 127.1311264038086, 53280.0), '128.1281': (128.128114, 128.12826538085938, 57665.0), '128.1344': (128.134433, 128.1344451904297, 49015.0), '129.1315': (129.131468, 129.13168334960938, 80836.0), '129.1378': (129.137787, 129.13783264160156, 82779.0), '130.1348': (130…	N3H4G1	0	0	1	1564.54	A2B2C1D1E2F1G4gfedD1dcba	0	0	Complex	['E2F1G4gfe']	1	73.8169	419.835			1	1	1	WYQ_MusOvary_IGP_F4_20240116	YYHGELSYLNVTR+A2B2C1D1E2F1G4gfedD1dcba
33546	33549	33516	68.5847	4	1277.03	1276.27	0	5101.07	YYHGELSYLNVTR	n[TMT10plex]YYHGELSYLNVTR	1842.95	Cathepsin D	P18242	Ctsd	261	14	{'b1^1': (393.2341, 393.234130859375, 50155.0), 'b2^1': (556.2974, 556.2976684570312, 58160.0), 'b3^1': (693.3563, 693.3571166992188, 49925.0), 'b4^1': (750.3778, 750.3753662109375, 10199.0), 'b5^1': (879.4204, 879.42041015625, 34434.0), 'b6^1': (992.50446, 992.505859375, 25148.0), 'b7^1': (1079.5365, 0.0, 0.0), 'b8^1': (1242.5999, 1242.600830078125, 12168.0), 'b9^1': (1355.6838, 0.0, 0.0), 'b10^…	10	{'126.1277': (126.127725, 126.12804412841797, 18504.0), '127.1248': (127.12476, 127.12507629394531, 19703.0), '127.1311': (127.131079, 127.13126373291016, 15912.0), '128.1281': (128.128114, 128.12841796875, 17545.0), '128.1344': (128.134433, 128.13462829589844, 18893.0), '129.1315': (129.131468, 129.1317901611328, 14788.0), '129.1378': (129.137787, 129.1379852294922, 19827.0), '130.1348': (130.13…	N6H6F1G3	1	0	1	3258.12	A2B2C1D1E2F1G4gfedD2dD1E2F1G4gfeE2F1G4gfedcbB5ba	1	1		['E2F1G4gfe', 'E2F1G4gfe', 'E2F1G4gfe']	3	73.6805	142.903	1	1	1	1	1	WYQ_MusOvary_IGP_F9_20240118	YYHGELSYLNVTR+A2B2C1D1E2F1G4gfedD2dD1E2F1G4gfeE2F1G4gfedcbB5ba
34571	34574	34538	70.5349	4	1214.01	1213.5	0	4850	YYHGELSYLNVTR	n[TMT10plex]YYHGELSYLNVTR	1842.95	Cathepsin D	P18242	Ctsd	261	12	{'b1^1': (393.2341, 393.234375, 24731.0), 'b2^1': (556.2974, 556.2977905273438, 30266.0), 'b3^1': (693.3563, 693.3568115234375, 22643.0), 'b4^1': (750.3778, 750.3792114257812, 7301.0), 'b5^1': (879.4204, 879.4201049804688, 16441.0), 'b6^1': (992.50446, 992.5060424804688, 8741.0), 'b7^1': (1079.5365, 1079.5401611328125, 4945.0), 'b8^1': (1242.5999, 1242.6019287109375, 2737.0), 'b9^1': (1355.6838, …	10	{'126.1277': (126.127725, 126.12796783447266, 19304.0), '127.1248': (127.12476, 127.12499237060547, 13774.0), '127.1311': (127.131079, 127.13128662109375, 20311.0), '128.1281': (128.128114, 128.1284637451172, 16350.0), '128.1344': (128.134433, 128.13458251953125, 21471.0), '129.1315': (129.131468, 129.13177490234375, 15360.0), '129.1378': (129.137787, 129.13796997070312, 25050.0), '130.1348': (13…	N5H6F1S3	1	1	0	3007.06	A2B2C1D1E2F1G3gfedD1E2F1G3gfeE2F1G3gfedcbB5ba	1	0		['E2F1G3gfe', 'E2F1G3gfe', 'E2F1G3gfe']	3	52.8456	107.011	1		1	1	1	WYQ_MusOvary_IGP_F9_20240118	YYHGELSYLNVTR+A2B2C1D1E2F1G3gfedD1E2F1G3gfeE2F1G3gfedcbB5ba
34152	34155	34121	69.7393	4	1222.01	1221.01	0	4881.99	YYHGELSYLNVTR	n[TMT10plex]YYHGELSYLNVTR	1842.95	Cathepsin D	P18242	Ctsd	261	11	{'b1^1': (393.2341, 393.2340087890625, 21969.0), 'b2^1': (556.2974, 556.297119140625, 30991.0), 'b3^1': (693.3563, 693.3569946289062, 23590.0), 'b4^1': (750.3778, 750.3776245117188, 3392.0), 'b5^1': (879.4204, 879.4185180664062, 45167.0), 'b6^1': (992.50446, 992.5083618164062, 18906.0), 'b7^1': (1079.5365, 1079.5352783203125, 5051.0), 'b8^1': (1242.5999, 1242.606201171875, 5951.0), 'b9^1': (1355.…	10	{'126.1277': (126.127725, 126.12794494628906, 35347.0), '127.1248': (127.12476, 127.12509155273438, 25792.0), '127.1311': (127.131079, 127.13126373291016, 32631.0), '128.1281': (128.128114, 128.12840270996094, 31697.0), '128.1344': (128.134433, 128.13455200195312, 37607.0), '129.1315': (129.131468, 129.13192749023438, 21946.0), '129.1378': (129.137787, 129.137939453125, 38401.0), '130.1348': (130…	N5H6F1S1G2	1	1	1	3039.05	A2B2C1D1E2F1G4gfedD1E2F1G3gfeE2F1G4gfedcbB5ba	1	0		['E2F1G4gfe', 'E2F1G4gfe', 'E2F1G3gfe']	3	45.772	63.0893	1		1	1	1	WYQ_MusOvary_IGP_F9_20240118	YYHGELSYLNVTR+A2B2C1D1E2F1G4gfedD1E2F1G3gfeE2F1G4gfedcbB5ba
34915	34918	34877	68.4397	4	1372.6	1372.11	1	5484.38	NGTSFDIHYGSGSLSGYLSQDTVSVPCK	n[TMT10plex]NGTSFDIHYGSGSLSGYLSQDTVSVPC[Carbamidomethyl]K[TMT10plex]	3433.69	Cathepsin D	P18242	Ctsd	134	16	{'b1^1': (344.21368, 0.0, 0.0), 'b2^1': (401.23514, 0.0, 0.0), 'b3^1': (502.28284, 0.0, 0.0), 'b4^1': (589.3149, 0.0, 0.0), 'b5^1': (736.38324, 0.0, 0.0), 'b6^1': (851.4102, 851.4110107421875, 21960.0), 'b7^1': (964.49426, 964.4922485351562, 12122.0), 'b8^1': (1101.5532, 1101.549072265625, 6604.0), 'b9^1': (1264.6165, 0.0, 0.0), 'b10^1': (1321.638, 0.0, 0.0), 'b11^1': (1408.67, 0.0, 0.0), 'b12^1'…	10	{'126.1277': (126.127725, 126.12781524658203, 33972.0), '127.1248': (127.12476, 127.12501525878906, 20375.0), '127.1311': (127.131079, 127.13114166259766, 41624.0), '128.1281': (128.128114, 128.12823486328125, 38524.0), '128.1344': (128.134433, 128.1344451904297, 28372.0), '129.1315': (129.131468, 129.13168334960938, 27327.0), '129.1378': (129.137787, 129.13787841796875, 53158.0), '130.1348': (13…	N3H7G1	0	0	1	2050.7	A2B2C1D1E2F1G4gfedD1E1eE1F1fedcba	0	0	Hybrid	['E2F1G4gfe']	1	52.6745	203.385			1	1	1	WYQ_MusOvary_IGP_normal_1_20240123	NGTSFDIHYGSGSLSGYLSQDTVSVPCK+A2B2C1D1E2F1G4gfedD1E1eE1F1fedcba
35121	35124	35084	69.1642	4	1251.33	1251.06	2	4998.23	NGTSFDIHYGSGSLSGYLSQDTVSVPCK	n[TMT10plex]NGTSFDIHYGSGSLSGYLSQDTVSVPC[Carbamidomethyl]K[TMT10plex]	3433.69	Cathepsin D	P18242	Ctsd	134	14	{'b1^1': (344.21368, 344.2143249511719, 7682.0), 'b2^1': (401.23514, 0.0, 0.0), 'b3^1': (502.28284, 0.0, 0.0), 'b4^1': (589.3149, 0.0, 0.0), 'b5^1': (736.38324, 0.0, 0.0), 'b6^1': (851.4102, 851.4104614257812, 21569.0), 'b7^1': (964.49426, 964.4953002929688, 10970.0), 'b8^1': (1101.5532, 1101.5582275390625, 17511.0), 'b9^1': (1264.6165, 0.0, 0.0), 'b10^1': (1321.638, 0.0, 0.0), 'b11^1': (1408.67,…	10	{'126.1277': (126.127725, 126.12792205810547, 68344.0), '127.1248': (127.12476, 127.1250991821289, 39280.0), '127.1311': (127.131079, 127.1312484741211, 78542.0), '128.1281': (128.128114, 128.1283721923828, 62054.0), '128.1344': (128.134433, 128.13453674316406, 52786.0), '129.1315': (129.131468, 129.13185119628906, 41139.0), '129.1378': (129.137787, 129.13795471191406, 105155.0), '130.1348': (130…	N3H4G1	0	0	1	1564.54	A2B2C1D1E2F1G4gfedD1dcba	0	0	Complex	['E2F1G4gfe']	1	39.683	127.734			0.999319	1	1	WYQ_MusOvary_IGP_normal_2_20240123	NGTSFDIHYGSGSLSGYLSQDTVSVPCK+A2B2C1D1E2F1G4gfedD1dcba
36980	36939	75.3265	5	1132.3	1131.69	0	5654.46	5654.45	NGTSFDIHYGSGSLSGYLSQDTVSVPCK	n[TMT10plex]NGTSFDIHYGSGSLSGYLSQDTVSVPC[Carbamidomethyl]K[TMT10plex]	3433.69	Cathepsin D	P18242	Ctsd	134	18	{'b1^1': (344.21368, 0.0, 0.0), 'b2^1': (401.23514, 0.0, 0.0), 'b3^1': (502.28284, 0.0, 0.0), 'b4^1': (589.3149, 0.0, 0.0), 'b5^1': (736.38324, 0.0, 0.0), 'b6^1': (851.4102, 851.4115600585938, 46000.0), 'b7^1': (964.49426, 964.500244140625, 17953.0), 'b8^1': (1101.5532, 1101.554931640625, 34910.0), 'b9^1': (1264.6165, 0.0, 0.0), 'b10^1': (1321.638, 0.0, 0.0), 'b11^1': (1408.67, 1408.6710205078125…	10	{'126.1277': (126.127725, 126.1280288696289, 47846.0), '127.1248': (127.12476, 127.1252670288086, 27051.0), '127.1311': (127.131079, 127.1313705444336, 64233.0), '128.1281': (128.128114, 128.1284942626953, 53859.0), '128.1344': (128.134433, 128.13465881347656, 43332.0), '129.1315': (129.131468, 129.13192749023438, 55408.0), '129.1378': (129.137787, 129.1380615234375, 109891.0), '130.1348': (130.1…	N4H5S1G1	0	1	1	2220.77	A2B2C1D1E2F1G4gfedD1E2F1G3gfedcba	0	0		['E2F1G4gfe', 'E2F1G3gfe']	2	68.2178	46.8571			1	1	1	WYQ_MusOvary_IGP_F10_20240118	NGTSFDIHYGSGSLSGYLSQDTVSVPCK+A2B2C1D1E2F1G4gfedD1E2F1G3gfedcba
20068	20014	43.2523	3	1288.57	1287.9	1	3862.67	3861.66	YYHGELSYLNVTR	n[TMT10plex]YYHGELSYLNVTR	1842.95	Cathepsin D	P18242	Ctsd	261	12	{'b1^1': (393.2341, 393.2342224121094, 27195.0), 'b2^1': (556.2974, 556.2977905273438, 26133.0), 'b3^1': (693.3563, 693.3579711914062, 23078.0), 'b4^1': (750.3778, 750.3789672851562, 5609.0), 'b5^1': (879.4204, 879.419921875, 15421.0), 'b6^1': (992.50446, 992.5062255859375, 12586.0), 'b7^1': (1079.5365, 1079.537841796875, 2244.0), 'b8^1': (1242.5999, 1242.5880126953125, 9984.0), 'b9^1': (1355.683…	10	{'126.1277': (126.127725, 126.12809753417969, 17416.0), '127.1248': (127.12476, 127.12516021728516, 24160.0), '127.1311': (127.131079, 127.1313705444336, 16227.0), '128.1281': (128.128114, 128.12855529785156, 20071.0), '128.1344': (128.134433, 128.13470458984375, 21681.0), '129.1315': (129.131468, 129.13189697265625, 20740.0), '129.1378': (129.137787, 129.13812255859375, 23834.0), '130.1348': (13…	N3H5F2G1	1	0	1	2018.71	A2B2C1D1E2F1G4gfF5fedD1E1edcbB5ba	1	0	Hybrid	['E2F1G4gfF5fe']	1	53.1427	134.801	1		1	1	1	WYQ_MusOvary_IGP_F10_20240118	YYHGELSYLNVTR+A2B2C1D1E2F1G4gfF5fedD1E1edcbB5ba
36910	36857	75.1973	4	1423.63	1423.13	0	5687.47	5687.46	NGTSFDIHYGSGSLSGYLSQDTVSVPCK	n[TMT10plex]NGTSFDIHYGSGSLSGYLSQDTVSVPC[Carbamidomethyl]K[TMT10plex]	3433.69	Cathepsin D	P18242	Ctsd	134	16	{'b1^1': (344.21368, 0.0, 0.0), 'b2^1': (401.23514, 0.0, 0.0), 'b3^1': (502.28284, 0.0, 0.0), 'b4^1': (589.3149, 0.0, 0.0), 'b5^1': (736.38324, 0.0, 0.0), 'b6^1': (851.4102, 851.4089965820312, 7798.0), 'b7^1': (964.49426, 0.0, 0.0), 'b8^1': (1101.5532, 1101.5509033203125, 4568.0), 'b9^1': (1264.6165, 1264.6220703125, 5558.0), 'b10^1': (1321.638, 0.0, 0.0), 'b11^1': (1408.67, 0.0, 0.0), 'b12^1': (…	10	{'126.1277': (126.127725, 126.12783813476562, 16972.0), '127.1248': (127.12476, 127.12500762939453, 10101.0), '127.1311': (127.131079, 127.13121032714844, 20113.0), '128.1281': (128.128114, 128.12838745117188, 17877.0), '128.1344': (128.134433, 128.1345977783203, 19274.0), '129.1315': (129.131468, 129.13174438476562, 14463.0), '129.1378': (129.137787, 129.137939453125, 29369.0), '130.1348': (130.…	N4H7G1	0	0	1	2253.78	A2B2C1D1E2F1G4gfeE2F1fedD1E1eE1edcba	0	0		['E2F1G4gfe', 'E2F1fe']	2	50.1411	238.782			1	1	1	WYQ_MusOvary_IGP_F10_20240118	NGTSFDIHYGSGSLSGYLSQDTVSVPCK+A2B2C1D1E2F1G4gfeE2F1fedD1E1eE1edcba
9476	9479	9445	23.2802	3	955.775	955.107	1	2862.3	YNANLTK	n[TMT10plex]YNANLTK[TMT10plex]	1280.75	Inhibitor of nuclear factor kappa-B kinase subunit alpha	Q60680	Chuk	461	8	{'b1^1': (393.2341, 393.2339782714844, 3754.0), 'b2^1': (507.277, 0.0, 0.0), 'b3^1': (578.31415, 578.3167114257812, 3119.0), 'b4^1': (692.35706, 0.0, 0.0), 'b5^1': (805.4411, 0.0, 0.0), 'b6^1': (906.4888, 0.0, 0.0), 'b7^1': (1263.7467, 0.0, 0.0), 'y1^1': (376.27628, 376.27618408203125, 90054.0), 'y2^1': (477.32394, 477.3241271972656, 127931.0), 'y3^1': (590.408, 590.4085083007812, 81741.0), 'y4^1…	10	{'126.1277': (126.127725, 126.12794494628906, 85153.0), '127.1248': (127.12476, 127.12506866455078, 50606.0), '127.1311': (127.131079, 127.13126373291016, 83120.0), '128.1281': (128.128114, 128.12835693359375, 112181.0), '128.1344': (128.134433, 128.13455200195312, 73088.0), '129.1315': (129.131468, 129.1318359375, 38916.0), '129.1378': (129.137787, 129.1379852294922, 71483.0), '130.1348': (130.1…	N3H6	0	0	0	1581.56	A2B2C1D1E2edD1E1eE1F1fedcba	0	0	Hybrid	['E2e']	1	47.9834	126.084			1	1	1	WYQ_MusOvary_IGP_F16_20240119	YNANLTK+A2B2C1D1E2edD1E1eE1F1fedcba
9628	9631	9596	23.9181	4	767.854	767.347	1	3065.38	YNANLTK	n[TMT10plex]YNANLTK[TMT10plex]	1280.75	Inhibitor of nuclear factor kappa-B kinase subunit alpha	Q60680	Chuk	461	6	{'b1^1': (393.2341, 0.0, 0.0), 'b2^1': (507.277, 0.0, 0.0), 'b3^1': (578.31415, 0.0, 0.0), 'b4^1': (692.35706, 0.0, 0.0), 'b5^1': (805.4411, 0.0, 0.0), 'b6^1': (906.4888, 0.0, 0.0), 'b7^1': (1263.7467, 0.0, 0.0), 'y1^1': (376.27628, 376.2759094238281, 36713.0), 'y2^1': (477.32394, 477.3238525390625, 42972.0), 'y3^1': (590.408, 590.4081420898438, 28743.0), 'y4^1': (704.4509, 704.4511108398438, 296…	10	{'126.1277': (126.127725, 126.12787628173828, 35566.0), '127.1248': (127.12476, 127.12494659423828, 21279.0), '127.1311': (127.131079, 127.13117218017578, 32505.0), '128.1281': (128.128114, 128.12832641601562, 41842.0), '128.1344': (128.134433, 128.13450622558594, 34979.0), '129.1315': (129.131468, 129.13174438476562, 18869.0), '129.1378': (129.137787, 129.1378936767578, 27153.0), '130.1348': (13…	N4H6	0	0	0	1784.63	A2B2C1D1E2F1feE2edD1E1eE1edcba	0	0		['E2F1fe', 'E2e']	2	26.7856	175.768			1	1	1	WYQ_MusOvary_IGP_F18_20240119	YNANLTK+A2B2C1D1E2F1feE2edD1E1eE1edcba
13503	13506	13472	31.6917	3	1062.13	1061.46	0	3181.33	NWNTTFYEGTWR	n[TMT10plex]NWNTTFYEGTWR	1802.86	Calpain-1 catalytic subunit	O35350	Capn1	367	7	{'b1^1': (344.21368, 0.0, 0.0), 'b2^1': (530.29297, 530.2921752929688, 87577.0), 'b3^1': (644.33594, 0.0, 0.0), 'b4^1': (745.3836, 0.0, 0.0), 'b5^1': (846.4313, 0.0, 0.0), 'b6^1': (993.4997, 0.0, 0.0), 'b7^1': (1156.563, 1156.5523681640625, 4711.0), 'b8^1': (1285.6056, 0.0, 0.0), 'b9^1': (1342.6271, 1342.638916015625, 4863.0), 'b10^1': (1443.6748, 0.0, 0.0), 'b11^1': (1629.754, 1629.736328125, 20…	10	{'126.1277': (126.127725, 126.12783813476562, 75821.0), '127.1248': (127.12476, 127.12498474121094, 51405.0), '127.1311': (127.131079, 127.13116455078125, 76872.0), '128.1281': (128.128114, 128.12832641601562, 63015.0), '128.1344': (128.134433, 128.134521484375, 74138.0), '129.1315': (129.131468, 129.13174438476562, 38391.0), '129.1378': (129.137787, 129.13787841796875, 68623.0), '130.1348': (130…	N2H6	0	0	0	1378.48	A2B2C1D1E1edD1E1eE1edcba	0	0	High mannose	[]	0	20.4937	440.211			1			WYQ_MusOvary_IGP_F15_20240119	NWNTTFYEGTWR+A2B2C1D1E1edD1E1eE1edcba
11854	11856	11825	28.3493	3	1076.48	1076.15	0	3225.43	VETGENCTSPAPK	n[TMT10plex]VETGENC[Carbamidomethyl]TSPAPK[TMT10plex]	1846.95	Inositol 1,4,5-trisphosphate receptor type 1	P11881	Itpr1	2503	21	{'b1^1': (329.23917, 329.2386779785156, 110178.0), 'b2^1': (458.28177, 458.2811584472656, 160431.0), 'b3^1': (559.32947, 559.3284912109375, 80454.0), 'b4^1': (616.3509, 616.3500366210938, 62606.0), 'b5^1': (745.3935, 745.39306640625, 171951.0), 'b6^1': (859.4364, 859.4345092773438, 88593.0), 'b7^1': (1019.4671, 1019.4635009765625, 55973.0), 'b8^1': (1120.5148, 1120.5145263671875, 25804.0), 'b9^1'…	10	{'126.1277': (126.127725, 126.1278076171875, 67786.0), '127.1248': (127.12476, 127.12495422363281, 76363.0), '127.1311': (127.131079, 127.13111877441406, 85047.0), '128.1281': (128.128114, 128.12831115722656, 118379.0), '128.1344': (128.134433, 128.13442993164062, 73166.0), '129.1315': (129.131468, 129.13168334960938, 87572.0), '129.1378': (129.137787, 129.1378173828125, 107699.0), '130.1348': (1…	N2H6	0	0	0	1378.48	A2B2C1D1E1edD1E1eE1edcba	0	0	High mannose	[]	0	193.973	261.424			1			WYQ_MusOvary_IGP_F18_20240119	VETGENCTSPAPK+A2B2C1D1E1edD1E1eE1edcba
11793	11796	11742	28.2315	3	1130.51	1129.83	0	3387.48	VETGENCTSPAPK	n[TMT10plex]VETGENC[Carbamidomethyl]TSPAPK[TMT10plex]	1846.95	Inositol 1,4,5-trisphosphate receptor type 1	P11881	Itpr1	2503	20	{'b1^1': (329.23917, 329.23883056640625, 15813.0), 'b2^1': (458.28177, 458.2813720703125, 25138.0), 'b3^1': (559.32947, 559.3294067382812, 14249.0), 'b4^1': (616.3509, 616.351806640625, 9644.0), 'b5^1': (745.3935, 745.3947143554688, 29849.0), 'b6^1': (859.4364, 859.4364013671875, 12880.0), 'b7^1': (1019.4671, 1019.468017578125, 3948.0), 'b8^1': (1120.5148, 1120.514892578125, 7099.0), 'b9^1': (120…	10	{'126.1277': (126.127725, 126.1279067993164, 22838.0), '127.1248': (127.12476, 127.1250991821289, 16648.0), '127.1311': (127.131079, 127.1312255859375, 23435.0), '128.1281': (128.128114, 128.1283416748047, 25883.0), '128.1344': (128.134433, 128.13450622558594, 16932.0), '129.1315': (129.131468, 129.1318359375, 15143.0), '129.1378': (129.137787, 129.13792419433594, 22620.0), '130.1348': (130.13482…	N2H7	0	0	0	1540.53	A2B2C1D1E1edD1E1eE1F1fedcba	0	0	High mannose	[]	0	150.105	309.426			1			WYQ_MusOvary_IGP_F18_20240119	VETGENCTSPAPK+A2B2C1D1E1edD1E1eE1F1fedcba
11737	11740	11691	28.1216	3	1184.52	1183.85	0	3549.53	VETGENCTSPAPK	n[TMT10plex]VETGENC[Carbamidomethyl]TSPAPK[TMT10plex]	1846.95	Inositol 1,4,5-trisphosphate receptor type 1	P11881	Itpr1	2503	15	{'b1^1': (329.23917, 329.2384948730469, 9000.0), 'b2^1': (458.28177, 458.2817077636719, 10472.0), 'b3^1': (559.32947, 559.3284912109375, 6041.0), 'b4^1': (616.3509, 616.3482666015625, 3609.0), 'b5^1': (745.3935, 745.3914184570312, 12443.0), 'b6^1': (859.4364, 859.4368286132812, 3674.0), 'b7^1': (1019.4671, 0.0, 0.0), 'b8^1': (1120.5148, 1120.5228271484375, 2437.0), 'b9^1': (1207.5468, 0.0, 0.0), …	10	{'126.1277': (126.127725, 126.12784576416016, 11210.0), '127.1248': (127.12476, 127.12503051757812, 8098.0), '127.1311': (127.131079, 127.13119506835938, 12331.0), '128.1281': (128.128114, 128.12835693359375, 10386.0), '128.1344': (128.134433, 128.13455200195312, 10775.0), '129.1315': (129.131468, 129.1316680908203, 8853.0), '129.1378': (129.137787, 129.137939453125, 14034.0), '130.1348': (130.13…	N2H8	0	0	0	1702.58	A2B2C1D1E1F1fedD1E1eE1F1fedcba	0	0	High mannose	[]	0	80.2332	108.753			1			WYQ_MusOvary_IGP_F18_20240119	VETGENCTSPAPK+A2B2C1D1E1F1fedD1E1eE1F1fedcba
12197	12200	12168	28.8335	3	1028.48	1027.47	0	3080.4	VETGENCTSPAPK	n[TMT10plex]VETGENC[Carbamidomethyl]TSPAPK[TMT10plex]	1846.95	Inositol 1,4,5-trisphosphate receptor type 1	P11881	Itpr1	2503	24	{'b1^1': (329.23917, 329.23919677734375, 332549.0), 'b2^1': (458.28177, 458.2821044921875, 442324.0), 'b3^1': (559.32947, 559.3301391601562, 256206.0), 'b4^1': (616.3509, 616.3513793945312, 176397.0), 'b5^1': (745.3935, 745.394287109375, 462927.0), 'b6^1': (859.4364, 859.4378662109375, 223897.0), 'b7^1': (1019.4671, 1019.4674072265625, 119209.0), 'b8^1': (1120.5148, 1120.515625, 114000.0), 'b9^1'…	10	{'126.1277': (126.127725, 126.12796783447266, 208221.0), '127.1248': (127.12476, 127.12516021728516, 125696.0), '127.1311': (127.131079, 127.13130950927734, 288684.0), '128.1281': (128.128114, 128.12843322753906, 250523.0), '128.1344': (128.134433, 128.13461303710938, 203154.0), '129.1315': (129.131468, 129.1318817138672, 152280.0), '129.1378': (129.137787, 129.1380157470703, 295192.0), '130.1348…	N2H5	0	0	0	1233.45	A2B2C1D1dD1E1eE1edcba	0	0	High mannose	[]	0	269.439	472.177			1			WYQ_MusOvary_IGP_F20_20240119	VETGENCTSPAPK+A2B2C1D1dD1E1eE1edcba
12373	12376	12333	29.1752	3	1071.15	1070.48	0	3209.43	VETGENCTSPAPK	n[TMT10plex]VETGENC[Carbamidomethyl]TSPAPK[TMT10plex]	1846.95	Inositol 1,4,5-trisphosphate receptor type 1	P11881	Itpr1	2503	22	{'b1^1': (329.23917, 329.23895263671875, 21605.0), 'b2^1': (458.28177, 458.2812805175781, 32634.0), 'b3^1': (559.32947, 559.3284301757812, 16454.0), 'b4^1': (616.3509, 616.3507690429688, 13546.0), 'b5^1': (745.3935, 745.3934936523438, 30217.0), 'b6^1': (859.4364, 859.4371337890625, 18410.0), 'b7^1': (1019.4671, 1019.47021484375, 11349.0), 'b8^1': (1120.5148, 1120.5208740234375, 7850.0), 'b9^1': (…	10	{'126.1277': (126.127725, 126.12783813476562, 30357.0), '127.1248': (127.12476, 127.12493896484375, 23760.0), '127.1311': (127.131079, 127.13116455078125, 32877.0), '128.1281': (128.128114, 128.12828063964844, 34277.0), '128.1344': (128.134433, 128.1344451904297, 28114.0), '129.1315': (129.131468, 129.13168334960938, 22316.0), '129.1378': (129.137787, 129.13783264160156, 32366.0), '130.1348': (13…	N2H5F1	1	0	0	1362.48	A2B2C1D1dD1E1eE1edcbB5ba	1	0	High mannose	[]	0	181.14	285.171	1		1			WYQ_MusOvary_IGP_F20_20240119	VETGENCTSPAPK+A2B2C1D1dD1E1eE1edcbB5ba
12112	12115	12066	28.6572	3	968.116	968.781	1	2901.32	VETGENCTSPAPK	n[TMT10plex]VETGENC[Carbamidomethyl]TSPAPK[TMT10plex]	1846.95	Inositol 1,4,5-trisphosphate receptor type 1	P11881	Itpr1	2503	21	{'b1^1': (329.23917, 329.23870849609375, 47442.0), 'b2^1': (458.28177, 458.2812194824219, 68509.0), 'b3^1': (559.32947, 559.3289794921875, 42057.0), 'b4^1': (616.3509, 616.3509521484375, 31172.0), 'b5^1': (745.3935, 745.3932495117188, 68775.0), 'b6^1': (859.4364, 859.4359741210938, 47169.0), 'b7^1': (1019.4671, 1019.4650268554688, 22857.0), 'b8^1': (1120.5148, 1120.5164794921875, 19765.0), 'b9^1'…	10	{'126.1277': (126.127725, 126.1278305053711, 60569.0), '127.1248': (127.12476, 127.12496948242188, 44485.0), '127.1311': (127.131079, 127.13114166259766, 67841.0), '128.1281': (128.128114, 128.12828063964844, 54635.0), '128.1344': (128.134433, 128.13449096679688, 59467.0), '129.1315': (129.131468, 129.13169860839844, 48197.0), '129.1378': (129.137787, 129.1378631591797, 79777.0), '130.1348': (130…	N2H4	0	0	0	1054.37	A2B2C1D1dD1E1edcba	0	0	High mannose	[]	0	178.572	226.535			1			WYQ_MusOvary_IGP_F20_20240119	VETGENCTSPAPK+A2B2C1D1dD1E1edcba
12191	12193	12144	28.8213	3	1130.49	1130.84	1	3388.51	VETGENCTSPAPK	n[TMT10plex]VETGENC[Carbamidomethyl]TSPAPK[TMT10plex]	1846.95	Inositol 1,4,5-trisphosphate receptor type 1	P11881	Itpr1	2503	22	{'b1^1': (329.23917, 329.2389221191406, 18230.0), 'b2^1': (458.28177, 458.2815246582031, 24845.0), 'b3^1': (559.32947, 559.3294067382812, 14687.0), 'b4^1': (616.3509, 616.351806640625, 7967.0), 'b5^1': (745.3935, 745.3963012695312, 21775.0), 'b6^1': (859.4364, 859.4357299804688, 10965.0), 'b7^1': (1019.4671, 1019.4676513671875, 3953.0), 'b8^1': (1120.5148, 1120.5128173828125, 9009.0), 'b9^1': (12…	10	{'126.1277': (126.127725, 126.12794494628906, 31963.0), '127.1248': (127.12476, 127.12506103515625, 17744.0), '127.1311': (127.131079, 127.13127136230469, 21338.0), '128.1281': (128.128114, 128.12838745117188, 27672.0), '128.1344': (128.134433, 128.134521484375, 17861.0), '129.1315': (129.131468, 129.13180541992188, 17808.0), '129.1378': (129.137787, 129.13795471191406, 27056.0), '130.1348': (130…	N2H6F1	1	0	0	1541.56	A2B2C1D1E1edD1E1eE1edcbB5ba	1	0	High mannose	[]	0	176.488	279.165	1		1			WYQ_MusOvary_IGP_F20_20240119	VETGENCTSPAPK+A2B2C1D1E1edD1E1eE1edcbB5ba
12137	12140	12092	28.7086	3	914.43	914.099	1	2739.27	VETGENCTSPAPK	n[TMT10plex]VETGENC[Carbamidomethyl]TSPAPK[TMT10plex]	1846.95	Inositol 1,4,5-trisphosphate receptor type 1	P11881	Itpr1	2503	19	{'b1^1': (329.23917, 329.2391052246094, 35331.0), 'b2^1': (458.28177, 458.2815856933594, 53406.0), 'b3^1': (559.32947, 559.3295288085938, 29837.0), 'b4^1': (616.3509, 616.3514404296875, 23200.0), 'b5^1': (745.3935, 745.393310546875, 58427.0), 'b6^1': (859.4364, 859.4358520507812, 28208.0), 'b7^1': (1019.4671, 0.0, 0.0), 'b8^1': (1120.5148, 1120.5147705078125, 15965.0), 'b9^1': (1207.5468, 1207.54…	10	{'126.1277': (126.127725, 126.12794494628906, 59224.0), '127.1248': (127.12476, 127.12509155273438, 40379.0), '127.1311': (127.131079, 127.13126373291016, 59626.0), '128.1281': (128.128114, 128.12840270996094, 53394.0), '128.1344': (128.134433, 128.13461303710938, 57996.0), '129.1315': (129.131468, 129.13182067871094, 41957.0), '129.1378': (129.137787, 129.1379852294922, 75536.0), '130.1348': (13…	N2H3	0	0	0	892.317	A2B2C1D1dD1dcba	0	0	High mannose	[]	0	142.418	589.501			0			WYQ_MusOvary_IGP_F20_20240119	VETGENCTSPAPK+A2B2C1D1dD1dcba
12363	12365	12333	29.1557	3	1166.53	1165.86	0	3494.56	VETGENCTSPAPK	n[TMT10plex]VETGENC[Carbamidomethyl]TSPAPK[TMT10plex]	1846.95	Inositol 1,4,5-trisphosphate receptor type 1	P11881	Itpr1	2503	22	{'b1^1': (329.23917, 329.2389831542969, 19864.0), 'b2^1': (458.28177, 458.2815856933594, 24569.0), 'b3^1': (559.32947, 559.3291625976562, 17974.0), 'b4^1': (616.3509, 616.3523559570312, 6752.0), 'b5^1': (745.3935, 745.3929443359375, 26990.0), 'b6^1': (859.4364, 859.437255859375, 8082.0), 'b7^1': (1019.4671, 1019.4683227539062, 5805.0), 'b8^1': (1120.5148, 1120.5208740234375, 4831.0), 'b9^1': (120…	10	{'126.1277': (126.127725, 126.12789916992188, 26567.0), '127.1248': (127.12476, 127.12505340576172, 17250.0), '127.1311': (127.131079, 127.13121032714844, 25935.0), '128.1281': (128.128114, 128.12832641601562, 24742.0), '128.1344': (128.134433, 128.13449096679688, 18602.0), '129.1315': (129.131468, 129.13177490234375, 16813.0), '129.1378': (129.137787, 129.13792419433594, 29039.0), '130.1348': (1…	N5H3F1	1	0	0	1647.61	A2B2C1D1E2edD1E2eE2edcbB5ba	1	0		['E2e', 'E2e', 'E2e']	3	183.582	453.213	1		1	1	1	WYQ_MusOvary_IGP_F20_20240119	VETGENCTSPAPK+A2B2C1D1E2edD1E2eE2edcbB5ba
12483	12486	12441	29.3879	4	823.567	823.879	0	3291.48	VETGENCTSPAPK	n[TMT10plex]VETGENC[Carbamidomethyl]TSPAPK[TMT10plex]	1846.95	Inositol 1,4,5-trisphosphate receptor type 1	P11881	Itpr1	2503	20	{'b1^1': (329.23917, 329.2392578125, 28374.0), 'b2^1': (458.28177, 458.2817687988281, 38061.0), 'b3^1': (559.32947, 559.330322265625, 23554.0), 'b4^1': (616.3509, 616.3515625, 14306.0), 'b5^1': (745.3935, 745.3941040039062, 44251.0), 'b6^1': (859.4364, 859.4409790039062, 16297.0), 'b7^1': (1019.4671, 1019.4719848632812, 12242.0), 'b8^1': (1120.5148, 1120.513916015625, 6747.0), 'b9^1': (1207.5468,…	10	{'126.1277': (126.127725, 126.12801361083984, 86377.0), '127.1248': (127.12476, 127.1251220703125, 66131.0), '127.1311': (127.131079, 127.13133239746094, 68236.0), '128.1281': (128.128114, 128.1284942626953, 79538.0), '128.1344': (128.134433, 128.1346893310547, 92629.0), '129.1315': (129.131468, 129.13186645507812, 86307.0), '129.1378': (129.137787, 129.13803100585938, 100095.0), '130.1348': (130…	N4H3F1	1	0	0	1444.53	A2B2C1D1E2edD1E2edcbB5ba	1	0		['E2e', 'E2e']	2	158.613	80.7881	1		1	1	1	WYQ_MusOvary_IGP_F20_20240119	VETGENCTSPAPK+A2B2C1D1E2edD1E2edcbB5ba
13243	13246	13202	29.5645	3	1031.14	1030.48	0	3088.4	VETGENCTSPAPK	n[TMT10plex]VETGENC[Carbamidomethyl]TSPAPK[TMT10plex]	1846.95	Inositol 1,4,5-trisphosphate receptor type 1	P11881	Itpr1	2503	22	{'b1^1': (329.23917, 329.23870849609375, 63926.0), 'b2^1': (458.28177, 458.2813720703125, 77120.0), 'b3^1': (559.32947, 559.3291625976562, 42488.0), 'b4^1': (616.3509, 616.3502197265625, 30058.0), 'b5^1': (745.3935, 745.3925170898438, 68694.0), 'b6^1': (859.4364, 859.4364624023438, 35085.0), 'b7^1': (1019.4671, 1019.4644165039062, 11321.0), 'b8^1': (1120.5148, 1120.51220703125, 16781.0), 'b9^1': …	10	{'126.1277': (126.127725, 126.12787628173828, 92416.0), '127.1248': (127.12476, 127.12503814697266, 48109.0), '127.1311': (127.131079, 127.13123321533203, 90800.0), '128.1281': (128.128114, 128.12835693359375, 65676.0), '128.1344': (128.134433, 128.13453674316406, 86033.0), '129.1315': (129.131468, 129.13177490234375, 55814.0), '129.1378': (129.137787, 129.1378936767578, 128439.0), '130.1348': (1…	N3H3F1	1	0	0	1241.45	A2B2C1D1E2edD1dcbB5ba	1	0	Complex	['E2e']	1	199.18	142.44	1		1	1	1	WYQ_MusOvary_IGP_F22_20240119	VETGENCTSPAPK+A2B2C1D1E2edD1dcbB5ba
15489	15492	15450	35.1526	3	1075.16	1074.82	1	3222.43	LNDSLK	n[TMT10plex]LNDSLK[TMT10plex]	1146.7	Serine-protein kinase ATM	Q62388	Atm	272	5	{'b1^1': (343.25482, 343.2543640136719, 59990.0), 'b2^1': (457.29776, 0.0, 0.0), 'b3^1': (572.3247, 572.318359375, 5881.0), 'b4^1': (659.3567, 0.0, 0.0), 'b5^1': (772.4408, 0.0, 0.0), 'b6^1': (1129.6987, 0.0, 0.0), 'y1^1': (376.27628, 376.2760314941406, 37070.0), 'y2^1': (489.36035, 489.36029052734375, 4600.0), 'y3^1': (576.3924, 576.3936157226562, 9748.0), 'y4^1': (691.4193, 0.0, 0.0), 'y5^1': (…	10	{'126.1277': (126.127725, 126.12785339355469, 43147.0), '127.1248': (127.12476, 127.1249771118164, 34353.0), '127.1311': (127.131079, 127.13115692138672, 38625.0), '128.1281': (128.128114, 128.1282958984375, 33143.0), '128.1344': (128.134433, 128.1344451904297, 25781.0), '129.1315': (129.131468, 129.1316375732422, 23750.0), '129.1378': (129.137787, 129.1378631591797, 37815.0), '130.1348': (130.13…	N4H6S1	0	1	0	2075.73	A2B2C1D1E2F1G3gfeE2F1fedD1E1edcba	0	0		['E2F1G3gfe', 'E2F1fe']	2	20.9878	167.651			1	1	1	WYQ_MusOvary_IGP_F14_20240119	LNDSLK+A2B2C1D1E2F1G3gfeE2F1fedD1E1edcba
4735	4738	4704	13.3689	2	1195.03	1194.53	0	2387.04	LPGNHSR	n[TMT10plex]LPGNHSR	1008.57	Inositol 1,4,5-trisphosphate receptor type 3	P70227	Itpr3	2404	12	{'b1^1': (343.25482, 343.2545166015625, 157177.0), 'b2^1': (440.3076, 440.3076477050781, 5113.0), 'b3^1': (497.32904, 497.3290710449219, 4459.0), 'b4^1': (611.37195, 611.372314453125, 15072.0), 'b5^1': (748.4309, 748.430908203125, 10779.0), 'b6^1': (835.4629, 835.463623046875, 5524.0), 'b7^1': (991.564, 991.5606079101562, 4945.0), 'y1^1': (175.11949, 175.11907958984375, 27258.0), 'y2^1': (262.151…	10	{'126.1277': (126.127725, 126.12789916992188, 15414.0), '127.1248': (127.12476, 127.12496185302734, 16356.0), '127.1311': (127.131079, 127.13119506835938, 14072.0), '128.1281': (128.128114, 128.12831115722656, 19258.0), '128.1344': (128.134433, 128.13455200195312, 17695.0), '129.1315': (129.131468, 129.1316680908203, 27482.0), '129.1378': (129.137787, 129.13787841796875, 22279.0), '130.1348': (13…	N2H6	0	0	0	1378.48	A2B2C1D1E1edD1E1eE1edcba	0	0	High mannose	[]	0	100.458	969.087			1			WYQ_MusOvary_IGP_F19_20240119	LPGNHSR+A2B2C1D1E1edD1E1eE1edcba
5000	5003	4955	13.8897	3	819.041	818.707	1	2453.1	LPGNHSR	n[TMT10plex]LPGNHSR	1008.57	Inositol 1,4,5-trisphosphate receptor type 3	P70227	Itpr3	2404	8	{'b1^1': (343.25482, 343.254638671875, 21144.0), 'b2^1': (440.3076, 0.0, 0.0), 'b3^1': (497.32904, 0.0, 0.0), 'b4^1': (611.37195, 611.370849609375, 1755.0), 'b5^1': (748.4309, 748.4320678710938, 1704.0), 'b6^1': (835.4629, 835.4656372070312, 1839.0), 'b7^1': (991.564, 0.0, 0.0), 'y1^1': (175.11949, 175.11895751953125, 8442.0), 'y2^1': (262.15152, 262.15155029296875, 2200.0), 'y3^1': (399.21045, 3…	10	{'126.1277': (126.127725, 126.12540435791016, 939.0), '127.1248': (127.12476, 127.12493896484375, 9320.0), '127.1311': (127.131079, 127.13119506835938, 8364.0), '128.1281': (128.128114, 128.12847900390625, 9437.0), '128.1344': (128.134433, 128.1321258544922, 1093.0), '129.1315': (129.131468, 129.13177490234375, 9479.0), '129.1378': (129.137787, 129.13800048828125, 9659.0), '130.1348': (130.134822…	N4H3F1	1	0	0	1444.53	A2B2C1D1E2edD1E2edcbB5ba	1	0		['E2e', 'E2e']	2	39.5555	433.99			1	1	1	WYQ_MusOvary_IGP_F19_20240119	LPGNHSR+A2B2C1D1E2edD1E2edcbB5ba
4480	4483	4454	13.1863	3	743.004	742.334	0	2224.99	LPGNHSR	n[TMT10plex]LPGNHSR	1008.57	Inositol 1,4,5-trisphosphate receptor type 3	P70227	Itpr3	2404	11	{'b1^1': (343.25482, 343.25445556640625, 856595.0), 'b2^1': (440.3076, 440.30755615234375, 11627.0), 'b3^1': (497.32904, 497.3252258300781, 17624.0), 'b4^1': (611.37195, 611.3719482421875, 33691.0), 'b5^1': (748.4309, 748.4305419921875, 20894.0), 'b6^1': (835.4629, 835.4727172851562, 14945.0), 'b7^1': (991.564, 991.5585327148438, 12839.0), 'y1^1': (175.11949, 175.11904907226562, 121600.0), 'y2^1'…	10	{'126.1277': (126.127725, 126.12784576416016, 61763.0), '127.1248': (127.12476, 127.12496185302734, 77626.0), '127.1311': (127.131079, 127.13115692138672, 68070.0), '128.1281': (128.128114, 128.1283721923828, 75390.0), '128.1344': (128.134433, 128.134521484375, 73851.0), '129.1315': (129.131468, 129.13169860839844, 83447.0), '129.1378': (129.137787, 129.1378936767578, 85941.0), '130.1348': (130.1…	N2H5	0	0	0	1216.42	A2B2C1D1dD1E1eE1edcba	0	0	High mannose	[]	0	92.8071	457.432			1			WYQ_MusOvary_IGP_F21_20240119	LPGNHSR+A2B2C1D1dD1E1eE1edcba
5558	5561	5517	13.8109	3	851.042	850.378	1	2549.1	LPGNHSR	n[TMT10plex]LPGNHSR	1008.57	Inositol 1,4,5-trisphosphate receptor type 3	P70227	Itpr3	2404	7	{'b1^1': (343.25482, 343.2547607421875, 59801.0), 'b2^1': (440.3076, 0.0, 0.0), 'b3^1': (497.32904, 0.0, 0.0), 'b4^1': (611.37195, 611.3701782226562, 2697.0), 'b5^1': (748.4309, 0.0, 0.0), 'b6^1': (835.4629, 0.0, 0.0), 'b7^1': (991.564, 0.0, 0.0), 'y1^1': (175.11949, 175.11923217773438, 28728.0), 'y2^1': (262.15152, 262.1510925292969, 3126.0), 'y3^1': (399.21045, 399.2095947265625, 8211.0), 'y4^1…	10	{'126.1277': (126.127725, 126.12803649902344, 20209.0), '127.1248': (127.12476, 127.12507629394531, 38278.0), '127.1311': (127.131079, 127.13123321533203, 15792.0), '128.1281': (128.128114, 128.1284637451172, 22320.0), '128.1344': (128.134433, 128.13465881347656, 31022.0), '129.1315': (129.131468, 129.1317596435547, 39178.0), '129.1378': (129.137787, 129.137939453125, 22210.0), '130.1348': (130.1…	N2H7	0	0	0	1540.53	A2B2C1D1E1edD1E1eE1F1fedcba	0	0	High mannose	[]	0	33.304	357.175			1			WYQ_MusOvary_IGP_normal_2_20240123	LPGNHSR+A2B2C1D1E1edD1E1eE1F1fedcba
[truncated: 63 more rows]
